# Supplementary material for: The proteomic landscape of synaptic diversity across brain regions and cell types
Source: Cell. 2023 Nov 22;186(24):5411–5427.e23. doi: 10.1016/j.cell.2023.09.028 (PMC10686415; doi:10.1016/j.cell.2023.09.028)
Supplement: Table S1. Protein quantification of cortical Camk2a+ and Gad2+ synaptic proteomes, related to Figure 1 — (A) Significance testing result file for the comparison Camk2a vs. unsorted controls (P2). (B) Significance testing result file for the comparison Gad2 vs. unsorted controls (P2). (C) Significance testing result file for the comparison Camk2a vs. Gad2. [file mmc1.xlsx]

## Sheet: A) Camk2a-vs-P2
Protein (UniProt Accession)	GeneName	ProteinName	Label	log2FC	SE	Tvalue	DF	pvalue	issue	MissingPercentage	ImputationPercentage	features	features Camk2	features P2	measurements	measurements Camk2	measurements P2	mean log2(Intensity)	FC_adj.pvalue
Q61753	Phgdh	D-3-phosphoglycerate dehydrogenase (3-PGDH) (EC 1.1.1.95) (A10)	Camk2-vs-P2	-1.29589	0.087185	-14.8636	33	4.44089e-16	NA	0	0	10	10	10	290	110	180	12.4617	2.71783e-13
Q8BMS1	Hadha	Trifunctional enzyme subunit alpha, mitochondrial (Monolysocardiolipin acyltransferase) (EC 2.3.1.-) (TP-alpha) [Includes: Long-chain enoyl-CoA hydratase (EC 4.2.1.17); Long chain 3-hydroxyacyl-CoA dehydrogenase (EC 1.1.1.211)]	Camk2-vs-P2	-2.116	0.150165	-14.0912	33	1.77636e-15	NA	0.0246914	0	9	9	9	257	95	162	12.3744	5.43565e-13
P45952	Acadm	Medium-chain specific acyl-CoA dehydrogenase, mitochondrial (MCAD) (EC 1.3.8.7)	Camk2-vs-P2	-2.13689	0.16387	-13.0401	32	2.37588e-14	NA	0.384259	0	12	12	9	234	74	160	11.1697	4.84679e-12
P52480	Pkm Pk3 Pkm2 Pykm	Pyruvate kinase PKM (EC 2.7.1.40) (Pyruvate kinase muscle isozyme) (Threonine-protein kinase PKM2) (EC 2.7.11.1) (Tyrosine-protein kinase PKM2) (EC 2.7.10.2)	Camk2-vs-P2	-2.23684	0.164355	-13.6098	29	3.9968e-14	NA	0.37963	0	6	6	6	147	42	105	10.7001	6.11511e-12
Q9CQ62	Decr1	2,4-dienoyl-CoA reductase [(3E)-enoyl-CoA-producing], mitochondrial (EC 1.3.1.124) (2,4-dienoyl-CoA reductase [NADPH]) (4-enoyl-CoA reductase [NADPH])	Camk2-vs-P2	-1.99017	0.164005	-12.1348	33	1.03251e-13	NA	0.0864198	0	9	9	9	249	90	159	11.7885	1.26379e-11
P42125	Eci1 Dci	Enoyl-CoA delta isomerase 1, mitochondrial (EC 5.3.3.8) (3,2-trans-enoyl-CoA isomerase) (Delta(3),Delta(2)-enoyl-CoA isomerase) (D3,D2-enoyl-CoA isomerase) (Dodecenoyl-CoA isomerase)	Camk2-vs-P2	-2.39752	0.204102	-11.7467	33	2.48246e-13	NA	0.37037	0	12	12	12	235	73	162	11.2369	2.53211e-11
P26443	Glud1 Glud	Glutamate dehydrogenase 1, mitochondrial (GDH 1) (EC 1.4.1.3)	Camk2-vs-P2	-2.48355	0.212973	-11.6614	33	3.01537e-13	NA	0	0	11	11	11	319	121	198	13.3562	2.63629e-11
Q99LC5	Etfa	Electron transfer flavoprotein subunit alpha, mitochondrial (Alpha-ETF)	Camk2-vs-P2	-1.70968	0.151927	-11.2533	33	7.76712e-13	NA	0.402778	0	13	13	10	279	102	177	11.5728	5.28164e-11
Q9DB41-1;Q9DB41-2	Slc25a18 Gc2	Mitochondrial glutamate carrier 2 (GC-2) (Glutamate/H(+) symporter 2) (Solute carrier family 25 member 18)	Camk2-vs-P2	-2.61237	0.227703	-11.4727	32	7.09655e-13	NA	0.450617	0	9	9	9	203	51	152	11.6208	5.28164e-11
P16330;P16330-2	Cnp Cnp1	2',3'-cyclic-nucleotide 3'-phosphodiesterase (CNP) (CNPase) (EC 3.1.4.37)	Camk2-vs-P2	-2.2241	0.200105	-11.1147	33	1.07625e-12	NA	0.00555556	0	10	10	10	289	109	180	13.0561	6.52278e-11
P56480	Atp5f1b Atp5b	ATP synthase subunit beta, mitochondrial (EC 7.1.2.2) (ATP synthase F1 subunit beta)	Camk2-vs-P2	-1.30686	0.117964	-11.0785	33	1.1724e-12	NA	0	0	27	27	27	783	297	486	16.2304	6.52278e-11
P05202	Got2 Got-2	Aspartate aminotransferase, mitochondrial (mAspAT) (EC 2.6.1.1) (EC 2.6.1.7) (Fatty acid-binding protein) (FABP-1) (Glutamate oxaloacetate transaminase 2) (Kynurenine aminotransferase 4) (Kynurenine aminotransferase IV) (Kynurenine--oxoglutarate transaminase 4) (Kynurenine--oxoglutarate transaminase IV) (Plasma membrane-associated fatty acid-binding protein) (FABPpm) (Transaminase A)	Camk2-vs-P2	-1.42717	0.132377	-10.7811	33	2.38209e-12	NA	0.185185	0	15	15	15	433	163	270	14.1196	1.21487e-10
P09671	Sod2 Sod-2	Superoxide dismutase [Mn], mitochondrial (EC 1.15.1.1)	Camk2-vs-P2	-1.73555	0.163099	-10.6411	33	3.33866e-12	NA	0.299383	0	17	17	15	410	142	268	12.6555	1.57174e-10
Q9CYH2	Prxl2a Fam213a Pamm	Peroxiredoxin-like 2A (Peroxiredoxin-like 2 activated in M-CSF stimulated monocytes) (Protein PAMM) (Redox-regulatory protein FAM213A)	Camk2-vs-P2	-1.24391	0.118309	-10.5141	33	4.5457e-12	NA	0.0246914	0	9	9	9	256	96	160	12.1904	1.76727e-10
Q9DCW4	Etfb	Electron transfer flavoprotein subunit beta (Beta-ETF)	Camk2-vs-P2	-1.45229	0.137517	-10.5608	33	4.0572e-12	NA	0.00505051	0	11	11	11	318	120	198	12.527	1.76727e-10
Q9EQ20	Aldh6a1	Methylmalonate-semialdehyde dehydrogenase [acylating], mitochondrial (MMSDH) (Malonate-semialdehyde dehydrogenase [acylating]) (EC 1.2.1.18) (EC 1.2.1.27) (Aldehyde dehydrogenase family 6 member A1)	Camk2-vs-P2	-2.24452	0.213613	-10.5074	33	4.6203e-12	NA	0.29798	0	8	8	8	227	83	144	12.1459	1.76727e-10
Q03265	Atp5f1a Atp5a1	ATP synthase subunit alpha, mitochondrial (ATP synthase F1 subunit alpha)	Camk2-vs-P2	-1.10745	0.107291	-10.3219	33	7.27929e-12	NA	0	0	21	21	21	609	231	378	16.38	2.62054e-10
P10649	Gstm1	Glutathione S-transferase Mu 1 (EC 2.5.1.18) (GST 1-1) (GST class-mu 1) (Glutathione S-transferase GT8.7) (pmGT10)	Camk2-vs-P2	-1.60964	0.157889	-10.1947	33	9.96581e-12	NA	0.603175	0	17	12	17	257	90	167	12.8067	3.38837e-10
P47738	Aldh2 Ahd-1 Ahd1	Aldehyde dehydrogenase, mitochondrial (EC 1.2.1.3) (AHD-M1) (ALDH class 2) (ALDH-E2) (ALDHI)	Camk2-vs-P2	-2.11732	0.211244	-10.0231	33	1.52798e-11	NA	0.104938	0	9	9	9	249	88	161	11.8629	4.9217e-10
P35486	Pdha1 Pdha-1	Pyruvate dehydrogenase E1 component subunit alpha, somatic form, mitochondrial (EC 1.2.4.1) (PDHE1-A type I)	Camk2-vs-P2	-1.47544	0.147611	-9.99548	33	1.6374e-11	NA	0.362745	0	17	16	14	320	121	199	14.9589	5.01045e-10
Q99KI0	Aco2	Aconitate hydratase, mitochondrial (Aconitase) (EC 4.2.1.3) (Citrate hydro-lyase)	Camk2-vs-P2	-1.32861	0.133982	-9.91631	33	1.99734e-11	NA	0	0	17	17	17	493	187	306	14.5278	5.82081e-10
P42208	Septin2 Nedd5 Sept2	Septin-2 (Neural precursor cell expressed developmentally down-regulated protein 5) (NEDD-5)	Camk2-vs-P2	-0.995182	0.100953	-9.85787	33	2.31415e-11	NA	0	0	9	9	9	261	99	162	11.782	6.43754e-10
P60202;P60202-2	Plp1 Plp	Myelin proteolipid protein (PLP) (Lipophilin)	Camk2-vs-P2	-3.0568	0.311517	-9.81264	33	2.59417e-11	NA	0.606481	0	12	12	9	214	61	153	12.5187	6.90275e-10
Q8BW75	Maob	Amine oxidase [flavin-containing] B (EC 1.4.3.21) (EC 1.4.3.4) (Monoamine oxidase type B) (MAO-B)	Camk2-vs-P2	-1.43193	0.146714	-9.76	33	2.96407e-11	NA	0.52963	0	14	12	14	235	79	156	11.3015	7.55839e-10
Q99JY0	Hadhb	Trifunctional enzyme subunit beta, mitochondrial (TP-beta) [Includes: 3-ketoacyl-CoA thiolase (EC 2.3.1.155) (EC 2.3.1.16) (Acetyl-CoA acyltransferase) (Beta-ketothiolase)]	Camk2-vs-P2	-1.75009	0.180985	-9.66982	33	3.72755e-11	NA	0	0	10	10	10	290	110	180	12.9878	9.12505e-10
P05063	Aldoc Aldo3 Scrg2	Fructose-bisphosphate aldolase C (EC 4.1.2.13) (Aldolase 3) (Brain-type aldolase) (Scrapie-responsive protein 2) (Zebrin II)	Camk2-vs-P2	-1.69676	0.178487	-9.50635	33	5.66298e-11	NA	0	0	10	10	10	290	110	180	13.1053	1.31908e-09
Q05920	Pc Pcx	Pyruvate carboxylase, mitochondrial (EC 6.4.1.1) (Pyruvic carboxylase) (PCB)	Camk2-vs-P2	-1.24304	0.130971	-9.49094	33	5.89169e-11	NA	0	0	10	10	10	290	110	180	12.8846	1.31908e-09
Q8CI94	Pygb	Glycogen phosphorylase, brain form (EC 2.4.1.1)	Camk2-vs-P2	-1.50354	0.158575	-9.48159	33	6.03499e-11	NA	0	0	10	10	10	290	110	180	12.3368	1.31908e-09
Q99L13	Hibadh	3-hydroxyisobutyrate dehydrogenase, mitochondrial (HIBADH) (EC 1.1.1.31)	Camk2-vs-P2	-1.657	0.176047	-9.41225	33	7.21569e-11	NA	0.635802	0	13	13	9	225	66	159	10.8335	1.52276e-09
Q9WUK2-1;Q9WUK2-2	Eif4h Wbscr1	Eukaryotic translation initiation factor 4H (eIF-4H) (Williams-Beuren syndrome chromosomal region 1 protein homolog)	Camk2-vs-P2	0.771988	0.0822115	9.39027	33	7.63718e-11	NA	0.0222222	0	10	10	10	272	109	163	11.6353	1.55798e-09
Q8VCW8	Acsf2	Medium-chain acyl-CoA ligase ACSF2, mitochondrial (EC 6.2.1.2)	Camk2-vs-P2	-3.09015	0.300949	-10.268	26	1.21877e-10	NA	0.851852	0	12	6	9	144	19	125	10.8879	2.40608e-09
Q64331	Myo6 Sv	Unconventional myosin-VI (Protein twist) (Unconventional myosin-6)	Camk2-vs-P2	-1.52937	0.155621	-9.82756	28	1.41107e-10	NA	0.546296	0	6	6	6	128	28	100	10.5175	2.61689e-09
Q9CQA3	Sdhb	Succinate dehydrogenase [ubiquinone] iron-sulfur subunit, mitochondrial (EC 1.3.5.1) (Iron-sulfur subunit of complex II) (Ip)	Camk2-vs-P2	-1.57572	0.17213	-9.15425	33	1.41053e-10	NA	0	0	11	11	11	318	121	197	13.0253	2.61689e-09
Q8BWF0	Aldh5a1	Succinate-semialdehyde dehydrogenase, mitochondrial (EC 1.2.1.24) (Aldehyde dehydrogenase family 5 member A1) (NAD(+)-dependent succinic semialdehyde dehydrogenase)	Camk2-vs-P2	-1.53934	0.169118	-9.10217	33	1.6166e-10	NA	0.0042735	0	13	13	13	376	142	234	12.7323	2.90988e-09
Q99JY8	Plpp3 Lpp3 Ppap2b	Phospholipid phosphatase 3 (EC 3.1.3.-) (EC 3.1.3.4) (Lipid phosphate phosphohydrolase 3) (PAP2-beta) (Phosphatidate phosphohydrolase type 2b) (Phosphatidic acid phosphatase 2b) (PAP-2b) (PAP2b)	Camk2-vs-P2	-1.38825	0.152935	-9.07738	33	1.72524e-10	NA	0.037037	0	6	6	6	170	62	108	12.7515	3.01671e-09
Q9JHI5	Ivd	Isovaleryl-CoA dehydrogenase, mitochondrial (IVD) (EC 1.3.8.4) (Butyryl-CoA dehydrogenase) (EC 1.3.8.1)	Camk2-vs-P2	-2.2261	0.244535	-9.10343	32	2.14297e-10	NA	0.535714	0	11	11	8	212	68	144	11.137	3.64304e-09
Q8K2B3	Sdha	Succinate dehydrogenase [ubiquinone] flavoprotein subunit, mitochondrial (EC 1.3.5.1) (Flavoprotein subunit of complex II) (Fp)	Camk2-vs-P2	-1.8444	0.206093	-8.94937	33	2.41678e-10	NA	0	0	10	10	10	290	110	180	12.8675	3.99749e-09
Q8CHT0	Aldh4a1	Delta-1-pyrroline-5-carboxylate dehydrogenase, mitochondrial (P5C dehydrogenase) (EC 1.2.1.88) (Aldehyde dehydrogenase family 4 member A1) (L-glutamate gamma-semialdehyde dehydrogenase)	Camk2-vs-P2	-2.21175	0.246869	-8.9592	32	3.10614e-10	NA	0.62963	0	14	10	14	217	57	160	10.6652	5.00252e-09
Q8R0Y6	Aldh1l1 Fthfd	Cytosolic 10-formyltetrahydrofolate dehydrogenase (10-FTHFDH) (FDH) (EC 1.5.1.6) (Aldehyde dehydrogenase family 1 member L1)	Camk2-vs-P2	-1.71541	0.194044	-8.84034	33	3.22595e-10	NA	0.437037	0	12	12	9	255	93	162	11.2437	5.06226e-09
Q6PIE5	Atp1a2	Sodium/potassium-transporting ATPase subunit alpha-2 (Na(+)/K(+) ATPase alpha-2 subunit) (EC 7.2.2.13) (Na(+)/K(+) ATPase alpha(+) subunit) (Sodium pump subunit alpha-2)	Camk2-vs-P2	-1.27551	0.144519	-8.82585	33	3.35249e-10	NA	0	0	13	13	13	377	143	234	14.6561	5.12931e-09
Q9CZU6	Cs	Citrate synthase, mitochondrial (EC 2.3.3.1) (Citrate (Si)-synthase)	Camk2-vs-P2	-1.67994	0.191602	-8.7679	33	3.91155e-10	NA	0	0	14	14	14	406	154	252	13.8678	5.8387e-09
Q8C0M9	Asrgl1	Isoaspartyl peptidase/L-asparaginase (EC 3.4.19.5) (EC 3.5.1.1) (Asparaginase-like protein 1) (Beta-aspartyl-peptidase) (Isoaspartyl dipeptidase) (L-asparagine amidohydrolase) [Cleaved into: Isoaspartyl peptidase/L-asparaginase alpha chain; Isoaspartyl peptidase/L-asparaginase beta chain]	Camk2-vs-P2	-1.30467	0.149736	-8.71314	33	4.52694e-10	NA	0	0	10	10	10	290	110	180	12.4992	6.5964e-09
Q920N7	Syt12	Synaptotagmin-12 (Synaptotagmin XII) (SytXII)	Camk2-vs-P2	0.873178	0.10033	8.70307	33	4.65048e-10	NA	0.00555556	0	10	10	10	287	110	177	12.1276	6.61883e-09
Q91VD9	Ndufs1	NADH-ubiquinone oxidoreductase 75 kDa subunit, mitochondrial (EC 7.1.1.2) (Complex I-75kD) (CI-75kD)	Camk2-vs-P2	-1.08143	0.124604	-8.67888	33	4.96132e-10	NA	0	0	14	14	14	406	154	252	14.8874	6.7474e-09
Q9WTT4	Atp6v1g2 Atp6g2 Ng38	V-type proton ATPase subunit G 2 (V-ATPase subunit G 2) (V-ATPase 13 kDa subunit 2) (Vacuolar proton pump subunit G 2)	Camk2-vs-P2	0.757926	0.0873166	8.6802	33	4.94379e-10	NA	0.181481	0	30	27	30	690	274	416	12.9418	6.7474e-09
Q99PU5	Acsbg1 Kiaa0631 Lpd	Long-chain-fatty-acid--CoA ligase ACSBG1 (EC 6.2.1.3) (Acyl-CoA synthetase bubblegum family member 1) (mBG1) (Gonadotropin-regulated long chain acyl CoA synthetase) (GR-LACS) (Lipidosin)	Camk2-vs-P2	-1.40353	0.162245	-8.65067	33	5.35068e-10	NA	0.533951	0	16	16	9	248	90	158	10.975	7.11873e-09
P97315	Csrp1 Crp1 Csrp	Cysteine and glycine-rich protein 1 (Cysteine-rich protein 1) (CRP) (CRP1)	Camk2-vs-P2	-0.954988	0.110572	-8.63681	33	5.55321e-10	NA	0.430556	0	12	8	12	202	74	128	12.5499	7.23099e-09
Q9DBF1;Q9DBF1-2	Aldh7a1 Ald7a1	Alpha-aminoadipic semialdehyde dehydrogenase (Alpha-AASA dehydrogenase) (EC 1.2.1.31) (Aldehyde dehydrogenase family 7 member A1) (EC 1.2.1.3) (Antiquitin-1) (Betaine aldehyde dehydrogenase) (EC 1.2.1.8) (Delta1-piperideine-6-carboxylate dehydrogenase) (P6c dehydrogenase)	Camk2-vs-P2	-1.61427	0.187103	-8.62773	33	5.69006e-10	NA	0.185185	0	9	9	9	238	78	160	10.9981	7.25483e-09
Q99KE1	Me2	NAD-dependent malic enzyme, mitochondrial (NAD-ME) (EC 1.1.1.38) (Malic enzyme 2)	Camk2-vs-P2	-1.50881	0.175638	-8.59044	33	6.28938e-10	NA	0.486111	0	9	9	9	215	63	152	10.487	7.85531e-09
P16125	Ldhb Ldh-2 Ldh2	L-lactate dehydrogenase B chain (LDH-B) (EC 1.1.1.27) (LDH heart subunit) (LDH-H)	Camk2-vs-P2	-1.03457	0.121146	-8.53983	33	7.20705e-10	NA	0.0111111	0	10	10	10	288	108	180	12.8557	8.82143e-09
P54071	Idh2	Isocitrate dehydrogenase [NADP], mitochondrial (IDH) (EC 1.1.1.42) (ICD-M) (IDP) (NADP(+)-specific ICDH) (Oxalosuccinate decarboxylase)	Camk2-vs-P2	-2.08357	0.239403	-8.70317	31	7.91995e-10	NA	0.596296	0	15	15	9	227	67	160	10.6134	9.49059e-09
Q8BFR5	Tufm	Elongation factor Tu, mitochondrial	Camk2-vs-P2	-1.0791	0.12698	-8.49817	33	8.0639e-10	NA	0.170635	0	14	14	14	342	128	214	12.6775	9.49059e-09
Q9D051	Pdhb	Pyruvate dehydrogenase E1 component subunit beta, mitochondrial (PDHE1-B) (EC 1.2.4.1)	Camk2-vs-P2	-1.48214	0.174836	-8.47729	33	8.53159e-10	NA	0	0	12	12	12	347	132	215	14.1908	9.85157e-09
Q8C5H8-1;Q8C5H8-2;Q8C5H8-3;Q8C5H8-4	Nadk2 Mnadk Nadkd1	NAD kinase 2, mitochondrial (EC 2.7.1.23) (Mitochondrial NAD kinase) (NAD kinase domain-containing protein 1, mitochondrial)	Camk2-vs-P2	-1.29749	0.152682	-8.49803	32	1.03644e-09	NA	0.481481	0	12	12	9	223	68	155	10.6281	1.17463e-08
P20108	Prdx3 Aop1 Mer5	Thioredoxin-dependent peroxide reductase, mitochondrial (EC 1.11.1.24) (Antioxidant protein 1) (AOP-1) (PRX III) (Perioredoxin-3) (Protein MER5) (Thioredoxin-dependent peroxiredoxin 3)	Camk2-vs-P2	-1.19241	0.143098	-8.33279	33	1.26229e-09	NA	0	0	12	12	12	348	132	216	13.3384	1.40459e-08
P08249	Mdh2 Mor1	Malate dehydrogenase, mitochondrial (EC 1.1.1.37)	Camk2-vs-P2	-1.30778	0.157132	-8.32284	33	1.29695e-09	NA	0.00308642	0	18	18	18	522	198	324	15.2783	1.41738e-08
Q9CPQ3	Tomm22 Tom22	Mitochondrial import receptor subunit TOM22 homolog (Translocase of outer membrane 22 kDa subunit homolog)	Camk2-vs-P2	-1.62205	0.195592	-8.29305	33	1.40653e-09	NA	0.114815	0	15	15	15	399	149	250	12.0417	1.51017e-08
Q9EPJ9;Q9EPJ9-2	Arfgap1 Arf1gap	ADP-ribosylation factor GTPase-activating protein 1 (ARF GAP 1) (ADP-ribosylation factor 1 GTPase-activating protein) (ARF1 GAP) (ARF1-directed GTPase-activating protein)	Camk2-vs-P2	0.69513	0.0841202	8.26354	33	1.52441e-09	NA	0.0873016	0	7	7	7	183	72	111	12.6309	1.60851e-08
Q8BG39	Sv2b Kiaa0735	Synaptic vesicle glycoprotein 2B (Synaptic vesicle protein 2B)	Camk2-vs-P2	1.00741	0.122165	8.24631	33	1.59781e-09	NA	0.205128	0	13	13	10	296	116	180	13.582	1.65739e-08
P03995;P03995-2	Gfap	Glial fibrillary acidic protein (GFAP)	Camk2-vs-P2	-1.76562	0.214582	-8.22821	33	1.67879e-09	NA	0.492593	0	12	12	9	236	78	158	10.8553	1.71236e-08
Q91VR2	Atp5f1c Atp5c1	ATP synthase subunit gamma, mitochondrial (ATP synthase F1 subunit gamma) (F-ATPase gamma subunit)	Camk2-vs-P2	-1.07009	0.130152	-8.22186	33	1.70821e-09	NA	0.017094	0	13	13	13	372	141	231	13.6784	1.71381e-08
P97807-1;P97807-2	Fh Fh1	Fumarate hydratase, mitochondrial (Fumarase) (EC 4.2.1.2) (EF-3)	Camk2-vs-P2	-1.44303	0.176066	-8.19599	33	1.83342e-09	NA	0.263889	0	12	12	9	261	99	162	12.7575	1.78104e-08
Q925N0	Sfxn5	Sideroflexin-5	Camk2-vs-P2	-1.72466	0.210293	-8.2012	33	1.80747e-09	NA	0.592593	0	17	14	14	258	94	164	12.2567	1.78104e-08
Q8R5H6	Wasf1 Wave1	Actin-binding protein WASF1 (Protein WAVE-1) (Wiskott-Aldrich syndrome protein family member 1) (WASP family protein member 1)	Camk2-vs-P2	0.768439	0.0952382	8.0686	33	2.60086e-09	NA	0	0	13	13	13	377	143	234	12.3694	2.48707e-08
Q8BI08	Mal2	Protein MAL2	Camk2-vs-P2	0.910065	0.11349	8.01888	33	2.98277e-09	NA	0	0	14	14	14	406	154	252	14.1367	2.80839e-08
Q91ZA3	Pcca	Propionyl-CoA carboxylase alpha chain, mitochondrial (PCCase subunit alpha) (EC 6.4.1.3) (Propanoyl-CoA:carbon dioxide ligase subunit alpha)	Camk2-vs-P2	-1.62248	0.203799	-7.96116	33	3.49825e-09	NA	0.518519	0	14	11	14	226	80	146	10.877	3.24383e-08
Q7TQD2	Tppp	Tubulin polymerization-promoting protein (TPPP) (EC 3.6.5.-) (25 kDa brain-specific protein) (TPPP/p25) (p25-alpha)	Camk2-vs-P2	0.670375	0.0850208	7.88483	33	4.32186e-09	NA	0	0	14	14	14	406	154	252	14.4883	3.94773e-08
P51660	Hsd17b4 Edh17b4	Peroxisomal multifunctional enzyme type 2 (MFE-2) (17-beta-hydroxysteroid dehydrogenase 4) (17-beta-HSD 4) (D-bifunctional protein) (DBP) (Multifunctional protein 2) (MFP-2) [Cleaved into: (3R)-hydroxyacyl-CoA dehydrogenase (EC 1.1.1.n12); Enoyl-CoA hydratase 2 (EC 4.2.1.107) (EC 4.2.1.119) (3-alpha,7-alpha,12-alpha-trihydroxy-5-beta-cholest-24-enoyl-CoA hydratase)]	Camk2-vs-P2	-0.637209	0.0811717	-7.85014	33	4.75887e-09	NA	0.538012	0	18	18	13	267	95	172	10.5893	4.28299e-08
P04370-1;P04370-10;P04370-11;P04370-13;P04370-14;P04370-4;P04370-5;P04370-6;P04370-7;P04370-8;P04370-9	Mbp Shi	Myelin basic protein (MBP) (Myelin A1 protein)	Camk2-vs-P2	-2.91129	0.371536	-7.83582	33	4.95206e-09	NA	0.277778	0	6	6	6	157	51	106	12.9495	4.39226e-08
P30275	Ckmt1	Creatine kinase U-type, mitochondrial (EC 2.7.3.2) (Acidic-type mitochondrial creatine kinase) (Mia-CK) (Ubiquitous mitochondrial creatine kinase) (U-MtCK)	Camk2-vs-P2	-0.723149	0.0926439	-7.80569	33	5.38509e-09	NA	0.253333	0	22	22	19	551	209	342	14.6622	4.70811e-08
D3YZU1	Shank1	SH3 and multiple ankyrin repeat domains protein 1 (Shank1)	Camk2-vs-P2	0.968865	0.125752	7.70456	33	7.14021e-09	NA	0.00555556	0	10	10	10	290	110	180	12.4055	6.15466e-08
Q9CQR4	Acot13 Them2	Acyl-coenzyme A thioesterase 13 (Acyl-CoA thioesterase 13) (EC 3.1.2.-) (Hotdog-fold thioesterase superfamily member 2) (Palmitoyl-CoA hydrolase) (EC 3.1.2.2) (Thioesterase superfamily member 2) (THEM2)	Camk2-vs-P2	-1.55938	0.205121	-7.60226	33	9.50946e-09	NA	0.482456	0	18	18	16	307	106	201	12.334	8.08304e-08
P50171;P50171-2	Hsd17b8 H2-Ke6 Hke6	(3R)-3-hydroxyacyl-CoA dehydrogenase (EC 1.1.1.n12) (17-beta-hydroxysteroid dehydrogenase 8) (17-beta-HSD 8) (3-ketoacyl-[acyl-carrier-protein] reductase alpha subunit) (KAR alpha subunit) (3-oxoacyl-[acyl-carrier-protein] reductase) (Estradiol 17-beta-dehydrogenase 8) (EC 1.1.1.62) (Protein Ke6) (Ke-6) (Testosterone 17-beta-dehydrogenase 8) (EC 1.1.1.239)	Camk2-vs-P2	-1.24256	0.164402	-7.55809	33	1.0766e-08	NA	0.518519	0	14	12	11	236	79	157	10.571	8.90375e-08
P53395	Dbt	Lipoamide acyltransferase component of branched-chain alpha-keto acid dehydrogenase complex, mitochondrial (EC 2.3.1.168) (Branched-chain alpha-keto acid dehydrogenase complex component E2) (BCKAD-E2) (BCKADE2) (Dihydrolipoamide acetyltransferase component of branched-chain alpha-keto acid dehydrogenase complex) (Dihydrolipoamide branched chain transacylase) (Dihydrolipoyllysine-residue (2-methyl…	Camk2-vs-P2	-1.65116	0.214113	-7.71163	31	1.06555e-08	NA	0.688272	0	13	12	13	186	56	130	10.4452	8.90375e-08
O35459	Ech1	Delta(3,5)-Delta(2,4)-dienoyl-CoA isomerase, mitochondrial (EC 5.3.3.-)	Camk2-vs-P2	-2.23187	0.287885	-7.75263	30	1.19357e-08	NA	0.58642	0	8	8	6	138	36	102	10.4436	9.62856e-08
Q9WUB3	Pygm	Glycogen phosphorylase, muscle form (EC 2.4.1.1) (Myophosphorylase)	Camk2-vs-P2	-1.2403	0.161735	-7.66872	31	1.1957e-08	NA	0.731481	0	20	20	15	208	74	134	9.98276	9.62856e-08
Q8R3V5-1;Q8R3V5-3;Q8R3V5-4	Sh3glb2 Kiaa1848	Endophilin-B2 (SH3 domain-containing GRB2-like protein B2)	Camk2-vs-P2	0.818349	0.109691	7.46047	33	1.41739e-08	NA	0	0	13	13	13	377	143	234	13.1456	1.12655e-07
Q8BVI4	Qdpr Dhpr	Dihydropteridine reductase (EC 1.5.1.34) (HDHPR) (Quinoid dihydropteridine reductase)	Camk2-vs-P2	-1.50236	0.20007	-7.50918	32	1.50215e-08	NA	0.699074	0	7	7	6	131	38	93	11.0529	1.1741e-07
Q9CQN1	Trap1 Hsp75	Heat shock protein 75 kDa, mitochondrial (HSP 75) (TNFR-associated protein 1) (Tumor necrosis factor type 1 receptor-associated protein) (TRAP-1)	Camk2-vs-P2	-1.01766	0.136842	-7.43675	33	1.51559e-08	NA	0.277778	0	12	12	11	257	97	160	11.1899	1.1741e-07
O08709	Prdx6 Aop2 Ltw4 Prdx5	Peroxiredoxin-6 (EC 1.11.1.27) (1-Cys peroxiredoxin) (1-Cys PRX) (Acidic calcium-independent phospholipase A2) (aiPLA2) (EC 3.1.1.4) (Antioxidant protein 2) (Glutathione-dependent peroxiredoxin) (Lysophosphatidylcholine acyltransferase 5) (LPC acyltransferase 5) (LPCAT-5) (Lyso-PC acyltransferase 5) (EC 2.3.1.23) (Non-selenium glutathione peroxidase) (NSGPx)	Camk2-vs-P2	-1.23871	0.167237	-7.40691	33	1.64897e-08	NA	0	0	14	14	14	406	154	252	12.9705	1.26146e-07
Q8QZT1	Acat1	Acetyl-CoA acetyltransferase, mitochondrial (EC 2.3.1.9) (Acetoacetyl-CoA thiolase)	Camk2-vs-P2	-1.06884	0.144635	-7.38994	33	1.73008e-08	NA	0	0	15	15	15	435	165	270	14.4296	1.30717e-07
P31650	Slc6a11 Gabt3 Gabt4 Gat-4 Gat3 Gat4	Sodium- and chloride-dependent GABA transporter 3 (GAT-3) (Sodium- and chloride-dependent GABA transporter 4) (GAT-4) (Solute carrier family 6 member 11)	Camk2-vs-P2	-1.24987	0.171639	-7.28198	33	2.34979e-08	NA	0.235043	0	13	13	10	289	109	180	12.6507	1.71199e-07
Q3UHD1	Adgrb1 Bai1	Adhesion G protein-coupled receptor B1 (Brain-specific angiogenesis inhibitor 1) [Cleaved into: Vasculostatin-120 (Vstat120); Vasculostatin-40 (Vstat-40)]	Camk2-vs-P2	0.811281	0.111305	7.28879	33	2.30475e-08	NA	0.440741	0	9	9	9	247	98	149	11.1154	1.71199e-07
Q9D8Y0	Efhd2 Sws1	EF-hand domain-containing protein D2 (Swiprosin-1)	Camk2-vs-P2	0.874004	0.11996	7.28578	33	2.3245e-08	NA	0	0	11	11	11	319	121	198	13.4094	1.71199e-07
O88696	Clpp	ATP-dependent Clp protease proteolytic subunit, mitochondrial (EC 3.4.21.92) (Endopeptidase Clp)	Camk2-vs-P2	-1.58689	0.217211	-7.30576	32	2.64113e-08	NA	0.560185	0	11	11	9	195	46	149	10.418	1.90162e-07
Q91ZJ5-1;Q91ZJ5-2	Ugp2	UTP--glucose-1-phosphate uridylyltransferase (EC 2.7.7.9) (UDP-glucose pyrophosphorylase) (UDPGP) (UGPase)	Camk2-vs-P2	-1.28285	0.177403	-7.23127	33	2.71432e-08	NA	0.337963	0	12	9	12	241	83	158	11.0141	1.90939e-07
Q9CZS1	Aldh1b1 Aldhx	Aldehyde dehydrogenase X, mitochondrial (EC 1.2.1.3) (Aldehyde dehydrogenase family 1 member B1)	Camk2-vs-P2	-1.49957	0.207355	-7.23188	33	2.7096e-08	NA	0.416667	0	14	14	12	249	87	162	11.3747	1.90939e-07
O08749	Dld	Dihydrolipoyl dehydrogenase, mitochondrial (EC 1.8.1.4) (Dihydrolipoamide dehydrogenase)	Camk2-vs-P2	-1.62987	0.225965	-7.21295	33	2.85971e-08	NA	0.4375	0	13	13	9	262	100	162	13.0588	1.9888e-07
P48962	Slc25a4 Aac1 Anc1 Ant1	ADP/ATP translocase 1 (ADP,ATP carrier protein 1) (ADP,ATP carrier protein, heart/skeletal muscle isoform T1) (Adenine nucleotide translocator 1) (ANT 1) (Solute carrier family 25 member 4)	Camk2-vs-P2	-0.939229	0.130742	-7.18381	33	3.10736e-08	NA	0	0	15	15	15	435	165	270	15.8654	2.13351e-07
P70404	Idh3g	Isocitrate dehydrogenase [NAD] subunit gamma 1, mitochondrial (Isocitric dehydrogenase subunit gamma) (NAD(+)-specific ICDH subunit gamma)	Camk2-vs-P2	-1.43321	0.1996	-7.18042	33	3.13752e-08	NA	0.296296	0	12	12	9	252	92	160	11.5125	2.13351e-07
Q8R4N0	Clybl Clb	Citramalyl-CoA lyase, mitochondrial (EC 4.1.3.25) ((3S)-malyl-CoA thioesterase) (EC 3.1.2.30) (Beta-methylmalate synthase) (EC 2.3.3.-) (Citrate lyase subunit beta-like protein, mitochondrial) (Citrate lyase beta-like) (Malate synthase) (EC 2.3.3.9)	Camk2-vs-P2	-1.18717	0.165987	-7.15217	33	3.40087e-08	NA	0.568627	0	12	9	12	233	77	156	10.6218	2.28718e-07
Q9D0F9	Pgm1 Pgm2	Phosphoglucomutase-1 (PGM 1) (EC 5.4.2.2) (Glucose phosphomutase 1) (Phosphoglucomutase-2)	Camk2-vs-P2	-1.14432	0.155934	-7.33848	30	3.56986e-08	NA	0.748792	0	18	18	11	217	66	151	9.97366	2.37473e-07
Q9ERB0	Snap29	Synaptosomal-associated protein 29 (SNAP-29) (Golgi SNARE of 32 kDa) (Gs32) (Soluble 29 kDa NSF attachment protein) (Vesicle-membrane fusion protein SNAP-29)	Camk2-vs-P2	0.894692	0.1255	7.12901	33	3.63345e-08	NA	0.197531	0	9	9	9	196	83	113	10.4173	2.39104e-07
Q9Z2I8;Q9Z2I8-2	Suclg2	Succinate--CoA ligase [GDP-forming] subunit beta, mitochondrial (EC 6.2.1.4) (GTP-specific succinyl-CoA synthetase subunit beta) (G-SCS) (GTPSCS) (Succinyl-CoA synthetase beta-G chain) (SCS-betaG)	Camk2-vs-P2	-2.0637	0.290541	-7.10297	33	3.91415e-08	NA	0.69281	0	14	14	8	200	56	144	10.4286	2.54836e-07
Q99MN9	Pccb	Propionyl-CoA carboxylase beta chain, mitochondrial (PCCase subunit beta) (EC 6.4.1.3) (Propanoyl-CoA:carbon dioxide ligase subunit beta)	Camk2-vs-P2	-1.48388	0.208173	-7.12811	32	4.3391e-08	NA	0.347222	0	12	9	12	243	84	159	11.3024	2.79529e-07
Q921G7	Etfdh	Electron transfer flavoprotein-ubiquinone oxidoreductase, mitochondrial (ETF-QO) (ETF-ubiquinone oxidoreductase) (EC 1.5.5.1) (Electron-transferring-flavoprotein dehydrogenase) (ETF dehydrogenase)	Camk2-vs-P2	-1.16815	0.167065	-6.99221	33	5.37597e-08	NA	0	0	11	11	11	319	121	198	11.818	3.42718e-07
Q9JKL4	Ndufaf3	NADH dehydrogenase [ubiquinone] 1 alpha subcomplex assembly factor 3 (Protein 2P1)	Camk2-vs-P2	-1.12562	0.161105	-6.9869	33	5.45846e-08	NA	0.353535	0	11	8	11	229	72	157	10.7531	3.44389e-07
P54227	Stmn1 Lag Lap18 Pr22	Stathmin (Leukemia-associated gene protein) (Leukemia-associated phosphoprotein p18) (Metablastin) (Oncoprotein 18) (Op18) (Phosphoprotein p19) (pp19) (Prosolin) (Protein Pr22) (pp17)	Camk2-vs-P2	0.913697	0.13096	6.97692	33	5.61712e-08	NA	0.182099	0	15	15	15	416	164	252	13.0597	3.50783e-07
Q91YT0	Ndufv1	NADH dehydrogenase [ubiquinone] flavoprotein 1, mitochondrial (EC 7.1.1.2) (Complex I-51kD) (CI-51kD) (NADH-ubiquinone oxidoreductase 51 kDa subunit)	Camk2-vs-P2	-1.05869	0.152542	-6.94034	33	6.23967e-08	NA	0	0	11	11	11	319	121	198	13.5889	3.85725e-07
P38647	Hspa9 Grp75 Hsp74 Hspa9a	Stress-70 protein, mitochondrial (75 kDa glucose-regulated protein) (GRP-75) (Heat shock 70 kDa protein 9) (Mortalin) (Peptide-binding protein 74) (PBP74) (p66 MOT)	Camk2-vs-P2	-0.726143	0.105045	-6.91271	33	6.7559e-08	NA	0	0	15	15	15	435	165	270	14.2662	4.13184e-07
Q8R164	Bphl	Valacyclovir hydrolase (VACVase) (Valacyclovirase) (EC 3.1.-.-) (Biphenyl hydrolase-like protein)	Camk2-vs-P2	-1.26286	0.182817	-6.9078	33	6.85208e-08	NA	0.643519	0	8	5	8	145	47	98	10.9993	4.13184e-07
Q9DBL1	Acadsb	Short/branched chain specific acyl-CoA dehydrogenase, mitochondrial (SBCAD) (EC 1.3.8.5) (2-methyl branched chain acyl-CoA dehydrogenase) (2-MEBCAD) (2-methylbutyryl-coenzyme A dehydrogenase) (2-methylbutyryl-CoA dehydrogenase)	Camk2-vs-P2	-1.71584	0.248455	-6.90606	33	6.88639e-08	NA	0.580247	0	9	6	9	136	40	96	10.1446	4.13184e-07
P56379	Atp5mpl Mp68	ATP synthase subunit ATP5MPL, mitochondrial (6.8 kDa mitochondrial proteolipid protein) (MLQ) (ATP synthase membrane subunit 6.8PL)	Camk2-vs-P2	-1.27415	0.184651	-6.90029	33	7.00172e-08	NA	0.333333	0	5	5	5	99	39	60	13.1674	4.14394e-07
P57780	Actn4	Alpha-actinin-4 (Non-muscle alpha-actinin 4)	Camk2-vs-P2	0.788123	0.114249	6.8983	33	7.042e-08	NA	0.247863	0	10	10	10	289	110	179	11.7248	4.14394e-07
P16332	Mmut Mut	Methylmalonyl-CoA mutase, mitochondrial (MCM) (EC 5.4.99.2) (Methylmalonyl-CoA isomerase)	Camk2-vs-P2	-1.37181	0.196176	-6.99275	31	7.55325e-08	NA	0.533333	0	12	12	9	234	74	160	10.3361	4.36093e-07
Q8CC35;Q8CC35-2;Q8CC35-3	Synpo Kiaa1029	Synaptopodin	Camk2-vs-P2	1.07213	0.155945	6.87504	33	7.52994e-08	NA	0	0	10	10	10	287	110	177	12.7512	4.36093e-07
Q8JZN5	Acad9	Complex I assembly factor ACAD9, mitochondrial (Acyl-CoA dehydrogenase family member 9) (ACAD-9) (EC 1.3.8.-)	Camk2-vs-P2	-0.992884	0.144895	-6.85246	33	8.03623e-08	NA	0.25641	0	13	10	13	282	105	177	11.7521	4.59642e-07
O35609	Scamp3	Secretory carrier-associated membrane protein 3 (Secretory carrier membrane protein 3)	Camk2-vs-P2	0.753746	0.110171	6.84157	33	8.29259e-08	NA	0.145503	0	21	18	21	514	197	317	11.4781	4.69914e-07
Q9CZ44-1;Q9CZ44-3	Nsfl1c	NSFL1 cofactor p47 (p97 cofactor p47)	Camk2-vs-P2	0.638293	0.0934769	6.82836	33	8.61469e-08	NA	0.115385	0	12	12	12	312	127	185	11.4146	4.83687e-07
Q04447	Ckb Ckbb	Creatine kinase B-type (EC 2.7.3.2) (B-CK) (Creatine kinase B chain) (Creatine phosphokinase B-type) (CPK-B)	Camk2-vs-P2	-0.778781	0.114268	-6.81537	33	8.94366e-08	NA	0	0	18	18	18	522	198	324	14.6576	4.97593e-07
Q9CWM4	Pfdn1	Prefoldin subunit 1	Camk2-vs-P2	0.600452	0.0878333	6.83626	32	9.87709e-08	NA	0.037037	0	6	6	6	156	64	92	10.8636	5.44575e-07
Q9CR51	Atp6v1g1 Atp6g1	V-type proton ATPase subunit G 1 (V-ATPase subunit G 1) (V-ATPase 13 kDa subunit 1) (Vacuolar proton pump subunit G 1)	Camk2-vs-P2	0.759476	0.112585	6.74578	33	1.09355e-07	NA	0.440972	0	13	13	10	236	104	132	11.1703	5.97548e-07
Q3UHX2	Pdap1	28 kDa heat- and acid-stable phosphoprotein (PDGF-associated protein) (PAP) (PDGFA-associated protein 1) (PAP1)	Camk2-vs-P2	0.722469	0.107333	6.73109	33	1.14104e-07	NA	0.0925926	0	6	6	6	145	61	84	10.5802	6.17978e-07
Q3TC72	Fahd2 Fahd2a	Fumarylacetoacetate hydrolase domain-containing protein 2A (EC 3.-.-.-)	Camk2-vs-P2	-1.09692	0.163391	-6.71346	33	1.20075e-07	NA	0.578947	0	19	13	16	249	85	164	10.9034	6.44615e-07
P08113	Hsp90b1 Grp94 Tra-1 Tra1	Endoplasmin (94 kDa glucose-regulated protein) (GRP-94) (Endoplasmic reticulum resident protein 99) (ERp99) (Heat shock protein 90 kDa beta member 1) (Polymorphic tumor rejection antigen 1) (Tumor rejection antigen gp96)	Camk2-vs-P2	-0.666422	0.0993123	-6.71037	33	1.21153e-07	NA	0	0	11	11	11	319	121	198	12.4033	6.44746e-07
Q60714	Slc27a1 Fatp Fatp1	Long-chain fatty acid transport protein 1 (Arachidonate--CoA ligase) (EC 6.2.1.15) (Fatty acid transport protein) (Fatty acid transport protein 1) (FATP-1) (Long-chain-fatty-acid--CoA ligase) (EC 6.2.1.3) (Solute carrier family 27 member 1) (Vlc27a1) (Very long-chain acyl-CoA synthetase) (EC 6.2.1.-)	Camk2-vs-P2	-1.2979	0.190359	-6.81818	31	1.22553e-07	NA	0.462963	0	6	5	6	135	37	98	10.3277	6.46572e-07
Q9Z2I9	Sucla2	Succinate--CoA ligase [ADP-forming] subunit beta, mitochondrial (EC 6.2.1.5) (ATP-specific succinyl-CoA synthetase subunit beta) (A-SCS) (Succinyl-CoA synthetase beta-A chain) (SCS-betaA)	Camk2-vs-P2	-1.09712	0.164025	-6.68874	33	1.28988e-07	NA	0	0	11	11	11	319	121	198	14.0783	6.74706e-07
Q9D1T0	Lingo1 Lern1 Lrrn6a	Leucine-rich repeat and immunoglobulin-like domain-containing nogo receptor-interacting protein 1 (Leucine-rich repeat neuronal protein 1) (Leucine-rich repeat neuronal protein 6A)	Camk2-vs-P2	0.699946	0.105274	6.64879	33	1.44825e-07	NA	0	0	6	6	6	174	66	108	13.0779	7.51127e-07
P52760	Rida Hrp12	2-iminobutanoate/2-iminopropanoate deaminase (EC 3.5.99.10) (Heat-responsive protein 12) (Reactive intermediate imine deaminase A homolog) (Translation inhibitor L-PSP ribonuclease)	Camk2-vs-P2	-1.2958	0.195391	-6.63183	33	1.52125e-07	NA	0.0246914	0	9	9	9	257	95	162	11.6831	7.82356e-07
O08585	Clta	Clathrin light chain A (Lca)	Camk2-vs-P2	0.98922	0.149706	6.60774	33	1.63146e-07	NA	0.0909091	0	10	10	10	290	110	180	13.7642	8.32043e-07
P09411	Pgk1 Pgk-1	Phosphoglycerate kinase 1 (EC 2.7.2.3)	Camk2-vs-P2	-0.688878	0.104928	-6.56527	33	1.84566e-07	NA	0	0	8	8	8	232	88	144	12.4493	9.33508e-07
Q91WC3;Q91WC3-2	Acsl6 Facl6	Long-chain-fatty-acid--CoA ligase 6 (EC 6.2.1.3) (Arachidonate--CoA ligase) (EC 6.2.1.15) (Long-chain acyl-CoA synthetase 6) (LACS 6)	Camk2-vs-P2	-1.56979	0.23932	-6.55936	33	1.87767e-07	NA	0.605556	0	19	14	14	242	85	157	11.3895	9.41915e-07
Q8K221	Arfip2	Arfaptin-2 (ADP-ribosylation factor-interacting protein 2)	Camk2-vs-P2	0.733591	0.112105	6.54378	33	1.96472e-07	NA	0.1	0	10	10	10	257	103	154	10.8293	9.71871e-07
Q9WTP7	Ak3 Ak3l Ak3l1 Akl3l	GTP:AMP phosphotransferase AK3, mitochondrial (EC 2.7.4.10) (Adenylate kinase 3) (AK 3) (Adenylate kinase 3 alpha-like 1)	Camk2-vs-P2	-1.20407	0.184023	-6.543	33	1.96915e-07	NA	0.535088	0	19	19	10	280	107	173	11.6153	9.71871e-07
Q8K354	Cbr3	Carbonyl reductase [NADPH] 3 (EC 1.1.1.184) (NADPH-dependent carbonyl reductase 3) (Quinone reductase CBR3) (EC 1.6.5.10)	Camk2-vs-P2	-1.32793	0.203001	-6.54152	32	2.28497e-07	NA	0.666667	0	12	11	12	195	54	141	9.63043	1.11872e-06
Q7TSQ8	Pdpr Kiaa1990	Pyruvate dehydrogenase phosphatase regulatory subunit, mitochondrial (PDPr)	Camk2-vs-P2	-1.44245	0.215863	-6.68225	29	2.49767e-07	NA	0.555556	0	6	6	6	110	31	79	10.3366	1.2036e-06
Q9DB77	Uqcrc2	Cytochrome b-c1 complex subunit 2, mitochondrial (Complex III subunit 2) (Core protein II) (Ubiquinol-cytochrome-c reductase complex core protein 2)	Camk2-vs-P2	-1.25199	0.19375	-6.46189	33	2.49369e-07	NA	0	0	14	14	14	406	154	252	13.4232	1.2036e-06
Q9CWS0	Ddah1	N(G),N(G)-dimethylarginine dimethylaminohydrolase 1 (DDAH-1) (Dimethylarginine dimethylaminohydrolase 1) (EC 3.5.3.18) (DDAHI) (Dimethylargininase-1)	Camk2-vs-P2	-1.29294	0.199079	-6.49461	32	2.61305e-07	NA	0.614815	0	12	12	12	206	60	146	10.6324	1.24936e-06
P26040	Ezr Vil2	Ezrin (Cytovillin) (Villin-2) (p81)	Camk2-vs-P2	-0.864555	0.134263	-6.43927	33	2.66367e-07	NA	0.42963	0	14	12	14	253	93	160	11.4007	1.26369e-06
O88737	Bsn Kiaa0434	Protein bassoon	Camk2-vs-P2	0.849291	0.132673	6.40139	33	2.97489e-07	NA	0.119048	0	7	7	7	172	71	101	12.2804	1.40049e-06
O35465-1;O35465-2	Fkbp8 Fkbp38 Sam11	Peptidyl-prolyl cis-trans isomerase FKBP8 (PPIase FKBP8) (EC 5.2.1.8) (38 kDa FK506-binding protein) (38 kDa FKBP) (FKBP-38) (mFKBP38) (FK506-binding protein 8) (FKBP-8) (FKBPR38) (Rotamase)	Camk2-vs-P2	-0.970183	0.151929	-6.38575	33	3.11384e-07	NA	0.0493827	0	9	9	9	250	91	159	11.0517	1.45471e-06
Q91WD5	Ndufs2	NADH dehydrogenase [ubiquinone] iron-sulfur protein 2, mitochondrial (EC 7.1.1.2) (Complex I-49kD) (CI-49kD) (NADH-ubiquinone oxidoreductase 49 kDa subunit)	Camk2-vs-P2	-1.45157	0.228701	-6.34702	33	3.4869e-07	NA	0.0416667	0	12	12	12	339	125	214	12.7069	1.61665e-06
Q8VIM9	Irgq Irgq1 Fksg27	Immunity-related GTPase family Q protein	Camk2-vs-P2	0.855148	0.133987	6.3823	32	3.60529e-07	NA	0.271605	0	9	9	9	185	75	110	10.1009	1.65897e-06
Q8QZS1	Hibch	3-hydroxyisobutyryl-CoA hydrolase, mitochondrial (EC 3.1.2.4) (3-hydroxyisobutyryl-coenzyme A hydrolase) (HIB-CoA hydrolase) (HIBYL-CoA-H)	Camk2-vs-P2	-1.3974	0.219241	-6.37383	32	3.6941e-07	NA	0.763889	0	18	18	8	198	62	136	10.5038	1.68214e-06
Q99LY9	Ndufs5	NADH dehydrogenase [ubiquinone] iron-sulfur protein 5 (Complex I-15 kDa) (CI-15 kDa) (NADH-ubiquinone oxidoreductase 15 kDa subunit)	Camk2-vs-P2	-0.913001	0.144331	-6.32574	33	3.71061e-07	NA	0.384615	0	12	10	12	248	89	159	13.0605	1.68214e-06
Q60598	Cttn Ems1	Src substrate cortactin	Camk2-vs-P2	0.864364	0.136718	6.32224	33	3.74882e-07	NA	0	0	10	10	10	282	110	172	12.3774	1.68697e-06
Q9D172	Gatd3 D10Jhu81e Gatd3a	Glutamine amidotransferase-like class 1 domain-containing protein 3, mitochondrial	Camk2-vs-P2	-1.74518	0.276961	-6.30115	33	3.98729e-07	NA	0.402778	0	9	9	9	229	81	148	12.0191	1.78118e-06
P48036	Anxa5 Anx5	Annexin A5 (Anchorin CII) (Annexin V) (Annexin-5) (Calphobindin I) (CPB-I) (Endonexin II) (Lipocortin V) (Placental anticoagulant protein 4) (PP4) (Placental anticoagulant protein I) (PAP-I) (Thromboplastin inhibitor) (Vascular anticoagulant-alpha) (VAC-alpha)	Camk2-vs-P2	-0.853513	0.135842	-6.28312	33	4.20334e-07	NA	0.425926	0	14	14	9	258	97	161	11.4373	1.85068e-06
P52196	Tst	Thiosulfate sulfurtransferase (EC 2.8.1.1) (Rhodanese)	Camk2-vs-P2	-2.43056	0.380937	-6.38046	31	4.17597e-07	NA	0.596296	0	14	13	12	222	60	162	11.6741	1.85068e-06
O88643	Pak1 Paka	Serine/threonine-protein kinase PAK 1 (EC 2.7.11.1) (Alpha-PAK) (CDC42/RAC effector kinase PAK-A) (p21-activated kinase 1) (PAK-1) (p65-PAK)	Camk2-vs-P2	0.698173	0.111224	6.27716	33	4.27723e-07	NA	0.286325	0	13	13	13	276	108	168	11.9751	1.86525e-06
Q8BMF4	Dlat	Dihydrolipoyllysine-residue acetyltransferase component of pyruvate dehydrogenase complex, mitochondrial (EC 2.3.1.12) (Dihydrolipoamide acetyltransferase component of pyruvate dehydrogenase complex) (Pyruvate dehydrogenase complex component E2) (PDC-E2) (PDCE2)	Camk2-vs-P2	-0.788785	0.125749	-6.27268	33	4.33368e-07	NA	0	0	15	15	15	435	165	270	14.5456	1.86525e-06
Q9DCT2	Ndufs3	NADH dehydrogenase [ubiquinone] iron-sulfur protein 3, mitochondrial (EC 7.1.1.2) (Complex I-30kD) (CI-30kD) (NADH-ubiquinone oxidoreductase 30 kDa subunit)	Camk2-vs-P2	-0.711504	0.113431	-6.27258	33	4.33499e-07	NA	0	0	21	21	21	609	231	378	14.4354	1.86525e-06
Q9QXX4	Slc25a13	Electrogenic aspartate/glutamate antiporter SLC25A13, mitochondrial (Citrin) (Solute carrier family 25 member 13)	Camk2-vs-P2	-0.813055	0.129708	-6.26836	33	4.38882e-07	NA	0	0	5	5	5	145	55	90	13.6041	1.86525e-06
Q9QYB8;Q9QYB8-2	Add2	Beta-adducin (Add97) (Erythrocyte adducin subunit beta)	Camk2-vs-P2	0.910366	0.145213	6.26916	33	4.37857e-07	NA	0.0982906	0	13	13	13	350	137	213	11.762	1.86525e-06
Q62393-1;Q62393-2;Q62393-3	Tpd52	Tumor protein D52 (mD52)	Camk2-vs-P2	0.671708	0.107814	6.23025	33	4.90699e-07	NA	0.356481	0	12	12	10	218	86	132	11.1922	2.07109e-06
Q80UG5-1;Q80UG5-3	Septin9 Kiaa0991 Sept9 Sint1	Septin-9 (SL3-3 integration site 1 protein)	Camk2-vs-P2	1.28294	0.20672	6.20616	33	5.26594e-07	NA	0.231481	0	6	6	6	129	60	69	10.8133	2.20736e-06
Q62108-1;Q62108-2;Q62108-3	Dlg4 Dlgh4 Psd95	Disks large homolog 4 (Postsynaptic density protein 95) (PSD-95) (Synapse-associated protein 90) (SAP-90) (SAP90)	Camk2-vs-P2	0.759301	0.122482	6.19928	33	5.3732e-07	NA	0	0	13	13	13	377	143	234	14.2596	2.2316e-06
Q9Z0S1	Bpnt1	3'(2'),5'-bisphosphate nucleotidase 1 (EC 3.1.3.7) (Bisphosphate 3'-nucleotidase 1) (PAP-inositol 1,4-phosphatase) (PIP)	Camk2-vs-P2	-1.39049	0.224353	-6.1978	33	5.39668e-07	NA	0.373016	0	7	7	7	146	47	99	10.5149	2.2316e-06
Q99MR8	Mccc1 Mcca	Methylcrotonoyl-CoA carboxylase subunit alpha, mitochondrial (MCCase subunit alpha) (EC 6.4.1.4) (3-methylcrotonyl-CoA carboxylase 1) (3-methylcrotonyl-CoA carboxylase biotin-containing subunit) (3-methylcrotonyl-CoA:carbon dioxide ligase subunit alpha)	Camk2-vs-P2	-1.53152	0.244402	-6.26637	31	5.76334e-07	NA	0.611111	0	14	9	14	213	60	153	10.4464	2.36722e-06
Q5DU25	Iqsec2 Kiaa0522	IQ motif and SEC7 domain-containing protein 2	Camk2-vs-P2	0.931905	0.151005	6.17137	33	5.83149e-07	NA	0.263889	0	9	9	9	260	99	161	12.0768	2.37925e-06
Q811D0;Q811D0-2;Q811D0-3	Dlg1 Dlgh1	Disks large homolog 1 (Embryo-dlg/synapse-associated protein 97) (E-dlg/SAP97) (Synapse-associated protein 97) (SAP-97) (SAP97)	Camk2-vs-P2	0.671623	0.108992	6.16214	33	5.99153e-07	NA	0	0	10	10	10	290	110	180	12.1798	2.42836e-06
P14824	Anxa6 Anx6	Annexin A6 (67 kDa calelectrin) (Annexin VI) (Annexin-6) (Calphobindin-II) (CPB-II) (Chromobindin-20) (Lipocortin VI) (Protein III) (p68) (p70)	Camk2-vs-P2	-1.0063	0.16365	-6.14911	33	6.22492e-07	NA	0.324074	0	9	9	9	241	89	152	10.8861	2.50635e-06
Q8C078-1;Q8C078-2;Q8C078-3;Q8C078-4;Q8C078-5	Camkk2 Kiaa0787	Calcium/calmodulin-dependent protein kinase kinase 2 (CaM-KK 2) (CaM-kinase kinase 2) (CaMKK 2) (EC 2.7.11.17) (Calcium/calmodulin-dependent protein kinase kinase beta) (CaM-KK beta) (CaM-kinase kinase beta) (CaMKK beta)	Camk2-vs-P2	0.948243	0.154787	6.12611	33	6.6597e-07	NA	0.351852	0	9	9	9	199	76	123	10.3427	2.66388e-06
Q9Z0X1	Aifm1 Aif Pdcd8	Apoptosis-inducing factor 1, mitochondrial (EC 1.6.99.-) (Programmed cell death protein 8)	Camk2-vs-P2	-0.997664	0.163579	-6.09897	33	7.21206e-07	NA	0.00505051	0	11	11	11	318	120	198	12.1	2.86609e-06
Q6PB66	Lrpprc Lrp130	Leucine-rich PPR motif-containing protein, mitochondrial (130 kDa leucine-rich protein) (LRP 130) (mLRP130)	Camk2-vs-P2	-1.15277	0.18969	-6.07712	33	7.6901e-07	NA	0.0123457	0	9	9	9	258	97	161	11.3421	3.02767e-06
Q8JZP2	Syn3	Synapsin-3 (Synapsin III)	Camk2-vs-P2	1.33779	0.218665	6.11797	32	7.7176e-07	NA	0.197531	0	9	9	9	180	86	94	10.0738	3.02767e-06
Q8JZU2	Slc25a1	Tricarboxylate transport protein, mitochondrial (Citrate transport protein) (CTP) (Solute carrier family 25 member 1) (Tricarboxylate carrier protein)	Camk2-vs-P2	-1.15121	0.188641	-6.10263	32	8.06722e-07	NA	0.0740741	0	9	9	9	246	87	159	11.6176	3.14467e-06
P60469	Ppfia3	Liprin-alpha-3 (Protein tyrosine phosphatase receptor type f polypeptide-interacting protein alpha-3) (PTPRF-interacting protein alpha-3)	Camk2-vs-P2	0.734158	0.121224	6.05619	33	8.17776e-07	NA	0.52963	0	14	12	14	206	82	124	11.2228	3.16759e-06
O70435	Psma3	Proteasome subunit alpha type-3 (Macropain subunit C8) (Multicatalytic endopeptidase complex subunit C8) (Proteasome component C8) (Proteasome subunit K)	Camk2-vs-P2	-0.822861	0.136125	-6.04491	33	8.45354e-07	NA	0.625	0	6	6	6	157	55	102	10.8868	3.25382e-06
Q61885	Mog	Myelin-oligodendrocyte glycoprotein	Camk2-vs-P2	-2.58172	0.381912	-6.76001	22	8.5729e-07	NA	0.918519	0	14	6	14	131	18	113	10.4883	3.27913e-06
Q8BIJ6	Iars2	Isoleucine--tRNA ligase, mitochondrial (EC 6.1.1.5) (Isoleucyl-tRNA synthetase) (IleRS)	Camk2-vs-P2	-1.25639	0.208501	-6.02579	33	8.94225e-07	NA	0.328704	0	11	11	9	250	89	161	11.8152	3.39917e-06
O35129	Phb2 Bap Bcap37 Rea	Prohibitin-2 (B-cell receptor-associated protein BAP37) (Repressor of estrogen receptor activity)	Camk2-vs-P2	-0.838096	0.139269	-6.01784	33	9.15378e-07	NA	0	0	15	15	15	435	165	270	13.9299	3.43688e-06
P62484	Abi2	Abl interactor 2 (Abelson interactor 2) (Abi-2) (Abl-binding protein 3) (AblBP3) (Arg-binding protein 1) (ArgBP1)	Camk2-vs-P2	0.736933	0.122447	6.01841	33	9.13848e-07	NA	0.183333	0	10	10	10	239	98	141	11.4232	3.43688e-06
Q60930	Vdac2 Vdac6	Voltage-dependent anion-selective channel protein 2 (VDAC-2) (mVDAC2) (Outer mitochondrial membrane protein porin 2) (Voltage-dependent anion-selective channel protein 6) (VDAC-6) (mVDAC6)	Camk2-vs-P2	-0.625783	0.104605	-5.98234	33	1.01613e-06	NA	0	0	17	17	17	492	187	305	14.9406	3.7919e-06
Q9D7V2	Lysmd2	LysM and putative peptidoglycan-binding domain-containing protein 2	Camk2-vs-P2	0.785301	0.12957	6.06081	31	1.03222e-06	NA	0.0740741	0	6	6	6	129	59	70	10.3324	3.82861e-06
Q9DB75;Q9DB75-2	Cdip1	Cell death-inducing p53-target protein 1 (LITAF-like protein)	Camk2-vs-P2	0.869623	0.145549	5.9748	33	1.03895e-06	NA	0.0833333	0	6	6	6	151	63	88	10.9021	3.83034e-06
Q791T5-1;Q791T5-2	Mtch1	Mitochondrial carrier homolog 1 (Mitochondrial carrier-like protein 1)	Camk2-vs-P2	-0.977377	0.162623	-6.01009	32	1.05419e-06	NA	0.523148	0	9	9	9	207	70	137	11.5519	3.86326e-06
P51880	Fabp7 Blbp	Fatty acid-binding protein, brain (Brain lipid-binding protein) (BLBP) (Brain-type fatty acid-binding protein) (B-FABP) (Fatty acid-binding protein 7)	Camk2-vs-P2	-1.42161	0.234968	-6.05023	31	1.06376e-06	NA	0.634259	0	11	7	11	152	40	112	10.4453	3.87511e-06
Q80U40;Q80U40-2	Rimbp2 Kiaa0318 Rbp2	RIMS-binding protein 2 (RIM-BP2)	Camk2-vs-P2	0.841042	0.141065	5.96207	33	1.07859e-06	NA	0.00617284	0	9	9	9	254	99	155	11.5519	3.90589e-06
P24288	Bcat1 Eca39	Branched-chain-amino-acid aminotransferase, cytosolic (BCAT(c)) (EC 2.6.1.42) (Protein ECA39)	Camk2-vs-P2	-0.941183	0.156137	-6.02792	31	1.13342e-06	NA	0.666667	0	10	9	10	162	47	115	9.9678	4.03286e-06
P24369	Ppib	Peptidyl-prolyl cis-trans isomerase B (PPIase B) (EC 5.2.1.8) (CYP-S1) (Cyclophilin B) (Rotamase B) (S-cyclophilin) (SCYLP)	Camk2-vs-P2	-0.646101	0.108667	-5.94572	33	1.13177e-06	NA	0.0246914	0	9	9	9	257	95	162	11.1529	4.03286e-06
Q9DB20	Atp5po Atp5o D12Wsu28e	ATP synthase subunit O, mitochondrial (ATP synthase peripheral stalk subunit OSCP) (Oligomycin sensitivity conferral protein) (OSCP)	Camk2-vs-P2	-0.743688	0.125023	-5.94843	33	1.12278e-06	NA	0	0	14	14	14	406	154	252	15.7624	4.03286e-06
P70336-1;P70336-2	Rock2	Rho-associated protein kinase 2 (EC 2.7.11.1) (Rho-associated, coiled-coil-containing protein kinase 2) (Rho-associated, coiled-coil-containing protein kinase II) (ROCK-II) (p164 ROCK-2)	Camk2-vs-P2	0.587423	0.0990517	5.93047	33	1.18375e-06	NA	0.230769	0	13	10	13	288	110	178	11.1198	4.18761e-06
P19253	Rpl13a P198 Tstap198-7	60S ribosomal protein L13a (Transplantation antigen P198) (Tum-P198 antigen)	Camk2-vs-P2	-0.82462	0.139709	-5.9024	33	1.28574e-06	NA	0.0462963	0	6	6	6	172	64	108	10.6704	4.50296e-06
Q99MI1;Q99MI1-2	Erc1 Cast2 Kiaa1081 Rab6ip2	ELKS/Rab6-interacting/CAST family member 1 (ERC-1) (CAZ-associated structural protein 2) (CAST2) (Rab6-interacting protein 2)	Camk2-vs-P2	0.85973	0.144711	5.94101	32	1.28761e-06	NA	0.435185	0	6	6	6	103	39	64	10.359	4.50296e-06
O35658	C1qbp Gc1qbp	Complement component 1 Q subcomponent-binding protein, mitochondrial (GC1q-R protein) (Glycoprotein gC1qBP) (C1qBP)	Camk2-vs-P2	-1.29165	0.219488	-5.88485	33	1.35398e-06	NA	0.450617	0	9	9	9	171	57	114	11.6175	4.68155e-06
Q9DCB8	Isca2 Hbld1	Iron-sulfur cluster assembly 2 homolog, mitochondrial (HESB-like domain-containing protein 1)	Camk2-vs-P2	-1.1133	0.189159	-5.88554	33	1.35121e-06	NA	0.277778	0	12	9	12	255	93	162	10.9454	4.68155e-06
Q14C51	Ptcd3 Mrps39	Pentatricopeptide repeat domain-containing protein 3, mitochondrial (28S ribosomal protein S39, mitochondrial) (MRP-S39)	Camk2-vs-P2	-1.51238	0.250221	-6.04417	29	1.41111e-06	NA	0.643519	0	11	11	9	162	41	121	9.62632	4.85169e-06
Q9CPW4	Arpc5	Actin-related protein 2/3 complex subunit 5 (Arp2/3 complex 16 kDa subunit) (p16-ARC)	Camk2-vs-P2	0.698713	0.119065	5.86835	33	1.42142e-06	NA	0.222222	0	10	10	10	209	94	115	11.7465	4.85982e-06
Q9JM96	Cdc42ep4 Borg4 Cep4	Cdc42 effector protein 4 (Binder of Rho GTPases 4)	Camk2-vs-P2	-1.04711	0.17346	-6.03665	29	1.44051e-06	NA	0.435185	0	6	6	6	124	32	92	9.97544	4.89773e-06
P50518	Atp6v1e1 Atp6e Atp6e2	V-type proton ATPase subunit E 1 (V-ATPase subunit E 1) (V-ATPase 31 kDa subunit) (p31) (Vacuolar proton pump subunit E 1)	Camk2-vs-P2	0.905195	0.155428	5.82389	33	1.62043e-06	NA	0	0	11	11	11	319	121	198	13.8527	5.47903e-06
Q9D1K2	Atp6v1f Atp6s14 Vatf	V-type proton ATPase subunit F (V-ATPase subunit F) (V-ATPase 14 kDa subunit) (Vacuolar proton pump subunit F)	Camk2-vs-P2	0.753343	0.129703	5.80824	33	1.69698e-06	NA	0.45	0	20	14	20	318	121	197	12.8744	5.70633e-06
Q6ZPE2;Q6ZPE2-2	Sbf1 Kiaa3020 Mtmr5	Myotubularin-related protein 5 (Inactive phosphatidylinositol 3-phosphatase 5) (SET-binding factor 1) (Sbf1)	Camk2-vs-P2	0.722119	0.124698	5.79095	33	1.78575e-06	NA	0.263889	0	11	9	11	248	99	149	10.932	5.97201e-06
Q64133	Maoa	Amine oxidase [flavin-containing] A (EC 1.4.3.21) (EC 1.4.3.4) (Monoamine oxidase type A) (MAO-A)	Camk2-vs-P2	-0.913649	0.157848	-5.78815	33	1.80054e-06	NA	0.00617284	0	9	9	9	259	98	161	11.7649	5.98875e-06
Q2M3X8-1;Q2M3X8-4	Phactr1	Phosphatase and actin regulator 1	Camk2-vs-P2	1.15471	0.199772	5.78014	33	1.84361e-06	NA	0.037037	0	6	6	6	170	66	104	11.0158	6.09886e-06
Q8K4Z3	Naxe Aibp Apoa1bp	NAD(P)H-hydrate epimerase (EC 5.1.99.6) (Apolipoprotein A-I-binding protein) (AI-BP) (NAD(P)HX epimerase)	Camk2-vs-P2	-1.03332	0.179846	-5.74562	33	2.04123e-06	NA	0.611111	0	9	6	9	137	38	99	10.7886	6.71632e-06
P34152;P34152-2;P34152-3;P34152-4;P34152-9	Ptk2 Fadk Fak Fak1 Kiaa4203	Focal adhesion kinase 1 (FADK 1) (EC 2.7.10.2) (Focal adhesion kinase-related nonkinase) (FRNK) (Protein-tyrosine kinase 2) (p125FAK) (pp125FAK)	Camk2-vs-P2	0.807799	0.140803	5.73707	33	2.09337e-06	NA	0.376543	0	8	8	8	182	70	112	10.6678	6.85104e-06
A2ALU4;A2ALU4-2	Shroom2 Apxl	Protein Shroom2 (Protein Apxl)	Camk2-vs-P2	1.1532	0.201176	5.73231	33	2.12301e-06	NA	0.12037	0	6	6	6	135	57	78	9.97261	6.91107e-06
Q9D415-1;Q9D415-2;Q9D415-3;Q9D415-4	Dlgap1 Gkap Kiaa4162	Disks large-associated protein 1 (DAP-1) (Guanylate kinase-associated protein) (PSD-95/SAP90-binding protein 1) (SAP90/PSD-95-associated protein 1) (SAPAP1)	Camk2-vs-P2	0.829472	0.144954	5.72233	33	2.18645e-06	NA	0.320988	0	9	9	9	200	78	122	11.3454	7.07994e-06
Q9R062	Gyg1 Gyg	Glycogenin-1 (GN-1) (GN1) (EC 2.4.1.186)	Camk2-vs-P2	-0.978245	0.168187	-5.81641	30	2.33163e-06	NA	0.287037	0	6	6	6	143	42	101	10.0965	7.5103e-06
P48320	Gad2 Gad65	Glutamate decarboxylase 2 (EC 4.1.1.15) (65 kDa glutamic acid decarboxylase) (GAD-65) (Glutamate decarboxylase 65 kDa isoform)	Camk2-vs-P2	-1.27852	0.223103	-5.73062	32	2.37083e-06	NA	0.703704	0	10	7	10	103	33	70	10.253	7.59594e-06
Q3THE2	Myl12b Mrlc2 Mylc2b	Myosin regulatory light chain 12B (Myosin regulatory light chain 2-B, smooth muscle isoform) (Myosin regulatory light chain 20 kDa) (MLC20) (Myosin regulatory light chain MRLC2)	Camk2-vs-P2	0.761019	0.133673	5.69316	33	2.38304e-06	NA	0.237374	0	11	11	11	250	95	155	12.2583	7.59594e-06
Q8BJ42;Q8BJ42-2	Dlgap2 Dap2	Disks large-associated protein 2 (DAP-2) (PSD-95/SAP90-binding protein 2) (SAP90/PSD-95-associated protein 2) (SAPAP2)	Camk2-vs-P2	0.930325	0.164121	5.66852	33	2.5628e-06	NA	0.0123457	0	9	9	9	260	99	161	11.8219	8.12659e-06
Q8K411-1;Q8K411-2;Q8K411-3	Pitrm1 Kiaa1104 Ntup1	Presequence protease, mitochondrial (EC 3.4.24.-) (Pitrilysin metalloproteinase 1)	Camk2-vs-P2	-1.05075	0.184836	-5.68478	32	2.70865e-06	NA	0.70202	0	10	5	10	113	38	75	9.82473	8.54482e-06
P70175	Dlg3 Dlgh3	Disks large homolog 3 (Synapse-associated protein 102) (SAP-102) (SAP102)	Camk2-vs-P2	0.664289	0.118075	5.626	33	2.90565e-06	NA	0.277778	0	9	9	9	258	99	159	11.4461	9.11927e-06
P15105	Glul Glns	Glutamine synthetase (GS) (EC 6.3.1.2) (Glutamate--ammonia ligase) (Palmitoyltransferase GLUL) (EC 2.3.1.225)	Camk2-vs-P2	-1.50394	0.267426	-5.62377	33	2.92482e-06	NA	0.388889	0	17	14	17	380	135	245	12.7063	9.13259e-06
P49025;P49025-3;P49025-4;P49025-5	Cit Crik	Citron Rho-interacting kinase (CRIK) (EC 2.7.11.1) (Rho-interacting, serine/threonine-protein kinase 21)	Camk2-vs-P2	0.640741	0.114037	5.61871	33	2.96884e-06	NA	0.263889	0	12	9	12	260	99	161	10.6239	9.22298e-06
Q62418;Q62418-2;Q62418-3	Dbnl Abp1 Sh3p7	Drebrin-like protein (Actin-binding protein 1) (SH3 domain-containing protein 7)	Camk2-vs-P2	0.644574	0.114847	5.61245	33	3.02423e-06	NA	0.382716	0	12	12	12	315	126	189	11.1316	9.34763e-06
O35215	Ddt	D-dopachrome decarboxylase (EC 4.1.1.84) (D-dopachrome tautomerase)	Camk2-vs-P2	-1.09365	0.1951	-5.6056	33	3.08604e-06	NA	0.566667	0	15	11	12	211	76	135	10.6638	9.4433e-06
P47934	Crat	Carnitine O-acetyltransferase (Carnitine acetylase) (EC 2.3.1.137) (EC 2.3.1.7) (Carnitine acetyltransferase) (CAT) (CrAT)	Camk2-vs-P2	-1.06011	0.189065	-5.60715	33	3.07198e-06	NA	0.351852	0	11	11	9	241	82	159	10.4628	9.4433e-06
Q64516-1;Q64516-2;Q64516-3	Gk Gyk	Glycerol kinase (GK) (Glycerokinase) (EC 2.7.1.30) (ATP:glycerol 3-phosphotransferase)	Camk2-vs-P2	-1.44034	0.257487	-5.59384	33	3.19508e-06	NA	0.632716	0	13	13	9	219	67	152	11.5497	9.68744e-06
Q9D898	Arpc5l	Actin-related protein 2/3 complex subunit 5-like protein (Arp2/3 complex 16 kDa subunit 2) (ARC16-2)	Camk2-vs-P2	0.738434	0.132014	5.59359	33	3.19749e-06	NA	0.4	0	12	9	12	264	99	165	13.2239	9.68744e-06
Q9CQ75	Ndufa2	NADH dehydrogenase [ubiquinone] 1 alpha subcomplex subunit 2 (Complex I-B8) (CI-B8) (NADH-ubiquinone oxidoreductase B8 subunit)	Camk2-vs-P2	-0.657517	0.117686	-5.58703	33	3.26e-06	NA	0.321637	0	19	19	16	379	141	238	12.9398	9.82817e-06
P05201	Got1	Aspartate aminotransferase, cytoplasmic (cAspAT) (EC 2.6.1.1) (EC 2.6.1.3) (Cysteine aminotransferase, cytoplasmic) (Cysteine transaminase, cytoplasmic) (cCAT) (Glutamate oxaloacetate transaminase 1) (Transaminase A)	Camk2-vs-P2	-0.762041	0.136595	-5.57884	33	3.33985e-06	NA	0	0	12	12	12	348	132	216	13.2006	1.00195e-05
Q8R0S2;Q8R0S2-2	Iqsec1 Kiaa0763	IQ motif and SEC7 domain-containing protein 1	Camk2-vs-P2	0.666095	0.119571	5.5707	33	3.42119e-06	NA	0	0	9	9	9	261	99	162	12.4323	1.02135e-05
Q9CYT6	Cap2	Adenylyl cyclase-associated protein 2 (CAP 2)	Camk2-vs-P2	0.621491	0.112008	5.54863	33	3.65164e-06	NA	0.0138889	0	12	12	12	334	130	204	12.7165	1.08486e-05
Q8C3Q5;Q8C3Q5-2	Shisa7	Protein shisa-7 (Cystine-knot AMPAR modulating protein of 59 kDa) (CKAMP59) (GABA(A) receptor auxiliary subunit Shisa7) (Shisa family member 7)	Camk2-vs-P2	0.790239	0.142499	5.54556	33	3.68486e-06	NA	0.166667	0	9	9	9	216	95	121	11.6131	1.08944e-05
Q3UHB1	Nt5dc3 Gnn	5'-nucleotidase domain-containing protein 3 (EC 3.1.3.-) (GRP94-neighboring nucleotidase)	Camk2-vs-P2	-1.10113	0.198846	-5.53761	33	3.77248e-06	NA	0.273148	0	11	11	9	259	97	162	11.6875	1.10998e-05
Q8K0Z7	Taco1 Ccdc44	Translational activator of cytochrome c oxidase 1 (Coiled-coil domain-containing protein 44) (Translational activator of mitochondrially-encoded cytochrome c oxidase 1)	Camk2-vs-P2	-1.21813	0.218849	-5.56608	32	3.82551e-06	NA	0.549383	0	9	9	9	179	46	133	9.97844	1.1202e-05
Q8BWT1	Acaa2	3-ketoacyl-CoA thiolase, mitochondrial (EC 2.3.1.16) (Acetyl-CoA acetyltransferase) (EC 2.3.1.9) (Acetyl-CoA acyltransferase) (Acyl-CoA hydrolase, mitochondrial) (EC 3.1.2.-, EC 3.1.2.1, EC 3.1.2.2) (Beta-ketothiolase) (Mitochondrial 3-oxoacyl-CoA thiolase)	Camk2-vs-P2	-2.41603	0.406471	-5.94392	24	3.91177e-06	NA	0.891534	0	12	11	9	180	19	161	10.9032	1.14e-05
Q9Z1G3	Atp6v1c1 Atp6c Atp6c1 Vatc	V-type proton ATPase subunit C 1 (V-ATPase subunit C 1) (Vacuolar proton pump subunit C 1)	Camk2-vs-P2	0.629359	0.114125	5.51463	33	4.0374e-06	NA	0	0	14	14	14	406	154	252	13.4656	1.17104e-05
P70704-1;P70704-2;P70704-3	Atp8a1 Atpc1	Phospholipid-transporting ATPase IA (EC 7.6.2.1) (ATPase class I type 8A member 1) (Chromaffin granule ATPase II) (P4-ATPase flippase complex alpha subunit ATP8A1)	Camk2-vs-P2	0.616678	0.112448	5.4841	33	4.41851e-06	NA	0.00555556	0	10	10	10	286	110	176	12.2065	1.27553e-05
P50136	Bckdha	2-oxoisovalerate dehydrogenase subunit alpha, mitochondrial (EC 1.2.4.4) (Branched-chain alpha-keto acid dehydrogenase E1 component alpha chain) (BCKDE1A) (BCKDH E1-alpha)	Camk2-vs-P2	-1.4773	0.259536	-5.69207	27	4.78018e-06	NA	0.537037	0	6	6	6	116	23	93	10.2522	1.37346e-05
Q8R071	Itpka	Inositol-trisphosphate 3-kinase A (EC 2.7.1.127) (Inositol 1,4,5-trisphosphate 3-kinase A) (IP3 3-kinase A) (IP3K A) (InsP 3-kinase A)	Camk2-vs-P2	0.663916	0.122046	5.43989	33	5.03512e-06	NA	0.310185	0	12	9	12	250	97	153	11.1824	1.43995e-05
O70591	Pfdn2 Pfd2	Prefoldin subunit 2	Camk2-vs-P2	0.676986	0.124619	5.43245	33	5.14705e-06	NA	0.148148	0	9	9	9	206	86	120	10.9179	1.46511e-05
P68404;P68404-2	Prkcb Pkcb Prkcb1	Protein kinase C beta type (PKC-B) (PKC-beta) (EC 2.7.11.13)	Camk2-vs-P2	0.946946	0.174468	5.4276	33	5.22127e-06	NA	0.141975	0	9	9	9	222	87	135	12.1221	1.46765e-05
Q80VP1;Q80VP1-2	Epn1	Epsin-1 (EPS-15-interacting protein 1) (Intersectin-EH-binding protein 1) (Ibp1)	Camk2-vs-P2	0.694791	0.127991	5.42844	33	5.20838e-06	NA	0.339181	0	18	16	18	371	140	231	11.6528	1.46765e-05
Q8BKZ9	Pdhx	Pyruvate dehydrogenase protein X component, mitochondrial (Dihydrolipoamide dehydrogenase-binding protein of pyruvate dehydrogenase complex) (Lipoyl-containing pyruvate dehydrogenase complex component X)	Camk2-vs-P2	-0.772658	0.142368	-5.42717	33	5.2279e-06	NA	0	0	12	12	12	348	132	216	13.3859	1.46765e-05
P06745	Gpi Gpi1	Glucose-6-phosphate isomerase (GPI) (EC 5.3.1.9) (Autocrine motility factor) (AMF) (Neuroleukin) (NLK) (Phosphoglucose isomerase) (PGI) (Phosphohexose isomerase) (PHI)	Camk2-vs-P2	-0.837797	0.154515	-5.4221	33	5.30689e-06	NA	0.635556	0	16	14	16	298	104	194	12.0495	1.47763e-05
Q80TL4-1	Phf24 Kiaa1045 N28178	PHD finger protein 24	Camk2-vs-P2	0.754723	0.139202	5.42179	33	5.31175e-06	NA	0.285714	0	7	7	7	144	58	86	12.1538	1.47763e-05
Q9CR62	Slc25a11	Mitochondrial 2-oxoglutarate/malate carrier protein (OGCP) (alpha-oxoglutarate carrier) (Solute carrier family 25 member 11) (SLC25A11)	Camk2-vs-P2	-0.70088	0.129387	-5.41691	33	5.38891e-06	NA	0	0	17	17	17	493	187	306	13.651	1.49231e-05
Q80SW1	Ahcyl1 Irbit	S-adenosylhomocysteine hydrolase-like protein 1 (IP3R-binding protein released with inositol 1,4,5-trisphosphate) (Putative adenosylhomocysteinase 2) (S-adenosyl-L-homocysteine hydrolase 2) (AdoHcyase 2)	Camk2-vs-P2	-1.01406	0.188088	-5.39142	33	5.81047e-06	NA	0.585648	0	23	20	18	312	121	191	11.5847	1.60181e-05
P45376	Akr1b1 Akr1b3 Aldor1 Aldr1 Alr2	Aldo-keto reductase family 1 member B1 (EC 1.1.1.300) (EC 1.1.1.372) (EC 1.1.1.54) (Aldehyde reductase) (Aldo-keto reductase family 1 member B3) (Aldose reductase) (AR) (EC 1.1.1.21)	Camk2-vs-P2	-0.804636	0.149597	-5.37869	33	6.0331e-06	NA	0.273148	0	12	12	12	250	95	155	10.8636	1.65572e-05
Q80TR1-1;Q80TR1-2	Adgrl1 Kiaa0821 Lec2 Lphn1	Adhesion G protein-coupled receptor L1 (Calcium-independent alpha-latrotoxin receptor 1) (CIRL-1) (Latrophilin-1) (Lectomedin-2)	Camk2-vs-P2	0.765666	0.142735	5.36425	33	6.2961e-06	NA	0	0	11	11	11	314	121	193	11.6147	1.72018e-05
Q3UHD9-1;Q3UHD9-2	Agap2 Centg1 Kiaa0167	Arf-GAP with GTPase, ANK repeat and PH domain-containing protein 2 (AGAP-2) (Centaurin-gamma-1) (Cnt-g1) (Phosphatidylinositol 3-kinase enhancer) (PIKE)	Camk2-vs-P2	0.629496	0.117415	5.3613	33	6.35109e-06	NA	0.00617284	0	9	9	9	255	98	157	10.9951	1.7275e-05
Q5RJI5	Brsk1 Gm1100 Sadb	Serine/threonine-protein kinase BRSK1 (EC 2.7.11.1) (EC 2.7.11.26) (Brain-specific serine/threonine-protein kinase 1) (BR serine/threonine-protein kinase 1) (Serine/threonine-protein kinase SAD-B)	Camk2-vs-P2	0.712143	0.132962	5.356	33	6.45149e-06	NA	0.421296	0	10	9	10	193	77	116	10.4371	1.74704e-05
Q9D2G2-1	Dlst	Dihydrolipoyllysine-residue succinyltransferase component of 2-oxoglutarate dehydrogenase complex, mitochondrial (EC 2.3.1.61) (2-oxoglutarate dehydrogenase complex component E2) (OGDC-E2) (Dihydrolipoamide succinyltransferase component of 2-oxoglutarate dehydrogenase complex) (E2K)	Camk2-vs-P2	-0.821923	0.154189	-5.33062	33	6.95373e-06	NA	0.347222	0	12	12	12	241	74	167	12.0091	1.87475e-05
O55042;O55042-2	Snca Syn	Alpha-synuclein (Non-A beta component of AD amyloid) (Non-A4 component of amyloid precursor) (NACP)	Camk2-vs-P2	0.734954	0.137923	5.32873	33	6.99266e-06	NA	0	0	25	25	25	720	275	445	14.4801	1.87698e-05
O08919	Numbl Nbl	Numb-like protein	Camk2-vs-P2	0.831402	0.156393	5.31611	33	7.2583e-06	NA	0.15873	0	7	7	7	170	71	99	11.1122	1.93134e-05
Q8VEM8	Slc25a3	Phosphate carrier protein, mitochondrial (Phosphate transport protein) (PTP) (Solute carrier family 25 member 3)	Camk2-vs-P2	-0.694009	0.130525	-5.31705	33	7.23812e-06	NA	0.0104167	0	16	16	16	461	173	288	14.1814	1.93134e-05
P59017	Bcl2l13 Mil1	Bcl-2-like protein 13 (Bcl2-L-13) (Bcl-rambo) (Protein Mil1)	Camk2-vs-P2	-0.877214	0.165169	-5.311	33	7.36862e-06	NA	0.511111	0	12	12	12	234	86	148	10.494	1.95221e-05
Q9DCZ4;Q9DCZ4-2;Q9DCZ4-3	Apoo Fam121b Mic23 Mic26	MICOS complex subunit Mic26 (Apolipoprotein O) (MICOS complex subunit Mic23) (Protein FAM121B)	Camk2-vs-P2	-0.772921	0.145607	-5.30828	33	7.42803e-06	NA	0.0213675	0	13	13	13	369	139	230	13.4489	1.95946e-05
P63044	Vamp2 Syb2	Vesicle-associated membrane protein 2 (VAMP-2) (Synaptobrevin-2)	Camk2-vs-P2	1.04255	0.197158	5.28788	33	7.88944e-06	NA	0.405556	0	30	19	30	500	197	303	15.1423	2.06028e-05
Q3UTQ8	Cdkl5	Cyclin-dependent kinase-like 5 (EC 2.7.11.22)	Camk2-vs-P2	0.994772	0.180721	5.50448	27	7.87935e-06	NA	0.305556	0	6	6	6	139	63	76	10.1291	2.06028e-05
Q78IK2	Atp5mk Atp5md Dapit Usmg5	ATP synthase membrane subunit K, mitochondrial (ATP synthase membrane subunit DAPIT, mitochondrial) (Diabetes-associated protein in insulin-sensitive tissues) (Up-regulated during skeletal muscle growth protein 5)	Camk2-vs-P2	-1.17932	0.223168	-5.28447	33	7.96946e-06	NA	0.0925926	0	15	15	15	398	149	249	13.2257	2.06028e-05
Q9D358;Q9D358-2	Acp1	Low molecular weight phosphotyrosine protein phosphatase (LMW-PTP) (LMW-PTPase) (EC 3.1.3.48) (Low molecular weight cytosolic acid phosphatase) (EC 3.1.3.2)	Camk2-vs-P2	-0.711501	0.13463	-5.28487	33	7.96e-06	NA	0.376543	0	8	8	8	175	62	113	11.1827	2.06028e-05
Q9ESW4	Agk Mulk	Acylglycerol kinase, mitochondrial (EC 2.7.1.107) (EC 2.7.1.138) (EC 2.7.1.94) (Multiple substrate lipid kinase) (MuLK) (Multi-substrate lipid kinase)	Camk2-vs-P2	-0.709079	0.134192	-5.28408	33	7.97854e-06	NA	0.00617284	0	9	9	9	260	99	161	12.2981	2.06028e-05
Q925I1-1;Q925I1-2	Atad3 Atad3a Kiaa1273	ATPase family AAA domain-containing protein 3 (AAA-ATPase TOB3)	Camk2-vs-P2	-0.668601	0.126788	-5.27336	33	8.23527e-06	NA	0	0	11	11	11	319	121	198	12.2422	2.11764e-05
Q8CGY8-2	Ogt	UDP-N-acetylglucosamine--peptide N-acetylglucosaminyltransferase 110 kDa subunit (EC 2.4.1.255) (O-GlcNAc transferase subunit p110) (O-linked N-acetylglucosamine transferase 110 kDa subunit) (OGT)	Camk2-vs-P2	0.765823	0.14536	5.26846	33	8.3552e-06	NA	0.0925926	0	6	6	6	159	66	93	10.0429	2.13949e-05
O08756	Hsd17b10 Erab Hadh2	3-hydroxyacyl-CoA dehydrogenase type-2 (EC 1.1.1.35) (17-beta-estradiol 17-dehydrogenase) (EC 1.1.1.62) (2-methyl-3-hydroxybutyryl-CoA dehydrogenase) (MHBD) (3-alpha-(17-beta)-hydroxysteroid dehydrogenase (NAD(+))) (EC 1.1.1.239) (3-hydroxy-2-methylbutyryl-CoA dehydrogenase) (EC 1.1.1.178) (3-hydroxyacyl-CoA dehydrogenase type II) (3alpha(or 20beta)-hydroxysteroid dehydrogenase) (EC 1.1.1.53) (7-…	Camk2-vs-P2	-0.876945	0.166619	-5.26317	33	8.4868e-06	NA	0.371528	0	15	15	10	288	108	180	11.9306	2.16283e-05
O55126	Nipsnap2 Gbas	Protein NipSnap homolog 2 (NipSnap2) (Glioblastoma-amplified sequence)	Camk2-vs-P2	-1.13763	0.216198	-5.26197	33	8.51701e-06	NA	0.541667	0	8	6	8	176	63	113	11.234	2.16283e-05
Q61578	Fdxr	NADPH:adrenodoxin oxidoreductase, mitochondrial (AR) (Adrenodoxin reductase) (EC 1.18.1.6) (Ferredoxin--NADP(+) reductase) (Ferredoxin reductase)	Camk2-vs-P2	-1.18632	0.224335	-5.28815	32	8.592e-06	NA	0.622222	0	14	14	10	209	63	146	9.79604	2.17285e-05
Q9CPP6	Ndufa5	NADH dehydrogenase [ubiquinone] 1 alpha subcomplex subunit 5 (Complex I subunit B13) (Complex I-13kD-B) (CI-13kD-B) (NADH-ubiquinone oxidoreductase 13 kDa-B subunit)	Camk2-vs-P2	-1.41596	0.26966	-5.2509	33	8.79988e-06	NA	0.291667	0	10	9	10	240	91	149	12.929	2.21627e-05
Q9CPY7-1;Q9CPY7-2	Lap3 Lapep	Cytosol aminopeptidase (EC 3.4.11.1) (Cysteinylglycine-S-conjugate dipeptidase) (EC 3.4.13.23) (Leucine aminopeptidase 3) (LAP-3) (Leucyl aminopeptidase) (Peptidase S) (Proline aminopeptidase) (EC 3.4.11.5) (Prolyl aminopeptidase)	Camk2-vs-P2	-1.49829	0.285747	-5.2434	33	8.99718e-06	NA	0.421296	0	12	11	12	224	69	155	10.6803	2.25667e-05
Q9D0K2	Oxct1 Oxct Scot	Succinyl-CoA:3-ketoacid coenzyme A transferase 1, mitochondrial (SCOT) (EC 2.8.3.5) (3-oxoacid CoA-transferase 1) (Somatic-type succinyl-CoA:3-oxoacid CoA-transferase) (SCOT-s) (Succinyl-CoA:3-oxoacid CoA transferase)	Camk2-vs-P2	-0.892191	0.170427	-5.23503	33	9.2221e-06	NA	0.437908	0	16	16	10	281	110	171	12.599	2.30364e-05
Q6PFD5	Dlgap3 Dap3	Disks large-associated protein 3 (DAP-3) (PSD-95/SAP90-binding protein 3) (SAP90/PSD-95-associated protein 3) (SAPAP3)	Camk2-vs-P2	0.778719	0.148828	5.23233	33	9.29591e-06	NA	0.0123457	0	9	9	9	261	99	162	11.8576	2.31264e-05
Q9JKF7	Mrpl39	39S ribosomal protein L39, mitochondrial (L39mt) (MRP-L39)	Camk2-vs-P2	-1.31477	0.241732	-5.43895	27	9.38671e-06	NA	0.518519	0	6	6	6	101	23	78	9.54193	2.32578e-05
Q9JLJ2	Aldh9a1	4-trimethylaminobutyraldehyde dehydrogenase (TMABA-DH) (TMABADH) (EC 1.2.1.47) (Aldehyde dehydrogenase family 9 member A1) (EC 1.2.1.3)	Camk2-vs-P2	-1.05834	0.201399	-5.25495	32	9.46399e-06	NA	0.540741	0	12	11	12	228	73	155	9.93723	2.33547e-05
Q922Q1	Mtarc2 Marc2 Mg87 Mosc2	Mitochondrial amidoxime reducing component 2 (mARC2) (EC 1.7.-.-) (Molybdenum cofactor sulfurase C-terminal domain-containing protein 2) (MOSC domain-containing protein 2) (Moco sulfurase C-terminal domain-containing protein 2)	Camk2-vs-P2	-1.00172	0.191896	-5.2201	33	9.63797e-06	NA	0.364198	0	9	7	9	186	62	124	11.5651	2.36885e-05
Q9QXS1-1;Q9QXS1-10;Q9QXS1-11;Q9QXS1-12;Q9QXS1-13;Q9QXS1-14;Q9QXS1-15;Q9QXS1-16;Q9QXS1-2;Q9QXS1-3;Q9QXS1-4;Q9QXS1-5;Q9QXS1-6;Q9QXS1-7;Q9QXS1-8;Q9QXS1-9	Plec Plec1	Plectin (PCN) (PLTN) (Plectin-1) (Plectin-6)	Camk2-vs-P2	0.779318	0.149937	5.19765	33	1.02983e-05	NA	0.00555556	0	10	10	10	288	110	178	12.3009	2.52103e-05
Q9D8B3	Chmp4b	Charged multivesicular body protein 4b (Chromatin-modifying protein 4b) (CHMP4b)	Camk2-vs-P2	0.825677	0.159206	5.1862	33	1.06523e-05	NA	0.0595238	0	14	14	14	347	142	205	10.6271	2.5973e-05
Q9CTY5	Micu3 Efha2	Calcium uptake protein 3, mitochondrial (EF-hand domain-containing family member A2)	Camk2-vs-P2	-0.774021	0.149828	-5.16606	33	1.13049e-05	NA	0.228395	0	9	9	9	210	76	134	10.8401	2.74549e-05
Q64521	Gpd2 Gdm1	Glycerol-3-phosphate dehydrogenase, mitochondrial (GPD-M) (GPDH-M) (EC 1.1.5.3) (Protein TISP38)	Camk2-vs-P2	-0.633556	0.122747	-5.16149	33	1.14585e-05	NA	0.0259259	0	15	15	15	432	163	269	13.3998	2.77177e-05
P29533-1	Vcam1 Vcam-1	Vascular cell adhesion protein 1 (V-CAM 1) (VCAM-1) (CD antigen CD106) [Cleaved into: Soluble Vascular Cell Adhesion Molecule-1]	Camk2-vs-P2	-1.0488	0.197308	-5.31553	28	1.17113e-05	NA	0.777778	0	12	12	9	165	44	121	9.64421	2.82177e-05
Q62419	Sh3gl1 Sh3d2b	Endophilin-A2 (Endophilin-2) (SH3 domain protein 2B) (SH3 domain-containing GRB2-like protein 1) (SH3p8)	Camk2-vs-P2	0.715438	0.139065	5.14464	33	1.20426e-05	NA	0.25	0	12	9	12	260	99	161	11.6022	2.89023e-05
Q3TXX4	Slc17a7 Bnpi Vglut1	Vesicular glutamate transporter 1 (VGluT1) (Brain-specific Na(+)-dependent inorganic phosphate cotransporter) (Solute carrier family 17 member 7)	Camk2-vs-P2	0.888418	0.172733	5.14329	33	1.20906e-05	NA	0.303922	0	17	17	17	346	147	199	12.8586	2.89041e-05
Q9DC70	Ndufs7	NADH dehydrogenase [ubiquinone] iron-sulfur protein 7, mitochondrial (EC 7.1.1.2) (Complex I-20kD) (CI-20kD) (NADH-ubiquinone oxidoreductase 20 kDa subunit)	Camk2-vs-P2	-0.733378	0.142637	-5.14158	33	1.21518e-05	NA	0.308333	0	14	14	14	403	151	252	13.2641	2.89373e-05
P70202	Lxn	Latexin (Endogenous carboxypeptidase inhibitor) (ECI) (Tissue carboxypeptidase inhibitor) (TCI)	Camk2-vs-P2	-1.39825	0.272514	-5.13094	33	1.25391e-05	NA	0.50463	0	12	10	12	209	71	138	11.351	2.97438e-05
P51881	Slc25a5 Aac2 Ant2	ADP/ATP translocase 2 (ADP,ATP carrier protein 2) (Adenine nucleotide translocator 2) (ANT 2) (Solute carrier family 25 member 5) [Cleaved into: ADP/ATP translocase 2, N-terminally processed]	Camk2-vs-P2	-0.633145	0.123431	-5.12953	33	1.25915e-05	NA	0	0	16	16	16	464	176	288	16.2543	2.97529e-05
D3YVF0	Akap5 Akap150	A-kinase anchor protein 5 (AKAP-5) (A-kinase anchor protein 150 kDa) (AKAP 150) (P150) (cAMP-dependent protein kinase regulatory subunit II high affinity-binding protein)	Camk2-vs-P2	0.83822	0.163834	5.11627	33	1.3094e-05	NA	0.509259	0	10	9	10	253	99	154	11.0251	3.08212e-05
Q8R0S4-1;Q8R0S4-2;Q8R0S4-3	Cacnb4 Cacnlb4	Voltage-dependent L-type calcium channel subunit beta-4 (CAB4) (Calcium channel voltage-dependent subunit beta 4)	Camk2-vs-P2	0.790593	0.154629	5.11283	33	1.32275e-05	NA	0.374269	0	16	16	13	321	140	181	10.5669	3.10163e-05
Q9QUM9	Psma6	Proteasome subunit alpha type-6 (Macropain iota chain) (Multicatalytic endopeptidase complex iota chain) (Proteasome iota chain)	Camk2-vs-P2	-0.995625	0.195195	-5.10067	33	1.37104e-05	NA	0.474074	0	14	14	9	236	89	147	10.8085	3.20259e-05
Q8BMF3	Me3	NADP-dependent malic enzyme, mitochondrial (NADP-ME) (EC 1.1.1.40) (Malic enzyme 3)	Camk2-vs-P2	-1.6932	0.330647	-5.12087	32	1.39824e-05	NA	0.615741	0	10	8	10	173	44	129	11.0173	3.25369e-05
Q9CWZ7	Napg Snapg	Gamma-soluble NSF attachment protein (SNAP-gamma) (N-ethylmaleimide-sensitive factor attachment protein gamma)	Camk2-vs-P2	0.621922	0.122408	5.08073	33	1.4541e-05	NA	0	0	14	14	14	406	154	252	13.2357	3.37086e-05
Q9QVP9	Ptk2b Fak2 Pyk2 Raftk	Protein-tyrosine kinase 2-beta (EC 2.7.10.2) (Calcium-dependent tyrosine kinase) (CADTK) (Calcium-regulated non-receptor proline-rich tyrosine kinase) (Cell adhesion kinase beta) (CAK-beta) (CAKB) (Focal adhesion kinase 2) (FADK 2) (Proline-rich tyrosine kinase 2) (Related adhesion focal tyrosine kinase) (RAFTK)	Camk2-vs-P2	0.784643	0.153824	5.10092	32	1.48177e-05	NA	0.490741	0	11	9	11	168	84	84	10.3694	3.42205e-05
Q9ES97-1;Q9ES97-2	Rtn3	Reticulon-3	Camk2-vs-P2	0.657147	0.130623	5.03087	33	1.68433e-05	NA	0.282407	0	11	9	11	253	98	155	11.226	3.87522e-05
Q8VBV7	Cops8 Csn8	COP9 signalosome complex subunit 8 (SGN8) (Signalosome subunit 8) (COP9 homolog) (JAB1-containing signalosome subunit 8)	Camk2-vs-P2	0.947718	0.187662	5.05014	32	1.71765e-05	NA	0.25	0	12	9	12	250	99	151	10.8491	3.93708e-05
Q91V09	Wdr13	WD repeat-containing protein 13	Camk2-vs-P2	0.764203	0.152319	5.01711	33	1.754e-05	NA	0.230769	0	13	10	13	286	110	176	11.0324	4.00541e-05
Q68FF6	Git1	ARF GTPase-activating protein GIT1 (ARF GAP GIT1) (G protein-coupled receptor kinase-interactor 1) (GRK-interacting protein 1)	Camk2-vs-P2	0.752234	0.150405	5.00139	33	1.83714e-05	NA	0.259259	0	11	9	11	256	99	157	11.7545	4.17967e-05
Q68EF6	Begain	Brain-enriched guanylate kinase-associated protein	Camk2-vs-P2	0.643791	0.128106	5.02544	32	1.84554e-05	NA	0.388889	0	9	9	9	165	71	94	10.4328	4.18323e-05
Q3ULD5	Mccc2	Methylcrotonoyl-CoA carboxylase beta chain, mitochondrial (MCCase subunit beta) (EC 6.4.1.4) (3-methylcrotonyl-CoA carboxylase 2) (3-methylcrotonyl-CoA carboxylase non-biotin-containing subunit) (3-methylcrotonyl-CoA:carbon dioxide ligase subunit beta)	Camk2-vs-P2	-1.45116	0.284333	-5.10372	29	1.90123e-05	NA	0.569444	0	12	12	12	207	52	155	10.2655	4.2621e-05
Q8CGU1	Calcoco1 CocoA Kiaa1536	Calcium-binding and coiled-coil domain-containing protein 1 (Coiled-coil coactivator protein)	Camk2-vs-P2	0.85528	0.171361	4.9911	33	1.89368e-05	NA	0.101852	0	6	6	6	160	63	97	9.96779	4.2621e-05
Q9CY16	Mrps28	28S ribosomal protein S28, mitochondrial (MRP-S28) (S28mt)	Camk2-vs-P2	-0.994177	0.19922	-4.99034	33	1.89792e-05	NA	0.231481	0	6	6	6	146	53	93	10.4068	4.2621e-05
P97300	Nptn Sdfr1 Sdr1	Neuroplastin (Stromal cell-derived receptor 1) (SDR-1)	Camk2-vs-P2	0.987797	0.19817	4.9846	33	1.9303e-05	NA	0	0	15	15	15	432	165	267	13.3074	4.31148e-05
Q8BTX9	Hsdl1	Inactive hydroxysteroid dehydrogenase-like protein 1	Camk2-vs-P2	-0.821194	0.165247	-4.9695	33	2.01809e-05	NA	0.37037	0	9	9	9	179	60	119	10.3855	4.49117e-05
P23818	Gria1 Glur1	Glutamate receptor 1 (GluR-1) (AMPA-selective glutamate receptor 1) (GluR-A) (GluR-K1) (Glutamate receptor ionotropic, AMPA 1) (GluA1)	Camk2-vs-P2	0.624817	0.125906	4.96257	33	2.05964e-05	NA	0.247863	0	13	13	10	289	109	180	12.1643	4.56703e-05
Q4VAA2-1;Q4VAA2-2	Cdv3	Protein CDV3 (Carnitine deficiency-associated protein 3) (Tyrosine-phosphorylated protein 36) (TPP36)	Camk2-vs-P2	0.860075	0.174716	4.9227	33	2.31607e-05	NA	0.209877	0	9	9	9	179	79	100	10.6505	5.11709e-05
B9EJA2;B9EJA2-2;B9EJA2-3;B9EJA2-4;B9EJA2-5	Cttnbp2 Kiaa1758	Cortactin-binding protein 2 (CortBP2)	Camk2-vs-P2	0.771949	0.157443	4.90303	33	2.45401e-05	NA	0.552469	0	17	9	17	244	96	148	10.5026	5.39901e-05
Q8BJI1	Slc6a17 Ntt4	Sodium-dependent neutral amino acid transporter SLC6A17 (Sodium-dependent neurotransmitter transporter NTT4) (Solute carrier family 6 member 17)	Camk2-vs-P2	0.648892	0.132372	4.90202	33	2.46131e-05	NA	0	0	10	10	10	288	110	178	12.1898	5.39901e-05
B0V2N1;B0V2N1-2;B0V2N1-3;B0V2N1-4;B0V2N1-6	Ptprs	Receptor-type tyrosine-protein phosphatase S (R-PTP-S) (EC 3.1.3.48) (PTPNU-3) (Receptor-type tyrosine-protein phosphatase sigma) (R-PTP-sigma)	Camk2-vs-P2	0.610384	0.124739	4.89331	33	2.52521e-05	NA	0	0	10	10	10	290	110	180	11.7803	5.51939e-05
Q64105	Spr	Sepiapterin reductase (SPR) (EC 1.1.1.153)	Camk2-vs-P2	-0.642288	0.131356	-4.88969	33	2.55223e-05	NA	0.34127	0	12	10	12	272	102	170	10.6767	5.5586e-05
Q640R3	Hepacam	Hepatic and glial cell adhesion molecule (glialCAM) (Hepatocyte cell adhesion molecule) (Protein hepaCAM)	Camk2-vs-P2	-1.02642	0.210517	-4.87572	33	2.65924e-05	NA	0.414815	0	12	12	12	277	96	181	10.788	5.75702e-05
Q8BH95	Echs1	Enoyl-CoA hydratase, mitochondrial (mECH) (mECH1) (EC 4.2.1.17) (EC 5.3.3.8) (Enoyl-CoA hydratase 1) (ECHS1) (Short-chain enoyl-CoA hydratase) (SCEH)	Camk2-vs-P2	-1.1671	0.239389	-4.87535	33	2.66215e-05	NA	0.209877	0	18	18	15	417	154	263	11.5302	5.75702e-05
Q5SQX6	Cyfip2 Kiaa1168 Pir121	Cytoplasmic FMR1-interacting protein 2 (p53-inducible protein 121)	Camk2-vs-P2	0.784291	0.161356	4.86061	33	2.77998e-05	NA	0.444444	0	12	9	12	245	97	148	11.7574	5.99067e-05
Q0VBF8	Stum	Protein stum homolog	Camk2-vs-P2	0.854814	0.176069	4.85498	33	2.82635e-05	NA	0	0	10	10	10	290	110	180	12.1645	6.06921e-05
Q8VD33	Sgtb	Small glutamine-rich tetratricopeptide repeat-containing protein beta (Beta-SGT)	Camk2-vs-P2	0.974668	0.198875	4.9009	31	2.85274e-05	NA	0.351852	0	6	6	6	102	46	56	10.1498	6.10447e-05
Q5DTY9	Kctd16 Gm1267 Kiaa1317	BTB/POZ domain-containing protein KCTD16	Camk2-vs-P2	0.742412	0.153323	4.84214	33	2.93498e-05	NA	0.0625	0	8	8	8	217	85	132	12.3537	6.25613e-05
Q9CR57	Rpl14	60S ribosomal protein L14	Camk2-vs-P2	-0.614597	0.126954	-4.84109	33	2.94406e-05	NA	0	0	8	8	8	232	88	144	11.6497	6.25613e-05
P09240	Cck	Cholecystokinin (CCK) [Cleaved into: Cholecystokinin-33 (CCK33); Cholecystokinin-12 (CCK12); Cholecystokinin-8 (CCK8)]	Camk2-vs-P2	1.4548	0.294346	4.94248	29	2.97642e-05	NA	0.175926	0	6	6	6	126	62	64	10.4833	6.303e-05
Q8R0F8	Fahd1 MNCb-4134	Acylpyruvase FAHD1, mitochondrial (EC 3.7.1.5) (Fumarylacetoacetate hydrolase domain-containing protein 1) (Oxaloacetate decarboxylase) (OAA decarboxylase) (EC 4.1.1.112)	Camk2-vs-P2	-1.07615	0.222582	-4.83484	33	2.99859e-05	NA	0.486111	0	12	9	12	212	63	149	10.3827	6.32807e-05
P21550	Eno3 Eno-3	Beta-enolase (EC 4.2.1.11) (2-phospho-D-glycerate hydro-lyase) (Enolase 3) (Muscle-specific enolase) (MSE) (Skeletal muscle enolase)	Camk2-vs-P2	-0.930183	0.192708	-4.82689	33	3.06941e-05	NA	0.449074	0	12	9	12	226	84	142	11.3468	6.45525e-05
Q9CPQ8	Atp5mg Atp5l	ATP synthase subunit g, mitochondrial (ATPase subunit g) (ATP synthase membrane subunit g)	Camk2-vs-P2	-1.36579	0.283435	-4.81872	33	3.144e-05	NA	0.365497	0	17	16	17	355	132	223	13.04	6.58948e-05
P62137	Ppp1ca Ppp1a	Serine/threonine-protein phosphatase PP1-alpha catalytic subunit (PP-1A) (EC 3.1.3.16)	Camk2-vs-P2	0.688873	0.14326	4.80856	33	3.23912e-05	NA	0.437037	0	14	12	14	237	96	141	11.5985	6.76567e-05
Q61644	Pacsin1 Pacsin	Protein kinase C and casein kinase substrate in neurons protein 1 (Syndapin-1)	Camk2-vs-P2	0.589396	0.122962	4.79334	33	3.38714e-05	NA	0	0	12	12	12	348	132	216	14.066	7.05077e-05
Q8BH04	Pck2	Phosphoenolpyruvate carboxykinase [GTP], mitochondrial (PEPCK-M) (EC 4.1.1.32)	Camk2-vs-P2	-1.24279	0.257572	-4.82503	30	3.81685e-05	NA	0.722222	0	14	12	13	209	62	147	10.325	7.91835e-05
P62702	Rps4x Rps4	40S ribosomal protein S4, X isoform	Camk2-vs-P2	-0.595896	0.125447	-4.75017	33	3.84427e-05	NA	0.177778	0	10	10	10	250	89	161	11.1549	7.94829e-05
Q7TPR4	Actn1	Alpha-actinin-1 (Alpha-actinin cytoskeletal isoform) (F-actin cross-linking protein) (Non-muscle alpha-actinin-1)	Camk2-vs-P2	0.803191	0.169427	4.74063	33	3.95333e-05	NA	0	0	9	9	9	259	99	160	12.127	8.14626e-05
P62812	Gabra1 Gabra-1	Gamma-aminobutyric acid receptor subunit alpha-1 (GABA(A) receptor subunit alpha-1)	Camk2-vs-P2	0.724578	0.153139	4.7315	33	4.06052e-05	NA	0	0	6	6	6	173	66	107	12.2344	8.33906e-05
O88844	Idh1	Isocitrate dehydrogenase [NADP] cytoplasmic (IDH) (IDH1) (EC 1.1.1.42) (Cytosolic NADP-isocitrate dehydrogenase) (IDPc) (NADP(+)-specific ICDH) (Oxalosuccinate decarboxylase)	Camk2-vs-P2	-1.10284	0.233412	-4.72489	33	4.13997e-05	NA	0.835979	0	15	11	11	151	42	109	10.1424	8.39894e-05
Q8R105-1	Vps37c	Vacuolar protein sorting-associated protein 37C (ESCRT-I complex subunit VPS37C)	Camk2-vs-P2	0.774694	0.16321	4.7466	32	4.14457e-05	NA	0.0648148	0	6	6	6	140	63	77	9.8332	8.39894e-05
Q99N96	Mrpl1	39S ribosomal protein L1, mitochondrial (L1mt) (MRP-L1)	Camk2-vs-P2	-1.01244	0.204142	-4.95951	25	4.1388e-05	NA	0.712963	0	6	5	6	94	21	73	9.27218	8.39894e-05
Q9R0P3	Esd Es10 Sid478	S-formylglutathione hydrolase (FGH) (EC 3.1.2.12) (Esterase 10) (Esterase D) (Sid 478)	Camk2-vs-P2	-0.832102	0.171422	-4.85411	28	4.13283e-05	NA	0.398148	0	6	6	6	144	42	102	10.6606	8.39894e-05
P52795	Efnb1 Epl2 Eplg2 Lerk2 Stra1	Ephrin-B1 (CEK5 receptor ligand) (CEK5-L) (EFL-3) (ELK ligand) (ELK-L) (EPH-related receptor tyrosine kinase ligand 2) (LERK-2) (Stimulated by retinoic acid gene 1 protein) [Cleaved into: Ephrin-B1 C-terminal fragment (Ephrin-B1 CTF); Ephrin-B1 intracellular domain (Ephrin-B1 ICD)]	Camk2-vs-P2	0.779493	0.163939	4.75476	31	4.33275e-05	NA	0.314815	0	5	5	5	119	52	67	10.3532	8.72252e-05
Q9JK42	Pdk2	[Pyruvate dehydrogenase (acetyl-transferring)] kinase isozyme 2, mitochondrial (EC 2.7.11.2) (Pyruvate dehydrogenase kinase isoform 2) (PDH kinase 2)	Camk2-vs-P2	-0.951365	0.201973	-4.71037	33	4.31977e-05	NA	0.291667	0	11	11	11	252	92	160	11.3916	8.72252e-05
Q9JLZ3	Auh	Methylglutaconyl-CoA hydratase, mitochondrial (3-MG-CoA hydratase) (EC 4.2.1.18) (AU-specific RNA-binding enoyl-CoA hydratase) (AU-binding enoyl-CoA hydratase) (muAUH) (Itaconyl-CoA hydratase) (EC 4.2.1.56)	Camk2-vs-P2	-0.959895	0.204642	-4.6906	33	4.57716e-05	NA	0.160494	0	9	9	9	215	78	137	11.3253	9.18434e-05
Q80Y14	Glrx5	Glutaredoxin-related protein 5, mitochondrial (Monothiol glutaredoxin-5)	Camk2-vs-P2	-0.748037	0.160068	-4.67326	33	4.81541e-05	NA	0.465812	0	13	10	13	223	76	147	11.088	9.63082e-05
Q9JKD3	Scamp5	Secretory carrier-associated membrane protein 5 (Secretory carrier membrane protein 5)	Camk2-vs-P2	1.16673	0.249839	4.66994	33	4.86238e-05	NA	0	0	7	7	7	203	77	126	14.1365	9.69309e-05
Q99LC3	Ndufa10	NADH dehydrogenase [ubiquinone] 1 alpha subcomplex subunit 10, mitochondrial (Complex I-42kD) (CI-42kD) (NADH-ubiquinone oxidoreductase 42 kDa subunit)	Camk2-vs-P2	-0.799349	0.171403	-4.66356	33	4.95399e-05	NA	0	0	10	10	10	290	110	180	13.0721	9.84364e-05
Q6P9R2	Oxsr1 Osr1	Serine/threonine-protein kinase OSR1 (EC 2.7.11.1) (Oxidative stress-responsive 1 protein)	Camk2-vs-P2	0.598286	0.128375	4.66046	33	4.99913e-05	NA	0.314815	0	9	9	9	185	73	112	10.4406	9.90119e-05
Q8VHJ5	Mark1 Emk3 Kiaa1477	Serine/threonine-protein kinase MARK1 (EC 2.7.11.1) (EC 2.7.11.26) (ELKL motif serine/threonine-protein kinase 3) (MAP/microtubule affinity-regulating kinase 1) (PAR1 homolog c) (Par-1c) (mPar-1c)	Camk2-vs-P2	0.910495	0.195487	4.65756	33	5.04164e-05	NA	0.222222	0	6	6	6	128	55	73	10.2738	9.95317e-05
Q8BK72	Mrps27	28S ribosomal protein S27, mitochondrial (MRP-S27) (S27mt) (Mitochondrial ribosomal protein S27)	Camk2-vs-P2	-1.14187	0.244202	-4.67593	32	5.08439e-05	NA	0.62963	0	11	9	9	168	48	120	9.82623	0.000100053
P50396	Gdi1 Rabgdia	Rab GDP dissociation inhibitor alpha (Rab GDI alpha) (Guanosine diphosphate dissociation inhibitor 1) (GDI-1)	Camk2-vs-P2	-1.40794	0.302938	-4.64761	33	5.19043e-05	NA	0.513889	0	11	11	11	231	87	144	11.7671	0.000101812
Q9DAS9	Gng12	Guanine nucleotide-binding protein G(I)/G(S)/G(O) subunit gamma-12	Camk2-vs-P2	-0.763208	0.164296	-4.64532	33	5.22541e-05	NA	0.580247	0	5	5	5	113	45	68	12.6168	0.000102171
P36552	Cpox Cpo	Oxygen-dependent coproporphyrinogen-III oxidase, mitochondrial (COX) (Coprogen oxidase) (Coproporphyrinogenase) (EC 1.3.3.3)	Camk2-vs-P2	-0.970995	0.20742	-4.6813	31	5.34358e-05	NA	0.320988	0	9	9	9	224	71	153	10.2373	0.000104149
P63038-1	Hspd1 Hsp60	60 kDa heat shock protein, mitochondrial (EC 5.6.1.7) (60 kDa chaperonin) (Chaperonin 60) (CPN60) (HSP-65) (Heat shock protein 60) (HSP-60) (Hsp60) (Mitochondrial matrix protein P1)	Camk2-vs-P2	-0.745519	0.160907	-4.63322	33	5.41348e-05	NA	0	0	13	13	13	377	143	234	14.6827	0.000104673
P70441-1	Nherf1 Nherf Slc9a3r1	Na(+)/H(+) exchange regulatory cofactor NHE-RF1 (NHERF-1) (Ezrin-radixin-moesin-binding phosphoprotein 50) (EBP50) (Regulatory cofactor of Na(+)/H(+) exchanger) (Sodium-hydrogen exchanger regulatory factor 1) (Solute carrier family 9 isoform A3 regulatory factor 1)	Camk2-vs-P2	-0.746069	0.161044	-4.63269	33	5.42181e-05	NA	0.290598	0	12	12	12	271	105	166	12.3779	0.000104673
Q8BSS9	Ppfia2	Liprin-alpha-2 (Protein tyrosine phosphatase receptor type f polypeptide-interacting protein alpha-2) (PTPRF-interacting protein alpha-2)	Camk2-vs-P2	0.632587	0.136545	4.63281	33	5.41986e-05	NA	0.00555556	0	10	10	10	282	109	173	10.6882	0.000104673
P03930	Mtatp8 Atp8 mt-Atp8	ATP synthase protein 8 (A6L) (F-ATPase subunit 8)	Camk2-vs-P2	-0.676708	0.146386	-4.62278	33	5.58118e-05	NA	0.0222222	0	10	10	10	276	106	170	14.8078	0.000107411
P32020;P32020-2	Scp2 Scp-2	Sterol carrier protein 2 (SCP-2) (Acetyl-CoA C-myristoyltransferase) (EC 2.3.1.155) (Non-specific lipid-transfer protein) (NSL-TP) (Propanoyl-CoA C-acyltransferase) (EC 2.3.1.176) (SCP-2/3-oxoacyl-CoA thiolase) (SCP-2/thiolase) (EC 2.3.1.16) (SCP-chi) (Sterol carrier protein X) (SCP-X)	Camk2-vs-P2	-0.883449	0.191507	-4.61313	33	5.74065e-05	NA	0.17284	0	9	9	9	226	80	146	10.3689	0.000110134
Q9CQW1	Ykt6	Synaptobrevin homolog YKT6 (EC 2.3.1.-)	Camk2-vs-P2	0.684729	0.148505	4.61082	33	5.77943e-05	NA	0.0185185	0	6	6	6	165	65	100	11.5452	0.000110532
Q8R0A7	Kiaa0513	Uncharacterized protein KIAA0513	Camk2-vs-P2	0.673138	0.146057	4.60873	33	5.81479e-05	NA	0	0	9	9	9	260	99	161	12.5885	0.000110861
Q61102	Abcb7 Abc7	Iron-sulfur clusters transporter ABCB7, mitochondrial (ATP-binding cassette sub-family B member 7, mitochondrial) (ATP-binding cassette transporter 7) (ABC transporter 7 protein)	Camk2-vs-P2	-0.937937	0.20364	-4.60586	33	5.86385e-05	NA	0.246914	0	9	9	9	206	74	132	10.3175	0.00011145
Q3UXZ6	Fam81a	Protein FAM81A	Camk2-vs-P2	0.699058	0.151203	4.6233	32	5.91889e-05	NA	0.375	0	12	9	12	257	99	158	11.4475	0.000112147
Q8K1M6-1	Dnm1l Drp1	Dynamin-1-like protein (EC 3.6.5.5) (Dynamin family member proline-rich carboxyl-terminal domain less) (Dymple) (Dynamin-related protein 1)	Camk2-vs-P2	0.698117	0.15176	4.60014	33	5.96251e-05	NA	0.0238095	0	7	7	7	197	74	123	11.824	0.000112625
P63328	Ppp3ca Calna	Protein phosphatase 3 catalytic subunit alpha (EC 3.1.3.16) (CAM-PRP catalytic subunit) (Calcineurin A alpha) (Calmodulin-dependent calcineurin A subunit alpha isoform) (CNA alpha) (Serine/threonine-protein phosphatase 2B catalytic subunit alpha isoform)	Camk2-vs-P2	0.649385	0.141266	4.5969	33	6.0192e-05	NA	0.216667	0	10	10	10	227	89	138	13.3871	0.000113346
Q91YQ5	Rpn1	Dolichyl-diphosphooligosaccharide--protein glycosyltransferase subunit 1 (Dolichyl-diphosphooligosaccharide--protein glycosyltransferase 67 kDa subunit) (Ribophorin I) (RPN-I) (Ribophorin-1)	Camk2-vs-P2	-0.694707	0.1514	-4.58855	33	6.16763e-05	NA	0.263889	0	11	11	9	260	98	162	10.7867	0.000115785
P62077	Timm8b Ddp2 Tim8b	Mitochondrial import inner membrane translocase subunit Tim8 B (Deafness dystonia protein 2 homolog)	Camk2-vs-P2	-0.92584	0.201841	-4.58697	32	6.57263e-05	NA	0.2	0	5	5	5	120	41	79	10.2328	0.000122986
Q9Z110-1;Q9Z110-2	Aldh18a1 P5cs Pycs	Delta-1-pyrroline-5-carboxylate synthase (P5CS) (Aldehyde dehydrogenase family 18 member A1) [Includes: Glutamate 5-kinase (GK) (EC 2.7.2.11) (Gamma-glutamyl kinase); Gamma-glutamyl phosphate reductase (GPR) (EC 1.2.1.41) (Glutamate-5-semialdehyde dehydrogenase) (Glutamyl-gamma-semialdehyde dehydrogenase)]	Camk2-vs-P2	-0.911009	0.19953	-4.56577	33	6.59138e-05	NA	0.342593	0	11	11	9	240	84	156	10.1655	0.000122986
O89053	Coro1a Coro1	Coronin-1A (Coronin-like protein A) (Clipin-A) (Coronin-like protein p57) (Tryptophan aspartate-containing coat protein) (TACO)	Camk2-vs-P2	0.898285	0.196836	4.56363	33	6.63276e-05	NA	0	0	12	12	12	345	132	213	13.0316	0.000123381
Q9DCN2;Q9DCN2-2	Cyb5r3 Dia1	NADH-cytochrome b5 reductase 3 (B5R) (Cytochrome b5 reductase) (EC 1.6.2.2) (Diaphorase-1)	Camk2-vs-P2	-0.648104	0.142092	-4.56117	33	6.68041e-05	NA	0.0246914	0	9	9	9	257	95	162	11.5411	0.000123891
P48453-1;P48453-2	Ppp3cb Calnb	Serine/threonine-protein phosphatase 2B catalytic subunit beta isoform (EC 3.1.3.16) (CAM-PRP catalytic subunit) (Calmodulin-dependent calcineurin A subunit beta isoform) (CNA beta)	Camk2-vs-P2	0.624558	0.13702	4.55816	33	6.73937e-05	NA	0.0555556	0	12	12	12	337	131	206	11.8162	0.00012428
Q9DAM5	Slc25a19	Mitochondrial thiamine pyrophosphate carrier (Solute carrier family 25 member 19)	Camk2-vs-P2	-1.11861	0.236179	-4.73628	26	6.74197e-05	NA	0.37963	0	6	6	6	109	37	72	9.47992	0.00012428
Q9CR68	Uqcrfs1	Cytochrome b-c1 complex subunit Rieske, mitochondrial (EC 7.1.1.8) (Complex III subunit 5) (Cytochrome b-c1 complex subunit 5) (Rieske iron-sulfur protein) (RISP) (Rieske protein UQCRFS1) (Ubiquinol-cytochrome c reductase iron-sulfur subunit) [Cleaved into: Cytochrome b-c1 complex subunit 9 (Su9) (Subunit 9) (8 kDa subunit 9) (Complex III subunit IX) (Cytochrome b-c1 complex subunit 11) (UQCRFS1 …	Camk2-vs-P2	-0.648003	0.142483	-4.54795	33	6.94295e-05	NA	0	0	17	17	17	493	187	306	14.4568	0.0001276
P56564	Slc1a3 Eaat1 Gmt1	Excitatory amino acid transporter 1 (Glial high affinity glutamate transporter) (High-affinity neuronal glutamate transporter) (GluT-1) (Sodium-dependent glutamate/aspartate transporter 1) (GLAST-1) (Solute carrier family 1 member 3)	Camk2-vs-P2	-1.88905	0.415599	-4.54537	33	6.99523e-05	NA	0.24537	0	24	24	24	545	199	346	12.3071	0.000128176
Q9JKY5	Hip1r	Huntingtin-interacting protein 1-related protein (HIP1-related protein)	Camk2-vs-P2	0.646063	0.142261	4.5414	33	7.07672e-05	NA	0.418519	0	12	9	12	250	96	154	10.7818	0.000129282
Q922D8	Mthfd1	C-1-tetrahydrofolate synthase, cytoplasmic (C1-THF synthase) [Cleaved into: C-1-tetrahydrofolate synthase, cytoplasmic, N-terminally processed] [Includes: Methylenetetrahydrofolate dehydrogenase (EC 1.5.1.5); Methenyltetrahydrofolate cyclohydrolase (EC 3.5.4.9); Formyltetrahydrofolate synthetase (EC 6.3.4.3)]	Camk2-vs-P2	-0.727521	0.160372	-4.53646	33	7.17924e-05	NA	0.660494	0	13	13	12	196	72	124	10.1635	0.000130765
Q3UHC7;Q3UHC7-2;Q3UHC7-3;Q3UHC7-4	Dab2ip Kiaa1743	Disabled homolog 2-interacting protein (DAB2-interacting protein) (ASK-interacting protein 1) (DOC-2/DAB-2 interactive protein)	Camk2-vs-P2	0.878692	0.193777	4.53456	33	7.21903e-05	NA	0.308642	0	8	8	8	167	72	95	9.70317	0.000131099
Q9QYX7-1;Q9QYX7-2	Pclo Acz	Protein piccolo (Aczonin) (Brain-derived HLMN protein) (Multidomain presynaptic cytomatrix protein)	Camk2-vs-P2	0.58629	0.129357	4.53235	33	7.26577e-05	NA	0	0	12	12	12	346	132	214	12.755	0.000131558
Q99N94	Mrpl9	39S ribosomal protein L9, mitochondrial (L9mt) (MRP-L9)	Camk2-vs-P2	-1.1546	0.247119	-4.67225	27	7.34914e-05	NA	0.453704	0	6	6	6	117	33	84	9.50989	0.000132354
Q9CR95	Necap1	Adaptin ear-binding coat-associated protein 1 (NECAP endocytosis-associated protein 1) (NECAP-1)	Camk2-vs-P2	0.588623	0.129989	4.52825	33	7.35298e-05	NA	0	0	12	12	12	347	132	215	12.9343	0.000132354
Q3UUG6-1;Q3UUG6-2	Tbc1d24 Kiaa1171	TBC1 domain family member 24	Camk2-vs-P2	0.618889	0.136814	4.52359	33	7.45348e-05	NA	0.580247	0	8	8	8	109	46	63	10.4876	0.000133769
P97823-1;P97823-2	Lypla1 Apt1 Pla1a	Acyl-protein thioesterase 1 (APT-1) (EC 3.1.2.-) (Lysophospholipase 1) (Lysophospholipase I) (LPL-I) (LysoPLA I) (Palmitoyl-protein hydrolase) (EC 3.1.2.22)	Camk2-vs-P2	-0.861581	0.190671	-4.51868	32	8.00112e-05	NA	0.197531	0	9	9	9	212	70	142	10.7659	0.000143178
Q9QYA2	Tomm40 Mom35 Tom40	Mitochondrial import receptor subunit TOM40 homolog (Mitochondrial outer membrane protein of 35 kDa) (MOM35) (Protein Haymaker) (Translocase of outer membrane 40 kDa subunit homolog)	Camk2-vs-P2	-0.970593	0.215973	-4.49405	33	8.12257e-05	NA	0.240741	0	9	9	9	207	74	133	10.9644	0.000144928
Q9D2R6	Coa3 Ccdc56	Cytochrome c oxidase assembly factor 3 homolog, mitochondrial (Coiled-coil domain-containing protein 56)	Camk2-vs-P2	-0.737575	0.164504	-4.48364	33	8.37227e-05	NA	0.119048	0	7	7	7	183	66	117	11.1284	0.000148948
P63260	Actg1 Actg	Actin, cytoplasmic 2 (EC 3.6.4.-) (Gamma-actin) [Cleaved into: Actin, cytoplasmic 2, N-terminally processed]	Camk2-vs-P2	-0.671334	0.149877	-4.47925	33	8.47982e-05	NA	0.296296	0	9	9	9	192	72	120	15.8205	0.000149558
Q8K0D5	Gfm1 Efg Efg1 Gfm	Elongation factor G, mitochondrial (EF-Gmt) (Elongation factor G 1, mitochondrial) (mEF-G 1) (Elongation factor G1)	Camk2-vs-P2	-0.942237	0.210303	-4.48037	33	8.45221e-05	NA	0.0925926	0	6	6	6	157	60	97	10.6795	0.000149558
Q9CQV7;Q9CQV7-2;Q9CQV7-3	Dnajc19 Tim14 Timm14	Mitochondrial import inner membrane translocase subunit TIM14 (DnaJ homolog subfamily C member 19)	Camk2-vs-P2	-0.622479	0.138964	-4.47943	33	8.47527e-05	NA	0.157407	0	6	6	6	150	57	93	10.4795	0.000149558
Q9D023	Mpc2 Brp44	Mitochondrial pyruvate carrier 2 (Brain protein 44)	Camk2-vs-P2	-1.04577	0.233721	-4.47445	33	8.59874e-05	NA	0.444444	0	12	12	12	260	76	184	10.4332	0.000151219
Q8BG51;Q8BG51-2;Q8BG51-3;Q8BG51-4	Rhot1 Arht1	Mitochondrial Rho GTPase 1 (MIRO-1) (EC 3.6.5.-) (Ras homolog gene family member T1)	Camk2-vs-P2	-0.703245	0.157562	-4.46329	33	8.88219e-05	NA	0.431624	0	13	13	13	237	82	155	11.3532	0.000155756
Q8C754;Q8C754-2	Vps52	Vacuolar protein sorting-associated protein 52 homolog	Camk2-vs-P2	0.704466	0.157275	4.47919	32	8.96294e-05	NA	0.179012	0	9	9	9	181	83	98	10.1275	0.000156723
P35436	Grin2a	Glutamate receptor ionotropic, NMDA 2A (GluN2A) (Glutamate [NMDA] receptor subunit epsilon-1) (N-methyl D-aspartate receptor subtype 2A) (NMDAR2A) (NR2A)	Camk2-vs-P2	0.867807	0.194707	4.45699	33	9.04634e-05	NA	0.296296	0	9	9	9	252	99	153	10.868	0.000157731
Q9ESJ4	Nckipsd Spin90 Wasbp	NCK-interacting protein with SH3 domain (54 kDa VacA-interacting protein) (VIP54) (90 kDa N-WASP-interacting protein) (90 kDa SH3 protein interacting with Nck) (SH3 adapter protein SPIN90) (WASP-interacting SH3-domain protein) (WISH) (Wiskott-Aldrich syndrome protein-binding protein) (N-WASP-binding protein)	Camk2-vs-P2	0.651939	0.146407	4.45291	33	9.15405e-05	NA	0.0277778	0	6	6	6	168	63	105	11.0584	0.000159156
Q01097	Grin2b	Glutamate receptor ionotropic, NMDA 2B (GluN2B) (Glutamate [NMDA] receptor subunit epsilon-2) (N-methyl D-aspartate receptor subtype 2B) (NMDAR2B) (NR2B)	Camk2-vs-P2	0.798184	0.179814	4.43894	33	9.53309e-05	NA	0.0308642	0	9	9	9	259	99	160	11.4292	0.000164416
Q9D924	Isca1 Hbld2	Iron-sulfur cluster assembly 1 homolog, mitochondrial (HESB-like domain-containing protein 2) (Iron-sulfur assembly protein IscA)	Camk2-vs-P2	-1.16708	0.261821	-4.45756	32	9.53722e-05	NA	0.324074	0	6	6	6	137	45	92	10.0755	0.000164416
Q9Z0U1	Tjp2 Zo2	Tight junction protein ZO-2 (Tight junction protein 2) (Zona occludens protein 2) (Zonula occludens protein 2)	Camk2-vs-P2	-0.878433	0.187965	-4.67338	24	9.52834e-05	NA	0.722222	0	6	6	6	83	22	61	9.15388	0.000164416
P15116	Cdh2	Cadherin-2 (Neural cadherin) (N-cadherin) (CD antigen CD325)	Camk2-vs-P2	0.706776	0.15928	4.43731	33	9.57825e-05	NA	0.25463	0	11	9	11	259	99	160	12.1167	0.00016466
P38060	Hmgcl	Hydroxymethylglutaryl-CoA lyase, mitochondrial (HL) (HMG-CoA lyase) (EC 4.1.3.4) (3-hydroxy-3-methylglutarate-CoA lyase)	Camk2-vs-P2	-1.11707	0.25197	-4.43335	33	9.68892e-05	NA	0.606481	0	12	9	12	187	47	140	9.84615	0.000166096
Q8CGK3	Lonp1 Prss15	Lon protease homolog, mitochondrial (EC 3.4.21.53) (Lon protease-like protein) (LONP) (Mitochondrial ATP-dependent protease Lon) (Serine protease 15)	Camk2-vs-P2	-0.850044	0.191953	-4.42839	33	9.82958e-05	NA	0.0493827	0	9	9	9	247	96	151	11.8129	0.000168036
Q9QZ23	Nfu1 Hirip5	NFU1 iron-sulfur cluster scaffold homolog, mitochondrial (HIRA-interacting protein 5) (mHIRIP5)	Camk2-vs-P2	-0.693547	0.156653	-4.42728	33	9.86122e-05	NA	0.433333	0	13	12	13	251	92	159	10.9557	0.000168108
P47791;P47791-2	Gsr Gr1	Glutathione reductase, mitochondrial (GR) (GRase) (EC 1.8.1.7)	Camk2-vs-P2	-0.749521	0.167772	-4.46749	30	0.000104268	NA	0.555556	0	6	6	6	113	36	77	9.99309	0.000176276
Q03137;Q03137-2	Epha4 Sek Sek1	Ephrin type-A receptor 4 (EC 2.7.10.1) (Tyrosine-protein kinase receptor MPK-3) (Tyrosine-protein kinase receptor SEK-1)	Camk2-vs-P2	0.747068	0.169466	4.40836	33	0.000104175	NA	0.111111	0	9	9	9	239	99	140	10.7549	0.000176276
Q8K097;Q8K097-2	Faim2 Kiaa0950 Lfg Lfg2 Nmp35	Protein lifeguard 2 (Fas apoptotic inhibitory molecule 2) (Neural membrane protein 35)	Camk2-vs-P2	0.649087	0.14719	4.40985	33	0.000103725	NA	0.00793651	0	7	7	7	196	76	120	11.4381	0.000176276
Q9CRB8	Mtfp1 Mtp18	Mitochondrial fission process protein 1 (Mitochondrial 18 kDa protein) (MTP18)	Camk2-vs-P2	-0.708385	0.160893	-4.40285	33	0.000105853	NA	0	0	11	11	11	318	121	197	11.5911	0.000178462
P50544	Acadvl Vlcad	Very long-chain specific acyl-CoA dehydrogenase, mitochondrial (EC 1.3.8.9) (MVLCAD) (VLCAD)	Camk2-vs-P2	-1.42131	0.324035	-4.38628	33	0.000111056	NA	0.699074	0	20	20	12	235	82	153	10.4447	0.000186721
P54285-1	Cacnb3 Cacnlb3	Voltage-dependent L-type calcium channel subunit beta-3 (CAB3) (Calcium channel voltage-dependent subunit beta 3) (CCHB3)	Camk2-vs-P2	0.624744	0.142526	4.38337	33	0.000111996	NA	0.037037	0	9	9	9	250	99	151	11.6075	0.000187319
Q8CCB4;Q8CCB4-2	Vps53	Vacuolar protein sorting-associated protein 53 homolog	Camk2-vs-P2	0.932035	0.212634	4.38329	33	0.000112024	NA	0.185185	0	6	6	6	127	56	71	9.89319	0.000187319
Q61233	Lcp1 Pls2	Plastin-2 (65 kDa macrophage protein) (L-plastin) (Lymphocyte cytosolic protein 1) (LCP-1) (pp65)	Camk2-vs-P2	-0.906293	0.198404	-4.56793	25	0.0001142	NA	0.763889	0	12	6	12	126	15	111	9.5876	0.000190438
Q9DC61	Pmpca Inpp5e	Mitochondrial-processing peptidase subunit alpha (Alpha-MPP) (Inactive zinc metalloprotease alpha) (P-55)	Camk2-vs-P2	-0.957019	0.217866	-4.39269	32	0.00011487	NA	0.57037	0	15	15	12	228	73	155	10.1743	0.000191033
Q91VZ6	Smap1	Stromal membrane-associated protein 1	Camk2-vs-P2	0.672298	0.153786	4.37165	33	0.000115863	NA	0.0444444	0	10	10	10	271	106	165	11.9556	0.000192163
Q91VM9;Q91VM9-2	Ppa2	Inorganic pyrophosphatase 2, mitochondrial (EC 3.6.1.1) (Pyrophosphate phospho-hydrolase 2) (PPase 2)	Camk2-vs-P2	-1.46555	0.321471	-4.5589	25	0.000116905	NA	0.625	0	12	12	12	205	46	159	10.0144	0.000193368
Q8CHG7	Rapgef2 Kiaa0313 Pdzgef1	Rap guanine nucleotide exchange factor 2 (Cyclic nucleotide ras GEF) (CNrasGEF) (Neural RAP guanine nucleotide exchange protein) (nRap GEP) (PDZ domain-containing guanine nucleotide exchange factor 1) (PDZ-GEF1) (RA-GEF-1) (Ras/Rap1-associating GEF-1)	Camk2-vs-P2	0.658739	0.151058	4.36083	33	0.000119547	NA	0.300926	0	9	9	9	249	98	151	10.9206	0.000197204
Q9QWW1-1;Q9QWW1-2	Homer2 Vesl2	Homer protein homolog 2 (Homer-2) (Cupidin) (VASP/Ena-related gene up-regulated during seizure and LTP 2) (Vesl-2)	Camk2-vs-P2	0.914269	0.203844	4.48514	27	0.000121431	NA	0.654321	0	8	8	8	125	48	77	9.85676	0.000199325
Q9Z268	Rasal1 Rasal	RasGAP-activating-like protein 1 (RAS protein activator like 1) (Ras GTPase-activating-like protein)	Camk2-vs-P2	0.689494	0.158312	4.35528	33	0.000121484	NA	0.324074	0	12	9	12	236	98	138	11.2044	0.000199325
O88448	Klc2	Kinesin light chain 2 (KLC 2)	Camk2-vs-P2	0.635964	0.147675	4.3065	33	0.000139872	NA	0.425926	0	14	9	14	235	96	139	10.416	0.000228881
Q99JB2	Stoml2 Slp2	Stomatin-like protein 2, mitochondrial (SLP-2) (mslp2)	Camk2-vs-P2	-0.711635	0.166022	-4.28639	33	0.000148227	NA	0.409722	0	15	15	10	283	105	178	10.8006	0.000241906
Q8BH55	Thnsl1	Threonine synthase-like 1 (TSH1)	Camk2-vs-P2	-0.8407	0.195217	-4.30649	31	0.000154802	NA	0.509259	0	12	9	12	217	70	147	10.0035	0.000251966
Q9D9V3-1;Q9D9V3-2	Echdc1	Ethylmalonyl-CoA decarboxylase (EC 4.1.1.94) (Enoyl-CoA hydratase domain-containing protein 1) (Methylmalonyl-CoA decarboxylase) (MMCD)	Camk2-vs-P2	-1.33173	0.310875	-4.28382	32	0.000156796	NA	0.580247	0	8	8	8	145	46	99	9.5741	0.000254533
Q60597;Q60597-2;Q60597-3;Q60597-4	Ogdh Kiaa4192	2-oxoglutarate dehydrogenase complex component E1 (E1o) (OGDC-E1) (OGDH-E1) (EC 1.2.4.2) (2-oxoglutarate dehydrogenase, mitochondrial) (Alpha-ketoglutarate dehydrogenase) (Alpha-KGDH-E1) (Thiamine diphosphate (ThDP)-dependent 2-oxoglutarate dehydrogenase)	Camk2-vs-P2	-0.910677	0.213672	-4.26203	33	0.000159007	NA	0	0	11	11	11	318	121	197	13.6065	0.00025744
P27601	Gna13 Gna-13	Guanine nucleotide-binding protein subunit alpha-13 (G alpha-13) (G-protein subunit alpha-13)	Camk2-vs-P2	-0.703377	0.165232	-4.25691	33	0.000161368	NA	0.123457	0	9	9	9	236	82	154	10.955	0.000260573
O35943	Fxn Frda	Frataxin, mitochondrial (Fxn) (EC 1.16.3.1) [Cleaved into: Frataxin intermediate form; Frataxin mature form; Extramitochondrial frataxin]	Camk2-vs-P2	-1.0789	0.24815	-4.34776	28	0.000164371	NA	0.407407	0	6	6	6	103	31	72	9.30934	0.000264723
Q9D7B6	Acad8	Isobutyryl-CoA dehydrogenase, mitochondrial (EC 1.3.8.-) (Acyl-CoA dehydrogenase family member 8) (ACAD-8)	Camk2-vs-P2	-0.775519	0.182351	-4.25289	32	0.000171242	NA	0.648148	0	8	5	8	103	34	69	10.6492	0.000275065
Q8BVQ5	Ppme1 Pme1	Protein phosphatase methylesterase 1 (PME-1) (EC 3.1.1.89)	Camk2-vs-P2	0.816476	0.192855	4.23362	33	0.000172556	NA	0.0246914	0	9	9	9	233	98	135	11.2038	0.000276451
P24549	Aldh1a1 Ahd-2 Ahd2 Aldh1	Aldehyde dehydrogenase 1A1 (EC 1.2.1.19) (EC 1.2.1.28) (EC 1.2.1.3) (EC 1.2.1.36) (3-deoxyglucosone dehydrogenase) (ALDH-E1) (ALHDII) (Aldehyde dehydrogenase family 1 member A1) (Aldehyde dehydrogenase, cytosolic) (Retinal dehydrogenase 1) (RALDH 1) (RalDH1)	Camk2-vs-P2	-1.12363	0.263429	-4.26541	31	0.000173804	NA	0.798942	0	13	11	11	202	51	151	10.3279	0.000277723
Q8BHE3	Atcay	Caytaxin	Camk2-vs-P2	0.887056	0.210029	4.22349	33	0.000177657	NA	0.479167	0	11	11	10	232	95	137	11.6231	0.00028314
Q4KUS2	Unc13a	Protein unc-13 homolog A (Munc13-1)	Camk2-vs-P2	0.793368	0.187961	4.22091	33	0.000178979	NA	0.300926	0	11	9	11	236	96	140	11.411	0.000284507
Q80YA9-1;Q80YA9-2	Cnksr2 Kiaa0902	Connector enhancer of kinase suppressor of ras 2 (Connector enhancer of KSR 2) (CNK homolog protein 2) (CNK2)	Camk2-vs-P2	1.07003	0.243589	4.39278	25	0.000179799	NA	0.398148	0	6	6	6	98	49	49	10.422	0.000285071
P18242	Ctsd	Cathepsin D (EC 3.4.23.5)	Camk2-vs-P2	-0.609747	0.144786	-4.21138	33	0.000183952	NA	0.277778	0	8	8	8	197	76	121	11.4449	0.0002909
P80560-1	Ptprn2	Receptor-type tyrosine-protein phosphatase N2 (R-PTP-N2) (EC 3.1.3.-) (EC 3.1.3.48) (PTP IA-2beta) (Phogrin) (Protein tyrosine phosphatase-NP) (PTP-NP) [Cleaved into: IA-2beta71; IA-2beta64; IA-2beta60]	Camk2-vs-P2	0.642305	0.152314	4.21697	32	0.000189665	NA	0.388889	0	6	6	6	107	39	68	10.3161	0.000299163
Q80VP0-1;Q80VP0-2	Tecpr1 Kiaa1358	Tectonin beta-propeller repeat-containing protein 1	Camk2-vs-P2	0.802486	0.190521	4.21206	32	0.000192333	NA	0.122222	0	5	5	5	129	55	74	10.5996	0.00030259
Q91YJ2	Snx4	Sorting nexin-4	Camk2-vs-P2	0.643465	0.153886	4.18144	33	0.000200457	NA	0.25	0	10	9	10	253	99	154	10.5516	0.000314564
Q9QWY8;Q9QWY8-2;Q9QWY8-3;Q9QWY8-4	Asap1 Ddef1 Kiaa1249 Shag1	Arf-GAP with SH3 domain, ANK repeat and PH domain-containing protein 1 (130 kDa phosphatidylinositol 4,5-bisphosphate-dependent ARF1 GTPase-activating protein) (ADP-ribosylation factor-directed GTPase-activating protein 1) (ARF GTPase-activating protein 1) (Development and differentiation-enhancing factor 1) (DEF-1) (Differentiation-enhancing factor 1) (PIP2-dependent ARF1 GAP)	Camk2-vs-P2	0.794538	0.190219	4.17696	33	0.000203053	NA	0.540123	0	12	12	12	249	99	150	10.2898	0.000317822
Q3UYC0	Ppm1h Kiaa1157	Protein phosphatase 1H (EC 3.1.3.16)	Camk2-vs-P2	0.629552	0.150782	4.17524	33	0.000204054	NA	0.425926	0	8	8	6	145	57	88	11.2546	0.000318575
Q9CYZ2	Tpd52l2	Tumor protein D54 (Tumor protein D52-like 2)	Camk2-vs-P2	0.664257	0.159148	4.17382	33	0.000204887	NA	0.351852	0	6	6	6	166	66	100	10.7112	0.000319061
P08228	Sod1	Superoxide dismutase [Cu-Zn] (EC 1.15.1.1)	Camk2-vs-P2	-0.74613	0.179127	-4.16537	33	0.000209911	NA	0.467172	0	21	21	16	408	149	259	11.5986	0.000326055
P01831	Thy1 Thy-1	Thy-1 membrane glycoprotein (Thy-1 antigen) (CD antigen CD90)	Camk2-vs-P2	0.616833	0.148233	4.16123	33	0.000212419	NA	0.0111111	0	15	15	15	431	165	266	14.0654	0.000329115
O88342	Wdr1	WD repeat-containing protein 1 (Actin-interacting protein 1) (AIP1)	Camk2-vs-P2	-0.710734	0.170901	-4.15875	33	0.000213931	NA	0.568627	0	14	14	8	231	89	142	11.5612	0.000330621
P18572-1;P18572-2	Bsg	Basigin (Basic immunoglobulin superfamily) (HT7 antigen) (Membrane glycoprotein gp42) (CD antigen CD147)	Camk2-vs-P2	0.765435	0.1841	4.15772	33	0.000214568	NA	0	0	14	14	14	398	154	244	12.2872	0.00033077
Q8R001;Q8R001-2	Mapre2	Microtubule-associated protein RP/EB family member 2 (APC-binding protein EB2) (End-binding protein 2) (EB2)	Camk2-vs-P2	0.689532	0.166058	4.15237	33	0.00021788	NA	0.325926	0	15	15	15	273	117	156	10.9104	0.000335032
Q9Z1J3-1;Q9Z1J3-2	Nfs1 Nifs	Cysteine desulfurase (m-Nfs1) (EC 2.8.1.7)	Camk2-vs-P2	-0.963423	0.232927	-4.13615	33	0.000228233	NA	0.337963	0	9	9	9	234	87	147	10.4147	0.000350072
P03921	Mtnd5 mt-Nd5 Nd5	NADH-ubiquinone oxidoreductase chain 5 (EC 7.1.1.2) (NADH dehydrogenase subunit 5)	Camk2-vs-P2	-0.94923	0.229024	-4.14468	32	0.000232848	NA	0.5625	0	8	7	8	137	41	96	10.5848	0.000356258
Q9D6M3	Slc25a22 Gc1	Mitochondrial glutamate carrier 1 (GC-1) (Glutamate/H(+) symporter 1) (Solute carrier family 25 member 22)	Camk2-vs-P2	-0.848183	0.205519	-4.12704	33	0.000234266	NA	0.24183	0	17	14	17	376	148	228	13.3556	0.000357533
Q920I9;Q920I9-2	Wdr7 Kiaa0541 Trag	WD repeat-containing protein 7 (TGF-beta resistance-associated protein TRAG)	Camk2-vs-P2	0.586247	0.142244	4.12143	33	0.000238053	NA	0	0	10	10	10	290	110	180	12.3185	0.000362409
P14869	Rplp0 Arbp	60S acidic ribosomal protein P0 (60S ribosomal protein L10E)	Camk2-vs-P2	-0.669878	0.162666	-4.11811	33	0.000240323	NA	0.0166667	0	10	10	10	287	107	180	11.1123	0.000364957
Q6PGF7	Exoc8	Exocyst complex component 8 (Exocyst complex 84 kDa subunit)	Camk2-vs-P2	0.729872	0.177352	4.11539	33	0.000242194	NA	0.322222	0	5	5	5	104	39	65	10.2891	0.000366889
Q9Z2W9	Gria3 Glur3 Kiaa4184	Glutamate receptor 3 (GluR-3) (AMPA-selective glutamate receptor 3) (GluR-C) (GluR-K3) (Glutamate receptor ionotropic, AMPA 3) (GluA3)	Camk2-vs-P2	0.706826	0.171897	4.11191	33	0.000244618	NA	0.00555556	0	10	10	10	290	110	180	12.4289	0.000369645
Q80XN0	Bdh1 Bdh	D-beta-hydroxybutyrate dehydrogenase, mitochondrial (EC 1.1.1.30) (3-hydroxybutyrate dehydrogenase) (BDH)	Camk2-vs-P2	-0.779046	0.189982	-4.10064	33	0.000252626	NA	0.280303	0	19	19	16	464	176	288	12.5137	0.000380806
Q6PE13	Prrt3	Proline-rich transmembrane protein 3	Camk2-vs-P2	0.665247	0.162905	4.08366	33	0.000265169	NA	0.138889	0	6	6	6	147	62	85	10.822	0.000397754
Q9QXL2-1;Q9QXL2-2;Q9QXL2-3;Q9QXL2-4	Kif21a Kiaa1708	Kinesin-like protein KIF21A	Camk2-vs-P2	0.641905	0.157163	4.08434	33	0.000264656	NA	0.198413	0	13	12	13	315	125	190	10.3794	0.000397754
Q9JIK9	Mrps34 Tce2	28S ribosomal protein S34, mitochondrial (MRP-S34) (S34mt) (T-complex expressed gene 2 protein)	Camk2-vs-P2	-0.705803	0.1724	-4.09398	32	0.000268759	NA	0.185185	0	6	6	6	141	52	89	10.2867	0.000402153
Q7TME0	Plppr4 D3Bwg0562e Kiaa0455 Lppr4 Php1 Prg1	Phospholipid phosphatase-related protein type 4 (Brain-specific phosphatidic acid phosphatase-like protein 1) (Inactive 2-lysophosphatidate phosphatase PLPPR4) (Lipid phosphate phosphatase-related protein type 4) (Plasticity-related gene 1 protein) (PRG-1)	Camk2-vs-P2	0.689138	0.169137	4.07443	33	0.00027224	NA	0.111111	0	12	12	12	304	121	183	10.7463	0.000406367
P97450	Atp5pf Atp5j	ATP synthase-coupling factor 6, mitochondrial (ATPase subunit F6) (ATP synthase peripheral stalk subunit F6)	Camk2-vs-P2	-0.805209	0.197712	-4.07264	33	0.00027364	NA	0.0216049	0	18	18	18	514	191	323	12.6456	0.000407464
Q922Q4	Pycr2	Pyrroline-5-carboxylate reductase 2 (P5C reductase 2) (P5CR 2) (EC 1.5.1.2)	Camk2-vs-P2	-0.783546	0.192141	-4.07798	32	0.000281175	NA	0.598765	0	9	7	9	151	43	108	10.1435	0.000417668
Q9R257	Hebp1 Hbp	Heme-binding protein 1 (p22HBP)	Camk2-vs-P2	0.742733	0.182892	4.06104	33	0.000282833	NA	0.282407	0	12	9	12	243	96	147	11.4081	0.000419114
P14131	Rps16	40S ribosomal protein S16	Camk2-vs-P2	-0.588944	0.14535	-4.05191	33	0.000290287	NA	0.0555556	0	6	6	6	168	61	107	10.8992	0.00042912
Q80UW2	Fbxo2 Fbs1 Fbx2	F-box only protein 2	Camk2-vs-P2	-0.64994	0.160709	-4.0442	33	0.000296733	NA	0.472222	0	5	5	5	96	36	60	10.3593	0.000436655
Q8R404	Micos13 Mic13 Qil1	MICOS complex subunit MIC13	Camk2-vs-P2	-1.58304	0.386915	-4.09145	30	0.000296811	NA	0.45679	0	9	9	9	175	51	124	10.4858	0.000436655
Q91V14;Q91V14-2	Slc12a5 Kcc2 Kiaa1176	Solute carrier family 12 member 5 (Electroneutral potassium-chloride cotransporter 2) (K-Cl cotransporter 2) (mKCC2) (Neuronal K-Cl cotransporter)	Camk2-vs-P2	0.866358	0.214379	4.04124	33	0.00029924	NA	0	0	10	10	10	290	110	180	13.0262	0.000438121
Q9QYI5;Q9QYI5-1;Q9QYI5-2	Dnajb2 Dnajb10	DnaJ homolog subfamily B member 2 (DnaJ homolog subfamily B member 10) (mDj8)	Camk2-vs-P2	0.604238	0.148977	4.05592	32	0.000299235	NA	0.234568	0	9	9	9	173	79	94	9.83053	0.000438121
P39087;P39087-2	Grik2 Glur6	Glutamate receptor ionotropic, kainate 2 (GluK2) (Glutamate receptor 6) (GluR-6) (GluR6) (Glutamate receptor beta-2) (GluR beta-2)	Camk2-vs-P2	0.750336	0.185723	4.04008	33	0.000300233	NA	0.111111	0	6	6	6	150	60	90	10.2296	0.000438526
Q8K021	Scamp1	Secretory carrier-associated membrane protein 1 (Secretory carrier membrane protein 1)	Camk2-vs-P2	0.730294	0.181089	4.0328	33	0.000306516	NA	0.44709	0	17	14	15	314	125	189	11.0014	0.000446638
Q14BI2	Grm2 Gprc1b Mglur2	Metabotropic glutamate receptor 2 (mGluR2)	Camk2-vs-P2	0.682261	0.169334	4.02909	33	0.000309768	NA	0.37037	0	11	11	9	231	89	142	11.4231	0.000450303
Q811P8-1;Q811P8-2	Arhgap32 Grit Kiaa0712 Rics	Rho GTPase-activating protein 32 (Brain-specific Rho GTPase-activating protein) (GAB-associated Cdc42/Rac GTPase-activating protein) (GC-GAP) (Rho-type GTPase-activating protein 32) (Rho/Cdc42/Rac GTPase-activating protein RICS) (RhoGAP involved in the beta-catenin-N-cadherin and NMDA receptor signaling) (p200RhoGAP) (p250GAP)	Camk2-vs-P2	0.695357	0.172849	4.02292	33	0.000315252	NA	0.451852	0	15	9	15	253	98	155	10.5417	0.00045719
O35526	Stx1a	Syntaxin-1A (Neuron-specific antigen HPC-1)	Camk2-vs-P2	1.08692	0.270538	4.01763	33	0.000320025	NA	0.0138889	0	16	16	16	461	176	285	13.0327	0.000463015
Q6GQS1	Slc25a23 Scamc3	Mitochondrial adenyl nucleotide antiporter SLC25A23 (Short calcium-binding mitochondrial carrier protein 3) (SCaMC-3) (Solute carrier family 25 member 23)	Camk2-vs-P2	-0.764874	0.19051	-4.01487	33	0.000322544	NA	0.179012	0	9	9	9	233	82	151	11.3585	0.000464463
Q8K212	Pacs1	Phosphofurin acidic cluster sorting protein 1 (PACS-1)	Camk2-vs-P2	0.733195	0.182608	4.01512	33	0.00032231	NA	0.320513	0	12	10	12	240	101	139	10.8484	0.000464463
Q9CXT8	Pmpcb	Mitochondrial-processing peptidase subunit beta (EC 3.4.24.64) (Beta-MPP) (P-52)	Camk2-vs-P2	-1.57551	0.388248	-4.058	30	0.000325506	NA	0.578704	0	11	9	11	203	59	144	10.2665	0.000467628
Q9CZT8	Rab3b	Ras-related protein Rab-3B	Camk2-vs-P2	-1.2286	0.306352	-4.01044	33	0.000326629	NA	0.362963	0	15	15	15	261	97	164	10.254	0.000468143
Q8K3J1	Ndufs8	NADH dehydrogenase [ubiquinone] iron-sulfur protein 8, mitochondrial (EC 7.1.1.2) (Complex I-23kD) (CI-23kD) (NADH-ubiquinone oxidoreductase 23 kDa subunit)	Camk2-vs-P2	-0.59312	0.147986	-4.00794	33	0.000328955	NA	0.0601852	0	12	12	12	326	122	204	13.518	0.000470375
P06801	Me1 Mod-1 Mod1	NADP-dependent malic enzyme (NADP-ME) (EC 1.1.1.40) (Malic enzyme 1)	Camk2-vs-P2	-0.712963	0.177787	-4.01021	32	0.000340329	NA	0.268519	0	6	6	6	146	50	96	10.4265	0.000484375
Q6P5U7	Nwd2 Kiaa1239	NACHT and WD repeat domain-containing protein 2 (Leucine-rich repeat and WD repeat-containing protein KIAA1239)	Camk2-vs-P2	0.968734	0.241545	4.01057	32	0.000339985	NA	0.467593	0	12	12	12	194	89	105	10.4842	0.000484375
Q8BGH2	Samm50	Sorting and assembly machinery component 50 homolog	Camk2-vs-P2	-0.744612	0.186734	-3.98755	33	0.000348559	NA	0	0	9	9	9	261	99	162	12.663	0.000494938
P16054	Prkce Pkce Pkcea	Protein kinase C epsilon type (EC 2.7.11.13) (nPKC-epsilon)	Camk2-vs-P2	0.622442	0.156782	3.97012	33	0.00036621	NA	0.324074	0	12	9	12	231	93	138	10.7948	0.000518798
Q80T41	Gabbr2 Gm425 Gpr51	Gamma-aminobutyric acid type B receptor subunit 2 (GABA-B receptor 2) (GABA-B-R2) (GABA-BR2) (GABABR2) (Gb2) (G-protein coupled receptor 51)	Camk2-vs-P2	0.827843	0.20891	3.96268	33	0.000374008	NA	0.395062	0	9	9	8	155	66	89	10.8607	0.00052862
P84086	Cplx2	Complexin-2 (921-L) (Complexin II) (CPX II) (Synaphin-1)	Camk2-vs-P2	1.75888	0.443326	3.96745	32	0.000383743	NA	0.347222	0	12	12	12	219	96	123	10.4121	0.000541131
Q99LB2	Dhrs4 D14Ucla2	Dehydrogenase/reductase SDR family member 4 (EC 1.1.1.184) (EC 1.1.1.300) (NADPH-dependent carbonyl reductase) (CR) (NADPH-dependent retinol dehydrogenase/reductase) (NDRD) (mouNRDR) (Peroxisomal short-chain alcohol dehydrogenase) (PSCD) (Short chain dehydrogenase/reductase family 25C member 2) (Protein SDR25C2)	Camk2-vs-P2	-0.934045	0.23665	-3.94695	33	0.000391035	NA	0.510101	0	8	8	8	192	55	137	10.2791	0.000550145
Q6KAR6	Exoc3 Sec6l1	Exocyst complex component 3 (Exocyst complex component Sec6)	Camk2-vs-P2	0.587067	0.145165	4.04414	26	0.000416641	NA	0.509259	0	6	6	6	87	40	47	9.4651	0.000584827
Q9WTP6-1;Q9WTP6-2	Ak2	Adenylate kinase 2, mitochondrial (AK 2) (EC 2.7.4.3) (ATP-AMP transphosphorylase 2) (ATP:AMP phosphotransferase) (Adenylate monophosphate kinase)	Camk2-vs-P2	-0.937477	0.238958	-3.92318	33	0.000418217	NA	0.575397	0	11	9	11	184	55	129	10.7491	0.000585696
Q3UGY8	Arfgef3 Big3 D10Bwg1379e Kiaa1244	Brefeldin A-inhibited guanine nucleotide-exchange protein 3 (ARFGEF family member 3)	Camk2-vs-P2	0.61446	0.156121	3.93578	32	0.000419346	NA	0.197531	0	9	9	9	183	82	101	9.61185	0.000585936
Q11011	Npepps Psa	Puromycin-sensitive aminopeptidase (PSA) (EC 3.4.11.14) (Cytosol alanyl aminopeptidase) (AAP-S)	Camk2-vs-P2	-0.630358	0.161244	-3.90935	33	0.000434863	NA	0.263889	0	9	9	9	261	99	162	12.2995	0.000606233
Q61290	Cacna1e Cach6 Cacnl1a6 Cchra1	Voltage-dependent R-type calcium channel subunit alpha-1E (Brain calcium channel II) (BII) (Calcium channel, L type, alpha-1 polypeptide, isoform 6) (Voltage-gated calcium channel subunit alpha Cav2.3)	Camk2-vs-P2	0.762796	0.195243	3.9069	33	0.000437888	NA	0.179012	0	8	8	8	210	85	125	10.7946	0.000609063
P35438	Grin1 Glurz1	Glutamate receptor ionotropic, NMDA 1 (GluN1) (Glutamate [NMDA] receptor subunit zeta-1) (N-methyl-D-aspartate receptor subunit NR1) (NMD-R1)	Camk2-vs-P2	0.628641	0.161379	3.89544	32	0.000469395	NA	0.277778	0	6	6	6	124	57	67	11.1032	0.000651406
Q8C015	Pak5 Pak7	Serine/threonine-protein kinase PAK 5 (EC 2.7.11.1) (p21-activated kinase 5) (PAK-5) (p21-activated kinase 7) (PAK-7)	Camk2-vs-P2	0.920778	0.234481	3.92688	29	0.000487763	NA	0.435185	0	6	6	6	100	48	52	9.50811	0.000675364
Q9CQ40	Mrpl49	39S ribosomal protein L49, mitochondrial (L49mt) (MRP-L49)	Camk2-vs-P2	-0.993732	0.255615	-3.88761	31	0.000498756	NA	0.407407	0	6	6	6	121	36	85	9.766	0.000689027
P14231	Atp1b2	Sodium/potassium-transporting ATPase subunit beta-2 (Adhesion molecule in glia) (AMOG) (Sodium/potassium-dependent ATPase subunit beta-2)	Camk2-vs-P2	-1.01029	0.263112	-3.83977	33	0.000528953	NA	0.450292	0	13	13	13	337	125	212	11.1654	0.000729097
Q8R2Y8	Ptrh2 Pth2	Peptidyl-tRNA hydrolase 2, mitochondrial (PTH 2) (EC 3.1.1.29)	Camk2-vs-P2	-1.14859	0.289425	-3.96853	25	0.000537122	NA	0.641975	0	9	9	9	115	33	82	10.5573	0.000738694
G5E829	Atp2b1	Plasma membrane calcium-transporting ATPase 1 (EC 7.2.2.10) (Plasma membrane calcium ATPase isoform 1) (PMCA1) (Plasma membrane calcium pump isoform 1)	Camk2-vs-P2	0.602637	0.157206	3.83343	33	0.000538447	NA	0	0	20	20	20	580	220	360	13.6444	0.000738855
Q8C729;Q8C729-2	Hycc2 D1Ertd53e Fam126b	Hyccin 2	Camk2-vs-P2	0.825488	0.215471	3.83108	33	0.000542019	NA	0.287037	0	12	9	12	244	97	147	10.0325	0.000742094
P97370	Atp1b3	Sodium/potassium-transporting ATPase subunit beta-3 (Sodium/potassium-dependent ATPase subunit beta-3) (ATPB-3) (CD antigen CD298)	Camk2-vs-P2	-0.796453	0.208085	-3.82754	33	0.000547428	NA	0.41358	0	9	8	9	170	59	111	10.9956	0.000747825
Q9JM52;Q9JM52-2;Q9JM52-3	Mink1 Map4k6 Mink	Misshapen-like kinase 1 (EC 2.7.11.1) (GCK family kinase MiNK) (MAPK/ERK kinase kinase kinase 6) (MEK kinase kinase 6) (MEKKK 6) (Misshapen/NIK-related kinase) (Mitogen-activated protein kinase kinase kinase kinase 6)	Camk2-vs-P2	0.990158	0.252704	3.91826	27	0.000549197	NA	0.287037	0	6	6	6	115	55	60	10.2908	0.000748571
Q8BGB7;Q8BGB7-2	Enoph1 Masa	Enolase-phosphatase E1 (EC 3.1.3.77) (2,3-diketo-5-methylthio-1-phosphopentane phosphatase) (MASA homolog)	Camk2-vs-P2	-0.707074	0.182162	-3.88156	29	0.000551293	NA	0.351852	0	6	6	6	155	53	102	10.0699	0.000749759
P35803;P35803-3;P35803-8	Gpm6b M6b	Neuronal membrane glycoprotein M6-b (M6b)	Camk2-vs-P2	0.998033	0.263478	3.78792	33	0.000611686	NA	0.0592593	0	15	15	15	387	163	224	11.9208	0.000830048
P28667	Marcksl1 Mlp Mrp	MARCKS-related protein (Brain protein F52) (MARCKS-like protein 1) (Macrophage myristoylated alanine-rich C kinase substrate) (Mac-MARCKS) (MacMARCKS)	Camk2-vs-P2	0.734026	0.193859	3.78639	33	0.000614301	NA	0.0277778	0	6	6	6	166	66	100	11.4197	0.000831753
O35972	Mrpl23 L23mrp	39S ribosomal protein L23, mitochondrial (L23mt) (MRP-L23) (L23 mitochondrial-related protein)	Camk2-vs-P2	-0.904511	0.23575	-3.83674	29	0.000622077	NA	0.37037	0	6	6	6	114	36	78	9.52588	0.000840422
Q8VE22	Mrps23	28S ribosomal protein S23, mitochondrial (MRP-S23) (S23mt)	Camk2-vs-P2	-0.899895	0.237515	-3.78879	32	0.000631481	NA	0.302469	0	9	9	9	200	66	134	10.3283	0.000851248
Q922H2	Pdk3	[Pyruvate dehydrogenase (acetyl-transferring)] kinase isozyme 3, mitochondrial (EC 2.7.11.2) (Pyruvate dehydrogenase kinase isoform 3)	Camk2-vs-P2	-0.702979	0.186296	-3.77346	33	0.000636911	NA	0.00555556	0	10	10	10	289	109	180	11.3467	0.000856681
Q91WS0	Cisd1 D10Ertd214e Zcd1	CDGSH iron-sulfur domain-containing protein 1 (Cysteine transaminase CISD1) (EC 2.6.1.3) (MitoNEET)	Camk2-vs-P2	-0.68522	0.181658	-3.77204	33	0.000639444	NA	0.275	0	17	17	17	417	159	258	13.3902	0.000858201
P31324	Prkar2b	cAMP-dependent protein kinase type II-beta regulatory subunit	Camk2-vs-P2	0.630345	0.167477	3.76377	33	0.000654391	NA	0	0	10	10	10	289	110	179	12.3598	0.00087634
Q8BJU0-1;Q8BJU0-2	Sgta Sgt	Small glutamine-rich tetratricopeptide repeat-containing protein alpha (Alpha-SGT)	Camk2-vs-P2	0.613455	0.163657	3.74841	33	0.000683026	NA	0.351852	0	11	11	11	218	88	130	10.4778	0.00091269
Q920P5	Ak5	Adenylate kinase isoenzyme 5 (AK 5) (EC 2.7.4.3) (EC 2.7.4.6) (ATP-AMP transphosphorylase 5)	Camk2-vs-P2	0.625442	0.166967	3.74591	32	0.000711011	NA	0.212963	0	6	6	6	141	57	84	10.822	0.000948015
P35980	Rpl18	60S ribosomal protein L18	Camk2-vs-P2	-0.650007	0.174131	-3.73287	33	0.00071326	NA	0.25463	0	12	12	12	260	99	161	10.7909	0.000948946
A2RT62	Fbxl16	F-box/LRR-repeat protein 16 (F-box and leucine-rich repeat protein 16)	Camk2-vs-P2	0.628749	0.166827	3.76888	30	0.000717673	NA	0.41358	0	9	9	9	151	71	80	10.2856	0.000952746
P10637-3;P10637-4	Mapt Mtapt Tau	Microtubule-associated protein tau (Neurofibrillary tangle protein) (Paired helical filament-tau) (PHF-tau)	Camk2-vs-P2	0.777295	0.206373	3.76645	30	0.000722407	NA	0.212963	0	6	6	6	104	52	52	10.4746	0.000956955
Q8BWM0	Ptges2 Gbf1 Pges2	Prostaglandin E synthase 2 (EC 5.3.99.3) (GATE-binding factor 1) (GBF-1) (Microsomal prostaglandin E synthase 2) (mPGES-2) [Cleaved into: Prostaglandin E synthase 2 truncated form]	Camk2-vs-P2	-0.845804	0.227501	-3.71781	33	0.000743794	NA	0.569444	0	11	6	11	170	60	110	10.675	0.000983157
Q99LP6	Grpel1	GrpE protein homolog 1, mitochondrial (Mt-GrpE#1)	Camk2-vs-P2	-0.75472	0.203413	-3.71028	33	0.000759527	NA	0.25	0	12	12	12	258	99	159	11.1699	0.00100179
Q9D3D9	Atp5f1d Atp5d	ATP synthase subunit delta, mitochondrial (ATP synthase F1 subunit delta) (F-ATPase delta subunit)	Camk2-vs-P2	-0.84801	0.22878	-3.70667	33	0.0007672	NA	0.272222	0	20	17	20	426	161	265	13.5006	0.00100973
Q9R1P1	Psmb3	Proteasome subunit beta type-3 (Proteasome chain 13) (Proteasome component C10-II) (Proteasome theta chain)	Camk2-vs-P2	-0.795064	0.214791	-3.70158	33	0.000778119	NA	0.513889	0	12	12	12	206	57	149	10.2663	0.00102191
Q5M8N4-1;Q5M8N4-2	Sdr39u1	Epimerase family protein SDR39U1 (EC 1.1.1.-) (Short-chain dehydrogenase/reductase family 39U member 1)	Camk2-vs-P2	-0.596395	0.161223	-3.6992	33	0.000783281	NA	0.62963	0	12	9	12	160	47	113	9.76914	0.00102648
P00405	Mtco2 COII COX2 mt-Co2	Cytochrome c oxidase subunit 2 (EC 7.1.1.9) (Cytochrome c oxidase polypeptide II)	Camk2-vs-P2	-0.995577	0.269389	-3.69569	33	0.000790948	NA	0.429952	0	21	18	17	379	145	234	14.834	0.00103146
Q5U3K5	Rabl6 Parf	Rab-like protein 6 (GTP-binding protein Parf) (Rab-like protein 1) (RBEL1)	Camk2-vs-P2	0.688575	0.186346	3.69515	33	0.000792137	NA	0.438272	0	7	7	6	132	57	75	10.4958	0.00103146
Q921H9	Coa7 Selrc1	Cytochrome c oxidase assembly factor 7 (Beta-lactamase hcp-like protein) (Respiratory chain assembly factor 1) (Sel1 repeat-containing protein 1)	Camk2-vs-P2	-0.673562	0.182252	-3.69577	33	0.000790774	NA	0.253086	0	9	9	9	218	73	145	10.1409	0.00103146
Q3U5Q7	Cmpk2 Tyki	UMP-CMP kinase 2, mitochondrial (EC 2.7.4.14) (Nucleoside-diphosphate kinase) (EC 2.7.4.6) (Thymidylate kinase LPS-inducible member) (TYKi)	Camk2-vs-P2	-0.7765	0.21057	-3.68761	33	0.000808887	NA	0.253086	0	9	9	9	229	76	153	10.2969	0.00105104
Q99KB8;Q99KB8-2	Hagh Glo2	Hydroxyacylglutathione hydrolase, mitochondrial (EC 3.1.2.6) (Glyoxalase II) (Glx II)	Camk2-vs-P2	-1.15752	0.308754	-3.74899	27	0.000856436	NA	0.787037	0	11	6	11	141	30	111	9.71466	0.00111046
Q9CPX7	Mrps16 Rpms16	28S ribosomal protein S16, mitochondrial (MRP-S16) (S16mt)	Camk2-vs-P2	-1.38273	0.3643	-3.79557	24	0.000881789	NA	0.740741	0	5	5	5	87	20	67	9.4702	0.00114092
Q99J85	Nptxr Npr	Neuronal pentraxin receptor	Camk2-vs-P2	0.657434	0.17988	3.65485	33	0.000885752	NA	0.0757576	0	11	11	11	316	121	195	12.0793	0.00114363
P22315	Fech	Ferrochelatase, mitochondrial (EC 4.98.1.1) (Heme synthase) (Protoheme ferro-lyase)	Camk2-vs-P2	-0.735706	0.20149	-3.65132	33	0.000894427	NA	0.474074	0	15	15	12	227	87	140	10.8238	0.0011524
TdTomato	#N/A	#N/A	Camk2-vs-P2	1.90933	0.523106	3.64999	33	0.000897721	NA	0	0	15	15	15	427	165	262	15.0862	0.00115421
Q9JM63	Kcnj10	ATP-sensitive inward rectifier potassium channel 10 (Inward rectifier K(+) channel Kir4.1) (Potassium channel, inwardly rectifying subfamily J member 10)	Camk2-vs-P2	-1.24546	0.333774	-3.73143	26	0.000938082	NA	0.537037	0	6	6	6	103	32	71	9.99914	0.00120358
Q8BP92	Rcn2	Reticulocalbin-2 (Taipoxin-associated calcium-binding protein 49) (TCBP-49)	Camk2-vs-P2	-0.912822	0.250824	-3.6393	32	0.00095326	NA	0.339506	0	9	9	9	171	59	112	10.6255	0.00122049
Q9CPW2	Fdx2 Fdx1l	Ferredoxin-2, mitochondrial (Adrenodoxin-like protein) (Ferredoxin-1-like protein)	Camk2-vs-P2	-0.712926	0.195307	-3.65029	30	0.00098844	NA	0.549383	0	9	9	9	141	43	98	9.87924	0.00126289
Q9CQQ7	Atp5pb Atp5f1	ATP synthase F(0) complex subunit B1, mitochondrial (ATP synthase peripheral stalk-membrane subunit b) (ATP synthase subunit b) (ATPase subunit b)	Camk2-vs-P2	-1.05054	0.291431	-3.60477	33	0.00101708	NA	0.0151515	0	11	11	11	315	118	197	13.9751	0.00129678
P60840;P60840-2	Ensa	Alpha-endosulfine (ARPP-19e)	Camk2-vs-P2	1.70488	0.458921	3.71497	25	0.00102618	NA	0.583333	0	6	6	5	56	29	27	10.0945	0.00130566
P42859;P42859-2	Htt Hd Hdh	Huntingtin (Huntington disease protein homolog) (HD protein homolog) [Cleaved into: Huntingtin, myristoylated N-terminal fragment]	Camk2-vs-P2	0.611308	0.169595	3.60451	32	0.00104838	NA	0.358025	0	9	9	9	153	76	77	9.6777	0.00133113
Q2TPA8	Hsdl2	Hydroxysteroid dehydrogenase-like protein 2 (EC 1.-.-.-)	Camk2-vs-P2	-0.916409	0.254081	-3.60676	31	0.00107497	NA	0.481481	0	6	6	6	122	29	93	9.94916	0.00136208
Q9CQ54	Ndufc2	NADH dehydrogenase [ubiquinone] 1 subunit C2 (Complex I-B14.5b) (CI-B14.5b) (NADH-ubiquinone oxidoreductase subunit B14.5b)	Camk2-vs-P2	-0.784641	0.218981	-3.58314	33	0.00107944	NA	0.12963	0	12	12	12	322	115	207	12.1271	0.00136491
Q4VAE3	Tmem65	Transmembrane protein 65	Camk2-vs-P2	-0.667605	0.186361	-3.58231	33	0.00108191	NA	0.0384615	0	13	13	13	356	134	222	12.3534	0.00136522
P17182	Eno1 Eno-1	Alpha-enolase (EC 4.2.1.11) (2-phospho-D-glycerate hydro-lyase) (Enolase 1) (Non-neural enolase) (NNE)	Camk2-vs-P2	-0.855761	0.239096	-3.57915	33	0.00109136	NA	0.0588235	0	16	16	16	464	176	288	14.3953	0.00137431
Q9D0S9	Hint2	Adenosine 5'-monophosphoramidase HINT2 (EC 3.9.1.-) (HINT-3) (Histidine triad nucleotide-binding protein 2, mitochondrial) (HINT-2)	Camk2-vs-P2	-0.741018	0.207598	-3.56949	33	0.00112071	NA	0.376543	0	9	9	9	169	63	106	11.1379	0.00140837
Q80ZS3	Mrps26	28S ribosomal protein S26, mitochondrial (MRP-S26) (S26mt)	Camk2-vs-P2	-0.854393	0.238031	-3.58942	31	0.00112657	NA	0.425926	0	9	9	9	151	46	105	9.48801	0.00141283
Q99J99	Mpst	3-mercaptopyruvate sulfurtransferase (MST) (EC 2.8.1.2)	Camk2-vs-P2	-1.01824	0.287254	-3.54474	33	0.00119942	NA	0.552469	0	18	18	18	238	87	151	10.3035	0.00150111
Q9QXS6;Q9QXS6-3	Dbn1 Drba	Drebrin (Developmentally-regulated brain protein)	Camk2-vs-P2	0.72011	0.198563	3.62661	26	0.00122802	NA	0.685185	0	9	9	9	101	51	50	10.6596	0.00153377
Q80U23;Q80U23-2;Q80U23-3	Snph Kiaa0374	Syntaphilin	Camk2-vs-P2	-0.860883	0.244336	-3.52336	33	0.00127169	NA	0.503086	0	15	12	15	270	104	166	10.2005	0.00158508
O54781	Srpk2	SRSF protein kinase 2 (EC 2.7.11.1) (SFRS protein kinase 2) (Serine/arginine-rich protein-specific kinase 2) (SR-protein-specific kinase 2) [Cleaved into: SRSF protein kinase 2 N-terminal; SRSF protein kinase 2 C-terminal]	Camk2-vs-P2	0.671278	0.190203	3.52928	32	0.00128656	NA	0.259259	0	6	6	6	120	53	67	10.274	0.00160035
Q3UMB5;Q3UMB5-2	Smcr8	Guanine nucleotide exchange protein SMCR8 (Smith-Magenis syndrome chromosomal region candidate gene 8 protein homolog)	Camk2-vs-P2	0.791298	0.216501	3.65494	23	0.00131968	NA	0.546296	0	6	6	5	57	33	24	8.89304	0.00163822
Q91V92	Acly	ATP-citrate synthase (EC 2.3.3.8) (ATP-citrate (pro-S-)-lyase) (Citrate cleavage enzyme)	Camk2-vs-P2	-0.616969	0.175843	-3.50863	33	0.00132389	NA	0	0	11	11	11	319	121	198	12.0437	0.00164012
O35127	Grcc10 C10	Protein C10	Camk2-vs-P2	0.627072	0.178853	3.50607	33	0.00133318	NA	0.307407	0	13	12	13	249	115	134	10.2988	0.00164829
Q80TJ1-2	Cadps Caps Caps1 Kiaa1121	Calcium-dependent secretion activator 1 (Calcium-dependent activator protein for secretion 1) (CAPS-1)	Camk2-vs-P2	0.649232	0.185857	3.49318	33	0.00138087	NA	0.0714286	0	7	7	7	180	71	109	11.0775	0.00170382
P97930	Dtymk Tmk	Thymidylate kinase (EC 2.7.4.9) (dTMP kinase)	Camk2-vs-P2	-1.13064	0.320179	-3.53129	29	0.00140396	NA	0.351852	0	6	6	6	137	37	100	9.80964	0.00172882
P46097	Syt2	Synaptotagmin-2 (Inositol polyphosphate-binding protein) (IP4-binding protein) (IP4BP) (Synaptotagmin II) (SytII)	Camk2-vs-P2	-0.661052	0.189752	-3.48376	33	0.00141678	NA	0.392361	0	16	10	16	278	105	173	11.1362	0.00174111
Q5SRX1;Q5SRX1-2;Q5SRX1-3;Q5SRX1-4	Tom1l2	TOM1-like protein 2 (Target of Myb-like protein 2)	Camk2-vs-P2	0.606355	0.173125	3.50242	31	0.00142379	NA	0.337963	0	12	11	12	186	91	95	10.2203	0.00174621
Q60780-1;Q60780-2	Gas7	Growth arrest-specific protein 7 (GAS-7)	Camk2-vs-P2	0.758618	0.217675	3.48509	32	0.00144998	NA	0.512346	0	9	9	9	116	56	60	9.22952	0.00177477
P32848	Pvalb Pva	Parvalbumin alpha	Camk2-vs-P2	-0.753554	0.212409	-3.54766	26	0.0015025	NA	0.809524	0	9	6	7	62	19	43	9.12164	0.00183538
Q9JHS4	Clpx	ATP-dependent Clp protease ATP-binding subunit clpX-like, mitochondrial	Camk2-vs-P2	-1.19038	0.328963	-3.61857	22	0.00152179	NA	0.666667	0	6	6	6	97	18	79	9.65679	0.00185525
Q6WQJ1	Dagla Kiaa0659 Nsddr	Diacylglycerol lipase-alpha (DAGL-alpha) (DGL-alpha) (EC 3.1.1.116) (Neural stem cell-derived dendrite regulator) (Sn1-specific diacylglycerol lipase alpha)	Camk2-vs-P2	0.742997	0.214647	3.46148	30	0.00163554	NA	0.425926	0	6	6	6	105	46	59	9.9083	0.00198996
Q9CYW4	Hdhd3	Haloacid dehalogenase-like hydrolase domain-containing protein 3	Camk2-vs-P2	-0.939074	0.275755	-3.40546	32	0.00179636	NA	0.487654	0	9	6	9	175	46	129	10.0051	0.00218129
Q80U56	Avl9 Kiaa0241	Late secretory pathway protein AVL9 homolog	Camk2-vs-P2	0.628421	0.1866	3.36775	33	0.00193958	NA	0.393519	0	9	9	9	197	83	114	10.5521	0.00235054
Q8BFP9	Pdk1	[Pyruvate dehydrogenase (acetyl-transferring)] kinase isozyme 1, mitochondrial (EC 2.7.11.2) (Pyruvate dehydrogenase kinase isoform 1) (PDH kinase 1)	Camk2-vs-P2	-0.711389	0.212438	-3.34869	33	0.00204152	NA	0.412037	0	12	12	12	236	88	148	10.7725	0.00246919
P47911	Rpl6	60S ribosomal protein L6 (TAX-responsive enhancer element-binding protein 107) (TAXREB107)	Camk2-vs-P2	-0.730464	0.216942	-3.3671	30	0.00209725	NA	0.435185	0	6	6	6	115	32	83	10.2815	0.00253159
P35235;P35235-2	Ptpn11	Tyrosine-protein phosphatase non-receptor type 11 (EC 3.1.3.48) (Protein-tyrosine phosphatase SYP) (SH-PTP2) (SHP-2) (Shp2)	Camk2-vs-P2	0.673974	0.202454	3.32902	33	0.00215211	NA	0.0555556	0	6	6	6	150	60	90	10.5999	0.0025927
P63318	Prkcg Pkcc Pkcg Prkcc	Protein kinase C gamma type (PKC-gamma) (EC 2.7.11.13)	Camk2-vs-P2	1.1172	0.335695	3.32803	33	0.00215783	NA	0.287037	0	11	9	11	233	96	137	11.915	0.00259448
O08600	Endog	Endonuclease G, mitochondrial (Endo G) (EC 3.1.30.-)	Camk2-vs-P2	-1.07838	0.292534	-3.68635	15	0.00219976	NA	0.777778	0	6	6	6	84	15	69	10.0788	0.00263971
O54901	Cd200 Mox2	OX-2 membrane glycoprotein (MRC OX-2 antigen) (CD antigen CD200)	Camk2-vs-P2	0.798723	0.241156	3.31205	33	0.00225211	NA	0.270833	0	6	6	6	168	66	102	11.817	0.00269725
O35621	Pmm1	Phosphomannomutase 1 (PMM 1) (EC 5.4.2.8)	Camk2-vs-P2	0.915222	0.274876	3.32958	30	0.00231365	NA	0.434343	0	11	11	11	166	83	83	9.87424	0.00276554
Q8C8T7	Elfn1 Ppp1r28	Protein ELFN1 (Extracellular leucine-rich repeat and fibronectin type-III domain-containing protein 1) (Protein phosphatase 1 regulatory subunit 28)	Camk2-vs-P2	0.724009	0.218227	3.31769	30	0.00238665	NA	0.277778	0	6	6	6	100	49	51	9.0044	0.00284723
Q91YP0	L2hgdh	L-2-hydroxyglutarate dehydrogenase, mitochondrial (EC 1.1.99.2) (Duranin)	Camk2-vs-P2	-0.787853	0.239995	-3.28279	32	0.00249021	NA	0.434343	0	11	11	11	202	68	134	10.3032	0.002965
Q68FM6	Elfn2 Kiaa1904 Lrrc62 Ppp1r29	Protein phosphatase 1 regulatory subunit 29 (Extracellular leucine-rich repeat and fibronectin type III domain-containing protein 2) (Leucine-rich repeat and fibronectin type-III domain-containing protein 6) (Leucine-rich repeat-containing protein 62)	Camk2-vs-P2	0.990922	0.303654	3.26333	33	0.00256457	NA	0.271605	0	9	9	9	175	80	95	10.5667	0.00304761
P34022	Ranbp1 Htf9-a Htf9a	Ran-specific GTPase-activating protein (HpaII tiny fragments locus 9a protein) (Ran-binding protein 1) (RANBP1)	Camk2-vs-P2	0.7828	0.240063	3.26081	33	0.00258186	NA	0	0	6	6	6	169	66	103	10.3061	0.0030622
Q99K85	Psat1 Psa Psat	Phosphoserine aminotransferase (PSAT) (EC 2.6.1.52) (Endometrial progesterone-induced protein) (EPIP) (Phosphohydroxythreonine aminotransferase)	Camk2-vs-P2	-1.63215	0.498379	-3.27492	31	0.00260279	NA	0.774691	0	18	18	12	197	53	144	9.79212	0.00308105
Q8R570	Snap47	Synaptosomal-associated protein 47 (SNAP-47) (Synaptosomal-associated 47 kDa protein)	Camk2-vs-P2	0.671137	0.207131	3.24015	33	0.00272741	NA	0.524691	0	9	9	9	133	45	88	9.6445	0.00322235
Q8CC88;Q8CC88-2	Vwa8 Kiaa0564	von Willebrand factor A domain-containing protein 8	Camk2-vs-P2	-0.70233	0.212365	-3.30719	26	0.00275852	NA	0.777778	0	13	13	9	147	32	115	9.53027	0.00325283
Q8R016	Blmh	Bleomycin hydrolase (BH) (BLM hydrolase) (BMH) (EC 3.4.22.40)	Camk2-vs-P2	-1.16053	0.345877	-3.35534	22	0.00286009	NA	0.796296	0	9	9	9	94	30	64	9.87331	0.00336611
P48318	Gad1 Gad67	Glutamate decarboxylase 1 (EC 4.1.1.15) (67 kDa glutamic acid decarboxylase) (GAD-67) (Glutamate decarboxylase 67 kDa isoform)	Camk2-vs-P2	-0.80011	0.250682	-3.19173	33	0.00309992	NA	0.611111	0	16	16	12	234	88	146	10.7536	0.00362744
Q9CQM5	Txndc17 Txnl5	Thioredoxin domain-containing protein 17 (14 kDa thioredoxin-related protein) (TRP14) (Protein 42-9-9) (Thioredoxin-like protein 5)	Camk2-vs-P2	-0.677867	0.207865	-3.2611	26	0.0030951	NA	0.777778	0	9	9	9	118	32	86	8.90014	0.00362744
Q9JHW2	Nit2 D16Ertd502e	Omega-amidase NIT2 (EC 3.5.1.3) (Nitrilase homolog 2)	Camk2-vs-P2	-1.01897	0.298489	-3.41378	18	0.00309559	NA	0.833333	0	6	6	6	89	21	68	9.67935	0.00362744
Q68FD9	Kiaa1549	UPF0606 protein KIAA1549	Camk2-vs-P2	0.627974	0.19872	3.16009	33	0.00336902	NA	0.296296	0	9	9	9	183	81	102	10.6165	0.00393481
Q3UUI3	Them4 Ctmp	Acyl-coenzyme A thioesterase THEM4 (Acyl-CoA thioesterase THEM4) (EC 3.1.2.2) (Carboxyl-terminal modulator protein) (Thioesterase superfamily member 4)	Camk2-vs-P2	-0.616077	0.195596	-3.14975	33	0.00346172	NA	0.273148	0	10	10	9	257	96	161	11.5876	0.00403538
Q5U458	Dnajc11	DnaJ homolog subfamily C member 11	Camk2-vs-P2	-0.684809	0.217783	-3.14445	33	0.00351018	NA	0.611111	0	21	18	15	253	94	159	10.3812	0.00408408
P05480	Src	Proto-oncogene tyrosine-protein kinase Src (EC 2.7.10.2) (Proto-oncogene c-Src) (pp60c-src) (p60-Src)	Camk2-vs-P2	0.665993	0.211381	3.15068	32	0.00352222	NA	0.5	0	9	9	9	186	72	114	10.1294	0.00409032
P47708	Rph3a	Rabphilin-3A (Exophilin-1)	Camk2-vs-P2	0.864379	0.275645	3.13584	33	0.00359027	NA	0.25	0	12	9	12	252	99	153	12.1539	0.00416145
P49722	Psma2 Lmpc3	Proteasome subunit alpha type-2 (Macropain subunit C3) (Multicatalytic endopeptidase complex subunit C3) (Proteasome component C3)	Camk2-vs-P2	-0.673675	0.215358	-3.12816	33	0.00366314	NA	0.583333	0	16	15	16	206	71	135	10.4089	0.00423789
Q9CY18	Snx7	Sorting nexin-7	Camk2-vs-P2	0.846609	0.265716	3.18614	26	0.00372858	NA	0.240741	0	6	6	6	97	56	41	9.19095	0.00430546
Q920E5	Fdps	Farnesyl pyrophosphate synthase (FPP synthase) (FPS) (EC 2.5.1.10) ((2E,6E)-farnesyl diphosphate synthase) (Cholesterol-regulated 39 kDa protein) (CR 39) (Dimethylallyltranstransferase) (EC 2.5.1.1) (Farnesyl diphosphate synthase) (Geranyltranstransferase)	Camk2-vs-P2	-0.637569	0.200178	-3.18501	26	0.003739	NA	0.657407	0	9	9	9	155	47	108	9.52479	0.00430936
Q9WUM4	Coro1c	Coronin-1C (Coronin-3)	Camk2-vs-P2	0.693219	0.222602	3.11417	33	0.00379954	NA	0.00617284	0	9	9	9	254	98	156	11.9074	0.00436782
A2A690;A2A690-2	Tanc2 Kiaa1148	Protein TANC2 (Tetratricopeptide repeat, ankyrin repeat and coiled-coil domain-containing protein 2)	Camk2-vs-P2	0.844169	0.269134	3.13661	30	0.00381114	NA	0.222222	0	6	6	6	127	60	67	9.94194	0.00436782
Q6P069-1;Q6P069-2	Sri	Sorcin	Camk2-vs-P2	0.830502	0.266752	3.11338	33	0.00380731	NA	0.135802	0	9	9	9	191	83	108	10.257	0.00436782
Q9QZ88;Q9QZ88-2	Vps29	Vacuolar protein sorting-associated protein 29 (Vesicle protein sorting 29)	Camk2-vs-P2	-0.641866	0.207244	-3.09715	33	0.00397191	NA	0.5	0	11	11	9	209	73	136	10.3682	0.00454356
Q8R3F5	Mcat Mt	Malonyl-CoA-acyl carrier protein transacylase, mitochondrial (MCT) (EC 2.3.1.39) (Mitochondrial malonyltransferase) ([Acyl-carrier-protein] malonyltransferase)	Camk2-vs-P2	-0.597991	0.192822	-3.10125	32	0.00400434	NA	0.269841	0	7	6	7	155	48	107	9.97278	0.00457212
Q9DCT1	Akr1e2 Akr1cl2 Akr1e1	1,5-anhydro-D-fructose reductase (AF reductase) (EC 1.1.1.263) (Aldo-keto reductase family 1 member C-like protein 2) (Aldo-keto reductase family 1 member E1) (Aldo-keto reductase family 1 member E2)	Camk2-vs-P2	-0.616316	0.199201	-3.09394	32	0.00408082	NA	0.490741	0	6	5	6	93	32	61	10.6465	0.00465077
Q3UV70	Pdp1 Ppm2c	[Pyruvate dehydrogenase [acetyl-transferring]]-phosphatase 1, mitochondrial (PDP 1) (EC 3.1.3.43) (Protein phosphatase 2C) (Pyruvate dehydrogenase phosphatase catalytic subunit 1) (PDPC 1)	Camk2-vs-P2	-1.06874	0.333532	-3.2043	22	0.00409043	NA	0.716049	0	7	7	7	91	25	66	9.37394	0.00465305
D3Z7P3-1	Gls Gls1 Kiaa0838	Glutaminase kidney isoform, mitochondrial (GLS) (EC 3.5.1.2) [Cleaved into: Glutaminase kidney isoform, mitochondrial 68 kDa chain; Glutaminase kidney isoform, mitochondrial 65 kDa chain]	Camk2-vs-P2	-0.770535	0.250886	-3.07126	33	0.00424856	NA	0.617284	0	17	16	17	225	82	143	10.5878	0.00482396
Q8K183	Pdxk Pkh	Pyridoxal kinase (EC 2.7.1.35) (Pyridoxine kinase)	Camk2-vs-P2	-0.723033	0.235556	-3.06947	33	0.0042683	NA	0.601852	0	16	15	13	219	71	148	10.1971	0.0048374
Q08331	Calb2	Calretinin (CR)	Camk2-vs-P2	-0.683716	0.223149	-3.06394	30	0.00458616	NA	0.393519	0	12	12	12	223	68	155	10.4719	0.00518804
P63080	Gabrb3 Gabrb-3	Gamma-aminobutyric acid receptor subunit beta-3 (GABA(A) receptor subunit beta-3)	Camk2-vs-P2	0.73085	0.24129	3.02892	33	0.00474054	NA	0.393162	0	12	10	12	203	83	120	10.5408	0.00535279
O35682	Myadm Mug	Myeloid-associated differentiation marker (Myeloid up-regulated protein)	Camk2-vs-P2	0.616129	0.204269	3.01626	33	0.00489784	NA	0.212963	0	6	6	6	132	56	76	10.0585	0.00552021
Q91YP2	Nln	Neurolysin, mitochondrial (EC 3.4.24.16) (Microsomal endopeptidase) (MEP) (Mitochondrial oligopeptidase M) (Neurotensin endopeptidase)	Camk2-vs-P2	-0.619103	0.204021	-3.03451	30	0.00494083	NA	0.708333	0	12	6	12	138	40	98	9.40633	0.00555843
P28652	Camk2b Camk2d	Calcium/calmodulin-dependent protein kinase type II subunit beta (CaM kinase II subunit beta) (CaMK-II subunit beta) (EC 2.7.11.17)	Camk2-vs-P2	0.668107	0.222066	3.00859	33	0.00499548	NA	0	0	14	14	14	406	154	252	13.4698	0.0056096
Q9Z2Q5	Mrpl40 Nlvcf	39S ribosomal protein L40, mitochondrial (L40mt) (MRP-L40) (Nuclear localization signal-containing protein deleted in velocardiofacial syndrome homolog)	Camk2-vs-P2	-0.688457	0.228679	-3.01058	32	0.00505619	NA	0.259259	0	6	6	6	140	43	97	10.0224	0.00566522
Q3UIU2	Ndufb6 Gm137	NADH dehydrogenase [ubiquinone] 1 beta subcomplex subunit 6 (Complex I-B17) (CI-B17) (NADH-ubiquinone oxidoreductase B17 subunit)	Camk2-vs-P2	-0.628215	0.209173	-3.00333	33	0.00506352	NA	0.239316	0	10	10	10	279	108	171	12.9394	0.00566522
P62880	Gnb2	Guanine nucleotide-binding protein G(I)/G(S)/G(T) subunit beta-2 (G protein subunit beta-2) (Transducin beta chain 2)	Camk2-vs-P2	-0.740723	0.248174	-2.9847	33	0.00531175	NA	0.0462963	0	12	12	12	344	128	216	12.4067	0.00592402
Q9DCT8	Crip2 Crp2 Hlp	Cysteine-rich protein 2 (CRP-2) (Heart LIM protein)	Camk2-vs-P2	0.879358	0.289076	3.04196	26	0.0053142	NA	0.648148	0	9	9	9	96	40	56	9.38083	0.00592402
Q8R1I1	Uqcr10	Cytochrome b-c1 complex subunit 9 (Complex III subunit 9) (Complex III subunit X) (Cytochrome c1 non-heme 7 kDa protein) (Ubiquinol-cytochrome c reductase complex 7.2 kDa protein)	Camk2-vs-P2	-0.740456	0.24923	-2.97097	33	0.00550187	NA	0.00396825	0	14	14	14	402	153	249	13.3136	0.00612208
P14211	Calr	Calreticulin (CRP55) (Calregulin) (Endoplasmic reticulum resident protein 60) (ERp60) (HACBP)	Camk2-vs-P2	-0.641549	0.216675	-2.96088	33	0.00564574	NA	0.252137	0	12	10	12	285	107	178	11.8562	0.00627076
P47802	Mtx1 Mtx Mtxn	Metaxin-1 (Mitochondrial outer membrane import complex protein 1)	Camk2-vs-P2	-0.625064	0.211471	-2.95579	33	0.00571959	NA	0.0246914	0	9	9	9	256	98	158	11.2144	0.00634128
Q8K2K6-1;Q8K2K6-2;Q8K2K6-3;Q8K2K6-4	Agfg1 Hrb Rip	Arf-GAP domain and FG repeat-containing protein 1 (HIV-1 Rev-binding protein homolog) (Nucleoporin-like protein RIP)	Camk2-vs-P2	0.623076	0.214078	2.9105	31	0.00662617	NA	0.514815	0	13	12	13	211	97	114	9.94189	0.00733312
Q9D1H6	Ndufaf4 Hrpap20	NADH dehydrogenase [ubiquinone] 1 alpha subcomplex assembly factor 4 (Hormone-regulated proliferation-associated protein of 20 kDa homolog)	Camk2-vs-P2	-0.757285	0.262398	-2.88602	32	0.00693288	NA	0.518519	0	6	6	6	104	31	73	9.75246	0.0076587
P15532	Nme1 Nm23	Nucleoside diphosphate kinase A (NDK A) (NDP kinase A) (EC 2.7.4.6) (Metastasis inhibition factor NM23) (NDPK-A) (Tumor metastatic process-associated protein) (nm23-M1)	Camk2-vs-P2	-0.650186	0.225925	-2.87788	33	0.0069708	NA	0.326389	0	8	8	8	162	60	102	11.3432	0.00768672
Q91YD9	Wasl	Actin nucleation-promoting factor WASL (Neural Wiskott-Aldrich syndrome protein) (N-WASP)	Camk2-vs-P2	0.724028	0.253435	2.85686	32	0.00745844	NA	0.0277778	0	6	6	6	153	63	90	10.6373	0.00820965
P97441	Slc30a3 Znt3	Probable proton-coupled zinc antiporter SLC30A3 (Solute carrier family 30 member 3) (Zinc transporter 3) (ZnT-3)	Camk2-vs-P2	0.728742	0.255796	2.84892	33	0.00749824	NA	0.0864198	0	9	9	9	227	91	136	11.3519	0.00823864
Q9CRA7	Dmac2l Atp5s Atpw	ATP synthase subunit s, mitochondrial (ATP synthase-coupling factor B) (Distal membrane arm assembly complex 2-like protein) (Mitochondrial ATP synthase regulatory component factor B)	Camk2-vs-P2	-0.598174	0.210405	-2.84297	32	0.00772176	NA	0.555556	0	6	5	6	95	27	68	10.4387	0.00846903
Q9Z2Y3-1	Homer1 Vesl1	Homer protein homolog 1 (Homer-1) (VASP/Ena-related gene up-regulated during seizure and LTP 1) (Vesl-1)	Camk2-vs-P2	0.994889	0.353339	2.81568	33	0.00814973	NA	0.444444	0	9	9	9	135	71	64	10.7673	0.00892242
Q9JJL8	Sars2 Sarsm	Serine--tRNA ligase, mitochondrial (EC 6.1.1.11) (SerRSmt) (Seryl-tRNA synthetase) (SerRS) (Seryl-tRNA(Ser/Sec) synthetase)	Camk2-vs-P2	-0.929919	0.323359	-2.87581	24	0.00831938	NA	0.802469	0	6	6	6	90	24	66	9.15501	0.00909189
Q9QYF9	Ndrg3 Ndr3	Protein NDRG3 (N-myc downstream-regulated gene 3 protein) (Protein Ndr3)	Camk2-vs-P2	0.654845	0.234029	2.79813	33	0.00851465	NA	0.364198	0	9	8	9	170	63	107	11.9722	0.0092887
Q9DCM0	Ethe1 Hsco	Persulfide dioxygenase ETHE1, mitochondrial (EC 1.13.11.18) (Ethylmalonic encephalopathy protein 1 homolog) (Hepatoma subtracted clone one protein) (Sulfur dioxygenase ETHE1)	Camk2-vs-P2	-0.983401	0.349752	-2.81171	28	0.00890029	NA	0.748148	0	15	9	15	167	41	126	10.0518	0.00969214
Q8JZS0	Lin7a Mals1 Veli1	Protein lin-7 homolog A (Lin-7A) (mLin-7) (Mammalian lin-seven protein 1) (MALS-1) (Vertebrate lin-7 homolog 1) (Veli-1)	Camk2-vs-P2	0.621314	0.223566	2.7791	32	0.00904835	NA	0.655556	0	11	11	11	159	66	93	10.5405	0.00983587
Q9R1P3	Psmb2	Proteasome subunit beta type-2 (Macropain subunit C7-I) (Multicatalytic endopeptidase complex subunit C7-I) (Proteasome component C7-I)	Camk2-vs-P2	-0.602761	0.218024	-2.76465	33	0.00925361	NA	0.166667	0	9	9	9	230	82	148	10.388	0.0100412
Q80TE7	Lrrc7 Kiaa1365 Lap1	Leucine-rich repeat-containing protein 7 (Densin-180) (Densin) (Protein LAP1)	Camk2-vs-P2	0.621284	0.225073	2.76036	33	0.00935253	NA	0.600529	0	14	9	14	254	99	155	11.2189	0.0101128
Q9QYS2	Grm3 Gprc1c Mglur3	Metabotropic glutamate receptor 3 (mGluR3)	Camk2-vs-P2	-0.672298	0.243555	-2.76035	33	0.00935268	NA	0.458333	0	12	12	10	209	77	132	10.8968	0.0101128
O55091	Impact	Protein IMPACT (Imprinted and ancient gene protein)	Camk2-vs-P2	0.764748	0.277928	2.75161	32	0.00968267	NA	0.462963	0	9	9	9	121	56	65	9.99553	0.0104511
P02088	Hbb-b1	Hemoglobin subunit beta-1 (Beta-1-globin) (Hemoglobin beta-1 chain) (Hemoglobin beta-major chain)	Camk2-vs-P2	-1.17951	0.433573	-2.72043	32	0.0104521	NA	0.697531	0	8	7	7	100	33	67	9.72703	0.0112618
P63040	Cplx1	Complexin-1 (921-S) (Complexin I) (CPX I) (Synaphin-2)	Camk2-vs-P2	1.35436	0.509339	2.65906	32	0.0121358	NA	0.324074	0	12	11	12	213	92	121	11.8772	0.013053
P35585	Ap1m1 Cltnm	AP-1 complex subunit mu-1 (AP-mu chain family member mu1A) (Adaptor protein complex AP-1 subunit mu-1) (Adaptor-related protein complex 1 subunit mu-1) (Clathrin assembly protein complex 1 mu-1 medium chain 1) (Clathrin coat assembly protein AP47) (Clathrin coat-associated protein AP47) (Golgi adaptor HA1/AP1 adaptin mu-1 subunit) (Mu-adaptin 1) (Mu1A-adaptin)	Camk2-vs-P2	0.80603	0.303848	2.65274	31	0.0124753	NA	0.231481	0	6	6	6	123	58	65	10.4934	0.0133945
Q9CR21	Ndufab1	Acyl carrier protein, mitochondrial (ACP) (CI-SDAP) (NADH-ubiquinone oxidoreductase 9.6 kDa subunit)	Camk2-vs-P2	-0.611069	0.234257	-2.60854	33	0.0135562	NA	0.374269	0	15	13	15	345	128	217	11.3802	0.0145296
Q3TC33;Q3TC33-2	Ccdc127	Coiled-coil domain-containing protein 127	Camk2-vs-P2	-0.611641	0.234983	-2.60291	32	0.013893	NA	0.3	0	5	5	5	98	36	62	11.1012	0.0148646
Q61553	Fscn1 Fan1 Snl	Fascin (Singed-like protein)	Camk2-vs-P2	-0.625686	0.241049	-2.59568	33	0.0139828	NA	0.540123	0	15	15	15	261	97	164	11.1289	0.0149345
Q9CXW2	Mrps22 Rpms22	28S ribosomal protein S22, mitochondrial (MRP-S22) (S22mt)	Camk2-vs-P2	-0.797057	0.304726	-2.61565	28	0.0141871	NA	0.546296	0	6	6	6	107	34	73	9.38883	0.0151263
Q9CPU0	Glo1	Lactoylglutathione lyase (EC 4.4.1.5) (Aldoketomutase) (Glyoxalase I) (Glx I) (Ketone-aldehyde mutase) (Methylglyoxalase) (S-D-lactoylglutathione methylglyoxal lyase)	Camk2-vs-P2	-0.595325	0.230691	-2.58061	33	0.0144985	NA	0.466667	0	14	12	14	243	89	154	10.8133	0.0154314
Q91XV3	Basp1 Nap22	Brain acid soluble protein 1 (22 kDa neuronal tissue-enriched acidic protein) (Neuronal axonal membrane protein NAP-22)	Camk2-vs-P2	0.755431	0.292938	2.57881	33	0.0145614	NA	0	0	17	17	17	492	187	305	13.5075	0.0154715
Q8CGC7	Eprs1 Eprs Qprs	Bifunctional glutamate/proline--tRNA ligase (Bifunctional aminoacyl-tRNA synthetase) [Includes: Glutamate--tRNA ligase (EC 6.1.1.17) (Glutamyl-tRNA synthetase) (GluRS); Proline--tRNA ligase (EC 6.1.1.15) (Prolyl-tRNA synthetase) (ProRS)]	Camk2-vs-P2	-0.6817	0.267667	-2.54682	22	0.0183811	NA	0.62037	0	6	6	6	75	31	44	9.13294	0.019496
P17751	Tpi1 Tpi	Triosephosphate isomerase (TIM) (EC 5.3.1.1) (Methylglyoxal synthase) (EC 4.2.3.3) (Triose-phosphate isomerase)	Camk2-vs-P2	-0.707306	0.287753	-2.45803	33	0.0193902	NA	0.388889	0	18	15	18	412	159	253	12.1751	0.0205308
Q9Z1B3-1;Q9Z1B3-3	Plcb1 Plcb	1-phosphatidylinositol 4,5-bisphosphate phosphodiesterase beta-1 (EC 3.1.4.11) (PLC-154) (Phosphoinositide phospholipase C-beta-1) (Phospholipase C-beta-1) (PLC-beta-1)	Camk2-vs-P2	0.727377	0.296493	2.45326	30	0.0201851	NA	0.339506	0	9	9	9	160	76	84	9.88753	0.0213356
Q9EQF6	Dpysl5 Crmp5	Dihydropyrimidinase-related protein 5 (DRP-5) (Collapsin response mediator protein 5) (CRMP-5)	Camk2-vs-P2	0.719452	0.296377	2.42749	33	0.0208238	NA	0.190972	0	16	13	16	371	142	229	11.6766	0.0219727
Q9D7X3	Dusp3	Dual specificity protein phosphatase 3 (EC 3.1.3.16) (EC 3.1.3.48) (T-DSP11) (Vaccinia H1-related phosphatase) (VHR)	Camk2-vs-P2	0.58769	0.244284	2.40577	33	0.0219017	NA	0.385802	0	18	18	16	314	124	190	10.2872	0.0230703
Q6R891-1	Ppp1r9b	Neurabin-2 (Neurabin-II) (Protein phosphatase 1 regulatory subunit 9B) (Spinophilin)	Camk2-vs-P2	1.33295	0.552496	2.4126	31	0.0219454	NA	0.475309	0	9	9	8	131	62	69	10.9167	0.0230766
O35874	Slc1a4 Asct1 Satt	Neutral amino acid transporter A (Alanine/serine/cysteine/threonine transporter 1) (ASCT-1) (Solute carrier family 1 member 4)	Camk2-vs-P2	-0.839003	0.362251	-2.31609	32	0.0271156	NA	0.438272	0	9	9	9	168	58	110	10.1602	0.0284644
P07724	Alb Alb-1 Alb1	Albumin	Camk2-vs-P2	-0.716002	0.314376	-2.27754	32	0.029577	NA	0.407407	0	9	9	9	166	49	117	10.1136	0.030995
P22752;Q64523;Q6GSS7;Q8BFU2;Q8CGP5;Q8CGP6;Q8CGP7;Q8R1M2	H2ac11 Hist1h2ag	Histone H2A type 1-G	Camk2-vs-P2	-0.834245	0.375637	-2.22088	33	0.0333357	NA	0	0	9	9	9	261	99	162	13.067	0.0348742
Q9WUM5	Suclg1	Succinate--CoA ligase [ADP/GDP-forming] subunit alpha, mitochondrial (EC 6.2.1.4) (EC 6.2.1.5) (Succinyl-CoA synthetase subunit alpha) (SCS-alpha)	Camk2-vs-P2	-0.81404	0.36681	-2.21924	33	0.0334574	NA	0.468254	0	18	18	15	358	120	238	12.2712	0.0349418
Q91VA6	Poldip2	Polymerase delta-interacting protein 2	Camk2-vs-P2	-0.650194	0.293211	-2.21749	28	0.0348782	NA	0.660494	0	9	8	9	153	36	117	9.66945	0.0363636
Q8CG76	Akr7a2 Afar Akr7a5	Aflatoxin B1 aldehyde reductase member 2 (EC 1.1.1.n11) (Succinic semialdehyde reductase) (SSA reductase)	Camk2-vs-P2	-0.858425	0.393282	-2.18272	29	0.0372992	NA	0.444444	0	6	6	6	126	39	87	9.73743	0.0388216
P99028	Uqcrh	Cytochrome b-c1 complex subunit 6, mitochondrial (Complex III subunit 6) (Complex III subunit VIII) (Cytochrome c1 non-heme 11 kDa protein) (Mitochondrial hinge protein) (Ubiquinol-cytochrome c reductase complex 11 kDa protein)	Camk2-vs-P2	-0.681013	0.317853	-2.14254	33	0.0396192	NA	0.567901	0	9	8	9	132	42	90	10.4615	0.0411663
Q9R0Q7	Ptges3 Sid3177 Tebp	Prostaglandin E synthase 3 (EC 5.3.99.3) (Cytosolic prostaglandin E2 synthase) (cPGES) (Hsp90 co-chaperone) (Progesterone receptor complex p23) (Sid 3177) (Telomerase-binding protein p23)	Camk2-vs-P2	0.681236	0.327432	2.08055	24	0.0483204	NA	0.666667	0	6	6	6	85	26	59	9.40917	0.0501222
Q9D6J6	Ndufv2	NADH dehydrogenase [ubiquinone] flavoprotein 2, mitochondrial (EC 7.1.1.2) (NADH-ubiquinone oxidoreductase 24 kDa subunit)	Camk2-vs-P2	-0.759718	0.37326	-2.03536	33	0.0499105	NA	0.0246914	0	9	9	9	256	98	158	12.625	0.051684
Q9WU79	Prodh Pro1	Proline dehydrogenase 1, mitochondrial (EC 1.5.5.2) (Proline oxidase)	Camk2-vs-P2	-0.648884	0.328154	-1.97738	29	0.0575736	NA	0.722222	0	12	6	12	170	39	131	10.521	0.0595187
E9PUL5	Prrt2	Proline-rich transmembrane protein 2 (Dispanin subfamily B member 3) (DSPB3)	Camk2-vs-P2	0.678649	0.346194	1.96031	33	0.0584472	NA	0.222222	0	12	12	12	264	109	155	12.0561	0.0603199
P46660	Ina	Alpha-internexin (Alpha-Inx) (66 kDa neurofilament protein) (NF-66) (Neurofilament-66)	Camk2-vs-P2	-0.587706	0.308233	-1.9067	33	0.0652982	NA	0.333333	0	12	12	9	251	94	157	10.9666	0.0672769
P51855	Gss	Glutathione synthetase (GSH synthetase) (GSH-S) (EC 6.3.2.3) (Glutathione synthase)	Camk2-vs-P2	-0.720271	0.385324	-1.86926	23	0.0743727	NA	0.648148	0	6	6	6	75	26	49	9.131	0.0764976
P60766-2	Cdc42	Cell division control protein 42 homolog (EC 3.6.5.2) (G25K GTP-binding protein)	Camk2-vs-P2	-0.873063	0.483855	-1.80439	31	0.0808943	NA	0.340278	0	8	8	8	167	58	109	11.1859	0.083066
Q60625	Icam5 Icam3 Tlcn	Intercellular adhesion molecule 5 (ICAM-5) (Telencephalin)	Camk2-vs-P2	0.597982	0.338392	1.76713	33	0.0864547	NA	0.699074	0	10	9	7	114	46	68	12.2449	0.0886269
Q3TL44	Nlrx1	NLR family member X1	Camk2-vs-P2	-0.664573	0.372064	-1.78618	21	0.088519	NA	0.666667	0	6	6	6	70	23	47	9.07367	0.0905913
O88343;O88343-2	Slc4a4 Nbc1 Nbce1	Electrogenic sodium bicarbonate cotransporter 1 (Sodium bicarbonate cotransporter) (Na(+)/HCO3(-) cotransporter) (Solute carrier family 4 member 4)	Camk2-vs-P2	-0.622418	0.369491	-1.68453	33	0.101516	NA	0.451852	0	11	11	11	244	97	147	11.7114	0.103719
P23242	Gja1 Cxn-43	Gap junction alpha-1 protein (Connexin-43) (Cx43) (Gap junction 43 kDa heart protein)	Camk2-vs-P2	-0.693387	0.40969	-1.69247	23	0.104062	NA	0.731481	0	6	6	6	79	22	57	10.0561	0.106143
Q9CX34	Sugt1	Protein SGT1 homolog (Suppressor of G2 allele of SKP1 homolog)	Camk2-vs-P2	0.618117	0.373311	1.65577	29	0.108552	NA	0.402778	0	7	7	7	125	58	67	10.2717	0.110539
Q99N28	Cadm3 Igsf4b Necl1 Syncam3 Tsll1	Cell adhesion molecule 3 (Immunoglobulin superfamily member 4B) (IgSF4B) (Nectin-like protein 1) (NECL-1) (Synaptic cell adhesion molecule 3) (TSLC1-like protein 1)	Camk2-vs-P2	0.681927	0.425649	1.60209	33	0.118667	NA	0.287879	0	10	10	10	215	87	128	12.4633	0.120638
O09131	Gsto1 Gstx Gtsttl	Glutathione S-transferase omega-1 (GSTO-1) (EC 2.5.1.18) (Glutathione S-transferase omega 1-1) (GSTO 1-1) (Glutathione-dependent dehydroascorbate reductase) (EC 1.8.5.1) (Monomethylarsonic acid reductase) (MMA(V) reductase) (EC 1.20.4.2) (S-(Phenacyl)glutathione reductase) (SPG-R) (p28)	Camk2-vs-P2	-0.594209	0.367588	-1.61651	22	0.120235	NA	0.666667	0	8	6	8	75	31	44	10.4167	0.122029
Q8BHC4	Dcakd	Dephospho-CoA kinase domain-containing protein	Camk2-vs-P2	-0.685962	0.422061	-1.62527	18	0.121486	NA	0.82716	0	9	7	9	64	21	43	9.11391	0.123095
P62743	Ap2s1 Ap17 Claps2	AP-2 complex subunit sigma (Adaptor protein complex AP-2 subunit sigma) (Adaptor-related protein complex 2 subunit sigma) (Clathrin assembly protein 2 sigma small chain) (Clathrin coat assembly protein AP17) (Clathrin coat-associated protein AP17) (Plasma membrane adaptor AP-2 17 kDa protein) (Sigma-adaptin 3b) (Sigma2-adaptin)	Camk2-vs-P2	-0.718158	0.484346	-1.48274	32	0.147927	NA	0.259259	0	8	8	8	184	73	111	11.5367	0.149638
Q80TL0	Ppm1e Camkn Kiaa1072	Protein phosphatase 1E (EC 3.1.3.16) (Ca(2+)/calmodulin-dependent protein kinase phosphatase N) (CaMKP-N) (CaMKP-nucleus) (CaMKN) (Partner of PIX 1) (Partner of PIX-alpha) (Partner of PIXA)	Camk2-vs-P2	-0.59541	0.401432	-1.48321	19	0.154416	NA	0.777778	0	12	10	12	92	33	59	8.96406	0.155945
O55028	Bckdk	[3-methyl-2-oxobutanoate dehydrogenase [lipoamide]] kinase, mitochondrial (EC 2.7.11.4) (Branched-chain alpha-ketoacid dehydrogenase kinase) (BCKD-kinase) (BCKDHKIN)	Camk2-vs-P2	-0.673389	0.458363	-1.46912	24	0.154788	NA	0.675926	0	6	6	6	78	19	59	9.66709	0.156063
Q9CQX8	Mrps36 Kgd4	Alpha-ketoglutarate dehydrogenase component 4	Camk2-vs-P2	0.753323	0.591033	1.27459	32	0.211634	NA	0.353175	0	14	14	14	246	106	140	11.1931	0.213026
P61205;P84078	Arf3	ADP-ribosylation factor 3	Camk2-vs-P2	0.726291	0.783401	0.9271	21	0.364408	NA	0.601852	0	6	6	6	59	28	31	10.0516	0.366203
Q9DCL8	Ppp1r2	Protein phosphatase inhibitor 2 (IPP-2)	Camk2-vs-P2	0.784787	0.851628	0.921515	21	0.367248	NA	0.351852	0	6	6	6	81	47	34	10.583	0.368452
Q8R1S0	Coq6	Ubiquinone biosynthesis monooxygenase COQ6, mitochondrial (EC 1.14.13.-) (Coenzyme Q10 monooxygenase 6)	Camk2-vs-P2	-1.02757	1.1672	-0.88037	29	0.385897	NA	0.555556	0	6	5	6	96	29	67	10.8362	0.386528
Q91VR7	Map1lc3a	Microtubule-associated proteins 1A/1B light chain 3A (Autophagy-related protein LC3 A) (Autophagy-related ubiquitin-like modifier LC3 A) (MAP1 light chain 3-like protein 1) (MAP1A/MAP1B light chain 3 A) (MAP1A/MAP1B LC3 A) (Microtubule-associated protein 1 light chain 3 alpha)	Camk2-vs-P2	0.888807	1.11184	0.799402	21	0.433007	NA	0.685185	0	6	6	6	54	24	30	10.5433	0.433007

## Sheet: B) Gad2-vs-P2
Protein (UniProt Accession)	GeneName	ProteinName	Label	log2FC	SE	Tvalue	DF	pvalue	issue	MissingPercentage	ImputationPercentage	features	features P2	features GAD	measurements	measurements P2	measurements GAD	mean log2(Intensity)	FC_adj.pvalue
P05201	Got1	Aspartate aminotransferase, cytoplasmic (cAspAT) (EC 2.6.1.1) (EC 2.6.1.3) (Cysteine aminotransferase, cytoplasmic) (Cysteine transaminase, cytoplasmic) (cCAT) (Glutamate oxaloacetate transaminase 1) (Transaminase A)	GAD-vs-P2	-1.80891	0.158984	-11.3779	33	5.80647e-13	NA	0	0	12	12	12	300	216	84	12.9677	2.41549e-10
P06745	Gpi Gpi1	Glucose-6-phosphate isomerase (GPI) (EC 5.3.1.9) (Autocrine motility factor) (AMF) (Neuroleukin) (NLK) (Phosphoglucose isomerase) (PGI) (Phosphohexose isomerase) (PHI)	GAD-vs-P2	-1.96894	0.179841	-10.9482	33	1.59717e-12	NA	0.5936	0	16	16	13	254	194	60	11.9047	2.69353e-10
P09671	Sod2 Sod-2	Superoxide dismutase [Mn], mitochondrial (EC 1.15.1.1)	GAD-vs-P2	-2.06275	0.189832	-10.8662	33	1.94245e-12	NA	0.211111	0	15	15	15	355	268	87	12.764	2.69353e-10
P09411	Pgk1 Pgk-1	Phosphoglycerate kinase 1 (EC 2.7.2.3)	GAD-vs-P2	-1.26263	0.122126	-10.3387	33	6.98419e-12	NA	0	0	8	8	8	200	144	56	12.3996	7.26356e-10
P05202	Got2 Got-2	Aspartate aminotransferase, mitochondrial (mAspAT) (EC 2.6.1.1) (EC 2.6.1.7) (Fatty acid-binding protein) (FABP-1) (Glutamate oxaloacetate transaminase 2) (Kynurenine aminotransferase 4) (Kynurenine aminotransferase IV) (Kynurenine--oxoglutarate transaminase 4) (Kynurenine--oxoglutarate transaminase IV) (Plasma membrane-associated fatty acid-binding protein) (FABPpm) (Transaminase A)	GAD-vs-P2	-1.54072	0.154074	-9.99984	33	1.61962e-11	NA	0.175556	0	18	15	18	374	270	104	14.1817	9.62514e-10
P32848	Pvalb Pva	Parvalbumin alpha	GAD-vs-P2	2.43272	0.212409	11.453	26	1.1704e-11	NA	0.8	0	11	7	8	76	43	33	10.1912	9.62514e-10
Q9QXV0	Pcsk1n	ProSAAS (IA-4) (Proprotein convertase subtilisin/kexin type 1 inhibitor) (Proprotein convertase 1 inhibitor) (pro-SAAS) [Cleaved into: KEP; Big SAAS (b-SAAS); Little SAAS (l-SAAS); Big PEN-LEN (b-PEN-LEN) (SAAS CT(1-49)); PEN; PEN-20; PEN-19; Little LEN (l-LEN); Big LEN (b-LEN) (BigLEN) (SAAS CT(25-40))]	GAD-vs-P2	1.91528	0.190663	10.0454	33	1.4452e-11	NA	0	0	13	13	13	325	234	91	12.8681	9.62514e-10
P08228	Sod1	Superoxide dismutase [Cu-Zn] (EC 1.15.1.1)	GAD-vs-P2	-2.00774	0.208487	-9.63007	33	4.12526e-11	NA	0.407273	0	16	16	13	326	259	67	11.575	2.14513e-09
Q3UHK1	Slc2a13	Proton myo-inositol cotransporter (H(+)-myo-inositol cotransporter) (Hmit) (H(+)-myo-inositol symporter) (Solute carrier family 2 member 13)	GAD-vs-P2	1.24949	0.135216	9.24071	32	1.50895e-10	NA	0.28	0	6	6	6	108	69	39	10.7879	6.97472e-09
P16330;P16330-2	Cnp Cnp1	2',3'-cyclic-nucleotide 3'-phosphodiesterase (CNP) (CNPase) (EC 3.1.4.37)	GAD-vs-P2	-2.08903	0.232904	-8.96948	33	2.29183e-10	NA	0	0	10	10	10	250	180	70	13.322	8.50179e-09
P59017	Bcl2l13 Mil1	Bcl-2-like protein 13 (Bcl2-L-13) (Bcl-rambo) (Protein Mil1)	GAD-vs-P2	-1.72841	0.192242	-8.99084	33	2.16628e-10	NA	0.482667	0	14	12	14	196	148	48	10.4561	8.50179e-09
Q64521	Gpd2 Gdm1	Glycerol-3-phosphate dehydrogenase, mitochondrial (GPD-M) (GPDH-M) (EC 1.1.5.3) (Protein TISP38)	GAD-vs-P2	-1.27523	0.142866	-8.92609	33	2.5702e-10	NA	0.016	0	15	15	15	369	269	100	13.331	8.50179e-09
Q9CZU6	Cs	Citrate synthase, mitochondrial (EC 2.3.3.1) (Citrate (Si)-synthase)	GAD-vs-P2	-1.98778	0.223007	-8.91356	33	2.65681e-10	NA	0	0	14	14	14	350	252	98	13.8708	8.50179e-09
O88342	Wdr1	WD repeat-containing protein 1 (Actin-interacting protein 1) (AIP1)	GAD-vs-P2	-1.75172	0.198912	-8.80648	33	3.52971e-10	NA	0.557647	0	13	8	13	188	142	46	11.5243	1.04883e-08
Q9R111	Gda	Guanine deaminase (Guanase) (Guanine aminase) (EC 3.5.4.3) (Guanine aminohydrolase) (GAH)	GAD-vs-P2	-1.24047	0.141834	-8.74594	33	4.14741e-10	NA	0	0	12	12	12	300	216	84	12.4804	1.15021e-08
P52480	Pkm Pk3 Pkm2 Pykm	Pyruvate kinase PKM (EC 2.7.1.40) (Pyruvate kinase muscle isozyme) (Threonine-protein kinase PKM2) (EC 2.7.11.1) (Tyrosine-protein kinase PKM2) (EC 2.7.10.2)	GAD-vs-P2	-1.84663	0.203517	-9.07359	29	5.70964e-10	NA	0.133333	0	6	6	6	130	105	25	10.9724	1.48451e-08
Q8BUV3	Gphn	Gephyrin [Includes: Molybdopterin adenylyltransferase (MPT adenylyltransferase) (EC 2.7.7.75) (Domain G); Molybdopterin molybdenumtransferase (MPT Mo-transferase) (EC 2.10.1.1) (Domain E)]	GAD-vs-P2	1.11958	0.134884	8.30031	33	1.37899e-09	NA	0.0166667	0	12	12	12	295	211	84	11.9762	3.27474e-08
Q925T6;Q925T6-2;Q925T6-3;Q925T6-4	Grip1	Glutamate receptor-interacting protein 1 (GRIP-1)	GAD-vs-P2	1.53814	0.185534	8.29034	33	1.41696e-09	NA	0.226667	0	6	6	6	116	75	41	9.76664	3.27474e-08
P42208	Septin2 Nedd5 Sept2	Septin-2 (Neural precursor cell expressed developmentally down-regulated protein 5) (NEDD-5)	GAD-vs-P2	-0.959856	0.1175	-8.16899	33	1.97417e-09	NA	0	0	9	9	9	225	162	63	11.8711	4.26366e-08
Q9WTT4	Atp6v1g2 Atp6g2 Ng38	V-type proton ATPase subunit G 2 (V-ATPase subunit G 2) (V-ATPase 13 kDa subunit 2) (Vacuolar proton pump subunit G 2)	GAD-vs-P2	0.828807	0.101628	8.15526	33	2.04984e-09	NA	0.225333	0	30	30	27	584	416	168	12.846	4.26366e-08
Q9CWM4	Pfdn1	Prefoldin subunit 1	GAD-vs-P2	0.829824	0.101937	8.14053	32	2.68748e-09	NA	0.12	0	6	6	6	132	92	40	10.8766	5.32376e-08
Q3UXZ6	Fam81a	Protein FAM81A	GAD-vs-P2	-1.50992	0.186247	-8.10709	32	2.94038e-09	NA	0.356667	0	12	12	9	194	158	36	11.0196	5.55999e-08
Q9DB41-1;Q9DB41-2	Slc25a18 Gc2	Mitochondrial glutamate carrier 2 (GC-2) (Glutamate/H(+) symporter 2) (Solute carrier family 25 member 18)	GAD-vs-P2	-2.07882	0.257164	-8.08364	32	3.13204e-09	NA	0.155556	0	9	9	6	190	152	38	11.8225	5.66491e-08
P26443	Glud1 Glud	Glutamate dehydrogenase 1, mitochondrial (GDH 1) (EC 1.4.1.3)	GAD-vs-P2	-1.97349	0.24788	-7.96146	33	3.49539e-09	NA	0	0	11	11	11	275	198	77	13.7791	6.05868e-08
P63260	Actg1 Actg	Actin, cytoplasmic 2 (EC 3.6.4.-) (Gamma-actin) [Cleaved into: Actin, cytoplasmic 2, N-terminally processed]	GAD-vs-P2	-1.38191	0.174442	-7.92186	33	3.90028e-09	NA	0.28	0	9	9	6	162	120	42	15.7805	6.49007e-08
P60202;P60202-2	Plp1 Plp	Myelin proteolipid protein (PLP) (Lipophilin)	GAD-vs-P2	-2.84696	0.362577	-7.85201	33	4.73417e-09	NA	0.4	0	9	9	6	180	153	27	12.9532	7.57467e-08
Q60829-1	Ppp1r1b	Protein phosphatase 1 regulatory subunit 1B (DARPP-32) (Dopamine- and cAMP-regulated neuronal phosphoprotein)	GAD-vs-P2	1.65037	0.211202	7.81417	33	5.25951e-09	NA	0.26	0	6	6	6	111	69	42	12.0021	8.10354e-08
F6SEU4	Syngap1	Ras/Rap GTPase-activating protein SynGAP (Neuronal RasGAP) (Synaptic Ras GTPase-activating protein 1) (Synaptic Ras-GAP 1)	GAD-vs-P2	-1.31882	0.170298	-7.7442	33	6.39184e-09	NA	0	0	10	10	10	250	180	70	13.3613	9.49645e-08
Q8R071	Itpka	Inositol-trisphosphate 3-kinase A (EC 2.7.1.127) (Inositol 1,4,5-trisphosphate 3-kinase A) (IP3 3-kinase A) (IP3K A) (InsP 3-kinase A)	GAD-vs-P2	-1.09183	0.14205	-7.68625	33	7.51529e-09	NA	0.326667	0	12	12	9	205	153	52	10.7454	1.07806e-07
P09528	Fth1 Fth	Ferritin heavy chain (Ferritin H subunit) (EC 1.16.3.1) [Cleaved into: Ferritin heavy chain, N-terminally processed]	GAD-vs-P2	-1.27987	0.168147	-7.61163	33	9.26258e-09	NA	0.571111	0	15	15	11	193	157	36	10.0003	1.28441e-07
Q99JY8	Plpp3 Lpp3 Ppap2b	Phospholipid phosphatase 3 (EC 3.1.3.-) (EC 3.1.3.4) (Lipid phosphate phosphohydrolase 3) (PAP2-beta) (Phosphatidate phosphohydrolase type 2b) (Phosphatidic acid phosphatase 2b) (PAP-2b) (PAP2b)	GAD-vs-P2	-1.34388	0.178003	-7.54979	33	1.10202e-08	NA	0	0	6	6	6	150	108	42	12.8535	1.47884e-07
P46097	Syt2	Synaptotagmin-2 (Inositol polyphosphate-binding protein) (IP4-binding protein) (IP4BP) (Synaptotagmin II) (SytII)	GAD-vs-P2	1.66376	0.220854	7.5333	33	1.15435e-08	NA	0.4025	0	16	16	10	243	173	70	11.843	1.50066e-07
Q9EQ20	Aldh6a1	Methylmalonate-semialdehyde dehydrogenase [acylating], mitochondrial (MMSDH) (Malonate-semialdehyde dehydrogenase [acylating]) (EC 1.2.1.18) (EC 1.2.1.27) (Aldehyde dehydrogenase family 6 member A1)	GAD-vs-P2	-1.85386	0.248625	-7.45645	33	1.43354e-08	NA	0.272727	0	8	8	8	200	144	56	12.4244	1.80713e-07
Q99KI0	Aco2	Aconitate hydratase, mitochondrial (Aconitase) (EC 4.2.1.3) (Citrate hydro-lyase)	GAD-vs-P2	-1.15854	0.155943	-7.42926	33	1.54797e-08	NA	0	0	17	17	17	425	306	119	14.7023	1.89399e-07
Q9CQ62	Decr1	2,4-dienoyl-CoA reductase [(3E)-enoyl-CoA-producing], mitochondrial (EC 1.3.1.124) (2,4-dienoyl-CoA reductase [NADPH]) (4-enoyl-CoA reductase [NADPH])	GAD-vs-P2	-1.41567	0.190886	-7.41629	33	1.60578e-08	NA	0.0355556	0	9	9	9	217	159	58	12.068	1.90858e-07
P56480	Atp5f1b Atp5b	ATP synthase subunit beta, mitochondrial (EC 7.1.2.2) (ATP synthase F1 subunit beta)	GAD-vs-P2	-1.01117	0.137299	-7.36468	33	1.85833e-08	NA	0	0	27	27	27	675	486	189	16.4128	2.10856e-07
Q8BZ98;Q8BZ98-2	Dnm3 Kiaa0820	Dynamin-3 (EC 3.6.5.5)	GAD-vs-P2	1.16389	0.158105	7.36145	33	1.8754e-08	NA	0.00444444	0	9	9	9	224	161	63	13.111	2.10856e-07
Q9Z2I8;Q9Z2I8-2	Suclg2	Succinate--CoA ligase [GDP-forming] subunit beta, mitochondrial (EC 6.2.1.4) (GTP-specific succinyl-CoA synthetase subunit beta) (G-SCS) (GTPSCS) (Succinyl-CoA synthetase beta-G chain) (SCS-betaG)	GAD-vs-P2	-2.46654	0.338162	-7.29395	33	2.27122e-08	NA	0.571765	0	13	8	13	182	144	38	10.6326	2.48639e-07
Q8R0Y6	Aldh1l1 Fthfd	Cytosolic 10-formyltetrahydrofolate dehydrogenase (10-FTHFDH) (FDH) (EC 1.5.1.6) (Aldehyde dehydrogenase family 1 member L1)	GAD-vs-P2	-1.64401	0.225849	-7.27923	33	2.36822e-08	NA	0.408	0	11	9	11	222	162	60	11.4009	2.5261e-07
P62812	Gabra1 Gabra-1	Gamma-aminobutyric acid receptor subunit alpha-1 (GABA(A) receptor subunit alpha-1)	GAD-vs-P2	1.28665	0.17824	7.21867	33	2.81347e-08	NA	0.00666667	0	6	6	6	149	107	42	12.2944	2.66001e-07
P70202	Lxn	Latexin (Endogenous carboxypeptidase inhibitor) (ECI) (Tissue carboxypeptidase inhibitor) (TCI)	GAD-vs-P2	-2.29553	0.317181	-7.2373	33	2.66814e-08	NA	0.42	0	12	12	6	174	138	36	11.3934	2.66001e-07
Q64331	Myo6 Sv	Unconventional myosin-VI (Protein twist) (Unconventional myosin-6)	GAD-vs-P2	-1.25158	0.164693	-7.59945	28	2.80785e-08	NA	0.193333	0	6	6	6	121	100	21	10.63	2.66001e-07
Q6PIE5	Atp1a2	Sodium/potassium-transporting ATPase subunit alpha-2 (Na(+)/K(+) ATPase alpha-2 subunit) (EC 7.2.2.13) (Na(+)/K(+) ATPase alpha(+) subunit) (Sodium pump subunit alpha-2)	GAD-vs-P2	-1.21652	0.168207	-7.2323	33	2.7064e-08	NA	0	0	13	13	13	325	234	91	14.7882	2.66001e-07
Q9CYH2	Prxl2a Fam213a Pamm	Peroxiredoxin-like 2A (Peroxiredoxin-like 2 activated in M-CSF stimulated monocytes) (Protein PAMM) (Redox-regulatory protein FAM213A)	GAD-vs-P2	-0.995032	0.137701	-7.22606	33	2.75488e-08	NA	0.0133333	0	9	9	9	222	160	62	12.361	2.66001e-07
O35633;O35633-2	Slc32a1 Vgat Viaat	Vesicular inhibitory amino acid transporter (Solute carrier family 32 member 1) (Vesicular GABA and glycine transporter) (Vesicular GABA transporter) (mVGAT) (mVIAAT)	GAD-vs-P2	2.32219	0.32574	7.12897	32	4.32862e-08	NA	0.365333	0	15	15	12	238	157	81	10.7698	4.00157e-07
P47738	Aldh2 Ahd-1 Ahd1	Aldehyde dehydrogenase, mitochondrial (EC 1.2.1.3) (AHD-M1) (ALDH class 2) (ALDH-E2) (ALDHI)	GAD-vs-P2	-1.72122	0.245868	-7.00059	33	5.24825e-08	NA	0.0311111	0	9	9	9	218	161	57	12.1355	4.74624e-07
Q61753	Phgdh	D-3-phosphoglycerate dehydrogenase (3-PGDH) (EC 1.1.1.95) (A10)	GAD-vs-P2	-0.701419	0.101475	-6.91222	33	6.76546e-08	NA	0	0	10	10	10	250	180	70	12.7542	5.98815e-07
Q8K2B3	Sdha	Succinate dehydrogenase [ubiquinone] flavoprotein subunit, mitochondrial (EC 1.3.5.1) (Flavoprotein subunit of complex II) (Fp)	GAD-vs-P2	-1.62673	0.239873	-6.78164	33	9.85869e-08	NA	0	0	10	10	10	250	180	70	13.1366	8.36982e-07
Q9WUB3	Pygm	Glycogen phosphorylase, muscle form (EC 2.4.1.1) (Myophosphorylase)	GAD-vs-P2	-1.2176	0.176467	-6.89985	31	9.76849e-08	NA	0.698333	0	15	15	12	181	134	47	10.1675	8.36982e-07
P17183	Eno2 Eno-2	Gamma-enolase (EC 4.2.1.11) (2-phospho-D-glycerate hydro-lyase) (Enolase 2) (Neural enolase) (Neuron-specific enolase) (NSE)	GAD-vs-P2	-1.5893	0.23584	-6.73887	33	1.11564e-07	NA	0.332727	0	20	16	20	371	281	90	11.4606	8.92511e-07
P48318	Gad1 Gad67	Glutamate decarboxylase 1 (EC 4.1.1.15) (67 kDa glutamic acid decarboxylase) (GAD-67) (Glutamate decarboxylase 67 kDa isoform)	GAD-vs-P2	1.96872	0.291771	6.74748	33	1.08819e-07	NA	0.601905	0	12	12	9	209	146	63	11.6682	8.92511e-07
Q04447	Ckb Ckbb	Creatine kinase B-type (EC 2.7.3.2) (B-CK) (Creatine kinase B chain) (Creatine phosphokinase B-type) (CPK-B)	GAD-vs-P2	-0.896444	0.132998	-6.74029	33	1.11105e-07	NA	0	0	18	18	18	450	324	126	14.6865	8.92511e-07
Q922Q1	Mtarc2 Marc2 Mg87 Mosc2	Mitochondrial amidoxime reducing component 2 (mARC2) (EC 1.7.-.-) (Molybdenum cofactor sulfurase C-terminal domain-containing protein 2) (MOSC domain-containing protein 2) (Moco sulfurase C-terminal domain-containing protein 2)	GAD-vs-P2	-1.47844	0.223349	-6.61941	33	1.57711e-07	NA	0.266667	0	9	9	9	165	124	41	11.5137	1.23788e-06
D3YZU1	Shank1	SH3 and multiple ankyrin repeat domains protein 1 (Shank1)	GAD-vs-P2	-0.967646	0.146364	-6.61124	33	1.61497e-07	NA	0.004	0	10	10	10	249	180	69	11.7661	1.24412e-06
O08749	Dld	Dihydrolipoyl dehydrogenase, mitochondrial (EC 1.8.1.4) (Dihydrolipoamide dehydrogenase)	GAD-vs-P2	-1.72983	0.263002	-6.57724	33	1.78259e-07	NA	0.4375	0	14	9	14	227	162	65	13.1638	1.32421e-06
P16332	Mmut Mut	Methylmalonyl-CoA mutase, mitochondrial (MCM) (EC 5.4.99.2) (Methylmalonyl-CoA isomerase)	GAD-vs-P2	-1.43163	0.214045	-6.68843	31	1.75945e-07	NA	0.432	0	12	9	12	214	160	54	10.4382	1.32421e-06
Q8BTG7-1;Q8BTG7-2;Q8BTG7-3	Ndrg4 Kiaa1180 Ndr4	Protein NDRG4 (N-myc downstream-regulated gene 4 protein) (Protein Ndr4)	GAD-vs-P2	1.08828	0.165804	6.56362	33	1.85457e-07	NA	0.0685714	0	7	7	7	163	114	49	11.2702	1.35351e-06
Q9D172	Gatd3 D10Jhu81e Gatd3a	Glutamine amidotransferase-like class 1 domain-containing protein 3, mitochondrial	GAD-vs-P2	-2.10895	0.322357	-6.54228	33	1.97327e-07	NA	0.346667	0	9	9	9	196	148	48	12.1685	1.39133e-06
Q9WUK2-1;Q9WUK2-2	Eif4h Wbscr1	Eukaryotic translation initiation factor 4H (eIF-4H) (Williams-Beuren syndrome chromosomal region 1 protein homolog)	GAD-vs-P2	0.626264	0.0956866	6.54496	33	1.95798e-07	NA	0.08	0	10	10	10	230	163	67	11.468	1.39133e-06
Q99PU5	Acsbg1 Kiaa0631 Lpd	Long-chain-fatty-acid--CoA ligase ACSBG1 (EC 6.2.1.3) (Acyl-CoA synthetase bubblegum family member 1) (mBG1) (Gonadotropin-regulated long chain acyl CoA synthetase) (GR-LACS) (Lipidosin)	GAD-vs-P2	-1.23345	0.188838	-6.53179	33	2.03443e-07	NA	0.511111	0	9	9	9	220	158	62	11.1168	1.41054e-06
P35486	Pdha1 Pdha-1	Pyruvate dehydrogenase E1 component subunit alpha, somatic form, mitochondrial (EC 1.2.4.1) (PDHE1-A type I)	GAD-vs-P2	-1.11371	0.171805	-6.48242	33	2.3489e-07	NA	0.352941	0	14	14	11	276	199	77	15.2612	1.60187e-06
Q8BMS1	Hadha	Trifunctional enzyme subunit alpha, mitochondrial (Monolysocardiolipin acyltransferase) (EC 2.3.1.-) (TP-alpha) [Includes: Long-chain enoyl-CoA hydratase (EC 4.2.1.17); Long chain 3-hydroxyacyl-CoA dehydrogenase (EC 1.1.1.211)]	GAD-vs-P2	-1.12785	0.174778	-6.45303	33	2.55891e-07	NA	0	0	9	9	9	225	162	63	12.8296	1.71695e-06
P12658	Calb1	Calbindin (Calbindin D28) (D-28K) (PCD-29) (Spot 35 protein) (Vitamin D-dependent calcium-binding protein, avian-type)	GAD-vs-P2	1.33106	0.206931	6.43237	33	2.71783e-07	NA	0.296667	0	11	11	9	212	155	57	11.1527	1.79463e-06
Q62465	Vat1 Vat-1	Synaptic vesicle membrane protein VAT-1 homolog (EC 1.-.-.-)	GAD-vs-P2	1.25268	0.195197	6.41753	33	2.83806e-07	NA	0.185455	0	11	11	9	224	161	63	12.2085	1.81636e-06
Q9DBF1;Q9DBF1-2	Aldh7a1 Ald7a1	Alpha-aminoadipic semialdehyde dehydrogenase (Alpha-AASA dehydrogenase) (EC 1.2.1.31) (Aldehyde dehydrogenase family 7 member A1) (EC 1.2.1.3) (Antiquitin-1) (Betaine aldehyde dehydrogenase) (EC 1.2.1.8) (Delta1-piperideine-6-carboxylate dehydrogenase) (P6c dehydrogenase)	GAD-vs-P2	-1.39778	0.21777	-6.41858	33	2.82934e-07	NA	0.0488889	0	9	9	9	214	160	54	11.1419	1.81636e-06
P16125	Ldhb Ldh-2 Ldh2	L-lactate dehydrogenase B chain (LDH-B) (EC 1.1.1.27) (LDH heart subunit) (LDH-H)	GAD-vs-P2	-0.90332	0.141003	-6.40641	33	2.93168e-07	NA	0	0	10	10	10	250	180	70	13.0523	1.84785e-06
P97315	Csrp1 Crp1 Csrp	Cysteine and glycine-rich protein 1 (Cysteine-rich protein 1) (CRP) (CRP1)	GAD-vs-P2	-0.819045	0.128695	-6.36422	33	3.31601e-07	NA	0.42	0	12	12	7	177	128	49	12.5562	2.0589e-06
Q9D0F9	Pgm1 Pgm2	Phosphoglucomutase-1 (PGM 1) (EC 5.4.2.2) (Glucose phosphomutase 1) (Phosphoglucomutase-2)	GAD-vs-P2	-1.1549	0.180058	-6.41408	30	4.40899e-07	NA	0.666087	0	15	11	15	192	151	41	10.1434	2.69726e-06
P45952	Acadm	Medium-chain specific acyl-CoA dehydrogenase, mitochondrial (MCAD) (EC 1.3.8.7)	GAD-vs-P2	-1.1524	0.185072	-6.22678	32	5.63866e-07	NA	0.27	0	12	9	12	219	160	59	11.4795	3.34991e-06
Q61016	Gng7 Gngt7	Guanine nucleotide-binding protein G(I)/G(S)/G(O) subunit gamma-7	GAD-vs-P2	1.35352	0.218763	6.18717	33	5.56738e-07	NA	0.341818	0	8	8	8	181	126	55	13.3318	3.34991e-06
Q8CHT0	Aldh4a1	Delta-1-pyrroline-5-carboxylate dehydrogenase, mitochondrial (P5C dehydrogenase) (EC 1.2.1.88) (Aldehyde dehydrogenase family 4 member A1) (L-glutamate gamma-semialdehyde dehydrogenase)	GAD-vs-P2	-1.73475	0.27881	-6.22197	32	5.71739e-07	NA	0.466667	0	15	14	12	204	160	44	10.8127	3.34991e-06
Q9WUR9	Ak4 Ak-4 Ak3b Ak3l1	Adenylate kinase 4, mitochondrial (AK 4) (EC 2.7.4.10) (EC 2.7.4.6) (Adenylate kinase 3-like) (Adenylate kinase isoenzyme 4) (GTP:AMP phosphotransferase AK4)	GAD-vs-P2	-1.58478	0.257208	-6.16146	33	6.00354e-07	NA	0.146667	0	9	9	9	192	141	51	11.2755	3.46871e-06
Q6PHS9-1;Q6PHS9-2;Q6PHS9-3;Q6PHS9-4;Q6PHS9-5;Q6PHS9-6	Cacna2d2 Kiaa0558	Voltage-dependent calcium channel subunit alpha-2/delta-2 (Protein ducky) (Voltage-gated calcium channel subunit alpha-2/delta-2) [Cleaved into: Voltage-dependent calcium channel subunit alpha-2-2; Voltage-dependent calcium channel subunit delta-2]	GAD-vs-P2	1.69988	0.272696	6.23362	31	6.32291e-07	NA	0.26	0	6	6	6	111	71	40	10.4724	3.6032e-06
P04370-1;P04370-10;P04370-11;P04370-13;P04370-14;P04370-4;P04370-5;P04370-6;P04370-7;P04370-8;P04370-9	Mbp Shi	Myelin basic protein (MBP) (Myelin A1 protein)	GAD-vs-P2	-2.64767	0.432434	-6.12271	33	6.72641e-07	NA	0.113333	0	6	6	6	133	106	27	13.3847	3.78134e-06
P62075	Timm13 Tim13a Timm13a	Mitochondrial import inner membrane translocase subunit Tim13	GAD-vs-P2	0.907415	0.149323	6.07686	33	7.69595e-07	NA	0.32	0	8	8	8	136	97	39	13.1215	4.26869e-06
Q9CR51	Atp6v1g1 Atp6g1	V-type proton ATPase subunit G 1 (V-ATPase subunit G 1) (V-ATPase 13 kDa subunit 1) (Vacuolar proton pump subunit G 1)	GAD-vs-P2	0.795103	0.131039	6.06768	33	7.90628e-07	NA	0.52	0	10	10	10	192	132	60	11.2124	4.32765e-06
Q8R0A7	Kiaa0513	Uncharacterized protein KIAA0513	GAD-vs-P2	1.02864	0.169997	6.05091	33	8.30582e-07	NA	0.00444444	0	9	9	9	224	161	63	12.6021	4.46916e-06
Q9CTY5	Micu3 Efha2	Calcium uptake protein 3, mitochondrial (EF-hand domain-containing family member A2)	GAD-vs-P2	-1.05467	0.174386	-6.0479	33	8.37968e-07	NA	0.186667	0	9	9	9	183	134	49	10.8979	4.46916e-06
P62746	Rhob Arhb	Rho-related GTP-binding protein RhoB	GAD-vs-P2	-1.38074	0.227157	-6.07838	32	8.65279e-07	NA	0.184	0	5	5	5	102	76	26	11.5775	4.5564e-06
P54071	Idh2	Isocitrate dehydrogenase [NADP], mitochondrial (IDH) (EC 1.1.1.42) (ICD-M) (IDP) (NADP(+)-specific ICDH) (Oxalosuccinate decarboxylase)	GAD-vs-P2	-1.59377	0.26121	-6.10148	31	9.1962e-07	NA	0.456	0	11	9	10	204	160	44	10.9427	4.78202e-06
P45376	Akr1b1 Akr1b3 Aldor1 Aldr1 Alr2	Aldo-keto reductase family 1 member B1 (EC 1.1.1.300) (EC 1.1.1.372) (EC 1.1.1.54) (Aldehyde reductase) (Aldo-keto reductase family 1 member B3) (Aldose reductase) (AR) (EC 1.1.1.21)	GAD-vs-P2	-1.0456	0.174117	-6.00513	33	9.50246e-07	NA	0.276667	0	12	12	12	217	155	62	10.8933	4.82766e-06
Q8C5H8-1;Q8C5H8-2;Q8C5H8-3;Q8C5H8-4	Nadk2 Mnadk Nadkd1	NAD kinase 2, mitochondrial (EC 2.7.1.23) (Mitochondrial NAD kinase) (NAD kinase domain-containing protein 1, mitochondrial)	GAD-vs-P2	-1.04246	0.172437	-6.04548	32	9.51607e-07	NA	0.326667	0	9	9	9	202	155	47	10.7789	4.82766e-06
P06801	Me1 Mod-1 Mod1	NADP-dependent malic enzyme (NADP-ME) (EC 1.1.1.40) (Malic enzyme 1)	GAD-vs-P2	-1.24381	0.206335	-6.02808	32	1.00074e-06	NA	0.166667	0	6	6	6	125	96	29	10.3583	4.99757e-06
Q8R1B5	Cplx3	Complexin-3 (Complexin III) (CPX III)	GAD-vs-P2	1.07253	0.179212	5.98469	33	1.00912e-06	NA	0.151111	0	9	9	9	191	131	60	10.2144	4.99757e-06
O35609	Scamp3	Secretory carrier-associated membrane protein 3 (Secretory carrier membrane protein 3)	GAD-vs-P2	0.764551	0.128229	5.96237	33	1.07764e-06	NA	0.161905	0	21	21	18	443	317	126	11.3965	5.27408e-06
Q60714	Slc27a1 Fatp Fatp1	Long-chain fatty acid transport protein 1 (Arachidonate--CoA ligase) (EC 6.2.1.15) (Fatty acid transport protein) (Fatty acid transport protein 1) (FATP-1) (Long-chain-fatty-acid--CoA ligase) (EC 6.2.1.3) (Solute carrier family 27 member 1) (Vlc27a1) (Very long-chain acyl-CoA synthetase) (EC 6.2.1.-)	GAD-vs-P2	-1.37011	0.227522	-6.02185	31	1.15313e-06	NA	0.206667	0	6	6	6	119	98	21	10.4042	5.57792e-06
Q8BGB7;Q8BGB7-2	Enoph1 Masa	Enolase-phosphatase E1 (EC 3.1.3.77) (2,3-diketo-5-methylthio-1-phosphopentane phosphatase) (MASA homolog)	GAD-vs-P2	-1.5589	0.255306	-6.10603	29	1.19124e-06	NA	0.206667	0	6	6	6	119	102	17	10.0876	5.69606e-06
P20108	Prdx3 Aop1 Mer5	Thioredoxin-dependent peroxide reductase, mitochondrial (EC 1.11.1.24) (Antioxidant protein 1) (AOP-1) (PRX III) (Perioredoxin-3) (Protein MER5) (Thioredoxin-dependent peroxiredoxin 3)	GAD-vs-P2	-0.986557	0.166553	-5.92339	33	1.20869e-06	NA	0	0	12	12	12	300	216	84	13.459	5.71379e-06
P05063	Aldoc Aldo3 Scrg2	Fructose-bisphosphate aldolase C (EC 4.1.2.13) (Aldolase 3) (Brain-type aldolase) (Scrapie-responsive protein 2) (Zebrin II)	GAD-vs-P2	-1.22142	0.207743	-5.87949	33	1.37553e-06	NA	0	0	10	10	10	250	180	70	13.3995	6.42945e-06
P48320	Gad2 Gad65	Glutamate decarboxylase 2 (EC 4.1.1.15) (65 kDa glutamic acid decarboxylase) (GAD-65) (Glutamate decarboxylase 65 kDa isoform)	GAD-vs-P2	1.48259	0.251969	5.88399	32	1.51899e-06	NA	0.663333	0	10	10	9	101	70	31	10.9446	7.0211e-06
P62627	Dynlrb1 Dncl2a Dnlc2a	Dynein light chain roadblock-type 1 (Dynein light chain 2A, cytoplasmic)	GAD-vs-P2	0.714377	0.122638	5.82511	33	1.61465e-06	NA	0.02	0	12	12	12	294	210	84	12.1672	7.38125e-06
Q99LY9	Ndufs5	NADH dehydrogenase [ubiquinone] iron-sulfur protein 5 (Complex I-15 kDa) (CI-15 kDa) (NADH-ubiquinone oxidoreductase 15 kDa subunit)	GAD-vs-P2	-0.977104	0.167988	-5.81652	33	1.65605e-06	NA	0.347692	0	12	12	10	214	159	55	13.112	7.47531e-06
Q9D1K2	Atp6v1f Atp6s14 Vatf	V-type proton ATPase subunit F (V-ATPase subunit F) (V-ATPase 14 kDa subunit) (Vacuolar proton pump subunit F)	GAD-vs-P2	0.877606	0.150962	5.81344	33	1.67116e-06	NA	0.464	0	20	20	11	274	197	77	12.8052	7.47531e-06
P63054	Pcp4 Pep19	Calmodulin regulator protein PCP4 (Brain-specific antigen PCP-4) (Brain-specific polypeptide PEP-19) (Purkinje cell protein 4)	GAD-vs-P2	-0.890406	0.153632	-5.7957	33	1.7609e-06	NA	0.304	0	8	7	8	175	126	49	13.0635	7.79292e-06
Q62442;Q62442-2	Vamp1 Syb1	Vesicle-associated membrane protein 1 (VAMP-1) (Synaptobrevin-1)	GAD-vs-P2	1.02598	0.177189	5.7903	33	1.78918e-06	NA	0.288	0	20	14	20	356	250	106	12.6964	7.83474e-06
Q9JI46	Nudt3 Dipp Dipp1	Diphosphoinositol polyphosphate phosphohydrolase 1 (DIPP-1) (muDIPP1) (EC 3.6.1.52) (Diadenosine 5',5'''-P1,P6-hexaphosphate hydrolase 1) (EC 3.6.1.-) (Nucleoside diphosphate-linked moiety X motif 3) (Nudix motif 3)	GAD-vs-P2	-0.76554	0.131968	-5.80096	32	1.93276e-06	NA	0.08	0	6	6	6	138	105	33	12.0177	8.37531e-06
Q91ZJ5-1;Q91ZJ5-2	Ugp2	UTP--glucose-1-phosphate uridylyltransferase (EC 2.7.7.9) (UDP-glucose pyrophosphorylase) (UDPGP) (UGPase)	GAD-vs-P2	-1.18623	0.206481	-5.74498	33	2.04507e-06	NA	0.273333	0	12	12	12	218	158	60	11.0588	8.77061e-06
Q9D394;Q9D394-2;Q9D394-3;Q9D394-4	Rufy3 D5Bwg0860e Ripx	Protein RUFY3 (Rap2-interacting protein x) (RIPx) (Single axon-regulated protein 1) (Singar1)	GAD-vs-P2	0.593209	0.104251	5.6902	33	2.40394e-06	NA	0	0	10	10	10	250	180	70	12.0412	1.02045e-05
O70591	Pfdn2 Pfd2	Prefoldin subunit 2	GAD-vs-P2	0.822401	0.145045	5.66998	33	2.5518e-06	NA	0.235556	0	9	9	9	172	120	52	10.9151	1.07227e-05
Q8C0M9	Asrgl1	Isoaspartyl peptidase/L-asparaginase (EC 3.4.19.5) (EC 3.5.1.1) (Asparaginase-like protein 1) (Beta-aspartyl-peptidase) (Isoaspartyl dipeptidase) (L-asparagine amidohydrolase) [Cleaved into: Isoaspartyl peptidase/L-asparaginase alpha chain; Isoaspartyl peptidase/L-asparaginase beta chain]	GAD-vs-P2	-0.985455	0.174279	-5.65446	33	2.67145e-06	NA	0	0	10	10	10	250	180	70	12.7068	1.11132e-05
P80560-1	Ptprn2	Receptor-type tyrosine-protein phosphatase N2 (R-PTP-N2) (EC 3.1.3.-) (EC 3.1.3.48) (PTP IA-2beta) (Phogrin) (Protein tyrosine phosphatase-NP) (PTP-NP) [Cleaved into: IA-2beta71; IA-2beta64; IA-2beta60]	GAD-vs-P2	0.997352	0.176773	5.64201	32	3.06737e-06	NA	0.366667	0	6	6	6	95	68	27	10.3513	1.24141e-05
Q9D051	Pdhb	Pyruvate dehydrogenase E1 component subunit beta, mitochondrial (PDHE1-B) (EC 1.2.4.1)	GAD-vs-P2	-1.14109	0.203493	-5.6075	33	3.06877e-06	NA	0.00333333	0	12	12	12	299	215	84	14.4293	1.24141e-05
Q9JHI5	Ivd	Isovaleryl-CoA dehydrogenase, mitochondrial (IVD) (EC 1.3.8.4) (Butyryl-CoA dehydrogenase) (EC 1.3.8.1)	GAD-vs-P2	-1.55798	0.276174	-5.6413	32	3.07368e-06	NA	0.448571	0	10	8	10	195	144	51	11.3921	1.24141e-05
Q11011	Npepps Psa	Puromycin-sensitive aminopeptidase (PSA) (EC 3.4.11.14) (Cytosol alanyl aminopeptidase) (AAP-S)	GAD-vs-P2	-1.04969	0.187673	-5.59318	33	3.20136e-06	NA	0.26	0	11	9	11	224	162	62	12.3018	1.28055e-05
Q8CHH9-1;Q8CHH9-2	Septin8 Kiaa0202 Sept8	Septin-8	GAD-vs-P2	-0.867574	0.155522	-5.57846	33	3.3436e-06	NA	0.245714	0	14	14	14	264	190	74	12.3939	1.3247e-05
P14824	Anxa6 Anx6	Annexin A6 (67 kDa calelectrin) (Annexin VI) (Annexin-6) (Calphobindin-II) (CPB-II) (Chromobindin-20) (Lipocortin VI) (Protein III) (p68) (p70)	GAD-vs-P2	-1.05219	0.190474	-5.52409	33	3.92615e-06	NA	0.303333	0	12	9	12	209	152	57	10.9585	1.54083e-05
O70435	Psma3	Proteasome subunit alpha type-3 (Macropain subunit C8) (Multicatalytic endopeptidase complex subunit C8) (Proteasome component C8) (Proteasome subunit K)	GAD-vs-P2	-0.87164	0.158436	-5.50151	33	4.19699e-06	NA	0.573333	0	6	6	6	128	102	26	11.0092	1.63173e-05
Q91ZA3	Pcca	Propionyl-CoA carboxylase alpha chain, mitochondrial (PCCase subunit alpha) (EC 6.4.1.3) (Propanoyl-CoA:carbon dioxide ligase subunit alpha)	GAD-vs-P2	-1.30059	0.237203	-5.48303	33	4.43254e-06	NA	0.482667	0	14	14	11	196	146	50	11.0583	1.70735e-05
Q8BW75	Maob	Amine oxidase [flavin-containing] B (EC 1.4.3.21) (EC 1.4.3.4) (Monoamine oxidase type B) (MAO-B)	GAD-vs-P2	-0.929579	0.170761	-5.44373	33	4.97827e-06	NA	0.461333	0	14	14	10	204	156	48	11.5771	1.89996e-05
P36552	Cpox Cpo	Oxygen-dependent coproporphyrinogen-III oxidase, mitochondrial (COX) (Coprogen oxidase) (Coproporphyrinogenase) (EC 1.3.3.3)	GAD-vs-P2	-1.35868	0.247914	-5.48043	31	5.41564e-06	NA	0.146667	0	9	9	9	192	153	39	10.236	2.01152e-05
Q03265	Atp5f1a Atp5a1	ATP synthase subunit alpha, mitochondrial (ATP synthase F1 subunit alpha)	GAD-vs-P2	-0.676894	0.124877	-5.42049	33	5.33209e-06	NA	0	0	21	21	21	525	378	147	16.6145	2.01152e-05
Q8CI94	Pygb	Glycogen phosphorylase, brain form (EC 2.4.1.1)	GAD-vs-P2	-0.999879	0.184566	-5.41745	33	5.38027e-06	NA	0	0	10	10	10	250	180	70	12.6053	2.01152e-05
P52196	Tst	Thiosulfate sulfurtransferase (EC 2.8.1.1) (Rhodanese)	GAD-vs-P2	-2.27181	0.415636	-5.46586	31	5.64648e-06	NA	0.437333	0	12	12	9	211	162	49	11.779	2.0787e-05
P42125	Eci1 Dci	Enoyl-CoA delta isomerase 1, mitochondrial (EC 5.3.3.8) (3,2-trans-enoyl-CoA isomerase) (Delta(3),Delta(2)-enoyl-CoA isomerase) (D3,D2-enoyl-CoA isomerase) (Dodecenoyl-CoA isomerase)	GAD-vs-P2	-1.27342	0.237555	-5.3605	33	6.36613e-06	NA	0.25	0	12	12	12	225	162	63	11.5709	2.32308e-05
Q62108-1;Q62108-2;Q62108-3	Dlg4 Dlgh4 Psd95	Disks large homolog 4 (Postsynaptic density protein 95) (PSD-95) (Synapse-associated protein 90) (SAP-90) (SAP90)	GAD-vs-P2	-0.760076	0.142558	-5.33171	33	6.93146e-06	NA	0	0	13	13	13	325	234	91	13.7032	2.50738e-05
Q6PFD5	Dlgap3 Dap3	Disks large-associated protein 3 (DAP-3) (PSD-95/SAP90-binding protein 3) (SAP90/PSD-95-associated protein 3) (SAPAP3)	GAD-vs-P2	-0.92082	0.173222	-5.31583	33	7.26423e-06	NA	0.00888889	0	9	9	9	223	162	61	11.318	2.6051e-05
O88704	Hcn1 Bcng1 Hac2	Potassium/sodium hyperpolarization-activated cyclic nucleotide-gated channel 1 (Brain cyclic nucleotide-gated channel 1) (BCNG-1) (Hyperpolarization-activated cation channel 2) (HAC-2)	GAD-vs-P2	1.07266	0.201518	5.32288	32	7.76551e-06	NA	0.346667	0	6	6	6	98	63	35	10.0987	2.69204e-05
P26040	Ezr Vil2	Ezrin (Cytovillin) (Villin-2) (p81)	GAD-vs-P2	-0.827898	0.15627	-5.29788	33	7.65979e-06	NA	0.416	0	14	14	12	221	160	61	11.4702	2.69204e-05
P35293	Rab18	Ras-related protein Rab-18	GAD-vs-P2	-0.764706	0.144412	-5.29532	33	7.71803e-06	NA	0.0177778	0	9	9	9	221	158	63	11.8966	2.69204e-05
Q8BIJ6	Iars2	Isoleucine--tRNA ligase, mitochondrial (EC 6.1.1.5) (Isoleucyl-tRNA synthetase) (IleRS)	GAD-vs-P2	-1.28601	0.242676	-5.29926	33	7.6286e-06	NA	0.276667	0	12	9	12	218	161	57	11.9125	2.69204e-05
Q9D6M3	Slc25a22 Gc1	Mitochondrial glutamate carrier 1 (GC-1) (Glutamate/H(+) symporter 1) (Solute carrier family 25 member 22)	GAD-vs-P2	-1.26533	0.239205	-5.28976	33	7.84592e-06	NA	0.265882	0	17	17	14	312	228	84	13.352	2.69744e-05
Q5DU25	Iqsec2 Kiaa0522	IQ motif and SEC7 domain-containing protein 2	GAD-vs-P2	-0.927558	0.175755	-5.27755	33	8.13384e-06	NA	0.263333	0	12	9	12	224	161	63	11.44	2.77351e-05
P17742	Ppia	Peptidyl-prolyl cis-trans isomerase A (PPIase A) (EC 5.2.1.8) (Cyclophilin A) (Cyclosporin A-binding protein) (Rotamase A) (SP18) [Cleaved into: Peptidyl-prolyl cis-trans isomerase A, N-terminally processed]	GAD-vs-P2	-0.696103	0.132496	-5.25377	33	8.72585e-06	NA	0.0117647	0	17	17	17	420	301	119	13.4035	2.95118e-05
P29533-1	Vcam1 Vcam-1	Vascular cell adhesion protein 1 (V-CAM 1) (VCAM-1) (CD antigen CD106) [Cleaved into: Soluble Vascular Cell Adhesion Molecule-1]	GAD-vs-P2	-1.26525	0.234737	-5.39007	28	9.55702e-06	NA	0.626667	0	9	9	9	140	121	19	9.67231	3.18058e-05
Q9CQR4	Acot13 Them2	Acyl-coenzyme A thioesterase 13 (Acyl-CoA thioesterase 13) (EC 3.1.2.-) (Hotdog-fold thioesterase superfamily member 2) (Palmitoyl-CoA hydrolase) (EC 3.1.2.2) (Thioesterase superfamily member 2) (THEM2)	GAD-vs-P2	-1.2474	0.238741	-5.2249	33	9.50213e-06	NA	0.423158	0	16	16	16	274	201	73	12.5543	3.18058e-05
P45591	Cfl2	Cofilin-2 (Cofilin, muscle isoform)	GAD-vs-P2	0.685623	0.131352	5.21972	33	9.6486e-06	NA	0.3675	0	15	15	10	253	184	69	11.1833	3.18557e-05
Q80TJ1;Q80TJ1-4	Cadps Caps Caps1 Kiaa1121	Calcium-dependent secretion activator 1 (Calcium-dependent activator protein for secretion 1) (CAPS-1)	GAD-vs-P2	0.833509	0.161536	5.1599	33	1.15121e-05	NA	0.476	0	9	9	9	131	92	39	12.1378	3.77091e-05
Q9Z2W9	Gria3 Glur3 Kiaa4184	Glutamate receptor 3 (GluR-3) (AMPA-selective glutamate receptor 3) (GluR-C) (GluR-K3) (Glutamate receptor ionotropic, AMPA 3) (GluA3)	GAD-vs-P2	-1.02757	0.200072	-5.13597	33	1.23545e-05	NA	0.004	0	10	10	10	249	180	69	11.8797	4.0152e-05
Q4VAA2-1;Q4VAA2-2	Cdv3	Protein CDV3 (Carnitine deficiency-associated protein 3) (Tyrosine-phosphorylated protein 36) (TPP36)	GAD-vs-P2	1.04191	0.203353	5.12363	33	1.28127e-05	NA	0.337778	0	9	9	9	149	100	49	10.6467	4.13184e-05
Q9Z0J4;Q9Z0J4-2;Q9Z0J4-3;Q9Z0J4-4;Q9Z0J4-5	Nos1	Nitric oxide synthase, brain (EC 1.14.13.39) (Constitutive NOS) (NC-NOS) (NOS type I) (Neuronal NOS) (N-NOS) (nNOS) (Peptidyl-cysteine S-nitrosylase NOS1) (bNOS)	GAD-vs-P2	1.45638	0.272536	5.3438	26	1.35938e-05	NA	0.373333	0	6	6	6	94	55	39	10.4889	4.35002e-05
P24472	Gsta4 Gsta	Glutathione S-transferase A4 (EC 2.5.1.18) (GST A4-4) (GSTA4-4) (GST class-alpha member 4) (Glutathione S-transferase 5.7) (GST 5.7)	GAD-vs-P2	-1.62175	0.306391	-5.29307	27	1.38695e-05	NA	0.537143	0	7	7	7	81	64	17	10.7854	4.40434e-05
O08585	Clta	Clathrin light chain A (Lca)	GAD-vs-P2	0.885286	0.174244	5.08072	33	1.45412e-05	NA	0.0909091	0	10	10	10	250	180	70	13.6309	4.58269e-05
Q8R164	Bphl	Valacyclovir hydrolase (VACVase) (Valacyclovirase) (EC 3.1.-.-) (Biphenyl hydrolase-like protein)	GAD-vs-P2	-1.0803	0.212782	-5.07701	33	1.47011e-05	NA	0.573333	0	8	8	5	128	98	30	11.1368	4.59823e-05
Q8BFP9	Pdk1	[Pyruvate dehydrogenase (acetyl-transferring)] kinase isozyme 1, mitochondrial (EC 2.7.11.2) (Pyruvate dehydrogenase kinase isoform 1) (PDH kinase 1)	GAD-vs-P2	-1.25293	0.247258	-5.0673	33	1.51285e-05	NA	0.376667	0	12	12	12	187	148	39	10.8285	4.6966e-05
Q9CPQ3	Tomm22 Tom22	Mitochondrial import receptor subunit TOM22 homolog (Translocase of outer membrane 22 kDa subunit homolog)	GAD-vs-P2	-1.15295	0.22765	-5.06458	33	1.52499e-05	NA	0.0933333	0	15	15	15	340	250	90	12.3906	4.69923e-05
Q9CWK8	Snx2	Sorting nexin-2	GAD-vs-P2	0.66015	0.130479	5.05943	33	1.54832e-05	NA	0.262857	0	14	14	11	259	186	73	11.6248	4.73603e-05
P48774	Gstm5 Fsc2 Gstm3	Glutathione S-transferase Mu 5 (EC 2.5.1.18) (Fibrous sheath component 2) (Fsc2) (GST class-mu 5)	GAD-vs-P2	-1.69905	0.333485	-5.09483	31	1.63653e-05	NA	0.533333	0	9	9	5	107	88	19	10.8985	4.96931e-05
O54983	Crym	Ketimine reductase mu-crystallin (EC 1.5.1.25) (NADP-regulated thyroid-hormone-binding protein)	GAD-vs-P2	-1.31398	0.260016	-5.05346	32	1.70113e-05	NA	0.457143	0	12	9	11	190	153	37	10.1837	5.12805e-05
Q68EF6	Begain	Brain-enriched guanylate kinase-associated protein	GAD-vs-P2	-0.794872	0.157797	-5.03731	32	1.78291e-05	NA	0.457778	0	9	9	6	122	94	28	10.0555	5.29778e-05
Q91VM9;Q91VM9-2	Ppa2	Inorganic pyrophosphatase 2, mitochondrial (EC 3.6.1.1) (Pyrophosphate phospho-hydrolase 2) (PPase 2)	GAD-vs-P2	-1.69968	0.321471	-5.28719	25	1.77585e-05	NA	0.353333	0	12	12	12	194	159	35	10.1174	5.29778e-05
Q8BWT1	Acaa2	3-ketoacyl-CoA thiolase, mitochondrial (EC 2.3.1.16) (Acetyl-CoA acetyltransferase) (EC 2.3.1.9) (Acetyl-CoA acyltransferase) (Acyl-CoA hydrolase, mitochondrial) (EC 3.1.2.-, EC 3.1.2.1, EC 3.1.2.2) (Beta-ketothiolase) (Mitochondrial 3-oxoacyl-CoA thiolase)	GAD-vs-P2	-2.86503	0.537711	-5.3282	24	1.81443e-05	NA	0.651429	0	13	9	10	184	161	23	10.8034	5.31552e-05
Q91ZP9-1	Necab2 Efcbp2	N-terminal EF-hand calcium-binding protein 2 (EF-hand calcium-binding protein 2) (Neuronal calcium-binding protein 2)	GAD-vs-P2	1.21432	0.241297	5.03247	32	1.80817e-05	NA	0.12	0	6	6	6	132	90	42	10.7208	5.31552e-05
P70404	Idh3g	Isocitrate dehydrogenase [NAD] subunit gamma 1, mitochondrial (Isocitric dehydrogenase subunit gamma) (NAD(+)-specific ICDH subunit gamma)	GAD-vs-P2	-1.16121	0.232316	-4.9984	33	1.85341e-05	NA	0.266667	0	12	9	12	220	160	60	11.6785	5.39173e-05
Q8CAA7	Pgm2l1	Glucose 1,6-bisphosphate synthase (EC 2.7.1.106) (Phosphoglucomutase-2-like 1)	GAD-vs-P2	-1.34258	0.270029	-4.97196	33	2.00348e-05	NA	0.336667	0	12	9	12	202	152	50	10.4573	5.78784e-05
Q3UHD1	Adgrb1 Bai1	Adhesion G protein-coupled receptor B1 (Brain-specific angiogenesis inhibitor 1) [Cleaved into: Vasculostatin-120 (Vstat120); Vasculostatin-40 (Vstat-40)]	GAD-vs-P2	-0.643538	0.129549	-4.96752	33	2.02984e-05	NA	0.461333	0	15	9	15	208	149	59	10.6916	5.82354e-05
Q8VBV7	Cops8 Csn8	COP9 signalosome complex subunit 8 (SGN8) (Signalosome subunit 8) (COP9 homolog) (JAB1-containing signalosome subunit 8)	GAD-vs-P2	1.07447	0.217796	4.93336	32	2.41165e-05	NA	0.296667	0	12	12	9	214	151	63	10.7873	6.82481e-05
Q9CQN1	Trap1 Hsp75	Heat shock protein 75 kDa, mitochondrial (HSP 75) (TNFR-associated protein 1) (Tumor necrosis factor type 1 receptor-associated protein) (TRAP-1)	GAD-vs-P2	-0.781881	0.159271	-4.90911	33	2.41058e-05	NA	0.266667	0	11	11	10	220	160	60	11.3639	6.82481e-05
P62874	Gnb1	Guanine nucleotide-binding protein G(I)/G(S)/G(T) subunit beta-1 (Transducin beta chain 1)	GAD-vs-P2	-1.25194	0.255219	-4.90535	33	2.43737e-05	NA	0.0184615	0	13	13	13	319	234	85	12.3909	6.85099e-05
P17751	Tpi1 Tpi	Triosephosphate isomerase (TIM) (EC 5.3.1.1) (Methylglyoxal synthase) (EC 4.2.3.3) (Triose-phosphate isomerase)	GAD-vs-P2	-1.62391	0.334918	-4.84868	33	2.87914e-05	NA	0.394545	0	21	18	18	339	253	86	12.0734	8.03841e-05
P28661;P28661-2;P28661-3;P28661-4;P28661-5	Septin4 Bh5 Gm11492 Pnutl2 Sep4 Sept4	Septin-4 (Bradeion beta) (Brain protein H5) (CE5B3 beta) (Cell division control-related protein 2) (hCDCREL-2) (Peanut-like protein 2)	GAD-vs-P2	-0.782218	0.161918	-4.83095	33	3.03308e-05	NA	0.0285714	0	7	7	7	170	122	48	13.5035	8.41174e-05
Q9DB75;Q9DB75-2	Cdip1	Cell death-inducing p53-target protein 1 (LITAF-like protein)	GAD-vs-P2	0.817363	0.169405	4.8249	33	3.0874e-05	NA	0.173333	0	6	6	6	124	88	36	10.8696	8.5057e-05
Q03517	Scg2 Chgc Scg-2	Secretogranin-2 (Chromogranin-C) (Secretogranin II) (SgII) [Cleaved into: Secretoneurin (SN); Manserin]	GAD-vs-P2	1.2515	0.25833	4.84457	32	3.1204e-05	NA	0.516667	0	12	12	12	145	95	50	10.1134	8.54004e-05
O35405	Pld3 Sam9	5'-3' exonuclease PLD3 (EC 3.1.16.1) (Choline phosphatase 3) (Phosphatidylcholine-hydrolyzing phospholipase D3) (Phospholipase D3) (PLD 3) (Schwannoma-associated protein 9) (SAM-9)	GAD-vs-P2	-0.655061	0.136286	-4.80652	33	3.25858e-05	NA	0.024	0	10	10	10	244	177	67	11.1487	8.85993e-05
Q9D358;Q9D358-2	Acp1	Low molecular weight phosphotyrosine protein phosphatase (LMW-PTP) (LMW-PTPase) (EC 3.1.3.48) (Low molecular weight cytosolic acid phosphatase) (EC 3.1.3.2)	GAD-vs-P2	-0.752271	0.156697	-4.80081	33	3.31365e-05	NA	0.324444	0	8	8	6	152	113	39	11.2249	8.95117e-05
Q05920	Pc Pcx	Pyruvate carboxylase, mitochondrial (EC 6.4.1.1) (Pyruvic carboxylase) (PCB)	GAD-vs-P2	-0.726007	0.152438	-4.76264	33	3.70633e-05	NA	0	0	10	10	10	250	180	70	13.1685	9.94731e-05
Q99MN9	Pccb	Propionyl-CoA carboxylase beta chain, mitochondrial (PCCase subunit beta) (EC 6.4.1.3) (Propanoyl-CoA:carbon dioxide ligase subunit beta)	GAD-vs-P2	-1.11661	0.235107	-4.74935	32	4.11172e-05	NA	0.29	0	12	12	9	216	159	57	11.5294	0.000109646
Q925N0	Sfxn5	Sideroflexin-5	GAD-vs-P2	-1.15239	0.244762	-4.70822	33	4.34707e-05	NA	0.573333	0	14	14	9	227	164	63	12.5182	0.000115184
Q9WUA3-1	Pfkp Pfkc	ATP-dependent 6-phosphofructokinase, platelet type (ATP-PFK) (PFK-P) (EC 2.7.1.11) (6-phosphofructokinase type C) (Phosphofructo-1-kinase isozyme C) (PFK-C) (Phosphohexokinase)	GAD-vs-P2	-1.09284	0.23236	-4.70319	33	4.41149e-05	NA	0.222222	0	9	9	9	175	135	40	11.4588	0.000116151
P61022	Chp1 Chp Sid470	Calcineurin B homologous protein 1 (Calcineurin B-like protein) (Calcium-binding protein CHP) (Calcium-binding protein p22) (EF-hand calcium-binding domain-containing protein p22) (Sid 470) (p24)	GAD-vs-P2	0.972943	0.20613	4.72004	32	4.4756e-05	NA	0.153333	0	6	6	6	127	89	38	9.68773	0.000117097
Q8BJY1	Psmd5 Kiaa0072	26S proteasome non-ATPase regulatory subunit 5 (26S protease subunit S5 basic) (26S proteasome subunit S5B)	GAD-vs-P2	0.814815	0.174532	4.66858	33	4.88183e-05	NA	0.493333	0	12	12	12	152	105	47	10.8105	0.000126928
Q80TB8	Vat1l Kiaa1576	Synaptic vesicle membrane protein VAT-1 homolog-like (EC 1.-.-.-)	GAD-vs-P2	1.02982	0.220819	4.66363	33	4.95298e-05	NA	0	0	6	6	6	150	108	42	12.295	0.000127978
P70441-1	Nherf1 Nherf Slc9a3r1	Na(+)/H(+) exchange regulatory cofactor NHE-RF1 (NHERF-1) (Ezrin-radixin-moesin-binding phosphoprotein 50) (EBP50) (Regulatory cofactor of Na(+)/H(+) exchanger) (Sodium-hydrogen exchanger regulatory factor 1) (Solute carrier family 9 isoform A3 regulatory factor 1)	GAD-vs-P2	-0.872095	0.187441	-4.65264	33	5.11467e-05	NA	0.301538	0	12	12	10	227	166	61	12.3225	0.00013134
P62880	Gnb2	Guanine nucleotide-binding protein G(I)/G(S)/G(T) subunit beta-2 (G protein subunit beta-2) (Transducin beta chain 2)	GAD-vs-P2	-1.33777	0.288851	-4.63136	33	5.44292e-05	NA	0.02	0	12	12	12	294	216	78	12.3545	0.000138911
P50518	Atp6v1e1 Atp6e Atp6e2	V-type proton ATPase subunit E 1 (V-ATPase subunit E 1) (V-ATPase 31 kDa subunit) (p31) (Vacuolar proton pump subunit E 1)	GAD-vs-P2	0.833771	0.180903	4.60893	33	5.81156e-05	NA	0	0	11	11	11	275	198	77	13.737	0.000147415
O35658	C1qbp Gc1qbp	Complement component 1 Q subcomponent-binding protein, mitochondrial (GC1q-R protein) (Glycoprotein gC1qBP) (C1qBP)	GAD-vs-P2	-1.17307	0.255463	-4.59194	33	6.10695e-05	NA	0.351111	0	9	9	9	146	114	32	11.8014	0.000153969
Q8BFR5	Tufm	Elongation factor Tu, mitochondrial	GAD-vs-P2	-0.677628	0.147793	-4.58499	33	6.23215e-05	NA	0.157143	0	14	14	14	295	214	81	12.8536	0.000156179
P11798-1	Camk2a	Calcium/calmodulin-dependent protein kinase type II subunit alpha (CaM kinase II subunit alpha) (CaMK-II subunit alpha) (EC 2.7.11.17)	GAD-vs-P2	-1.00104	0.218458	-4.58227	33	6.2817e-05	NA	0	0	12	12	12	300	216	84	14.3549	0.000156478
P31648	Slc6a1 Gabt1 Gat-1 Gat1	Sodium- and chloride-dependent GABA transporter 1 (GAT-1) (Solute carrier family 6 member 1)	GAD-vs-P2	1.60345	0.350572	4.57381	33	6.43861e-05	NA	0.276667	0	12	10	12	219	149	70	12.2532	0.000159432
Q3V3R1	Mthfd1l Fthfsdc1	Monofunctional C1-tetrahydrofolate synthase, mitochondrial (EC 6.3.4.3) (Formyltetrahydrofolate synthetase)	GAD-vs-P2	-0.739671	0.162024	-4.56519	33	6.60266e-05	NA	0	0	11	11	11	275	198	77	11.601	0.000161713
Q99MR8	Mccc1 Mcca	Methylcrotonoyl-CoA carboxylase subunit alpha, mitochondrial (MCCase subunit alpha) (EC 6.4.1.4) (3-methylcrotonyl-CoA carboxylase 1) (3-methylcrotonyl-CoA carboxylase biotin-containing subunit) (3-methylcrotonyl-CoA:carbon dioxide ligase subunit alpha)	GAD-vs-P2	-1.22846	0.266665	-4.60675	31	6.60846e-05	NA	0.477333	0	14	14	12	198	153	45	10.5898	0.000161713
Q8C3Q5;Q8C3Q5-2	Shisa7	Protein shisa-7 (Cystine-knot AMPAR modulating protein of 59 kDa) (CKAMP59) (GABA(A) receptor auxiliary subunit Shisa7) (Shisa family member 7)	GAD-vs-P2	-0.753796	0.165856	-4.54488	33	7.00518e-05	NA	0.284444	0	9	9	9	161	121	40	11.2242	0.000170419
Q9D164;Q9D164-2	Fxyd6 Plp	FXYD domain-containing ion transport regulator 6 (PLM-like protein) (Phosphohippolin)	GAD-vs-P2	0.971456	0.213988	4.53977	33	7.11032e-05	NA	0.222222	0	9	9	9	175	118	57	11.8496	0.000171971
Q9CQA3	Sdhb	Succinate dehydrogenase [ubiquinone] iron-sulfur subunit, mitochondrial (EC 1.3.5.1) (Iron-sulfur subunit of complex II) (Ip)	GAD-vs-P2	-0.906663	0.200343	-4.52555	33	7.41093e-05	NA	0.00363636	0	11	11	11	274	197	77	13.3497	0.000178205
Q91VR2	Atp5f1c Atp5c1	ATP synthase subunit gamma, mitochondrial (ATP synthase F1 subunit gamma) (F-ATPase gamma subunit)	GAD-vs-P2	-0.683557	0.151484	-4.51239	33	7.70035e-05	NA	0.0153846	0	13	13	13	320	231	89	13.9091	0.0001841
Q7TN29;Q7TN29-2	Smap2 Smap1l	Stromal membrane-associated protein 2 (Stromal membrane-associated protein 1-like)	GAD-vs-P2	0.625995	0.139182	4.49766	33	8.03775e-05	NA	0.0266667	0	9	9	9	219	156	63	11.1891	0.00019059
Q8BH55	Thnsl1	Threonine synthase-like 1 (TSH1)	GAD-vs-P2	-0.966335	0.212999	-4.5368	31	8.06343e-05	NA	0.4	0	12	12	9	183	147	36	10.1041	0.00019059
P10649	Gstm1	Glutathione S-transferase Mu 1 (EC 2.5.1.18) (GST 1-1) (GST class-mu 1) (Glutathione S-transferase GT8.7) (pmGT10)	GAD-vs-P2	-0.818636	0.183768	-4.45472	33	9.10611e-05	NA	0.577143	0	20	17	15	230	167	63	13.0154	0.000214019
Q9ESW4	Agk Mulk	Acylglycerol kinase, mitochondrial (EC 2.7.1.107) (EC 2.7.1.138) (EC 2.7.1.94) (Multiple substrate lipid kinase) (MuLK) (Multi-substrate lipid kinase)	GAD-vs-P2	-0.695356	0.156187	-4.45209	33	9.176e-05	NA	0.00888889	0	9	9	9	223	161	62	12.3963	0.00021445
Q3THE2	Myl12b Mrlc2 Mylc2b	Myosin regulatory light chain 12B (Myosin regulatory light chain 2-B, smooth muscle isoform) (Myosin regulatory light chain 20 kDa) (MLC20) (Myosin regulatory light chain MRLC2)	GAD-vs-P2	0.691169	0.155583	4.44246	33	9.43624e-05	NA	0.232727	0	11	11	8	211	155	56	12.2287	0.0002193
Q6WVG3	Kctd12 Pfet1	BTB/POZ domain-containing protein KCTD12 (Pfetin) (Predominantly fetal expressed T1 domain)	GAD-vs-P2	0.780717	0.175918	4.43795	33	9.56047e-05	NA	0.43	0	11	11	11	171	120	51	11.367	0.000220953
Q9CPP6	Ndufa5	NADH dehydrogenase [ubiquinone] 1 alpha subcomplex subunit 5 (Complex I subunit B13) (Complex I-13kD-B) (CI-13kD-B) (NADH-ubiquinone oxidoreductase 13 kDa-B subunit)	GAD-vs-P2	-1.39102	0.31386	-4.43197	33	9.72792e-05	NA	0.3	0	10	10	9	211	149	62	13.0769	0.000223581
Q6PB44-1;Q6PB44-2	Ptpn23 Kiaa1471	Tyrosine-protein phosphatase non-receptor type 23 (EC 3.1.3.48)	GAD-vs-P2	0.811717	0.177833	4.56449	27	9.81519e-05	NA	0.453333	0	6	6	6	82	53	29	9.39894	0.000224347
P03995;P03995-2	Gfap	Glial fibrillary acidic protein (GFAP)	GAD-vs-P2	-1.1039	0.249753	-4.41997	33	0.000100726	NA	0.421333	0	12	9	12	217	158	59	11.0804	0.000228972
P56812	Pdcd5 Tfar19	Programmed cell death protein 5 (TF-1 cell apoptosis-related protein 19) (Protein TFAR19)	GAD-vs-P2	0.882418	0.20063	4.39823	33	0.000107278	NA	0.0177778	0	9	9	9	221	158	63	10.7894	0.000242542
P28867-1;P28867-2	Prkcd Pkcd	Protein kinase C delta type (EC 2.7.11.13) (Tyrosine-protein kinase PRKCD) (EC 2.7.10.2) (nPKC-delta) [Cleaved into: Protein kinase C delta type regulatory subunit; Protein kinase C delta type catalytic subunit (Sphingosine-dependent protein kinase-1) (SDK1)]	GAD-vs-P2	-0.8507	0.193055	-4.40652	32	0.000110409	NA	0.293333	0	6	6	6	106	82	24	9.60587	0.000248272
P08249	Mdh2 Mor1	Malate dehydrogenase, mitochondrial (EC 1.1.1.37)	GAD-vs-P2	-0.797677	0.182887	-4.36159	33	0.000119286	NA	0.00222222	0	18	18	18	449	324	125	15.5291	0.000266791
O35459	Ech1	Delta(3,5)-Delta(2,4)-dienoyl-CoA isomerase, mitochondrial (EC 5.3.3.-)	GAD-vs-P2	-1.33092	0.301786	-4.41017	30	0.000122404	NA	0.4	0	6	6	6	135	102	33	10.6394	0.000269418
P48036	Anxa5 Anx5	Annexin A5 (Anchorin CII) (Annexin V) (Annexin-5) (Calphobindin I) (CPB-I) (Endonexin II) (Lipocortin V) (Placental anticoagulant protein 4) (PP4) (Placental anticoagulant protein I) (PAP-I) (Thromboplastin inhibitor) (Vascular anticoagulant-alpha) (VAC-alpha)	GAD-vs-P2	-0.688349	0.158108	-4.35367	33	0.000122051	NA	0.402667	0	9	9	9	224	161	63	11.5556	0.000269418
Q9R062	Gyg1 Gyg	Glycogenin-1 (GN-1) (GN1) (EC 2.4.1.186)	GAD-vs-P2	-0.777926	0.176308	-4.41232	30	0.00012167	NA	0.0933333	0	6	6	6	136	101	35	10.1785	0.000269418
Q640R3	Hepacam	Hepatic and glial cell adhesion molecule (glialCAM) (Hepatocyte cell adhesion molecule) (Protein hepaCAM)	GAD-vs-P2	-1.0533	0.245022	-4.2988	33	0.000143014	NA	0.352	0	12	12	12	243	181	62	10.8143	0.000313125
O55074;Q7TN79	Akap7 Akap18	A-kinase anchor protein 7 isoform alpha (AKAP-7 isoform alpha) (A-kinase anchor protein 18) (AKAP-18) (A-kinase anchor protein 9 kDa) (AKAP 9) (Protein kinase A-anchoring protein 7 isoform alpha) (PRKA7 isoform alpha)	GAD-vs-P2	0.860532	0.200305	4.2961	33	0.000144132	NA	0.233333	0	6	6	6	115	80	35	10.3328	0.000313922
Q3TXX4	Slc17a7 Bnpi Vglut1	Vesicular glutamate transporter 1 (VGluT1) (Brain-specific Na(+)-dependent inorganic phosphate cotransporter) (Solute carrier family 17 member 7)	GAD-vs-P2	-0.860316	0.201046	-4.27921	33	0.000151328	NA	0.376471	0	17	17	17	265	199	66	12.4164	0.000327878
P63044	Vamp2 Syb2	Vesicle-associated membrane protein 2 (VAMP-2) (Synaptobrevin-2)	GAD-vs-P2	0.978792	0.229473	4.26539	33	0.000157477	NA	0.445333	0	30	30	19	427	303	124	15.0525	0.000339433
P31650	Slc6a11 Gabt3 Gabt4 Gat-4 Gat3 Gat4	Sodium- and chloride-dependent GABA transporter 3 (GAT-3) (Sodium- and chloride-dependent GABA transporter 4) (GAT-4) (Solute carrier family 6 member 11)	GAD-vs-P2	-0.845623	0.199772	-4.23295	33	0.000172891	NA	0.230769	0	13	10	13	250	180	70	12.8553	0.000368379
Q61553	Fscn1 Fan1 Snl	Fascin (Singed-like protein)	GAD-vs-P2	-1.18721	0.280558	-4.2316	33	0.000173563	NA	0.52	0	16	15	16	217	164	53	11.1045	0.000368379
Q9R0P3	Esd Es10 Sid478	S-formylglutathione hydrolase (FGH) (EC 3.1.2.12) (Esterase 10) (Esterase D) (Sid 478)	GAD-vs-P2	-0.882883	0.203941	-4.32911	28	0.0001729	NA	0.166667	0	6	6	6	125	102	23	10.7054	0.000368379
P47857;P47857-2;P47857-3	Pfkm Pfk-m Pfka	ATP-dependent 6-phosphofructokinase, muscle type (ATP-PFK) (PFK-M) (EC 2.7.1.11) (6-phosphofructokinase type A) (Phosphofructo-1-kinase isozyme A) (PFK-A) (Phosphohexokinase)	GAD-vs-P2	-0.832275	0.197867	-4.20624	33	0.000186684	NA	0.298462	0	13	10	13	231	167	64	12.0072	0.000394216
P14231	Atp1b2	Sodium/potassium-transporting ATPase subunit beta-2 (Adhesion molecule in glia) (AMOG) (Sodium/potassium-dependent ATPase subunit beta-2)	GAD-vs-P2	-1.28667	0.306238	-4.20153	33	0.000189228	NA	0.421053	0	19	13	19	281	212	69	11.2813	0.000396083
Q91VD9	Ndufs1	NADH-ubiquinone oxidoreductase 75 kDa subunit, mitochondrial (EC 7.1.1.2) (Complex I-75kD) (CI-75kD)	GAD-vs-P2	-0.609273	0.145028	-4.20108	33	0.000189472	NA	0	0	14	14	14	350	252	98	15.1064	0.000396083
P15532	Nme1 Nm23	Nucleoside diphosphate kinase A (NDK A) (NDP kinase A) (EC 2.7.4.6) (Metastasis inhibition factor NM23) (NDPK-A) (Tumor metastatic process-associated protein) (nm23-M1)	GAD-vs-P2	-1.10346	0.262956	-4.19639	33	0.000192044	NA	0.305	0	8	8	8	139	102	37	11.3306	0.000397464
Q8CHU3-1;Q8CHU3-2	Epn2	Epsin-2 (EPS-15-interacting protein 2) (Intersectin-EH-binding protein 2) (Ibp2)	GAD-vs-P2	-0.861199	0.204356	-4.21421	32	0.000191158	NA	0.262222	0	9	9	9	166	126	40	9.89288	0.000397464
Q9D8B3	Chmp4b	Charged multivesicular body protein 4b (Chromatin-modifying protein 4b) (CHMP4b)	GAD-vs-P2	0.776214	0.185302	4.18892	33	0.000196203	NA	0.142857	0	14	14	14	300	205	95	10.4604	0.000404061
Q9D924	Isca1 Hbld2	Iron-sulfur cluster assembly 1 homolog, mitochondrial (HESB-like domain-containing protein 2) (Iron-sulfur assembly protein IscA)	GAD-vs-P2	-1.24252	0.295697	-4.20201	32	0.000197904	NA	0.2	0	6	6	6	120	92	28	10.2044	0.000405556
P62897	Cycs	Cytochrome c, somatic	GAD-vs-P2	0.826552	0.198165	4.17102	33	0.00020654	NA	0.222857	0	13	13	11	274	197	77	13.1449	0.00042118
P61089	Ube2n Blu	Ubiquitin-conjugating enzyme E2 N (EC 2.3.2.23) (Bendless-like ubiquitin-conjugating enzyme) (E2 ubiquitin-conjugating enzyme N) (Ubc13) (Ubiquitin carrier protein N) (Ubiquitin-protein ligase N)	GAD-vs-P2	0.671919	0.161231	4.16744	33	0.000208672	NA	0	0	11	11	11	275	198	77	13.5075	0.000421396
Q9Z2W8	Gria4 Glur4	Glutamate receptor 4 (GluR-4) (GluR4) (AMPA-selective glutamate receptor 4) (GluR-D) (Glutamate receptor ionotropic, AMPA 4) (GluA4)	GAD-vs-P2	-1.16845	0.263438	-4.43539	22	0.00020828	NA	0.38	0	6	6	6	93	72	21	11.4352	0.000421396
Q6P9K8;Q6P9K8-2	Caskin1 Kiaa1306	Caskin-1 (CASK-interacting protein 1)	GAD-vs-P2	0.716029	0.1719	4.16538	33	0.000209908	NA	0.08	0	6	6	6	138	97	41	11.2002	0.000421843
Q9DCT1	Akr1e2 Akr1cl2 Akr1e1	1,5-anhydro-D-fructose reductase (AF reductase) (EC 1.1.1.263) (Aldo-keto reductase family 1 member C-like protein 2) (Aldo-keto reductase family 1 member E1) (Aldo-keto reductase family 1 member E2)	GAD-vs-P2	-0.938347	0.224975	-4.1709	32	0.000216172	NA	0.446667	0	6	6	5	84	61	23	10.5841	0.000432344
P97807-1;P97807-2	Fh Fh1	Fumarate hydratase, mitochondrial (Fumarase) (EC 4.2.1.2) (EF-3)	GAD-vs-P2	-0.847936	0.204924	-4.1378	33	0.000227158	NA	0.25	0	9	9	9	225	162	63	13.0469	0.000452141
Q99JY0	Hadhb	Trifunctional enzyme subunit beta, mitochondrial (TP-beta) [Includes: 3-ketoacyl-CoA thiolase (EC 2.3.1.155) (EC 2.3.1.16) (Acetyl-CoA acyltransferase) (Beta-ketothiolase)]	GAD-vs-P2	-0.867877	0.21065	-4.12	33	0.000239025	NA	0	0	10	10	10	250	180	70	13.4316	0.000473497
Q8CC35;Q8CC35-2;Q8CC35-3	Synpo Kiaa1029	Synaptopodin	GAD-vs-P2	-0.746033	0.181505	-4.11026	33	0.000245775	NA	0.012	0	10	10	10	247	177	70	12.0917	0.000484561
Q6PB66	Lrpprc Lrp130	Leucine-rich PPR motif-containing protein, mitochondrial (130 kDa leucine-rich protein) (LRP 130) (mLRP130)	GAD-vs-P2	-0.904377	0.220781	-4.09626	33	0.000255805	NA	0.00444444	0	9	9	9	224	161	63	11.5054	0.000501956
Q9JK42	Pdk2	[Pyruvate dehydrogenase (acetyl-transferring)] kinase isozyme 2, mitochondrial (EC 2.7.11.2) (Pyruvate dehydrogenase kinase isoform 2) (PDH kinase 2)	GAD-vs-P2	-0.962539	0.235077	-4.09456	33	0.000257045	NA	0.263333	0	11	11	9	221	160	61	11.4721	0.000502022
Q9JII6	Akr1a1 Akr1a4	Aldo-keto reductase family 1 member A1 (EC 1.1.1.2) (EC 1.1.1.33) (EC 1.1.1.372) (EC 1.1.1.54) (Alcohol dehydrogenase [NADP(+)]) (Aldehyde reductase) (Glucuronate reductase) (EC 1.1.1.19) (Glucuronolactone reductase) (EC 1.1.1.20)	GAD-vs-P2	-0.642481	0.15702	-4.09171	33	0.000259149	NA	0.00363636	0	11	11	11	274	197	77	11.2973	0.000503766
P58281-1;P58281-2	Opa1	Dynamin-like 120 kDa protein, mitochondrial (EC 3.6.5.5) (Large GTP-binding protein) (LargeG) (Optic atrophy protein 1 homolog) [Cleaved into: Dynamin-like 120 kDa protein, form S1]	GAD-vs-P2	-0.637835	0.156257	-4.08196	33	0.000266456	NA	0	0	12	12	12	300	216	84	12.7224	0.000513175
Q7TPB0	Plppr3 Kiaa4076 Lppr3 Prg2	Phospholipid phosphatase-related protein type 3 (Inactive phospholipid phosphatase PLPPR3) (Lipid phosphate phosphatase-related protein type 3) (Plasticity-related gene 2 protein) (PRG-2)	GAD-vs-P2	1.0607	0.254361	4.17005	28	0.000265917	NA	0.44	0	5	5	5	84	53	31	9.44328	0.000513175
P0C192	Lrrc4b Lrig4	Leucine-rich repeat-containing protein 4B (Netrin-G3 ligand) (NGL-3)	GAD-vs-P2	-0.756294	0.185364	-4.08004	33	0.000267923	NA	0.293333	0	9	9	7	159	124	35	10.2079	0.000513622
P34152;P34152-2;P34152-3;P34152-4;P34152-9	Ptk2 Fadk Fak Fak1 Kiaa4203	Focal adhesion kinase 1 (FADK 1) (EC 2.7.10.2) (Focal adhesion kinase-related nonkinase) (FRNK) (Protein-tyrosine kinase 2) (p125FAK) (pp125FAK)	GAD-vs-P2	-0.667643	0.163882	-4.07392	33	0.000272638	NA	0.364444	0	8	8	7	143	112	31	10.3226	0.000520263
P50544	Acadvl Vlcad	Very long-chain specific acyl-CoA dehydrogenase, mitochondrial (EC 1.3.8.9) (MVLCAD) (VLCAD)	GAD-vs-P2	-1.53139	0.377147	-4.06047	33	0.000283296	NA	0.655	0	14	12	11	207	153	54	10.5291	0.000538133
Q9CPW0	Cntnap2 Kiaa0868	Contactin-associated protein-like 2 (Cell recognition molecule Caspr2)	GAD-vs-P2	0.698511	0.172109	4.05854	33	0.000284858	NA	0.128889	0	9	9	9	196	139	57	10.919	0.00053864
P22315	Fech	Ferrochelatase, mitochondrial (EC 4.98.1.1) (Heme synthase) (Protoheme ferro-lyase)	GAD-vs-P2	-0.950538	0.234516	-4.05319	33	0.000289228	NA	0.48	0	15	12	15	195	140	55	10.8419	0.000544428
P19253	Rpl13a P198 Tstap198-7	60S ribosomal protein L13a (Transplantation antigen P198) (Tum-P198 antigen)	GAD-vs-P2	-0.658461	0.162609	-4.04936	33	0.000292403	NA	0.02	0	6	6	6	147	108	39	10.7966	0.000547926
Q5PR73	Diras2	GTP-binding protein Di-Ras2 (Distinct subgroup of the Ras family member 2)	GAD-vs-P2	-0.925036	0.228918	-4.0409	33	0.000299529	NA	0.316667	0	9	9	9	205	152	53	10.7328	0.000558763
Q9DB77	Uqcrc2	Cytochrome b-c1 complex subunit 2, mitochondrial (Complex III subunit 2) (Core protein II) (Ubiquinol-cytochrome-c reductase complex core protein 2)	GAD-vs-P2	-0.90929	0.225507	-4.0322	33	0.000307035	NA	0	0	14	14	14	350	252	98	13.613	0.000570208
P16858	Gapdh Gapd	Glyceraldehyde-3-phosphate dehydrogenase (GAPDH) (EC 1.2.1.12) (Peptidyl-cysteine S-nitrosylase GAPDH) (EC 2.6.99.-)	GAD-vs-P2	-0.925244	0.229798	-4.02633	33	0.000312205	NA	0.04	0	14	14	14	336	250	86	14.4322	0.000577233
P17182	Eno1 Eno-1	Alpha-enolase (EC 4.2.1.11) (2-phospho-D-glycerate hydro-lyase) (Enolase 1) (Non-neural enolase) (NNE)	GAD-vs-P2	-1.11088	0.278286	-3.99188	33	0.000344304	NA	0.0588235	0	16	16	16	400	288	112	14.3528	0.000628204
P50171;P50171-2	Hsd17b8 H2-Ke6 Hke6	(3R)-3-hydroxyacyl-CoA dehydrogenase (EC 1.1.1.n12) (17-beta-hydroxysteroid dehydrogenase 8) (17-beta-HSD 8) (3-ketoacyl-[acyl-carrier-protein] reductase alpha subunit) (KAR alpha subunit) (3-oxoacyl-[acyl-carrier-protein] reductase) (Estradiol 17-beta-dehydrogenase 8) (EC 1.1.1.62) (Protein Ke6) (Ke-6) (Testosterone 17-beta-dehydrogenase 8) (EC 1.1.1.239)	GAD-vs-P2	-0.764352	0.191348	-3.99456	33	0.000341694	NA	0.448	0	13	11	12	208	157	51	10.7838	0.000628204
Q9Z0S1	Bpnt1	3'(2'),5'-bisphosphate nucleotidase 1 (EC 3.1.3.7) (Bisphosphate 3'-nucleotidase 1) (PAP-inositol 1,4-phosphatase) (PIP)	GAD-vs-P2	-1.04265	0.261125	-3.9929	33	0.000343301	NA	0.251429	0	7	7	7	131	99	32	10.6087	0.000628204
Q01097	Grin2b	Glutamate receptor ionotropic, NMDA 2B (GluN2B) (Glutamate [NMDA] receptor subunit epsilon-2) (N-methyl D-aspartate receptor subtype 2B) (NMDAR2B) (NR2B)	GAD-vs-P2	-0.834314	0.209287	-3.98646	33	0.000349636	NA	0.0311111	0	9	9	9	218	160	58	10.9535	0.000632701
Q8C8T7	Elfn1 Ppp1r28	Protein ELFN1 (Extracellular leucine-rich repeat and fibronectin type-III domain-containing protein 1) (Protein phosphatase 1 regulatory subunit 28)	GAD-vs-P2	1.01458	0.25164	4.03186	30	0.000349811	NA	0.466667	0	6	6	6	80	51	29	8.97935	0.000632701
Q91WC3;Q91WC3-2	Acsl6 Facl6	Long-chain-fatty-acid--CoA ligase 6 (EC 6.2.1.3) (Arachidonate--CoA ligase) (EC 6.2.1.15) (Long-chain acyl-CoA synthetase 6) (LACS 6)	GAD-vs-P2	-1.10829	0.278546	-3.97882	33	0.000357292	NA	0.572	0	14	14	9	219	157	62	11.6126	0.000643436
Q9QYA2	Tomm40 Mom35 Tom40	Mitochondrial import receptor subunit TOM40 homolog (Mitochondrial outer membrane protein of 35 kDa) (MOM35) (Protein Haymaker) (Translocase of outer membrane 40 kDa subunit homolog)	GAD-vs-P2	-0.999388	0.251372	-3.97573	33	0.000360437	NA	0.191111	0	9	9	9	182	133	49	11.0777	0.000646301
Q922D8	Mthfd1	C-1-tetrahydrofolate synthase, cytoplasmic (C1-THF synthase) [Cleaved into: C-1-tetrahydrofolate synthase, cytoplasmic, N-terminally processed] [Includes: Methylenetetrahydrofolate dehydrogenase (EC 1.5.1.5); Methenyltetrahydrofolate cyclohydrolase (EC 3.5.4.9); Formyltetrahydrofolate synthetase (EC 6.3.4.3)]	GAD-vs-P2	-0.740113	0.186658	-3.96507	33	0.000371482	NA	0.64	0	16	12	12	165	124	41	10.2423	0.000663248
Q9DC07-1	Nebl Lnebl	LIM zinc-binding domain-containing Nebulette (Actin-binding Z-disk protein)	GAD-vs-P2	0.648699	0.163908	3.95769	33	0.000379334	NA	0.446667	0	12	12	9	166	112	54	10.3416	0.000674372
P15105	Glul Glns	Glutamine synthetase (GS) (EC 6.3.1.2) (Glutamate--ammonia ligase) (Palmitoyltransferase GLUL) (EC 2.3.1.225)	GAD-vs-P2	-1.23003	0.311259	-3.95178	33	0.000385726	NA	0.346	0	20	17	17	333	245	88	12.8715	0.000682108
Q6PD03	Ppp2r5a	Serine/threonine-protein phosphatase 2A 56 kDa regulatory subunit alpha isoform (PP2A B subunit isoform B'-alpha) (PP2A B subunit isoform B56-alpha) (PP2A B subunit isoform PR61-alpha) (PR61alpha) (PP2A B subunit isoform R5-alpha)	GAD-vs-P2	-0.753484	0.190724	-3.95065	33	0.000386965	NA	0.382222	0	9	9	8	139	108	31	10.0513	0.000682108
O08709	Prdx6 Aop2 Ltw4 Prdx5	Peroxiredoxin-6 (EC 1.11.1.27) (1-Cys peroxiredoxin) (1-Cys PRX) (Acidic calcium-independent phospholipase A2) (aiPLA2) (EC 3.1.1.4) (Antioxidant protein 2) (Glutathione-dependent peroxiredoxin) (Lysophosphatidylcholine acyltransferase 5) (LPC acyltransferase 5) (LPCAT-5) (Lyso-PC acyltransferase 5) (EC 2.3.1.23) (Non-selenium glutathione peroxidase) (NSGPx)	GAD-vs-P2	-0.768522	0.194648	-3.94827	33	0.000389579	NA	0	0	14	14	14	350	252	98	13.2049	0.000683819
D3Z7P3-1	Gls Gls1 Kiaa0838	Glutaminase kidney isoform, mitochondrial (GLS) (EC 3.5.1.2) [Cleaved into: Glutaminase kidney isoform, mitochondrial 68 kDa chain; Glutaminase kidney isoform, mitochondrial 65 kDa chain]	GAD-vs-P2	-1.14845	0.292008	-3.93292	33	0.000406862	NA	0.591111	0	17	17	12	185	143	42	10.702	0.000711153
Q14C51	Ptcd3 Mrps39	Pentatricopeptide repeat domain-containing protein 3, mitochondrial (28S ribosomal protein S39, mitochondrial) (MRP-S39)	GAD-vs-P2	-1.04381	0.262093	-3.9826	29	0.000419417	NA	0.47	0	9	9	8	159	121	38	9.75505	0.000730032
Q9DAS9	Gng12	Guanine nucleotide-binding protein G(I)/G(S)/G(O) subunit gamma-12	GAD-vs-P2	-0.74781	0.191225	-3.91062	33	0.000433316	NA	0.595556	0	5	5	5	91	68	23	12.9296	0.000751081
P50396	Gdi1 Rabgdia	Rab GDP dissociation inhibitor alpha (Rab GDI alpha) (Guanosine diphosphate dissociation inhibitor 1) (GDI-1)	GAD-vs-P2	-1.36457	0.352592	-3.87011	33	0.000485711	NA	0.5075	0	16	11	13	202	144	58	12.0238	0.000838406
Q08331	Calb2	Calretinin (CR)	GAD-vs-P2	0.912829	0.233924	3.90224	30	0.000499179	NA	0.273333	0	12	12	12	218	155	63	10.84	0.000858092
Q9D415-1;Q9D415-2;Q9D415-3;Q9D415-4	Dlgap1 Gkap Kiaa4162	Disks large-associated protein 1 (DAP-1) (Guanylate kinase-associated protein) (PSD-95/SAP90-binding protein 1) (SAP90/PSD-95-associated protein 1) (SAPAP1)	GAD-vs-P2	-0.64895	0.168713	-3.84649	33	0.000519071	NA	0.315556	0	9	9	9	154	122	32	10.9535	0.000888615
Q6PHN9	Rab35	Ras-related protein Rab-35	GAD-vs-P2	-0.626678	0.16433	-3.81355	33	0.000569334	NA	0.304	0	9	9	7	174	128	46	14.0233	0.000970668
O88967	Yme1l1	ATP-dependent zinc metalloprotease YME1L1 (EC 3.4.24.-) (ATP-dependent metalloprotease FtsH1) (YME1-like protein 1)	GAD-vs-P2	-0.768431	0.194212	-3.95666	24	0.000587854	NA	0.4	0	6	6	6	90	69	21	10.0387	0.000998151
Q91Z53	Grhpr Glxr	Glyoxylate reductase/hydroxypyruvate reductase (EC 1.1.1.79) (EC 1.1.1.81)	GAD-vs-P2	-0.739823	0.194379	-3.80609	32	0.000601902	NA	0.403333	0	9	9	9	179	134	45	10.4249	0.0010176
Q9QYI5;Q9QYI5-1;Q9QYI5-2	Dnajb2 Dnajb10	DnaJ homolog subfamily B member 2 (DnaJ homolog subfamily B member 10) (mDj8)	GAD-vs-P2	0.657833	0.172899	3.80472	32	0.000604197	NA	0.382222	0	9	9	9	139	94	45	9.80215	0.0010176
Q9QZ88;Q9QZ88-2	Vps29	Vacuolar protein sorting-associated protein 29 (Vesicle protein sorting 29)	GAD-vs-P2	-0.911115	0.241213	-3.77722	33	0.000630246	NA	0.423333	0	9	9	9	173	136	37	10.4538	0.00105719
F8VPU2	Farp1	FERM, ARHGEF and pleckstrin domain-containing protein 1 (FERM, RhoGEF and pleckstrin domain-containing protein 1)	GAD-vs-P2	-0.857637	0.227203	-3.77477	33	0.000634586	NA	0.34	0	10	9	10	198	149	49	9.92401	0.00106019
Q9CYW4	Hdhd3	Haloacid dehalogenase-like hydrolase domain-containing protein 3	GAD-vs-P2	-1.17801	0.311434	-3.78255	32	0.000642491	NA	0.262222	0	9	9	6	166	129	37	9.97182	0.00106911
Q9D1A2	Cndp2 Cn2	Cytosolic non-specific dipeptidase (EC 3.4.13.18) (CNDP dipeptidase 2) (Glutamate carboxypeptidase-like protein 1) (Threonyl dipeptidase)	GAD-vs-P2	-0.593844	0.157587	-3.76836	33	0.000646046	NA	0.421333	0	11	9	11	217	162	55	11.3497	0.00107074
Q99L13	Hibadh	3-hydroxyisobutyrate dehydrogenase, mitochondrial (HIBADH) (EC 1.1.1.31)	GAD-vs-P2	-0.768729	0.204902	-3.75169	33	0.000676822	NA	0.522222	0	9	9	9	215	159	56	11.0308	0.00111729
P63080	Gabrb3 Gabrb-3	Gamma-aminobutyric acid receptor subunit beta-3 (GABA(A) receptor subunit beta-3)	GAD-vs-P2	1.05166	0.28084	3.74469	33	0.000690154	NA	0.449231	0	12	12	12	179	120	59	10.5687	0.00113033
Q9Z268	Rasal1 Rasal	RasGAP-activating-like protein 1 (RAS protein activator like 1) (Ras GTPase-activating-like protein)	GAD-vs-P2	-0.690125	0.184261	-3.74537	33	0.000688853	NA	0.38	0	12	12	12	186	138	48	10.8324	0.00113033
Q8QZS1	Hibch	3-hydroxyisobutyryl-CoA hydrolase, mitochondrial (EC 3.1.2.4) (3-hydroxyisobutyryl-coenzyme A hydrolase) (HIB-CoA hydrolase) (HIBYL-CoA-H)	GAD-vs-P2	-0.925841	0.247607	-3.73915	32	0.000724395	NA	0.698333	0	13	8	13	181	136	45	10.7212	0.00118176
Q8C522	Endod1 Kiaa0830	Endonuclease domain-containing 1 protein (EC 3.1.30.-)	GAD-vs-P2	0.690534	0.185474	3.72308	33	0.000732968	NA	0.00666667	0	6	6	6	149	107	42	11.3656	0.00118644
Q99KB8;Q99KB8-2	Hagh Glo2	Hydroxyacylglutathione hydrolase, mitochondrial (EC 3.1.2.6) (Glyoxalase II) (Glx II)	GAD-vs-P2	-1.33462	0.350405	-3.80879	27	0.000732356	NA	0.583333	0	11	11	5	127	111	16	9.81002	0.00118644
Q3U5Q7	Cmpk2 Tyki	UMP-CMP kinase 2, mitochondrial (EC 2.7.4.14) (Nucleoside-diphosphate kinase) (EC 2.7.4.6) (Thymidylate kinase LPS-inducible member) (TYKi)	GAD-vs-P2	-0.909901	0.245084	-3.71261	33	0.000754632	NA	0.12	0	9	9	9	198	153	45	10.3474	0.0012127
Q8BVI4	Qdpr Dhpr	Dihydropteridine reductase (EC 1.5.1.34) (HDHPR) (Quinoid dihydropteridine reductase)	GAD-vs-P2	-0.841493	0.225956	-3.72414	32	0.000755021	NA	0.6	0	6	6	6	120	93	27	11.2182	0.0012127
O35215	Ddt	D-dopachrome decarboxylase (EC 4.1.1.84) (D-dopachrome tautomerase)	GAD-vs-P2	-0.839934	0.227079	-3.69887	33	0.000783996	NA	0.530667	0	15	12	11	176	135	41	10.889	0.00125439
P14211	Calr	Calreticulin (CRP55) (Calregulin) (Endoplasmic reticulum resident protein 60) (ERp60) (HACBP)	GAD-vs-P2	-0.929764	0.25219	-3.68676	33	0.000810787	NA	0.249231	0	12	12	10	246	178	68	11.8921	0.00129229
Q99KE1	Me2	NAD-dependent malic enzyme, mitochondrial (NAD-ME) (EC 1.1.1.38) (Malic enzyme 2)	GAD-vs-P2	-0.752	0.204427	-3.67858	33	0.000829409	NA	0.333333	0	10	9	10	200	152	48	10.7086	0.00131692
Q8BH04	Pck2	Phosphoenolpyruvate carboxykinase [GTP], mitochondrial (PEPCK-M) (EC 4.1.1.32)	GAD-vs-P2	-1.1046	0.297418	-3.71397	30	0.000832604	NA	0.64	0	16	13	12	194	147	47	10.3636	0.00131697
Q62261-1	Sptbn1 Elf Spnb-2 Spnb2 Sptb2	Spectrin beta chain, non-erythrocytic 1 (Beta-II spectrin) (Embryonic liver fodrin) (Fodrin beta chain)	GAD-vs-P2	-0.65941	0.179456	-3.6745	33	0.000838828	NA	0.00363636	0	11	11	11	274	197	77	11.9358	0.00132179
O88844	Idh1	Isocitrate dehydrogenase [NADP] cytoplasmic (IDH) (IDH1) (EC 1.1.1.42) (Cytosolic NADP-isocitrate dehydrogenase) (IDPc) (NADP(+)-specific ICDH) (Oxalosuccinate decarboxylase)	GAD-vs-P2	-0.994214	0.27167	-3.65964	33	0.000874073	NA	0.746667	0	12	11	7	134	109	25	10.2335	0.00137213
Q8VD33	Sgtb	Small glutamine-rich tetratricopeptide repeat-containing protein beta (Beta-SGT)	GAD-vs-P2	0.84445	0.230097	3.66998	31	0.000905593	NA	0.466667	0	6	6	5	80	56	24	10.1087	0.00141627
O08756	Hsd17b10 Erab Hadh2	3-hydroxyacyl-CoA dehydrogenase type-2 (EC 1.1.1.35) (17-beta-estradiol 17-dehydrogenase) (EC 1.1.1.62) (2-methyl-3-hydroxybutyryl-CoA dehydrogenase) (MHBD) (3-alpha-(17-beta)-hydroxysteroid dehydrogenase (NAD(+))) (EC 1.1.1.239) (3-hydroxy-2-methylbutyryl-CoA dehydrogenase) (EC 1.1.1.178) (3-hydroxyacyl-CoA dehydrogenase type II) (3alpha(or 20beta)-hydroxysteroid dehydrogenase) (EC 1.1.1.53) (7-…	GAD-vs-P2	-0.706153	0.193929	-3.6413	33	0.00091957	NA	0.3675	0	15	10	15	253	180	73	12.037	0.00143274
D3YVF0	Akap5 Akap150	A-kinase anchor protein 5 (AKAP-5) (A-kinase anchor protein 150 kDa) (AKAP 150) (P150) (cAMP-dependent protein kinase regulatory subunit II high affinity-binding protein)	GAD-vs-P2	0.691996	0.190688	3.62894	33	0.00095148	NA	0.526667	0	16	10	15	220	154	66	10.894	0.00147398
Q8QZT1	Acat1	Acetyl-CoA acetyltransferase, mitochondrial (EC 2.3.1.9) (Acetoacetyl-CoA thiolase)	GAD-vs-P2	-0.610795	0.168341	-3.62832	33	0.000953129	NA	0	0	15	15	15	375	270	105	14.6573	0.00147398
Q91YP2	Nln	Neurolysin, mitochondrial (EC 3.4.24.16) (Microsomal endopeptidase) (MEP) (Mitochondrial oligopeptidase M) (Neurotensin endopeptidase)	GAD-vs-P2	-0.860957	0.235583	-3.65458	30	0.000977087	NA	0.596667	0	12	12	8	121	98	23	9.42366	0.00150544
Q9D023	Mpc2 Brp44	Mitochondrial pyruvate carrier 2 (Brain protein 44)	GAD-vs-P2	-0.981594	0.272029	-3.60841	33	0.00100691	NA	0.24	0	12	12	12	228	184	44	10.5822	0.00154567
P50136	Bckdha	2-oxoisovalerate dehydrogenase subunit alpha, mitochondrial (EC 1.2.4.4) (Branched-chain alpha-keto acid dehydrogenase E1 component alpha chain) (BCKDE1A) (BCKDH E1-alpha)	GAD-vs-P2	-0.954058	0.259536	-3.67601	27	0.00103598	NA	0.2	0	6	6	6	120	93	27	10.3363	0.00157863
Q80TJ1-2	Cadps Caps Caps1 Kiaa1121	Calcium-dependent secretion activator 1 (Calcium-dependent activator protein for secretion 1) (CAPS-1)	GAD-vs-P2	0.778588	0.21632	3.59924	33	0.00103268	NA	0.114286	0	7	7	7	155	109	46	11.0677	0.00157863
P21550	Eno3 Eno-3	Beta-enolase (EC 4.2.1.11) (2-phospho-D-glycerate hydro-lyase) (Enolase 3) (Muscle-specific enolase) (MSE) (Skeletal muscle enolase)	GAD-vs-P2	-0.805869	0.224295	-3.5929	33	0.00105084	NA	0.41	0	12	12	9	177	142	35	11.3669	0.00159544
Q91WS0	Cisd1 D10Ertd214e Zcd1	CDGSH iron-sulfur domain-containing protein 1 (Cysteine transaminase CISD1) (EC 2.6.1.3) (MitoNEET)	GAD-vs-P2	-0.756413	0.211433	-3.57756	33	0.00109614	NA	0.28	0	19	17	19	362	258	104	13.4102	0.00165816
Q3UTJ2-1;Q3UTJ2-2	Sorbs2 Argbp2 Kiaa0777	Sorbin and SH3 domain-containing protein 2 (Arg-binding protein 2) (ArgBP2) (Arg/Abl-interacting protein 2)	GAD-vs-P2	-0.952025	0.265603	-3.58439	32	0.00110753	NA	0.51	0	12	12	11	147	114	33	10.5595	0.00166931
Q9Z2I9	Sucla2	Succinate--CoA ligase [ADP-forming] subunit beta, mitochondrial (EC 6.2.1.5) (ATP-specific succinyl-CoA synthetase subunit beta) (A-SCS) (Succinyl-CoA synthetase beta-A chain) (SCS-betaA)	GAD-vs-P2	-0.678394	0.19091	-3.55348	33	0.00117103	NA	0	0	11	11	11	275	198	77	14.3051	0.00175855
P06151	Ldha Ldh-1 Ldh1	L-lactate dehydrogenase A chain (LDH-A) (EC 1.1.1.27) (LDH muscle subunit) (LDH-M)	GAD-vs-P2	-0.862458	0.242796	-3.55219	33	0.00117519	NA	0	0	10	10	10	250	180	70	12.6283	0.00175855
P21278	Gna11 Gna-11	Guanine nucleotide-binding protein subunit alpha-11 (G alpha-11) (G-protein subunit alpha-11)	GAD-vs-P2	0.599524	0.170264	3.52114	33	0.00127942	NA	0.0177778	0	9	9	9	221	160	61	12.0019	0.00190766
P32020;P32020-2	Scp2 Scp-2	Sterol carrier protein 2 (SCP-2) (Acetyl-CoA C-myristoyltransferase) (EC 2.3.1.155) (Non-specific lipid-transfer protein) (NSL-TP) (Propanoyl-CoA C-acyltransferase) (EC 2.3.1.176) (SCP-2/3-oxoacyl-CoA thiolase) (SCP-2/thiolase) (EC 2.3.1.16) (SCP-chi) (Sterol carrier protein X) (SCP-X)	GAD-vs-P2	-0.782152	0.222897	-3.50903	33	0.00132246	NA	0.111111	0	9	9	9	200	146	54	10.4002	0.0019648
Q6GQS1	Slc25a23 Scamc3	Mitochondrial adenyl nucleotide antiporter SLC25A23 (Short calcium-binding mitochondrial carrier protein 3) (SCaMC-3) (Solute carrier family 25 member 23)	GAD-vs-P2	-0.775427	0.221736	-3.49707	33	0.00136632	NA	0.102222	0	9	9	9	202	151	51	11.4512	0.00202274
P53395	Dbt	Lipoamide acyltransferase component of branched-chain alpha-keto acid dehydrogenase complex, mitochondrial (EC 2.3.1.168) (Branched-chain alpha-keto acid dehydrogenase complex component E2) (BCKAD-E2) (BCKADE2) (Dihydrolipoamide acetyltransferase component of branched-chain alpha-keto acid dehydrogenase complex) (Dihydrolipoamide branched chain transacylase) (Dihydrolipoyllysine-residue (2-methyl…	GAD-vs-P2	-0.848015	0.241277	-3.51469	31	0.00137768	NA	0.613333	0	14	13	10	176	130	46	10.7107	0.00203233
Q14BI2	Grm2 Gprc1b Mglur2	Metabotropic glutamate receptor 2 (mGluR2)	GAD-vs-P2	-0.686063	0.197089	-3.48098	33	0.00142756	NA	0.363333	0	9	9	9	191	142	49	11.044	0.00209846
Q99LB2	Dhrs4 D14Ucla2	Dehydrogenase/reductase SDR family member 4 (EC 1.1.1.184) (EC 1.1.1.300) (NADPH-dependent carbonyl reductase) (CR) (NADPH-dependent retinol dehydrogenase/reductase) (NDRD) (mouNRDR) (Peroxisomal short-chain alcohol dehydrogenase) (PSCD) (Short chain dehydrogenase/reductase family 25C member 2) (Protein SDR25C2)	GAD-vs-P2	-0.954681	0.275438	-3.46605	33	0.00148675	NA	0.349091	0	8	8	8	179	137	42	10.3288	0.00217777
P47934	Crat	Carnitine O-acetyltransferase (Carnitine acetylase) (EC 2.3.1.137) (EC 2.3.1.7) (Carnitine acetyltransferase) (CAT) (CrAT)	GAD-vs-P2	-0.759134	0.220054	-3.44977	33	0.00155396	NA	0.27	0	9	9	9	219	159	60	10.6324	0.00226031
P61082	Ube2m Ubc-rs2 Ubc12	NEDD8-conjugating enzyme Ubc12 (EC 2.3.2.34) (NEDD8 carrier protein) (Ubiquitin-conjugating enzyme E2 M)	GAD-vs-P2	0.757369	0.219531	3.44995	33	0.0015532	NA	0.48	0	12	9	9	159	117	42	10.3228	0.00226031
P31324	Prkar2b	cAMP-dependent protein kinase type II-beta regulatory subunit	GAD-vs-P2	0.669493	0.194928	3.43457	33	0.00161937	NA	0.004	0	10	10	10	249	179	70	12.3078	0.00234723
Q9JKD3	Scamp5	Secretory carrier-associated membrane protein 5 (Secretory carrier membrane protein 5)	GAD-vs-P2	0.995012	0.290789	3.42177	33	0.00167647	NA	0	0	7	7	7	175	126	49	13.967	0.00242157
Q791T5-1;Q791T5-2	Mtch1	Mitochondrial carrier homolog 1 (Mitochondrial carrier-like protein 1)	GAD-vs-P2	-0.684793	0.200313	-3.41862	32	0.00173408	NA	0.433333	0	12	9	12	173	137	36	11.7207	0.00248982
Q9DBL1	Acadsb	Short/branched chain specific acyl-CoA dehydrogenase, mitochondrial (SBCAD) (EC 1.3.8.5) (2-methyl branched chain acyl-CoA dehydrogenase) (2-MEBCAD) (2-methylbutyryl-coenzyme A dehydrogenase) (2-methylbutyryl-CoA dehydrogenase)	GAD-vs-P2	-0.985442	0.289178	-3.40773	33	0.00174132	NA	0.448889	0	9	9	6	124	96	28	10.3827	0.00248982
Q9QYS2	Grm3 Gprc1c Mglur3	Metabotropic glutamate receptor 3 (mGluR3)	GAD-vs-P2	-0.965987	0.283475	-3.40766	33	0.00174168	NA	0.42	0	10	10	6	174	132	42	11.016	0.00248982
P13595	Ncam1 Ncam	Neural cell adhesion molecule 1 (N-CAM-1) (NCAM-1) (CD antigen CD56)	GAD-vs-P2	0.656751	0.193642	3.39157	33	0.00181901	NA	0.38	0	16	16	10	251	181	70	12.4919	0.00258262
Q921G7	Etfdh	Electron transfer flavoprotein-ubiquinone oxidoreductase, mitochondrial (ETF-QO) (ETF-ubiquinone oxidoreductase) (EC 1.5.5.1) (Electron-transferring-flavoprotein dehydrogenase) (ETF dehydrogenase)	GAD-vs-P2	-0.659513	0.194448	-3.39172	33	0.00181823	NA	0	0	11	11	11	275	198	77	12.0758	0.00258262
P47754	Capza2 Cappa2	F-actin-capping protein subunit alpha-2 (CapZ alpha-2)	GAD-vs-P2	-0.655716	0.194173	-3.37697	33	0.00189201	NA	0	0	11	11	11	275	198	77	12.7854	0.00267712
P63040	Cplx1	Complexin-1 (921-S) (Complexin I) (CPX I) (Synaphin-2)	GAD-vs-P2	1.99412	0.591128	3.37343	32	0.00195711	NA	0.416667	0	12	12	10	175	121	54	12.0565	0.00275986
Q64516-1;Q64516-2;Q64516-3	Gk Gyk	Glycerol kinase (GK) (Glycerokinase) (EC 2.7.1.30) (ATP:glycerol 3-phosphotransferase)	GAD-vs-P2	-1.00683	0.299691	-3.35955	33	0.00198279	NA	0.544444	0	12	9	12	205	152	53	11.6814	0.00278662
A2ALU4;A2ALU4-2	Shroom2 Apxl	Protein Shroom2 (Protein Apxl)	GAD-vs-P2	0.785356	0.23415	3.35407	33	0.00201223	NA	0.226667	0	6	6	6	116	78	38	9.75839	0.00281848
Q9JM96	Cdc42ep4 Borg4 Cep4	Cdc42 effector protein 4 (Binder of Rho GTPases 4)	GAD-vs-P2	-0.651391	0.192436	-3.38497	29	0.00205955	NA	0.193333	0	6	6	6	121	92	29	10.0684	0.00286939
Q9WUM4	Coro1c	Coronin-1C (Coronin-3)	GAD-vs-P2	0.866623	0.259088	3.3449	33	0.00206237	NA	0.0266667	0	9	9	9	219	156	63	11.92	0.00286939
Q8K021	Scamp1	Secretory carrier-associated membrane protein 1 (Secretory carrier membrane protein 1)	GAD-vs-P2	0.704403	0.210771	3.34204	33	0.0020783	NA	0.47619	0	18	15	18	276	189	87	10.952	0.00287808
Q9CPQ8	Atp5mg Atp5l	ATP synthase subunit g, mitochondrial (ATPase subunit g) (ATP synthase membrane subunit g)	GAD-vs-P2	-1.10226	0.329892	-3.34129	33	0.00208245	NA	0.351579	0	17	17	16	308	223	85	13.1935	0.00287808
O88696	Clpp	ATP-dependent Clp protease proteolytic subunit, mitochondrial (EC 3.4.21.92) (Endopeptidase Clp)	GAD-vs-P2	-0.820591	0.245315	-3.34505	32	0.00211095	NA	0.34	0	9	9	9	198	149	49	10.5967	0.0029078
Q99LC5	Etfa	Electron transfer flavoprotein subunit alpha, mitochondrial (Alpha-ETF)	GAD-vs-P2	-0.58875	0.176829	-3.3295	33	0.00214937	NA	0.3825	0	16	10	16	250	177	73	11.9113	0.00295095
Q9CPU0	Glo1	Lactoylglutathione lyase (EC 4.4.1.5) (Aldoketomutase) (Glyoxalase I) (Glx I) (Ketone-aldehyde mutase) (Methylglyoxalase) (S-D-lactoylglutathione methylglyoxal lyase)	GAD-vs-P2	-0.893216	0.268503	-3.32665	33	0.00216583	NA	0.442667	0	15	14	15	210	154	56	10.8075	0.00296376
Q8R366	Igsf8 Ewi2 Kct4 Pgrl	Immunoglobulin superfamily member 8 (IgSF8) (CD81 partner 3) (Glu-Trp-Ile EWI motif-containing protein 2) (EWI-2) (Keratinocyte-associated transmembrane protein 4) (KCT-4) (Prostaglandin regulatory-like protein) (PGRL) (CD antigen CD316)	GAD-vs-P2	0.62288	0.187402	3.32377	33	0.00218259	NA	0.0075	0	16	16	16	397	285	112	12.0689	0.00297107
Q9DAM5	Slc25a19	Mitochondrial thiamine pyrophosphate carrier (Solute carrier family 25 member 19)	GAD-vs-P2	-0.802981	0.236179	-3.39988	26	0.00218545	NA	0.32	0	6	6	6	102	72	30	9.57584	0.00297107
Q9CQI3	Gmfb	Glia maturation factor beta (GMF-beta)	GAD-vs-P2	-0.678587	0.205652	-3.29969	33	0.00232775	NA	0.208889	0	9	9	9	178	132	46	10.9592	0.00315421
P35436	Grin2a	Glutamate receptor ionotropic, NMDA 2A (GluN2A) (Glutamate [NMDA] receptor subunit epsilon-1) (N-methyl D-aspartate receptor subtype 2A) (NMDAR2A) (NR2A)	GAD-vs-P2	-0.746823	0.226621	-3.29547	33	0.00235411	NA	0.313333	0	12	9	12	206	153	53	10.387	0.00317957
Q9DC61	Pmpca Inpp5e	Mitochondrial-processing peptidase subunit alpha (Alpha-MPP) (Inactive zinc metalloprotease alpha) (P-55)	GAD-vs-P2	-0.809608	0.246055	-3.29036	32	0.00244082	NA	0.464	0	12	12	12	201	155	46	10.3586	0.00328602
Q3ULD5	Mccc2	Methylcrotonoyl-CoA carboxylase beta chain, mitochondrial (MCCase subunit beta) (EC 6.4.1.4) (3-methylcrotonyl-CoA carboxylase 2) (3-methylcrotonyl-CoA carboxylase non-biotin-containing subunit) (3-methylcrotonyl-CoA:carbon dioxide ligase subunit beta)	GAD-vs-P2	-0.942181	0.284333	-3.31365	29	0.00247796	NA	0.346667	0	12	12	9	196	155	41	10.4186	0.00332527
Q61102	Abcb7 Abc7	Iron-sulfur clusters transporter ABCB7, mitochondrial (ATP-binding cassette sub-family B member 7, mitochondrial) (ATP-binding cassette transporter 7) (ABC transporter 7 protein)	GAD-vs-P2	-0.771866	0.237018	-3.25657	33	0.00261109	NA	0.2	0	9	9	9	180	132	48	10.4398	0.00349265
Q8R2Y8	Ptrh2 Pth2	Peptidyl-tRNA hydrolase 2, mitochondrial (PTH 2) (EC 3.1.1.29)	GAD-vs-P2	-0.963194	0.289425	-3.32796	25	0.00271103	NA	0.524444	0	9	9	7	107	82	25	10.6862	0.0036147
Q8R404	Micos13 Mic13 Qil1	MICOS complex subunit MIC13	GAD-vs-P2	-1.31723	0.405597	-3.24764	30	0.00286347	NA	0.284444	0	9	9	8	161	124	37	10.644	0.00380577
Q8K4Z3	Naxe Aibp Apoa1bp	NAD(P)H-hydrate epimerase (EC 5.1.99.6) (Apolipoprotein A-I-binding protein) (AI-BP) (NAD(P)HX epimerase)	GAD-vs-P2	-0.670145	0.209324	-3.20148	33	0.00302125	NA	0.448889	0	9	9	6	124	99	25	10.9106	0.00400268
Q8BJ42;Q8BJ42-2	Dlgap2 Dap2	Disks large-associated protein 2 (DAP-2) (PSD-95/SAP90-binding protein 2) (SAP90/PSD-95-associated protein 2) (SAPAP2)	GAD-vs-P2	-0.609373	0.191022	-3.19007	33	0.00311356	NA	0.0133333	0	9	9	9	222	161	61	11.2598	0.00411188
Q9JKF7	Mrpl39	39S ribosomal protein L39, mitochondrial (L39mt) (MRP-L39)	GAD-vs-P2	-0.741047	0.228614	-3.24148	27	0.00315347	NA	0.286667	0	6	6	6	107	78	29	9.60712	0.0041514
O88703	Hcn2 Bcng2 Hac1	Potassium/sodium hyperpolarization-activated cyclic nucleotide-gated channel 2 (Brain cyclic nucleotide-gated channel 2) (BCNG-2) (Hyperpolarization-activated cation channel 1) (HAC-1)	GAD-vs-P2	0.772577	0.239258	3.22905	27	0.00325354	NA	0.453333	0	5	5	5	82	55	27	9.70678	0.00426963
Q8R4N0	Clybl Clb	Citramalyl-CoA lyase, mitochondrial (EC 4.1.3.25) ((3S)-malyl-CoA thioesterase) (EC 3.1.2.30) (Beta-methylmalate synthase) (EC 2.3.3.-) (Citrate lyase subunit beta-like protein, mitochondrial) (Citrate lyase beta-like) (Malate synthase) (EC 2.3.3.9)	GAD-vs-P2	-0.598317	0.193193	-3.09699	33	0.00397354	NA	0.510588	0	12	12	9	211	156	55	10.8176	0.00519809
O55234	Psmb5	Proteasome subunit beta type-5 (EC 3.4.25.1) (Macropain epsilon chain) (Multicatalytic endopeptidase complex epsilon chain) (Proteasome chain 6) (Proteasome epsilon chain) (Proteasome subunit X)	GAD-vs-P2	-0.639333	0.207271	-3.08453	33	0.0041045	NA	0.0733333	0	6	6	6	139	100	39	10.4249	0.00535257
Q8C1A5	Thop1	Thimet oligopeptidase (EC 3.4.24.15)	GAD-vs-P2	-0.679796	0.217534	-3.12501	27	0.00421983	NA	0.621333	0	12	12	9	142	118	24	9.22978	0.00546869
Q91ZZ3	Sncb	Beta-synuclein	GAD-vs-P2	0.831691	0.270525	3.07436	33	0.00421441	NA	0.117778	0	18	18	18	397	283	114	13.8109	0.00546869
Q9WTR5	Cdh13	Cadherin-13 (Heart cadherin) (H-cadherin) (Truncated cadherin) (T-cad) (T-cadherin)	GAD-vs-P2	0.623719	0.203337	3.06741	33	0.00429117	NA	0.509333	0	11	10	11	185	131	54	11.5877	0.00554387
Q9WV98	Timm9 Tim9 Tim9a Timm9a	Mitochondrial import inner membrane translocase subunit Tim9	GAD-vs-P2	0.607017	0.198183	3.06291	33	0.00434151	NA	0.273333	0	9	9	9	218	155	63	11.9563	0.00559154
Q7TSQ8	Pdpr Kiaa1990	Pyruvate dehydrogenase phosphatase regulatory subunit, mitochondrial (PDPr)	GAD-vs-P2	-0.817759	0.267299	-3.05934	29	0.0047397	NA	0.36	0	6	6	6	96	79	17	10.5605	0.00606682
Q9JHS4	Clpx	ATP-dependent Clp protease ATP-binding subunit clpX-like, mitochondrial	GAD-vs-P2	-1.12769	0.358928	-3.14183	22	0.00473758	NA	0.353333	0	6	6	6	97	79	18	9.70525	0.00606682
P13707	Gpd1 Gdc-1 Gdc1 Kiaa4010	Glycerol-3-phosphate dehydrogenase [NAD(+)], cytoplasmic (GPD-C) (GPDH-C) (EC 1.1.1.8)	GAD-vs-P2	-0.715157	0.236794	-3.02016	33	0.00484887	NA	0.503333	0	9	9	6	149	119	30	10.8461	0.00618751
Q99J85	Nptxr Npr	Neuronal pentraxin receptor	GAD-vs-P2	-0.631929	0.209364	-3.01833	33	0.00487178	NA	0.0654545	0	11	11	11	257	195	62	11.7246	0.00619774
Q3UUI3	Them4 Ctmp	Acyl-coenzyme A thioesterase THEM4 (Acyl-CoA thioesterase THEM4) (EC 3.1.2.2) (Carboxyl-terminal modulator protein) (Thioesterase superfamily member 4)	GAD-vs-P2	-0.682833	0.227655	-2.99942	33	0.00511473	NA	0.26	0	11	9	11	222	161	61	11.5957	0.00648698
P99028	Uqcrh	Cytochrome b-c1 complex subunit 6, mitochondrial (Complex III subunit 6) (Complex III subunit VIII) (Cytochrome c1 non-heme 11 kDa protein) (Mitochondrial hinge protein) (Ubiquinol-cytochrome c reductase complex 11 kDa protein)	GAD-vs-P2	-1.1047	0.369951	-2.98606	33	0.00529326	NA	0.475556	0	9	9	8	118	90	28	10.4706	0.006693
Q80U23;Q80U23-2;Q80U23-3	Snph Kiaa0374	Syntaphilin	GAD-vs-P2	-0.847293	0.284385	-2.97939	33	0.00538452	NA	0.508889	0	15	15	12	223	166	57	10.2902	0.00678775
P24549	Aldh1a1 Ahd-2 Ahd2 Aldh1	Aldehyde dehydrogenase 1A1 (EC 1.2.1.19) (EC 1.2.1.28) (EC 1.2.1.3) (EC 1.2.1.36) (3-deoxyglucosone dehydrogenase) (ALDH-E1) (ALHDII) (Aldehyde dehydrogenase family 1 member A1) (Aldehyde dehydrogenase, cytosolic) (Retinal dehydrogenase 1) (RALDH 1) (RalDH1)	GAD-vs-P2	-0.941299	0.314858	-2.9896	31	0.00542989	NA	0.664762	0	13	11	11	176	151	25	10.4786	0.00682427
P17809	Slc2a1 Glut1	Solute carrier family 2, facilitated glucose transporter member 1 (Glucose transporter type 1, erythrocyte/brain) (GLUT-1) (GT1)	GAD-vs-P2	-0.711996	0.240906	-2.95549	33	0.00572402	NA	0	0	6	6	6	150	108	42	11.8951	0.00717226
Q78IK2	Atp5mk Atp5md Dapit Usmg5	ATP synthase membrane subunit K, mitochondrial (ATP synthase membrane subunit DAPIT, mitochondrial) (Diabetes-associated protein in insulin-sensitive tissues) (Up-regulated during skeletal muscle growth protein 5)	GAD-vs-P2	-0.766863	0.259747	-2.95235	33	0.00577007	NA	0.08	0	15	15	15	345	249	96	13.3838	0.00719253
Q8BHE3	Atcay	Caytaxin	GAD-vs-P2	0.721637	0.244454	2.95203	33	0.00577477	NA	0.52	0	14	10	14	195	137	58	11.4583	0.00719253
P62835;Q99JI6	Rap1a Krev-1	Ras-related protein Rap-1A (EC 3.6.5.2) (Ras-related protein Krev-1)	GAD-vs-P2	-0.798644	0.274859	-2.90565	33	0.00649789	NA	0.482667	0	12	10	11	196	138	58	11.5072	0.00806902
P47911	Rpl6	60S ribosomal protein L6 (TAX-responsive enhancer element-binding protein 107) (TAXREB107)	GAD-vs-P2	-0.656986	0.227417	-2.88891	30	0.00711288	NA	0.253333	0	6	6	6	112	83	29	10.418	0.00880642
Q3TC33;Q3TC33-2	Ccdc127	Coiled-coil domain-containing protein 127	GAD-vs-P2	-0.78315	0.272716	-2.87167	32	0.00718695	NA	0.288	0	5	5	5	89	62	27	11.1088	0.00887173
Q8BHF7	Pgs1 Saf	CDP-diacylglycerol--glycerol-3-phosphate 3-phosphatidyltransferase, mitochondrial (EC 2.7.8.5) (Phosphatidylglycerophosphate synthase 1) (PGP synthase 1) (Silencer-associated factor)	GAD-vs-P2	-0.674399	0.235425	-2.8646	32	0.0073153	NA	0.473333	0	11	11	8	158	113	45	10.2991	0.00900345
Q8BLK3	Lsamp	Limbic system-associated membrane protein (LSAMP)	GAD-vs-P2	0.769745	0.269374	2.85753	33	0.00733775	NA	0.00444444	0	9	9	9	224	161	63	13.3767	0.00900444
Q99N94	Mrpl9	39S ribosomal protein L9, mitochondrial (L9mt) (MRP-L9)	GAD-vs-P2	-0.701989	0.247119	-2.84069	27	0.00845861	NA	0.266667	0	6	6	6	110	84	26	9.65812	0.0103494
Q80SW1	Ahcyl1 Irbit	S-adenosylhomocysteine hydrolase-like protein 1 (IP3R-binding protein released with inositol 1,4,5-trisphosphate) (Putative adenosylhomocysteinase 2) (S-adenosyl-L-homocysteine hydrolase 2) (AdoHcyase 2)	GAD-vs-P2	-0.612197	0.218917	-2.79649	33	0.00854966	NA	0.576667	0	18	18	17	254	191	63	11.8322	0.0104301
Q8CGK3	Lonp1 Prss15	Lon protease homolog, mitochondrial (EC 3.4.21.53) (Lon protease-like protein) (LONP) (Mitochondrial ATP-dependent protease Lon) (Serine protease 15)	GAD-vs-P2	-0.620247	0.223416	-2.7762	33	0.00899225	NA	0.0711111	0	9	9	9	209	151	58	11.9697	0.0109379
Q9JM63	Kcnj10	ATP-sensitive inward rectifier potassium channel 10 (Inward rectifier K(+) channel Kir4.1) (Potassium channel, inwardly rectifying subfamily J member 10)	GAD-vs-P2	-1.03597	0.368271	-2.81307	26	0.00921901	NA	0.406667	0	6	6	6	89	71	18	10.1169	0.0111486
Q9WVE8	Pacsin2	Protein kinase C and casein kinase substrate in neurons protein 2 (Syndapin-2) (Syndapin-II) (SdpII)	GAD-vs-P2	0.652271	0.235804	2.76616	33	0.00921905	NA	0.48	0	14	14	9	196	137	59	10.6065	0.0111486
Q8BLE7	Slc17a6 Dnpi Vglut2	Vesicular glutamate transporter 2 (VGluT2) (Differentiation-associated BNPI) (Differentiation-associated Na(+)-dependent inorganic phosphate cotransporter) (Solute carrier family 17 member 6)	GAD-vs-P2	-0.605324	0.219821	-2.75371	33	0.00950785	NA	0.106667	0	9	9	9	201	145	56	10.8982	0.0114314
Q9R0X4	Acot9 Acate2	Acyl-coenzyme A thioesterase 9, mitochondrial (Acyl-CoA thioesterase 9) (EC 3.1.2.-) (Acyl coenzyme A thioester hydrolase 2) (MTE-2) (Acyl-CoA thioester hydrolase 9) (Mitochondrial 48 kDa acyl-CoA thioester hydrolase 1) (Mt-ACT48.1) (Protein U8) (p48)	GAD-vs-P2	-0.736663	0.266892	-2.76016	32	0.0094812	NA	0.56	0	9	9	6	99	74	25	10.7475	0.0114314
Q8BX10-1;Q8BX10-2	Pgam5	Serine/threonine-protein phosphatase PGAM5, mitochondrial (EC 3.1.3.16) (Phosphoglycerate mutase family member 5)	GAD-vs-P2	-0.635435	0.231087	-2.74976	33	0.00960106	NA	0.305455	0	8	8	8	191	139	52	10.9356	0.0114771
Q8K0Z7	Taco1 Ccdc44	Translational activator of cytochrome c oxidase 1 (Coiled-coil domain-containing protein 44) (Translational activator of mitochondrially-encoded cytochrome c oxidase 1)	GAD-vs-P2	-0.742718	0.26957	-2.75519	32	0.00959774	NA	0.288889	0	9	9	9	160	133	27	10.1602	0.0114771
Q9QUM9	Psma6	Proteasome subunit alpha type-6 (Macropain iota chain) (Multicatalytic endopeptidase complex iota chain) (Proteasome iota chain)	GAD-vs-P2	-0.62081	0.227189	-2.73257	33	0.0100174	NA	0.461333	0	12	9	11	202	147	55	11.0289	0.0119405
Q9CWS0	Ddah1	N(G),N(G)-dimethylarginine dimethylaminohydrolase 1 (DDAH-1) (Dimethylarginine dimethylaminohydrolase 1) (EC 3.5.3.18) (DDAHI) (Dimethylargininase-1)	GAD-vs-P2	-0.615141	0.224837	-2.73594	32	0.0100625	NA	0.493333	0	15	12	14	193	146	47	10.8503	0.01196
Q01065	Pde1b Pde1b1	Dual specificity calcium/calmodulin-dependent 3',5'-cyclic nucleotide phosphodiesterase 1B (Cam-PDE 1B) (EC 3.1.4.17) (63 kDa Cam-PDE)	GAD-vs-P2	0.809848	0.296842	2.72822	33	0.0101255	NA	0.0733333	0	6	6	6	139	97	42	11.2261	0.0120006
Q91XU3	Pip4k2c Pip5k2c	Phosphatidylinositol 5-phosphate 4-kinase type-2 gamma (EC 2.7.1.149) (Phosphatidylinositol 5-phosphate 4-kinase type II gamma) (PI(5)P 4-kinase type II gamma) (PIP4KII-gamma)	GAD-vs-P2	-0.915488	0.335508	-2.72866	30	0.0105305	NA	0.293333	0	6	6	6	106	80	26	10.0728	0.0124451
P49722	Psma2 Lmpc3	Proteasome subunit alpha type-2 (Macropain subunit C3) (Multicatalytic endopeptidase complex subunit C3) (Proteasome component C3)	GAD-vs-P2	-0.679537	0.250657	-2.71102	33	0.010563	NA	0.5425	0	16	16	13	184	135	49	10.4683	0.0124482
P51880	Fabp7 Blbp	Fatty acid-binding protein, brain (Brain lipid-binding protein) (BLBP) (Brain-type fatty acid-binding protein) (B-FABP) (Fatty acid-binding protein 7)	GAD-vs-P2	-0.69264	0.256371	-2.7017	31	0.0110846	NA	0.51	0	11	11	7	151	112	39	10.6005	0.013026
Q91YP0	L2hgdh	L-2-hydroxyglutarate dehydrogenase, mitochondrial (EC 1.1.99.2) (Duranin)	GAD-vs-P2	-0.72549	0.271047	-2.67662	32	0.0116299	NA	0.352727	0	11	11	10	178	134	44	10.4451	0.0136283
P97930	Dtymk Tmk	Thymidylate kinase (EC 2.7.4.9) (dTMP kinase)	GAD-vs-P2	-0.860386	0.320179	-2.68721	29	0.0118053	NA	0.113333	0	6	6	6	133	100	33	9.86089	0.013795
Q80UG5-1;Q80UG5-3	Septin9 Kiaa0991 Sept9 Sint1	Septin-9 (SL3-3 integration site 1 protein)	GAD-vs-P2	-0.639958	0.240603	-2.65981	33	0.0119724	NA	0.386667	0	6	6	6	92	69	23	10.2924	0.0139511
Q8K0D5	Gfm1 Efg Efg1 Gfm	Elongation factor G, mitochondrial (EF-Gmt) (Elongation factor G 1, mitochondrial) (mEF-G 1) (Elongation factor G1)	GAD-vs-P2	-0.632911	0.244774	-2.5857	33	0.0143225	NA	0.1	0	6	6	6	135	97	38	10.8227	0.0166429
Q9CXJ4	Abcb8 Mitosur	Mitochondrial potassium channel ATP-binding subunit (ATP-binding cassette sub-family B member 8, mitochondrial) (ABCB8) (Mitochondrial sulfonylurea-receptor) (MITOSUR)	GAD-vs-P2	-0.624263	0.241745	-2.58232	33	0.0144392	NA	0.0533333	0	6	6	6	142	104	38	10.5367	0.0167318
Q9CPY7-1;Q9CPY7-2	Lap3 Lapep	Cytosol aminopeptidase (EC 3.4.11.1) (Cysteinylglycine-S-conjugate dipeptidase) (EC 3.4.13.23) (Leucine aminopeptidase 3) (LAP-3) (Leucyl aminopeptidase) (Peptidase S) (Proline aminopeptidase) (EC 3.4.11.5) (Prolyl aminopeptidase)	GAD-vs-P2	-0.855981	0.332583	-2.57373	33	0.0147397	NA	0.296667	0	12	12	12	211	155	56	10.844	0.0170325
Q91VA6	Poldip2	Polymerase delta-interacting protein 2	GAD-vs-P2	-0.905023	0.348833	-2.59443	28	0.0149087	NA	0.395556	0	9	9	7	136	117	19	9.72389	0.0171801
P97370	Atp1b3	Sodium/potassium-transporting ATPase subunit beta-3 (Sodium/potassium-dependent ATPase subunit beta-3) (ATPB-3) (CD antigen CD298)	GAD-vs-P2	-0.620795	0.242191	-2.56324	33	0.0151146	NA	0.351111	0	9	9	6	147	111	36	11.1469	0.0173693
Q2TPA8	Hsdl2	Hydroxysteroid dehydrogenase-like protein 2 (EC 1.-.-.-)	GAD-vs-P2	-0.71244	0.277225	-2.5699	31	0.015202	NA	0.2	0	6	6	6	120	93	27	10.0345	0.0174215
P34022	Ranbp1 Htf9-a Htf9a	Ran-specific GTPase-activating protein (HpaII tiny fragments locus 9a protein) (Ran-binding protein 1) (RANBP1)	GAD-vs-P2	0.715199	0.279412	2.55966	33	0.0152445	NA	0.0333333	0	6	6	6	145	103	42	10.2133	0.0174223
Q9CZS1	Aldh1b1 Aldhx	Aldehyde dehydrogenase X, mitochondrial (EC 1.2.1.3) (Aldehyde dehydrogenase family 1 member B1)	GAD-vs-P2	-0.614529	0.241342	-2.5463	33	0.0157386	NA	0.36	0	12	12	12	224	162	62	11.6484	0.0179376
Q91WD5	Ndufs2	NADH dehydrogenase [ubiquinone] iron-sulfur protein 2, mitochondrial (EC 7.1.1.2) (Complex I-49kD) (CI-49kD) (NADH-ubiquinone oxidoreductase 49 kDa subunit)	GAD-vs-P2	-0.674229	0.266187	-2.53292	33	0.0162482	NA	0.0133333	0	12	12	12	296	214	82	13.0244	0.0184679
Q9D6F9	Tubb4a Tubb4	Tubulin beta-4A chain (Tubulin beta-4 chain)	GAD-vs-P2	-0.657146	0.263067	-2.49802	33	0.0176492	NA	0.356364	0	20	20	14	355	259	96	12.8013	0.0200045
P03921	Mtnd5 mt-Nd5 Nd5	NADH-ubiquinone oxidoreductase chain 5 (EC 7.1.1.2) (NADH dehydrogenase subunit 5)	GAD-vs-P2	-0.646896	0.258656	-2.50099	32	0.0176963	NA	0.41	0	8	8	5	118	96	22	10.7757	0.0200045
Q9JL56	Gde1 Mir16	Glycerophosphodiester phosphodiesterase 1 (Glycerophosphoinositol glycerophosphodiesterase GDE1) (EC 3.1.4.44) (Lysophospholipase D GDE1) (EC 3.1.4.-) (Membrane-interacting protein of RGS16)	GAD-vs-P2	0.633055	0.253026	2.50193	30	0.0180344	NA	0.393333	0	6	6	6	91	70	21	9.78688	0.0203315
O88343;O88343-2	Slc4a4 Nbc1 Nbce1	Electrogenic sodium bicarbonate cotransporter 1 (Sodium bicarbonate cotransporter) (Na(+)/HCO3(-) cotransporter) (Solute carrier family 4 member 4)	GAD-vs-P2	-1.06754	0.430053	-2.48235	33	0.0183134	NA	0.472	0	14	11	14	201	147	54	11.8447	0.0205902
Q9CWJ9	Atic Purh	Bifunctional purine biosynthesis protein ATIC (AICAR transformylase/inosine monophosphate cyclohydrolase) (ATIC) [Includes: Phosphoribosylaminoimidazolecarboxamide formyltransferase (EC 2.1.2.3) (5-aminoimidazole-4-carboxamide ribonucleotide formyltransferase) (AICAR formyltransferase) (AICAR transformylase); Inosine 5'-monophosphate cyclohydrolase (IMP cyclohydrolase) (EC 3.5.4.10) (IMP synthase…	GAD-vs-P2	-0.585964	0.237678	-2.46537	33	0.0190594	NA	0.696667	0	17	17	11	185	140	45	9.9425	0.0213711
Q9R1P1	Psmb3	Proteasome subunit beta type-3 (Proteasome chain 13) (Proteasome component C10-II) (Proteasome theta chain)	GAD-vs-P2	-0.615798	0.249996	-2.46323	33	0.0191552	NA	0.343333	0	12	12	11	197	149	48	10.3789	0.0214209
Q9EQF6	Dpysl5 Crmp5	Dihydropyrimidinase-related protein 5 (DRP-5) (Collapsin response mediator protein 5) (CRMP-5)	GAD-vs-P2	0.848241	0.344955	2.45899	33	0.0193465	NA	0.2075	0	16	16	13	320	229	91	11.6329	0.0215768
P56564	Slc1a3 Eaat1 Gmt1	Excitatory amino acid transporter 1 (Glial high affinity glutamate transporter) (High-affinity neuronal glutamate transporter) (GluT-1) (Sodium-dependent glutamate/aspartate transporter 1) (GLAST-1) (Solute carrier family 1 member 3)	GAD-vs-P2	-1.18334	0.483719	-2.44633	33	0.0199283	NA	0.211667	0	24	24	24	473	346	127	12.5495	0.0221662
Q80YA9-1;Q80YA9-2	Cnksr2 Kiaa0902	Connector enhancer of kinase suppressor of ras 2 (Connector enhancer of KSR 2) (CNK homolog protein 2) (CNK2)	GAD-vs-P2	-0.7546	0.304751	-2.47612	25	0.0204062	NA	0.566667	0	6	6	6	65	49	16	9.92803	0.0226372
Q921J2	Rheb	GTP-binding protein Rheb (Ras homolog enriched in brain)	GAD-vs-P2	0.770759	0.321681	2.39604	29	0.0232471	NA	0.36	0	6	6	6	96	64	32	10.0082	0.025652
Q9D892	Itpa	Inosine triphosphate pyrophosphatase (ITPase) (Inosine triphosphatase) (EC 3.6.1.9) (Non-canonical purine NTP pyrophosphatase) (Non-standard purine NTP pyrophosphatase) (Nucleoside-triphosphate diphosphatase) (Nucleoside-triphosphate pyrophosphatase) (NTPase)	GAD-vs-P2	-0.753856	0.316679	-2.3805	33	0.0232191	NA	0.153333	0	6	6	6	127	98	29	10.4289	0.025652
Q9CZT8	Rab3b	Ras-related protein Rab-3B	GAD-vs-P2	0.848114	0.356565	2.37857	33	0.0233228	NA	0.362667	0	15	15	15	239	164	75	10.8469	0.0256674
P17710-1;P17710-3;P17710-4	Hk1	Hexokinase-1 (EC 2.7.1.1) (Hexokinase type I) (HK I) (Hexokinase, tumor isozyme)	GAD-vs-P2	-1.10888	0.474363	-2.33763	33	0.0256199	NA	0.153846	0	13	13	13	275	199	76	11.4842	0.0281211
Q8R0Y8	Slc25a42	Mitochondrial coenzyme A transporter SLC25A42 (Solute carrier family 25 member 42)	GAD-vs-P2	-0.598985	0.256643	-2.33393	31	0.0262568	NA	0.406667	0	12	12	12	178	139	39	10.0166	0.0287442
Q8R1I1	Uqcr10	Cytochrome b-c1 complex subunit 9 (Complex III subunit 9) (Complex III subunit X) (Cytochrome c1 non-heme 7 kDa protein) (Ubiquinol-cytochrome c reductase complex 7.2 kDa protein)	GAD-vs-P2	-0.674613	0.290081	-2.3256	33	0.0263325	NA	0.00857143	0	14	14	14	347	249	98	13.3212	0.0287515
Q9CPR4	Rpl17	60S ribosomal protein L17	GAD-vs-P2	-0.586488	0.251203	-2.33472	28	0.0269551	NA	0.28	0	6	6	6	108	82	26	10.248	0.0293542
P12382	Pfkl Pfk-l Pfkb	ATP-dependent 6-phosphofructokinase, liver type (ATP-PFK) (PFK-L) (EC 2.7.1.11) (6-phosphofructokinase type B) (Phosphofructo-1-kinase isozyme B) (PFK-B) (Phosphohexokinase)	GAD-vs-P2	-0.896582	0.38648	-2.31987	31	0.0271037	NA	0.28	0	9	9	9	162	128	34	10.1765	0.029439
Q99J08	Sec14l2	SEC14-like protein 2 (Alpha-tocopherol-associated protein) (TAP)	GAD-vs-P2	-0.686116	0.297658	-2.30504	30	0.028261	NA	0.408889	0	8	8	8	133	105	28	9.85013	0.030616
Q9Z127	Slc7a5 Lat1	Large neutral amino acids transporter small subunit 1 (4F2 light chain) (4F2 LC) (4F2LC) (L-type amino acid transporter 1) (LAT1) (Solute carrier family 7 member 5)	GAD-vs-P2	0.759855	0.334813	2.26949	33	0.0299001	NA	0.08	0	6	6	6	138	96	42	10.4213	0.0323076
Q99J99	Mpst	3-mercaptopyruvate sulfurtransferase (MST) (EC 2.8.1.2)	GAD-vs-P2	-0.752159	0.334337	-2.24971	33	0.0312581	NA	0.535556	0	18	18	12	209	151	58	10.4929	0.0336875
P97441	Slc30a3 Znt3	Probable proton-coupled zinc antiporter SLC30A3 (Solute carrier family 30 member 3) (Zinc transporter 3) (ZnT-3)	GAD-vs-P2	-0.667258	0.297722	-2.24121	33	0.0318582	NA	0.142222	0	9	9	9	193	136	57	10.9127	0.0342455
P62204	Calm3 Cam3 Camc	Calmodulin-3	GAD-vs-P2	-0.753211	0.339313	-2.21981	33	0.0334152	NA	0.282105	0	19	16	19	344	259	85	11.6544	0.0357345
Q9Z1J3-1;Q9Z1J3-2	Nfs1 Nifs	Cysteine desulfurase (m-Nfs1) (EC 2.8.1.7)	GAD-vs-P2	-0.602019	0.271106	-2.22061	33	0.0333561	NA	0.323333	0	12	9	12	204	147	57	10.5769	0.0357345
Q6IRU5	Cltb	Clathrin light chain B (Lcb)	GAD-vs-P2	0.921511	0.429958	2.14326	32	0.0397959	NA	0.08	0	6	6	6	138	96	42	11.6467	0.042449
Q9CXT8	Pmpcb	Mitochondrial-processing peptidase subunit beta (EC 3.4.24.64) (Beta-MPP) (P-52)	GAD-vs-P2	-0.989996	0.462611	-2.14002	30	0.0406039	NA	0.413333	0	11	11	11	176	144	32	10.4309	0.0432
Q8BGZ1	Hpcal4	Hippocalcin-like protein 4 (Neural visinin-like protein 2) (NVP-2)	GAD-vs-P2	-0.783003	0.367809	-2.12883	33	0.0408212	NA	0.421333	0	14	14	9	219	166	53	10.3576	0.0433204
TdTomato	#N/A	#N/A	GAD-vs-P2	1.28909	0.608847	2.11726	33	0.0418605	NA	0.0213333	0	15	15	15	367	262	105	14.7394	0.0443103
Q3UV70	Pdp1 Ppm2c	[Pyruvate dehydrogenase [acetyl-transferring]]-phosphatase 1, mitochondrial (PDP 1) (EC 3.1.3.43) (Protein phosphatase 2C) (Pyruvate dehydrogenase phosphatase catalytic subunit 1) (PDPC 1)	GAD-vs-P2	-0.705978	0.333532	-2.11667	22	0.0458333	NA	0.613333	0	7	7	7	87	66	21	9.50261	0.0483925
Q6P069-1;Q6P069-2	Sri	Sorcin	GAD-vs-P2	0.634258	0.310475	2.04287	33	0.0491199	NA	0.266667	0	9	9	9	165	108	57	10.0616	0.0517313
P38060	Hmgcl	Hydroxymethylglutaryl-CoA lyase, mitochondrial (HL) (HMG-CoA lyase) (EC 4.1.3.4) (3-hydroxy-3-methylglutarate-CoA lyase)	GAD-vs-P2	-0.597929	0.29327	-2.03883	33	0.0495432	NA	0.406667	0	12	12	9	178	140	38	9.93039	0.0520454
Q9CX34	Sugt1	Protein SGT1 homolog (Suppressor of G2 allele of SKP1 homolog)	GAD-vs-P2	-0.873312	0.428902	-2.03616	29	0.050959	NA	0.525	0	7	7	7	95	67	28	9.83171	0.0533979
Q9R1R2	Trim3 Hac1 Rnf22	Tripartite motif-containing protein 3 (EC 2.3.2.27) (RING finger protein 22) (RING finger protein HAC1)	GAD-vs-P2	-0.707365	0.355589	-1.98928	31	0.0555566	NA	0.406667	0	6	6	5	89	70	19	10.5353	0.0580692
P09240	Cck	Cholecystokinin (CCK) [Cleaved into: Cholecystokinin-33 (CCK33); Cholecystokinin-12 (CCK12); Cholecystokinin-8 (CCK8)]	GAD-vs-P2	0.713142	0.358181	1.99101	29	0.0559758	NA	0.393333	0	6	6	6	91	64	27	10.1391	0.0583608
P00405	Mtco2 COII COX2 mt-Co2	Cytochrome c oxidase subunit 2 (EC 7.1.1.9) (Cytochrome c oxidase polypeptide II)	GAD-vs-P2	-0.615266	0.313543	-1.9623	33	0.0582055	NA	0.436522	0	20	17	17	328	234	94	14.9908	0.0605337
Q9CY18	Snx7	Sorting nexin-7	GAD-vs-P2	0.620189	0.318281	1.94856	26	0.0622174	NA	0.553333	0	6	6	6	67	41	26	8.99398	0.0645447
O55091	Impact	Protein IMPACT (Imprinted and ancient gene protein)	GAD-vs-P2	0.598746	0.322556	1.85625	32	0.072646	NA	0.573333	0	9	9	6	96	65	31	9.82154	0.0751759
P60766-1	Cdc42	Cell division control protein 42 homolog (EC 3.6.5.2) (G25K GTP-binding protein)	GAD-vs-P2	-0.593476	0.323161	-1.83647	30	0.0762157	NA	0.471111	0	6	6	6	119	85	34	11.3776	0.0786743
P47708	Rph3a	Rabphilin-3A (Exophilin-1)	GAD-vs-P2	0.586776	0.320826	1.82896	33	0.0764559	NA	0.29	0	12	12	9	216	153	63	11.871	0.0787269
Q99PT1	Arhgdia C87222 Gdi1	Rho GDP-dissociation inhibitor 1 (Rho GDI 1) (GDI-1) (Rho-GDI alpha)	GAD-vs-P2	-0.70331	0.40952	-1.7174	33	0.095278	NA	0.522222	0	18	18	10	216	156	60	12.6441	0.0978658
Q64332	Syn2	Synapsin-2 (Synapsin II)	GAD-vs-P2	0.980576	0.578165	1.69601	31	0.0999053	NA	0.533333	0	12	9	12	140	97	43	10.9755	0.102366
P26516	Psmd7 Mov-34 Mov34	26S proteasome non-ATPase regulatory subunit 7 (26S proteasome regulatory subunit RPN8) (26S proteasome regulatory subunit S12) (Mov34 protein) (Proteasome subunit p40)	GAD-vs-P2	0.701975	0.410609	1.7096	24	0.100241	NA	0.697143	0	7	7	5	53	38	15	9.60167	0.102458
Q8BMF3	Me3	NADP-dependent malic enzyme, mitochondrial (NADP-ME) (EC 1.1.1.40) (Malic enzyme 3)	GAD-vs-P2	-0.608941	0.373428	-1.63068	32	0.112763	NA	0.44	0	11	10	10	169	129	40	11.1419	0.114974
O35874	Slc1a4 Asct1 Satt	Neutral amino acid transporter A (Alanine/serine/cysteine/threonine transporter 1) (ASCT-1) (Solute carrier family 1 member 4)	GAD-vs-P2	-0.653815	0.40912	-1.5981	32	0.11985	NA	0.364444	0	9	9	7	143	110	33	10.3614	0.121901
P84086	Cplx2	Complexin-2 (921-L) (Complexin II) (CPX II) (Synaphin-1)	GAD-vs-P2	0.758043	0.514514	1.47332	32	0.150435	NA	0.44	0	12	12	12	168	123	45	9.96731	0.152636
P01942	Hba Hba-a1	Hemoglobin subunit alpha (Alpha-globin) (Hemoglobin alpha chain) [Cleaved into: Hemopressin]	GAD-vs-P2	0.677702	0.467117	1.45082	33	0.156271	NA	0.463333	0	9	9	6	161	119	42	12.42	0.158172
Q68ED2	Grm7 Gprc1g Mglur7	Metabotropic glutamate receptor 7 (mGluR7)	GAD-vs-P2	0.585687	0.422679	1.38566	27	0.177193	NA	0.648889	0	9	9	6	79	58	21	9.59876	0.178913
Q9WU79	Prodh Pro1	Proline dehydrogenase 1, mitochondrial (EC 1.5.5.2) (Proline oxidase)	GAD-vs-P2	-0.590338	0.459918	-1.28357	29	0.209453	NA	0.496667	0	12	12	6	152	131	21	10.5496	0.210975
P31786	Dbi	Acyl-CoA-binding protein (ACBP) (Diazepam-binding inhibitor) (DBI) (Endozepine) (EP)	GAD-vs-P2	-0.659428	0.657849	-1.0024	33	0.323444	NA	0.468889	0	15	15	12	240	187	53	10.8042	0.325007
P47955	Rplp1	60S acidic ribosomal protein P1	GAD-vs-P2	0.662728	0.771805	0.858673	22	0.39978	NA	0.671111	0	9	9	6	74	53	21	10.8389	0.400743
Q922F4	Tubb6	Tubulin beta-6 chain	GAD-vs-P2	-0.728913	1.20444	-0.605188	23	0.550979	NA	0.626667	0	6	6	6	56	40	16	11.0704	0.550979

## Sheet: C) Gad2-vs-Camk2a
Protein (UniProt Accession)	GeneName	ProteinName	Label	log2FC	SE	Tvalue	DF	pvalue	issue	MissingPercentage	ImputationPercentage	features	features Camk2	features GAD	measurements	measurements Camk2	measurements GAD	mean log2(Intensity)	FC_adj.pvalue
D3YZU1	Shank1	SH3 and multiple ankyrin repeat domains protein 1 (Shank1)	GAD-vs-Camk2	-1.93651	0.158869	-12.1893	33	9.14824e-14	NA	0	0	10	10	10	179	110	69	12.2408	3.25677e-11
Q8R071	Itpka	Inositol-trisphosphate 3-kinase A (EC 2.7.1.127) (Inositol 1,4,5-trisphosphate 3-kinase A) (IP3 3-kinase A) (IP3K A) (InsP 3-kinase A)	GAD-vs-Camk2	-1.75575	0.154187	-11.3871	33	5.68434e-13	NA	0.29023	0	9	9	9	149	97	52	11.0094	1.01181e-10
P32848	Pvalb Pva	Parvalbumin alpha	GAD-vs-Camk2	3.18627	0.24804	12.8458	26	9.13047e-13	NA	0.857143	0	9	6	8	52	19	33	10.2069	1.08348e-10
Q3UXZ6	Fam81a	Protein FAM81A	GAD-vs-Camk2	-2.20898	0.200515	-11.0165	32	2.01528e-12	NA	0.264368	0	9	9	9	135	99	36	11.3314	1.7936e-10
Q3UHD1	Adgrb1 Bai1	Adhesion G protein-coupled receptor B1 (Brain-specific angiogenesis inhibitor 1) [Cleaved into: Vasculostatin-120 (Vstat120); Vasculostatin-40 (Vstat-40)]	GAD-vs-Camk2	-1.45482	0.140618	-10.3459	33	6.86162e-12	NA	0.432184	0	15	9	15	157	98	59	11.0998	4.88548e-10
F6SEU4	Syngap1	Ras/Rap GTPase-activating protein SynGAP (Neuronal RasGAP) (Synaptic Ras GTPase-activating protein 1) (Synaptic Ras-GAP 1)	GAD-vs-Camk2	-1.88762	0.184849	-10.2117	33	9.55525e-12	NA	0	0	10	10	10	180	110	70	13.5741	5.66945e-10
P46097	Syt2	Synaptotagmin-2 (Inositol polyphosphate-binding protein) (IP4-binding protein) (IP4BP) (Synaptotagmin II) (SytII)	GAD-vs-Camk2	2.32481	0.239724	9.69786	33	3.47076e-11	NA	0.409483	0	10	10	10	175	105	70	11.6207	1.12326e-09
P48320	Gad2 Gad65	Glutamate decarboxylase 2 (EC 4.1.1.15) (65 kDa glutamic acid decarboxylase) (GAD-65) (Glutamate decarboxylase 65 kDa isoform)	GAD-vs-Camk2	2.7611	0.278765	9.90477	32	2.86362e-11	NA	0.704023	0	10	7	9	64	33	31	10.5748	1.12326e-09
Q5DU25	Iqsec2 Kiaa0522	IQ motif and SEC7 domain-containing protein 2	GAD-vs-Camk2	-1.85946	0.190772	-9.74704	33	3.06311e-11	NA	0.252874	0	12	9	12	162	99	63	11.917	1.12326e-09
Q62108-1;Q62108-2;Q62108-3	Dlg4 Dlgh4 Psd95	Disks large homolog 4 (Postsynaptic density protein 95) (PSD-95) (Synapse-associated protein 90) (SAP-90) (SAP90)	GAD-vs-Camk2	-1.51938	0.154738	-9.81903	33	2.55262e-11	NA	0	0	13	13	13	234	143	91	14.2179	1.12326e-09
Q8BG39	Sv2b Kiaa0735	Synaptic vesicle glycoprotein 2B (Synaptic vesicle protein 2B)	GAD-vs-Camk2	-1.49844	0.154337	-9.70887	33	3.37499e-11	NA	0.214854	0	13	13	10	186	116	70	13.5918	1.12326e-09
Q920N7	Syt12	Synaptotagmin-12 (Synaptotagmin XII) (SytXII)	GAD-vs-Camk2	-1.20591	0.126752	-9.51392	33	5.55394e-11	NA	0.0103448	0	10	10	10	179	110	69	12.2305	1.64767e-09
Q9D1T0	Lingo1 Lern1 Lrrn6a	Leucine-rich repeat and immunoglobulin-like domain-containing nogo receptor-interacting protein 1 (Leucine-rich repeat neuronal protein 1) (Leucine-rich repeat neuronal protein 6A)	GAD-vs-Camk2	-1.25082	0.132999	-9.40475	33	7.3568e-11	NA	0	0	6	6	6	108	66	42	12.9985	2.01463e-09
Q8CC35;Q8CC35-2;Q8CC35-3	Synpo Kiaa1029	Synaptopodin	GAD-vs-Camk2	-1.81816	0.197013	-9.22862	33	1.16168e-10	NA	0.0103448	0	10	10	10	180	110	70	12.7483	2.95397e-09
Q6PFD5	Dlgap3 Dap3	Disks large-associated protein 3 (DAP-3) (PSD-95/SAP90-binding protein 3) (SAP90/PSD-95-associated protein 3) (SAPAP3)	GAD-vs-Camk2	-1.69954	0.188022	-9.03902	33	1.90816e-10	NA	0	0	9	9	9	160	99	61	11.694	4.47184e-09
Q925T6;Q925T6-2;Q925T6-3;Q925T6-4	Grip1	Glutamate receptor-interacting protein 1 (GRIP-1)	GAD-vs-Camk2	1.81636	0.201386	9.0193	33	2.00981e-10	NA	0.287356	0	6	6	6	90	49	41	9.82902	4.47184e-09
P48318	Gad1 Gad67	Glutamate decarboxylase 1 (EC 4.1.1.15) (67 kDa glutamic acid decarboxylase) (GAD-67) (Glutamate decarboxylase 67 kDa isoform)	GAD-vs-Camk2	2.76883	0.3167	8.74275	33	4.18286e-10	NA	0.622332	0	16	16	9	151	88	63	11.41	8.7594e-09
Q8C3Q5;Q8C3Q5-2	Shisa7	Protein shisa-7 (Cystine-knot AMPAR modulating protein of 59 kDa) (CKAMP59) (GABA(A) receptor auxiliary subunit Shisa7) (Shisa family member 7)	GAD-vs-Camk2	-1.54404	0.180027	-8.57669	33	6.5262e-10	NA	0.172414	0	9	9	9	135	95	40	11.5457	1.29074e-08
Q68EF6	Begain	Brain-enriched guanylate kinase-associated protein	GAD-vs-Camk2	-1.43866	0.169886	-8.46841	32	1.12088e-09	NA	0.367816	0	9	9	6	99	71	28	10.3639	2.10017e-08
P57780	Actn4	Alpha-actinin-4 (Non-muscle alpha-actinin 4)	GAD-vs-Camk2	-1.20286	0.144337	-8.33371	33	1.25914e-09	NA	0.233422	0	13	10	13	179	110	69	11.7249	2.13454e-08
P62075	Timm13 Tim13a Timm13a	Mitochondrial import inner membrane translocase subunit Tim13	GAD-vs-Camk2	1.3532	0.162081	8.34891	33	1.20816e-09	NA	0.344828	0	8	5	8	94	55	39	13.1726	2.13454e-08
P34152;P34152-2;P34152-3;P34152-4;P34152-9	Ptk2 Fadk Fak Fak1 Kiaa4203	Focal adhesion kinase 1 (FADK 1) (EC 2.7.10.2) (Focal adhesion kinase-related nonkinase) (FRNK) (Protein-tyrosine kinase 2) (p125FAK) (pp125FAK)	GAD-vs-Camk2	-1.47544	0.177884	-8.29439	33	1.40141e-09	NA	0.302682	0	8	8	7	101	70	31	10.8007	2.25244e-08
Q62465	Vat1 Vat-1	Synaptic vesicle membrane protein VAT-1 homolog (EC 1.-.-.-)	GAD-vs-Camk2	1.75444	0.211875	8.28056	33	1.45523e-09	NA	0.188088	0	11	11	9	161	98	63	11.9874	2.25244e-08
Q9D415-1;Q9D415-2;Q9D415-3;Q9D415-4	Dlgap1 Gkap Kiaa4162	Disks large-associated protein 1 (DAP-1) (Guanylate kinase-associated protein) (PSD-95/SAP90-binding protein 1) (SAP90/PSD-95-associated protein 1) (SAPAP1)	GAD-vs-Camk2	-1.47842	0.183127	-8.07319	33	2.56824e-09	NA	0.233716	0	9	9	9	110	78	32	11.5691	3.80956e-08
Q3TXX4	Slc17a7 Bnpi Vglut1	Vesicular glutamate transporter 1 (VGluT1) (Brain-specific Na(+)-dependent inorganic phosphate cotransporter) (Solute carrier family 17 member 7)	GAD-vs-Camk2	-1.74873	0.218223	-8.01351	33	3.02726e-09	NA	0.298174	0	17	17	17	213	147	66	12.8512	4.31082e-08
Q9QXV0	Pcsk1n	ProSAAS (IA-4) (Proprotein convertase subtilisin/kexin type 1 inhibitor) (Proprotein convertase 1 inhibitor) (pro-SAAS) [Cleaved into: KEP; Big SAAS (b-SAAS); Little SAAS (l-SAAS); Big PEN-LEN (b-PEN-LEN) (SAAS CT(1-49)); PEN; PEN-20; PEN-19; Little LEN (l-LEN); Big LEN (b-LEN) (BigLEN) (SAAS CT(25-40))]	GAD-vs-Camk2	1.65095	0.206953	7.97741	33	3.34463e-09	NA	0	0	13	13	13	234	143	91	13.2545	4.40996e-08
Q9Z2W9	Gria3 Glur3 Kiaa4184	Glutamate receptor 3 (GluR-3) (AMPA-selective glutamate receptor 3) (GluR-C) (GluR-K3) (Glutamate receptor ionotropic, AMPA 3) (GluA3)	GAD-vs-Camk2	-1.73439	0.217167	-7.98645	33	3.26206e-09	NA	0	0	10	10	10	179	110	69	12.1968	4.40996e-08
P70175	Dlg3 Dlgh3	Disks large homolog 3 (Synapse-associated protein 102) (SAP-102) (SAP102)	GAD-vs-Camk2	-1.18744	0.14917	-7.9603	33	3.50664e-09	NA	0.258621	0	12	9	12	159	99	60	11.4427	4.45844e-08
Q8R5H6	Wasf1 Wave1	Actin-binding protein WASF1 (Protein WAVE-1) (Wiskott-Aldrich syndrome protein family member 1) (WASP family protein member 1)	GAD-vs-Camk2	-0.940305	0.120319	-7.81508	33	5.2462e-09	NA	0	0	13	13	13	234	143	91	12.4585	6.44017e-08
Q811D0;Q811D0-2;Q811D0-3	Dlg1 Dlgh1	Disks large homolog 1 (Embryo-dlg/synapse-associated protein 97) (E-dlg/SAP97) (Synapse-associated protein 97) (SAP-97) (SAP97)	GAD-vs-Camk2	-1.06521	0.137695	-7.73604	33	6.53903e-09	NA	0	0	10	10	10	180	110	70	12.1877	7.75965e-08
Q9R111	Gda	Guanine deaminase (Guanase) (Guanine aminase) (EC 3.5.4.3) (Guanine aminohydrolase) (GAH)	GAD-vs-Camk2	-1.15774	0.153953	-7.52012	33	1.19798e-08	NA	0	0	12	12	12	216	132	84	12.2931	1.37575e-07
Q8BJ42;Q8BJ42-2	Dlgap2 Dap2	Disks large-associated protein 2 (DAP-2) (PSD-95/SAP90-binding protein 2) (SAP90/PSD-95-associated protein 2) (SAPAP2)	GAD-vs-Camk2	-1.5397	0.207343	-7.42585	33	1.56299e-08	NA	0.00383142	0	9	9	9	160	99	61	11.8502	1.73882e-07
Q80UG5-1;Q80UG5-3	Septin9 Kiaa0991 Sept9 Sint1	Septin-9 (SL3-3 integration site 1 protein)	GAD-vs-Camk2	-1.9229	0.26116	-7.3629	33	1.86775e-08	NA	0.258621	0	6	6	6	83	60	23	10.9685	2.0149e-07
Q8BI08	Mal2	Protein MAL2	GAD-vs-Camk2	-1.04514	0.143378	-7.28941	33	2.30069e-08	NA	0	0	14	14	14	252	154	98	14.3678	2.40896e-07
O35633;O35633-2	Slc32a1 Vgat Viaat	Vesicular inhibitory amino acid transporter (Solute carrier family 32 member 1) (Vesicular GABA and glycine transporter) (Vesicular GABA transporter) (mVGAT) (mVIAAT)	GAD-vs-Camk2	2.56571	0.350695	7.31608	32	2.56628e-08	NA	0.393103	0	12	12	12	188	107	81	10.7823	2.5637e-07
Q8C078-1;Q8C078-2;Q8C078-3;Q8C078-4;Q8C078-5	Camkk2 Kiaa0787	Calcium/calmodulin-dependent protein kinase kinase 2 (CaM-KK 2) (CaM-kinase kinase 2) (CaMKK 2) (EC 2.7.11.17) (Calcium/calmodulin-dependent protein kinase kinase beta) (CaM-KK beta) (CaM-kinase kinase beta) (CaMKK beta)	GAD-vs-Camk2	-1.41724	0.195551	-7.24741	33	2.5925e-08	NA	0.237548	0	9	9	9	105	76	29	10.5576	2.5637e-07
Q62393-1;Q62393-2;Q62393-3	Tpd52	Tumor protein D52 (mD52)	GAD-vs-Camk2	-0.982997	0.136207	-7.21694	33	2.82738e-08	NA	0.373563	0	12	12	11	139	86	53	11.1332	2.7204e-07
Q01097	Grin2b	Glutamate receptor ionotropic, NMDA 2B (GluN2B) (Glutamate [NMDA] receptor subunit epsilon-2) (N-methyl D-aspartate receptor subtype 2B) (NMDAR2B) (NR2B)	GAD-vs-Camk2	-1.6325	0.227169	-7.18628	33	3.08549e-08	NA	0.00766284	0	9	9	9	157	99	58	11.3885	2.89062e-07
Q9DCW4	Etfb	Electron transfer flavoprotein subunit beta (Beta-ETF)	GAD-vs-Camk2	1.20008	0.173733	6.90764	33	6.8552e-08	NA	0.0031348	0	11	11	11	197	120	77	12.089	6.25757e-07
Q9Z268	Rasal1 Rasal	RasGAP-activating-like protein 1 (RAS protein activator like 1) (Ras GTPase-activating-like protein)	GAD-vs-Camk2	-1.37962	0.200004	-6.89795	33	7.04913e-08	NA	0.321839	0	12	9	12	146	98	48	11.1112	6.27373e-07
P23818	Gria1 Glur1	Glutamate receptor 1 (GluR-1) (AMPA-selective glutamate receptor 1) (GluR-A) (GluR-K1) (Glutamate receptor ionotropic, AMPA 1) (GluA1)	GAD-vs-Camk2	-1.04624	0.159063	-6.5775	33	1.78126e-07	NA	0.241379	0	13	13	10	179	109	70	12.1472	1.54666e-06
P35436	Grin2a	Glutamate receptor ionotropic, NMDA 2A (GluN2A) (Glutamate [NMDA] receptor subunit epsilon-1) (N-methyl D-aspartate receptor subtype 2A) (NMDAR2A) (NR2A)	GAD-vs-Camk2	-1.61463	0.245983	-6.56398	33	1.85264e-07	NA	0.275862	0	12	9	12	152	99	53	10.8188	1.57034e-06
Q62420	Sh3gl2 Een1 Sh3d2a	Endophilin-A1 (Endophilin-1) (SH3 domain protein 2A) (SH3 domain-containing GRB2-like protein 2) (SH3p4)	GAD-vs-Camk2	-1.03791	0.159422	-6.51047	33	2.16466e-07	NA	0.304828	0	22	19	21	314	196	118	13.4439	1.79214e-06
P60469	Ppfia3	Liprin-alpha-3 (Protein tyrosine phosphatase receptor type f polypeptide-interacting protein alpha-3) (PTPRF-interacting protein alpha-3)	GAD-vs-Camk2	-0.981347	0.153149	-6.40779	33	2.91986e-07	NA	0.526437	0	14	12	14	127	82	45	11.2315	2.36243e-06
Q14BI2	Grm2 Gprc1b Mglur2	Metabotropic glutamate receptor 2 (mGluR2)	GAD-vs-Camk2	-1.36832	0.213928	-6.39618	33	3.02053e-07	NA	0.341954	0	11	11	9	138	89	49	11.3332	2.38958e-06
P49025;P49025-3;P49025-4;P49025-5	Cit Crik	Citron Rho-interacting kinase (CRIK) (EC 2.7.11.1) (Rho-interacting, serine/threonine-protein kinase 21)	GAD-vs-Camk2	-0.920088	0.144069	-6.38645	33	3.10755e-07	NA	0.252874	0	12	9	12	159	99	60	10.7098	2.40498e-06
Q9QXS1-1;Q9QXS1-10;Q9QXS1-11;Q9QXS1-12;Q9QXS1-13;Q9QXS1-14;Q9QXS1-15;Q9QXS1-16;Q9QXS1-2;Q9QXS1-3;Q9QXS1-4;Q9QXS1-5;Q9QXS1-6;Q9QXS1-7;Q9QXS1-8;Q9QXS1-9	Plec Plec1	Plectin (PCN) (PLTN) (Plectin-1) (Plectin-6)	GAD-vs-Camk2	-1.20512	0.189423	-6.36207	33	3.33689e-07	NA	0.00689655	0	10	10	10	179	110	69	12.2828	2.52752e-06
Q9QVP9	Ptk2b Fak2 Pyk2 Raftk	Protein-tyrosine kinase 2-beta (EC 2.7.10.2) (Calcium-dependent tyrosine kinase) (CADTK) (Calcium-regulated non-receptor proline-rich tyrosine kinase) (Cell adhesion kinase beta) (CAK-beta) (CAKB) (Focal adhesion kinase 2) (FADK 2) (Proline-rich tyrosine kinase 2) (Related adhesion focal tyrosine kinase) (RAFTK)	GAD-vs-Camk2	-1.3019	0.20399	-6.38217	32	3.60664e-07	NA	0.522989	0	9	9	7	110	84	26	10.2416	2.67493e-06
Q6PHS9-1;Q6PHS9-2;Q6PHS9-3;Q6PHS9-4;Q6PHS9-5;Q6PHS9-6	Cacna2d2 Kiaa0558	Voltage-dependent calcium channel subunit alpha-2/delta-2 (Protein ducky) (Voltage-gated calcium channel subunit alpha-2/delta-2) [Cleaved into: Voltage-dependent calcium channel subunit alpha-2-2; Voltage-dependent calcium channel subunit delta-2]	GAD-vs-Camk2	1.95162	0.30852	6.32576	31	4.87295e-07	NA	0.33908	0	6	6	6	84	44	40	10.4135	3.46954e-06
Q8CHH9-1;Q8CHH9-2	Septin8 Kiaa0202 Sept8	Septin-8	GAD-vs-Camk2	-1.05232	0.16881	-6.23376	33	4.8569e-07	NA	0.23399	0	14	14	14	195	121	74	12.3242	3.46954e-06
Q7TQD2	Tppp	Tubulin polymerization-promoting protein (TPPP) (EC 3.6.5.-) (25 kDa brain-specific protein) (TPPP/p25) (p25-alpha)	GAD-vs-Camk2	-0.667318	0.107411	-6.21274	33	5.16541e-07	NA	0	0	14	14	14	252	154	98	14.7228	3.60566e-06
Q8BUV3	Gphn	Gephyrin [Includes: Molybdopterin adenylyltransferase (MPT adenylyltransferase) (EC 2.7.7.75) (Domain G); Molybdopterin molybdenumtransferase (MPT Mo-transferase) (EC 2.10.1.1) (Domain E)]	GAD-vs-Camk2	0.900049	0.146408	6.14752	33	6.25403e-07	NA	0.0143678	0	12	12	12	216	132	84	12.2803	4.28161e-06
P05201	Got1	Aspartate aminotransferase, cytoplasmic (cAspAT) (EC 2.6.1.1) (EC 2.6.1.3) (Cysteine aminotransferase, cytoplasmic) (Cysteine transaminase, cytoplasmic) (cCAT) (Glutamate oxaloacetate transaminase 1) (Transaminase A)	GAD-vs-Camk2	-1.04686	0.172568	-6.06641	33	7.93596e-07	NA	0	0	12	12	12	216	132	84	12.3209	5.33057e-06
P11798-1	Camk2a	Calcium/calmodulin-dependent protein kinase type II subunit alpha (CaM kinase II subunit alpha) (CaMK-II subunit alpha) (EC 2.7.11.17)	GAD-vs-Camk2	-1.43279	0.237124	-6.04237	33	8.51696e-07	NA	0	0	12	12	12	216	132	84	14.5276	5.61489e-06
Q80TL4-1	Phf24 Kiaa1045 N28178	PHD finger protein 24	GAD-vs-Camk2	-1.05264	0.175861	-5.98563	33	1.00636e-06	NA	0.29064	0	7	7	6	90	58	32	12.2065	6.51388e-06
Q8BWF0	Aldh5a1	Succinate-semialdehyde dehydrogenase, mitochondrial (EC 1.2.1.24) (Aldehyde dehydrogenase family 5 member A1) (NAD(+)-dependent succinic semialdehyde dehydrogenase)	GAD-vs-Camk2	1.25742	0.213655	5.88527	33	1.35231e-06	NA	0.00265252	0	13	13	13	233	142	91	12.2652	8.59683e-06
Q3UHK1	Slc2a13	Proton myo-inositol cotransporter (H(+)-myo-inositol cotransporter) (Hmit) (H(+)-myo-inositol symporter) (Solute carrier family 2 member 13)	GAD-vs-Camk2	0.860806	0.145575	5.91313	32	1.39594e-06	NA	0.316092	0	6	6	6	89	50	39	10.9667	8.71852e-06
Q99LC5	Etfa	Electron transfer flavoprotein subunit alpha, mitochondrial (Alpha-ETF)	GAD-vs-Camk2	1.12093	0.191937	5.84008	33	1.54492e-06	NA	0.398707	0	16	13	16	175	102	73	10.9562	9.48259e-06
P06745	Gpi Gpi1	Glucose-6-phosphate isomerase (GPI) (EC 5.3.1.9) (Autocrine motility factor) (AMF) (Neuroleukin) (NLK) (Phosphoglucose isomerase) (PGI) (Phosphohexose isomerase) (PHI)	GAD-vs-Camk2	-1.13114	0.195207	-5.79456	33	1.76684e-06	NA	0.588966	0	14	14	13	164	104	60	11.3792	1.04833e-05
Q811P8-1;Q811P8-2	Arhgap32 Grit Kiaa0712 Rics	Rho GTPase-activating protein 32 (Brain-specific Rho GTPase-activating protein) (GAB-associated Cdc42/Rac GTPase-activating protein) (GC-GAP) (Rho-type GTPase-activating protein 32) (Rho/Cdc42/Rac GTPase-activating protein RICS) (RhoGAP involved in the beta-catenin-N-cadherin and NMDA receptor signaling) (p200RhoGAP) (p250GAP)	GAD-vs-Camk2	-1.26588	0.218369	-5.79698	33	1.75427e-06	NA	0.427586	0	9	9	9	148	98	50	10.6113	1.04833e-05
P45591	Cfl2	Cofilin-2 (Cofilin, muscle isoform)	GAD-vs-Camk2	0.824948	0.142575	5.78606	33	1.81169e-06	NA	0.368534	0	15	15	10	178	109	69	11.2351	1.05732e-05
Q08331	Calb2	Calretinin (CR)	GAD-vs-Camk2	1.59655	0.271795	5.87407	30	1.98351e-06	NA	0.359195	0	12	12	12	131	68	63	10.7501	1.13892e-05
O88643	Pak1 Paka	Serine/threonine-protein kinase PAK 1 (EC 2.7.11.1) (Alpha-PAK) (CDC42/RAC effector kinase PAK-A) (p21-activated kinase 1) (PAK-1) (p65-PAK)	GAD-vs-Camk2	-0.803586	0.140515	-5.71885	33	2.20902e-06	NA	0.267905	0	13	13	13	167	108	59	12.1209	1.22877e-05
Q6WVG3	Kctd12 Pfet1	BTB/POZ domain-containing protein KCTD12 (Pfetin) (Predominantly fetal expressed T1 domain)	GAD-vs-Camk2	1.09255	0.190949	5.72167	33	2.19073e-06	NA	0.436782	0	12	12	11	127	76	51	11.2971	1.22877e-05
P31648	Slc6a1 Gabt1 Gat-1 Gat1	Sodium- and chloride-dependent GABA transporter 1 (GAT-1) (Solute carrier family 6 member 1)	GAD-vs-Camk2	2.15829	0.380525	5.67187	33	2.53759e-06	NA	0.353448	0	12	9	12	146	76	70	12.2151	1.36876e-05
Q99J85	Nptxr Npr	Neuronal pentraxin receptor	GAD-vs-Camk2	-1.28936	0.227252	-5.67372	33	2.52379e-06	NA	0.00940439	0	11	11	11	183	121	62	12.1296	1.36876e-05
Q7TPR4	Actn1	Alpha-actinin-1 (Alpha-actinin cytoskeletal isoform) (F-actin cross-linking protein) (Non-muscle alpha-actinin-1)	GAD-vs-Camk2	-1.20519	0.214046	-5.63054	33	2.86693e-06	NA	0.00766284	0	9	9	9	162	99	63	12.1652	1.50092e-05
Q9JMH9;Q9JMH9-1;Q9JMH9-4;Q9JMH9-6	Myo18a Myspdz	Unconventional myosin-XVIIIa (Molecule associated with JAK3 N-terminus) (MAJN) (Myosin containing a PDZ domain) (Surfactant protein receptor SP-R210) (SP-R210)	GAD-vs-Camk2	-0.806457	0.143131	-5.6344	33	2.8344e-06	NA	0.1341	0	9	9	9	135	86	49	11.221	1.50092e-05
P08228	Sod1	Superoxide dismutase [Cu-Zn] (EC 1.15.1.1)	GAD-vs-Camk2	-1.26161	0.2263	-5.57496	33	3.37841e-06	NA	0.368339	0	21	21	13	216	149	67	11.0562	1.74306e-05
P35438	Grin1 Glurz1	Glutamate receptor ionotropic, NMDA 1 (GluN1) (Glutamate [NMDA] receptor subunit zeta-1) (N-methyl-D-aspartate receptor subunit NR1) (NMD-R1)	GAD-vs-Camk2	-1.17613	0.214009	-5.49572	32	4.69478e-06	NA	0.287356	0	6	6	6	78	57	21	11.0104	2.38763e-05
Q3UHD9-1;Q3UHD9-2	Agap2 Centg1 Kiaa0167	Arf-GAP with GTPase, ANK repeat and PH domain-containing protein 2 (AGAP-2) (Centaurin-gamma-1) (Cnt-g1) (Phosphatidylinositol 3-kinase enhancer) (PIKE)	GAD-vs-Camk2	-0.808674	0.148336	-5.45163	33	4.8634e-06	NA	0.0229885	0	9	9	9	161	98	63	11.0296	2.43855e-05
Q80YA9-1;Q80YA9-2	Cnksr2 Kiaa0902	Connector enhancer of kinase suppressor of ras 2 (Connector enhancer of KSR 2) (CNK homolog protein 2) (CNK2)	GAD-vs-Camk2	-1.82463	0.317194	-5.75241	25	5.39935e-06	NA	0.436782	0	6	6	6	65	49	16	10.4711	2.66968e-05
P09528	Fth1 Fth	Ferritin heavy chain (Ferritin H subunit) (EC 1.16.3.1) [Cleaved into: Ferritin heavy chain, N-terminally processed]	GAD-vs-Camk2	-0.986325	0.182514	-5.40412	33	5.59644e-06	NA	0.509579	0	15	15	11	135	99	36	9.75942	2.72922e-05
Q61753	Phgdh	D-3-phosphoglycerate dehydrogenase (3-PGDH) (EC 1.1.1.95) (A10)	GAD-vs-Camk2	0.594468	0.110145	5.39713	33	5.71328e-06	NA	0	0	10	10	10	180	110	70	11.8972	2.74855e-05
Q9CZT8	Rab3b	Ras-related protein Rab-3B	GAD-vs-Camk2	2.07672	0.38703	5.36578	33	6.26765e-06	NA	0.4	0	15	15	15	172	97	75	10.3132	2.97504e-05
P0C192	Lrrc4b Lrig4	Leucine-rich repeat-containing protein 4B (Netrin-G3 ligand) (NGL-3)	GAD-vs-Camk2	-1.06318	0.201202	-5.28416	33	7.97665e-06	NA	0.195402	0	9	9	7	121	86	35	10.3163	3.73643e-05
Q9ES97-1;Q9ES97-2	Rtn3	Reticulon-3	GAD-vs-Camk2	-0.869689	0.165023	-5.27011	33	8.31471e-06	NA	0.278736	0	9	9	9	155	98	57	11.331	3.8442e-05
Q8CHU3-1;Q8CHU3-2	Epn2	Epsin-2 (EPS-15-interacting protein 2) (Intersectin-EH-binding protein 2) (Ibp2)	GAD-vs-Camk2	-1.15978	0.220012	-5.27145	32	9.02002e-06	NA	0.195402	0	9	9	9	124	84	40	9.97314	4.06472e-05
Q9Z2Q6	Septin5 Pnutl1 Sept5	Septin-5 (Cell division control-related protein 1) (CDCrel-1) (Peanut-like protein 1)	GAD-vs-Camk2	-0.625476	0.119228	-5.24606	33	8.92677e-06	NA	0	0	18	18	18	324	198	126	13.6683	4.06472e-05
Q8BMS1	Hadha	Trifunctional enzyme subunit alpha, mitochondrial (Monolysocardiolipin acyltransferase) (EC 2.3.1.-) (TP-alpha) [Includes: Long-chain enoyl-CoA hydratase (EC 4.2.1.17); Long chain 3-hydroxyacyl-CoA dehydrogenase (EC 1.1.1.211)]	GAD-vs-Camk2	0.988154	0.189711	5.20873	33	9.96677e-06	NA	0.0153257	0	9	9	9	158	95	63	11.4638	4.43521e-05
Q9D1G5	Lrrc57	Leucine-rich repeat-containing protein 57	GAD-vs-Camk2	-0.75723	0.145528	-5.20334	33	1.01269e-05	NA	0.445813	0	11	11	8	144	89	55	11.5839	4.45084e-05
O88737	Bsn Kiaa0434	Protein bassoon	GAD-vs-Camk2	-0.866975	0.167613	-5.1725	33	1.10921e-05	NA	0.152709	0	7	7	7	111	71	40	12.4007	4.81559e-05
Q9JLM8	Dclk1 Dcamkl1 Dclk	Serine/threonine-protein kinase DCLK1 (EC 2.7.11.1) (Doublecortin-like and CAM kinase-like 1) (Doublecortin-like kinase 1)	GAD-vs-Camk2	-0.719969	0.139792	-5.15028	33	1.18439e-05	NA	0.381773	0	12	12	11	155	102	53	11.514	5.08002e-05
Q3UTJ2-1;Q3UTJ2-2	Sorbs2 Argbp2 Kiaa0777	Sorbin and SH3 domain-containing protein 2 (Arg-binding protein 2) (ArgBP2) (Arg/Abl-interacting protein 2)	GAD-vs-Camk2	-1.47744	0.285951	-5.16676	32	1.22342e-05	NA	0.431034	0	11	11	11	117	84	33	10.8478	5.18499e-05
Q03137;Q03137-2	Epha4 Sek Sek1	Ephrin type-A receptor 4 (EC 2.7.10.1) (Tyrosine-protein kinase receptor MPK-3) (Tyrosine-protein kinase receptor SEK-1)	GAD-vs-Camk2	-1.09491	0.214096	-5.11414	33	1.31766e-05	NA	0.0842912	0	9	9	9	144	99	45	10.9095	5.51866e-05
P16054	Prkce Pkce Pkcea	Protein kinase C epsilon type (EC 2.7.11.13) (nPKC-epsilon)	GAD-vs-Camk2	-1.005	0.198071	-5.07395	33	1.48346e-05	NA	0.336207	0	12	9	12	146	93	53	10.8556	6.14085e-05
Q80U40;Q80U40-2	Rimbp2 Kiaa0318 Rbp2	RIMS-binding protein 2 (RIM-BP2)	GAD-vs-Camk2	-0.897757	0.178215	-5.03749	33	1.6518e-05	NA	0.0268199	0	9	9	9	161	99	62	11.7838	6.68228e-05
Q9CYT6	Cap2	Adenylyl cyclase-associated protein 2 (CAP 2)	GAD-vs-Camk2	-0.713283	0.141506	-5.04067	33	1.63639e-05	NA	0.0402299	0	12	12	12	213	130	83	12.7244	6.68228e-05
P17156	Hspa2 Hcp70.2 Hsp70-2	Heat shock-related 70 kDa protein 2 (Heat shock protein 70.2)	GAD-vs-Camk2	-0.743936	0.149622	-4.97209	33	2.00276e-05	NA	0.275862	0	9	9	9	159	98	61	11.7799	7.93565e-05
Q8K596;Q8K596-2	Slc8a2 Ncx2	Sodium/calcium exchanger 2 (Na(+)/Ca(2+)-exchange protein 2) (Solute carrier family 8 member 2)	GAD-vs-Camk2	-0.94459	0.190001	-4.9715	33	2.0062e-05	NA	0.221675	0	11	11	11	198	121	77	12.9102	7.93565e-05
Q8CGU1	Calcoco1 CocoA Kiaa1536	Calcium-binding and coiled-coil domain-containing protein 1 (Coiled-coil coactivator protein)	GAD-vs-Camk2	-1.07172	0.216489	-4.95046	33	2.1344e-05	NA	0.0804598	0	6	6	6	97	63	34	10.1973	8.34996e-05
Q80Y14	Glrx5	Glutaredoxin-related protein 5, mitochondrial (Monothiol glutaredoxin-5)	GAD-vs-Camk2	0.986362	0.202222	4.87762	33	2.6444e-05	NA	0.408488	0	10	10	7	125	76	49	11.1903	0.000102327
Q920P5	Ak5	Adenylate kinase isoenzyme 5 (AK 5) (EC 2.7.4.3) (EC 2.7.4.6) (ATP-AMP transphosphorylase 5)	GAD-vs-Camk2	-1.08203	0.22142	-4.88679	32	2.76074e-05	NA	0.189655	0	6	6	6	85	57	28	10.8458	0.00010568
Q60829-1	Ppp1r1b	Protein phosphatase 1 regulatory subunit 1B (DARPP-32) (Dopamine- and cAMP-regulated neuronal phosphoprotein)	GAD-vs-Camk2	1.11337	0.229247	4.85664	33	2.81258e-05	NA	0.275862	0	6	6	6	99	57	42	12.0046	0.00010642
Q9CPW4	Arpc5	Actin-related protein 2/3 complex subunit 5 (Arp2/3 complex 16 kDa subunit) (p16-ARC)	GAD-vs-Camk2	-0.730045	0.150421	-4.85336	33	2.83986e-05	NA	0.27931	0	10	10	10	140	94	46	11.6429	0.00010642
P39087;P39087-2	Grik2 Glur6	Glutamate receptor ionotropic, kainate 2 (GluK2) (Glutamate receptor 6) (GluR-6) (GluR6) (Glutamate receptor beta-2) (GluR beta-2)	GAD-vs-Camk2	-1.13663	0.234634	-4.84427	33	2.9167e-05	NA	0.137931	0	6	6	6	96	60	36	10.2968	0.000108161
O88342	Wdr1	WD repeat-containing protein 1 (Actin-interacting protein 1) (AIP1)	GAD-vs-Camk2	-1.04098	0.215908	-4.82143	33	3.11903e-05	NA	0.537525	0	16	14	13	135	89	46	10.8508	0.000112159
Q8R0S2;Q8R0S2-2	Iqsec1 Kiaa0763	IQ motif and SEC7 domain-containing protein 1	GAD-vs-Camk2	-0.729037	0.151061	-4.82612	33	3.07636e-05	NA	0	0	9	9	9	162	99	63	12.5293	0.000112159
Q91V92	Acly	ATP-citrate synthase (EC 2.3.3.8) (ATP-citrate (pro-S-)-lyase) (Citrate cleavage enzyme)	GAD-vs-Camk2	1.07169	0.222152	4.82412	33	3.09455e-05	NA	0	0	11	11	11	198	121	77	12.0723	0.000112159
Q91ZP9-1	Necab2 Efcbp2	N-terminal EF-hand calcium-binding protein 2 (EF-hand calcium-binding protein 2) (Neuronal calcium-binding protein 2)	GAD-vs-Camk2	1.2533	0.259783	4.8244	32	3.30831e-05	NA	0.143678	0	6	6	6	101	59	42	10.8415	0.000117776
P45952	Acadm	Medium-chain specific acyl-CoA dehydrogenase, mitochondrial (MCAD) (EC 1.3.8.7)	GAD-vs-Camk2	0.984482	0.204754	4.80813	32	3.46814e-05	NA	0.327586	0	12	12	12	133	74	59	10.1483	0.000122243
Q9Z0J4;Q9Z0J4-2;Q9Z0J4-3;Q9Z0J4-4;Q9Z0J4-5	Nos1	Nitric oxide synthase, brain (EC 1.14.13.39) (Constitutive NOS) (NC-NOS) (NOS type I) (Neuronal NOS) (N-NOS) (nNOS) (Peptidyl-cysteine S-nitrosylase NOS1) (bNOS)	GAD-vs-Camk2	1.50696	0.304705	4.94563	26	3.87893e-05	NA	0.494253	0	6	6	6	72	33	39	10.7392	0.000135382
Q8BTG7-1;Q8BTG7-2;Q8BTG7-3	Ndrg4 Kiaa1180 Ndr4	Protein NDRG4 (N-myc downstream-regulated gene 4 protein) (Protein Ndr4)	GAD-vs-Camk2	0.832012	0.179971	4.62304	33	5.5768e-05	NA	0.0640394	0	7	7	7	125	76	49	11.6729	0.000192752
Q6PE13	Prrt3	Proline-rich transmembrane protein 3	GAD-vs-Camk2	-0.948453	0.205806	-4.60848	33	5.81905e-05	NA	0.155172	0	6	6	6	93	62	31	10.8896	0.000199191
P62746	Rhob Arhb	Rho-related GTP-binding protein RhoB	GAD-vs-Camk2	-1.13099	0.244559	-4.62462	32	5.89636e-05	NA	0.110345	0	5	5	5	79	53	26	11.3555	0.000199217
Q8BZ98;Q8BZ98-2	Dnm3 Kiaa0820	Dynamin-3 (EC 3.6.5.5)	GAD-vs-Camk2	0.789753	0.171614	4.60191	33	5.93173e-05	NA	0.00383142	0	9	9	9	162	99	63	13.4721	0.000199217
P62897	Cycs	Cytochrome c, somatic	GAD-vs-Camk2	0.984574	0.215097	4.57735	33	6.37255e-05	NA	0.221675	0	11	11	11	198	121	77	13.1503	0.000212021
P28661;P28661-2;P28661-3;P28661-4;P28661-5	Septin4 Bh5 Gm11492 Pnutl2 Sep4 Sept4	Septin-4 (Bradeion beta) (Brain protein H5) (CE5B3 beta) (Cell division control-related protein 2) (hCDCREL-2) (Peanut-like protein 2)	GAD-vs-Camk2	-0.801475	0.175752	-4.56025	33	6.69838e-05	NA	0.0591133	0	7	7	7	117	69	48	13.6102	0.000220799
P12658	Calb1	Calbindin (Calbindin D28) (D-28K) (PCD-29) (Spot 35 protein) (Vitamin D-dependent calcium-binding protein, avian-type)	GAD-vs-Camk2	1.01885	0.224611	4.53607	33	7.18743e-05	NA	0.29023	0	9	9	9	150	93	57	11.5365	0.000234745
Q6ZPE2;Q6ZPE2-2	Sbf1 Kiaa3020 Mtmr5	Myotubularin-related protein 5 (Inactive phosphatidylinositol 3-phosphatase 5) (SET-binding factor 1) (Sbf1)	GAD-vs-Camk2	-0.713573	0.157537	-4.52955	33	7.32523e-05	NA	0.287356	0	11	9	11	159	99	60	11.0574	0.000237071
Q5PR73	Diras2	GTP-binding protein Di-Ras2 (Distinct subgroup of the Ras family member 2)	GAD-vs-Camk2	-1.12196	0.248477	-4.51536	33	7.6342e-05	NA	0.298851	0	12	12	9	148	95	53	10.6683	0.000244845
P30999-1;P30999-2;P30999-3	Ctnnd1 Catns Kiaa0384	Catenin delta-1 (Cadherin-associated Src substrate) (CAS) (p120 catenin) (p120(ctn)) (p120(cas))	GAD-vs-Camk2	-0.936815	0.207832	-4.50757	33	7.8093e-05	NA	0.411494	0	11	9	11	157	99	58	10.6477	0.000248224
Q9CYZ2	Tpd52l2	Tumor protein D54 (Tumor protein D52-like 2)	GAD-vs-Camk2	-0.905628	0.20106	-4.50426	33	7.88487e-05	NA	0.363985	0	7	6	7	106	66	40	10.7379	0.000248408
O35526	Stx1a	Syntaxin-1A (Neuron-specific antigen HPC-1)	GAD-vs-Camk2	-1.52957	0.341784	-4.47526	33	8.57868e-05	NA	0.00646552	0	16	16	16	284	176	108	13.1704	0.000267896
Q0VBF8	Stum	Protein stum homolog	GAD-vs-Camk2	-0.994644	0.222438	-4.47156	33	8.67128e-05	NA	0	0	10	10	10	180	110	70	12.324	0.000268433
Q8CGY8-2	Ogt	UDP-N-acetylglucosamine--peptide N-acetylglucosaminyltransferase 110 kDa subunit (EC 2.4.1.255) (O-GlcNAc transferase subunit p110) (O-linked N-acetylglucosamine transferase 110 kDa subunit) (OGT)	GAD-vs-Camk2	-0.81358	0.183641	-4.43028	33	9.77576e-05	NA	0.0862069	0	6	6	6	98	66	32	10.2763	0.000300015
Q9ERB0	Snap29	Synaptosomal-associated protein 29 (SNAP-29) (Golgi SNARE of 32 kDa) (Gs32) (Soluble 29 kDa NSF attachment protein) (Vesicle-membrane fusion protein SNAP-29)	GAD-vs-Camk2	-0.696681	0.158551	-4.39405	33	0.000108585	NA	0.249042	0	9	9	7	130	83	47	10.5991	0.000330396
P42125	Eci1 Dci	Enoyl-CoA delta isomerase 1, mitochondrial (EC 5.3.3.8) (3,2-trans-enoyl-CoA isomerase) (Delta(3),Delta(2)-enoyl-CoA isomerase) (D3,D2-enoyl-CoA isomerase) (Dodecenoyl-CoA isomerase)	GAD-vs-Camk2	1.1241	0.257852	4.35949	33	0.000120013	NA	0.324713	0	12	12	12	136	73	63	10.1614	0.000360164
Q9ESJ4	Nckipsd Spin90 Wasbp	NCK-interacting protein with SH3 domain (54 kDa VacA-interacting protein) (VIP54) (90 kDa N-WASP-interacting protein) (90 kDa SH3 protein interacting with Nck) (SH3 adapter protein SPIN90) (WASP-interacting SH3-domain protein) (WISH) (Wiskott-Aldrich syndrome protein-binding protein) (N-WASP-binding protein)	GAD-vs-Camk2	-0.806147	0.184964	-4.3584	33	0.000120392	NA	0.0344828	0	6	6	6	105	63	42	11.1363	0.000360164
Q61137-1;Q61137-2	Astn1 Astn Kiaa0289	Astrotactin-1 (Neuronal migration protein GC14)	GAD-vs-Camk2	-0.806399	0.18528	-4.35232	33	0.000122527	NA	0.310345	0	10	10	10	165	101	64	10.9963	0.000363496
Q9QWY8;Q9QWY8-2;Q9QWY8-3;Q9QWY8-4	Asap1 Ddef1 Kiaa1249 Shag1	Arf-GAP with SH3 domain, ANK repeat and PH domain-containing protein 1 (130 kDa phosphatidylinositol 4,5-bisphosphate-dependent ARF1 GTPase-activating protein) (ADP-ribosylation factor-directed GTPase-activating protein 1) (ARF GTPase-activating protein 1) (Development and differentiation-enhancing factor 1) (DEF-1) (Differentiation-enhancing factor 1) (PIP2-dependent ARF1 GAP)	GAD-vs-Camk2	-1.04497	0.240314	-4.34835	33	0.000123944	NA	0.522989	0	16	12	13	152	99	53	10.35	0.000364661
P97441	Slc30a3 Znt3	Probable proton-coupled zinc antiporter SLC30A3 (Solute carrier family 30 member 3) (Zinc transporter 3) (ZnT-3)	GAD-vs-Camk2	-1.396	0.32316	-4.31984	33	0.000134587	NA	0.130268	0	9	9	9	148	91	57	11.2359	0.000392728
B0V2N1;B0V2N1-2;B0V2N1-3;B0V2N1-4;B0V2N1-6	Ptprs	Receptor-type tyrosine-protein phosphatase S (R-PTP-S) (EC 3.1.3.48) (PTPNU-3) (Receptor-type tyrosine-protein phosphatase sigma) (R-PTP-sigma)	GAD-vs-Camk2	-0.679036	0.157589	-4.30891	33	0.0001389	NA	0	0	10	10	10	180	110	70	11.8837	0.000396605
Q61016	Gng7 Gngt7	Guanine nucleotide-binding protein G(I)/G(S)/G(O) subunit gamma-7	GAD-vs-Camk2	1.02288	0.237454	4.30768	33	0.000139395	NA	0.341693	0	8	8	8	139	84	55	13.5561	0.000396605
Q8BPN8-1;Q8BPN8-2	Dmxl2 Kiaa0856	DmX-like protein 2 (Rabconnectin-3)	GAD-vs-Camk2	-0.590274	0.137105	-4.30526	33	0.000140371	NA	0	0	11	11	11	198	121	77	12.8069	0.000396605
Q8VDN2	Atp1a1	Sodium/potassium-transporting ATPase subunit alpha-1 (Na(+)/K(+) ATPase alpha-1 subunit) (EC 7.2.2.13) (Sodium pump subunit alpha-1)	GAD-vs-Camk2	-0.770614	0.178784	-4.31032	33	0.000138337	NA	0	0	15	15	15	270	165	105	15.275	0.000396605
Q6PD03	Ppp2r5a	Serine/threonine-protein phosphatase 2A 56 kDa regulatory subunit alpha isoform (PP2A B subunit isoform B'-alpha) (PP2A B subunit isoform B56-alpha) (PP2A B subunit isoform PR61-alpha) (PR61alpha) (PP2A B subunit isoform R5-alpha)	GAD-vs-Camk2	-0.888678	0.20702	-4.29273	33	0.000145543	NA	0.287356	0	9	9	8	109	78	31	10.082	0.000407978
Q9CQ75	Ndufa2	NADH dehydrogenase [ubiquinone] 1 alpha subcomplex subunit 2 (Complex I-B8) (CI-B8) (NADH-ubiquinone oxidoreductase B8 subunit)	GAD-vs-Camk2	0.637579	0.148679	4.28829	33	0.000147419	NA	0.31216	0	19	19	16	232	141	91	12.6606	0.000410008
Q9CRB8	Mtfp1 Mtp18	Mitochondrial fission process protein 1 (Mitochondrial 18 kDa protein) (MTP18)	GAD-vs-Camk2	0.867689	0.203264	4.26878	33	0.000155946	NA	0.0031348	0	11	11	11	198	121	77	11.5381	0.000430362
Q6P5U7	Nwd2 Kiaa1239	NACHT and WD repeat domain-containing protein 2 (Leucine-rich repeat and WD repeat-containing protein KIAA1239)	GAD-vs-Camk2	-1.37055	0.32032	-4.27869	32	0.000159105	NA	0.442529	0	12	12	12	115	89	26	10.5951	0.000435702
Q9D8Y0	Efhd2 Sws1	EF-hand domain-containing protein D2 (Swiprosin-1)	GAD-vs-Camk2	-0.640077	0.151552	-4.22348	33	0.000177664	NA	0	0	11	11	11	198	121	77	13.7052	0.000482812
P28656	Nap1l1 Nrp	Nucleosome assembly protein 1-like 1 (Brain protein DN38) (NAP-1-related protein)	GAD-vs-Camk2	-0.681592	0.1622	-4.20217	33	0.000188882	NA	0.458621	0	7	7	7	104	65	39	11.419	0.000509408
P99027	Rplp2	60S acidic ribosomal protein P2	GAD-vs-Camk2	0.751309	0.179053	4.19603	33	0.000192242	NA	0.42069	0	15	9	15	167	95	72	11.4238	0.000510734
Q80VP1;Q80VP1-2	Epn1	Epsin-1 (EPS-15-interacting protein 1) (Intersectin-EH-binding protein 1) (Ibp1)	GAD-vs-Camk2	-0.678685	0.161698	-4.19725	33	0.000191567	NA	0.328494	0	16	16	16	226	140	86	11.7981	0.000510734
O88704	Hcn1 Bcng1 Hac2	Potassium/sodium hyperpolarization-activated cyclic nucleotide-gated channel 1 (Brain cyclic nucleotide-gated channel 1) (BCNG-1) (Hyperpolarization-activated cation channel 2) (HAC-2)	GAD-vs-Camk2	0.91305	0.216957	4.20844	32	0.000194318	NA	0.321839	0	6	6	6	90	55	35	10.225	0.000512425
Q2M3X8-1;Q2M3X8-4	Phactr1	Phosphatase and actin regulator 1	GAD-vs-Camk2	-1.05486	0.252383	-4.17958	33	0.00020153	NA	0.0229885	0	6	6	6	104	66	38	11.2987	0.000527535
P63328	Ppp3ca Calna	Protein phosphatase 3 catalytic subunit alpha (EC 3.1.3.16) (CAM-PRP catalytic subunit) (Calcineurin A alpha) (Calmodulin-dependent calcineurin A subunit alpha isoform) (CNA alpha) (Serine/threonine-protein phosphatase 2B catalytic subunit alpha isoform)	GAD-vs-Camk2	-0.745434	0.178468	-4.17684	33	0.000203122	NA	0.217241	0	10	10	10	141	89	52	13.462	0.000527822
P58404-1;P58404-2	Strn4 Zin	Striatin-4 (Zinedin)	GAD-vs-Camk2	-0.647511	0.15521	-4.17184	33	0.000206056	NA	0.40613	0	9	9	7	95	61	34	10.6792	0.000531566
Q9QYB8;Q9QYB8-2	Add2	Beta-adducin (Add97) (Erythrocyte adducin subunit beta)	GAD-vs-Camk2	-0.764074	0.183456	-4.1649	33	0.000210195	NA	0.071618	0	13	13	13	211	137	74	12.0881	0.000537586
Q9WUR9	Ak4 Ak-4 Ak3b Ak3l1	Adenylate kinase 4, mitochondrial (AK 4) (EC 2.7.4.10) (EC 2.7.4.6) (Adenylate kinase 3-like) (Adenylate kinase isoenzyme 4) (GTP:AMP phosphotransferase AK4)	GAD-vs-Camk2	-1.16221	0.279184	-4.16289	33	0.00021141	NA	0.145594	0	9	9	9	133	82	51	10.8657	0.000537586
Q9CR61	Ndufb7	NADH dehydrogenase [ubiquinone] 1 beta subcomplex subunit 7 (Complex I-B18) (CI-B18) (NADH-ubiquinone oxidoreductase B18 subunit)	GAD-vs-Camk2	0.788824	0.189632	4.15977	33	0.000213311	NA	0	0	5	5	5	90	55	35	12.0826	0.000538571
Q06185	Atp5me Atp5i Atp5k Lfm-1 Lfm1	ATP synthase subunit e, mitochondrial (ATPase subunit e) (ATP synthase membrane subunit e)	GAD-vs-Camk2	0.701106	0.169088	4.14639	33	0.00022164	NA	0.219067	0	17	17	17	238	145	93	15.3535	0.000555661
Q64521	Gpd2 Gdm1	Glycerol-3-phosphate dehydrogenase, mitochondrial (GPD-M) (GPDH-M) (EC 1.1.5.3) (Protein TISP38)	GAD-vs-Camk2	-0.641678	0.155073	-4.13792	33	0.000227083	NA	0.00689655	0	15	15	15	263	163	100	12.8198	0.000565326
Q8R1B5	Cplx3	Complexin-3 (Complexin III) (CPX III)	GAD-vs-Camk2	0.799558	0.194524	4.11033	33	0.000245727	NA	0.149425	0	9	9	9	151	91	60	10.381	0.000607493
Q68FD9	Kiaa1549	UPF0606 protein KIAA1549	GAD-vs-Camk2	-1.03055	0.251053	-4.10489	33	0.000249572	NA	0.298851	0	9	9	9	114	81	33	10.671	0.000612743
Q8JZU2	Slc25a1	Tricarboxylate transport protein, mitochondrial (Citrate transport protein) (CTP) (Solute carrier family 25 member 1) (Tricarboxylate carrier protein)	GAD-vs-Camk2	0.970036	0.235705	4.11547	32	0.000252918	NA	0.0574713	0	9	9	9	150	87	63	11.3631	0.000616704
Q8CHG7	Rapgef2 Kiaa0313 Pdzgef1	Rap guanine nucleotide exchange factor 2 (Cyclic nucleotide ras GEF) (CNrasGEF) (Neural RAP guanine nucleotide exchange protein) (nRap GEP) (PDZ domain-containing guanine nucleotide exchange factor 1) (PDZ-GEF1) (RA-GEF-1) (Ras/Rap1-associating GEF-1)	GAD-vs-Camk2	-0.781261	0.19084	-4.09381	33	0.000257598	NA	0.284483	0	12	9	12	152	98	54	11.0156	0.000623842
P59017	Bcl2l13 Mil1	Bcl-2-like protein 13 (Bcl2-L-13) (Bcl-rambo) (Protein Mil1)	GAD-vs-Camk2	-0.851199	0.208667	-4.07923	33	0.000268545	NA	0.462069	0	14	12	14	134	86	48	9.65917	0.000645961
Q3UH66;Q3UH66-2;Q3UH66-3;Q3UH66-4;Q3UH66-5;Q3UH66-6;Q3UH66-7	Wnk2 Kiaa1760	Serine/threonine-protein kinase WNK2 (EC 2.7.11.1) (Protein kinase lysine-deficient 2) (Protein kinase with no lysine 2)	GAD-vs-Camk2	-0.867514	0.210715	-4.11701	30	0.000276576	NA	0.270115	0	6	6	6	89	54	35	9.96956	0.000660812
A2RT62	Fbxl16	F-box/LRR-repeat protein 16 (F-box and leucine-rich repeat protein 16)	GAD-vs-Camk2	-0.952099	0.232534	-4.09446	30	0.000294356	NA	0.421456	0	9	9	8	95	71	24	10.3508	0.000686319
O89053	Coro1a Coro1	Coronin-1A (Coronin-like protein A) (Clipin-A) (Coronin-like protein p57) (Tryptophan aspartate-containing coat protein) (TACO)	GAD-vs-Camk2	-1.0062	0.248673	-4.0463	33	0.000294963	NA	0.00862069	0	12	12	12	216	132	84	13.2011	0.000686319
P62077	Timm8b Ddp2 Tim8b	Mitochondrial import inner membrane translocase subunit Tim8 B (Deafness dystonia protein 2 homolog)	GAD-vs-Camk2	1.02474	0.252199	4.06323	32	0.000293123	NA	0.172414	0	5	5	5	72	41	31	10.1215	0.000686319
Q9JI46	Nudt3 Dipp Dipp1	Diphosphoinositol polyphosphate phosphohydrolase 1 (DIPP-1) (muDIPP1) (EC 3.6.1.52) (Diadenosine 5',5'''-P1,P6-hexaphosphate hydrolase 1) (EC 3.6.1.-) (Nucleoside diphosphate-linked moiety X motif 3) (Nudix motif 3)	GAD-vs-Camk2	-0.593263	0.146002	-4.06339	32	0.000292991	NA	0.0517241	0	6	6	6	93	60	33	11.8389	0.000686319
P24288	Bcat1 Eca39	Branched-chain-amino-acid aminotransferase, cytosolic (BCAT(c)) (EC 2.6.1.42) (Protein ECA39)	GAD-vs-Camk2	0.782965	0.19274	4.06229	31	0.000307137	NA	0.629885	0	9	9	8	90	47	43	9.84971	0.000710006
P62137	Ppp1ca Ppp1a	Serine/threonine-protein phosphatase PP1-alpha catalytic subunit (PP-1A) (EC 3.1.3.16)	GAD-vs-Camk2	-0.727952	0.180987	-4.02211	33	0.000315971	NA	0.457471	0	13	12	11	152	96	56	11.7766	0.000725714
Q8BL86	Mblac2	Acyl-coenzyme A thioesterase MBLAC2 (Acyl-CoA thioesterase MBLAC2) (EC 3.1.2.2) (Beta-lactamase MBLAC2) (EC 3.5.2.6) (Metallo-beta-lactamase domain-containing protein 2) (Palmitoyl-coenzyme A thioesterase MBLAC2)	GAD-vs-Camk2	0.706518	0.17623	4.00907	33	0.000327899	NA	0.35249	0	9	8	9	116	69	47	9.94786	0.000748282
P17183	Eno2 Eno-2	Gamma-enolase (EC 4.2.1.11) (2-phospho-D-glycerate hydro-lyase) (Enolase 2) (Neural enolase) (Neuron-specific enolase) (NSE)	GAD-vs-Camk2	-1.02242	0.255991	-3.99398	33	0.000342252	NA	0.30721	0	20	16	20	251	161	90	11.0049	0.000771452
Q99L13	Hibadh	3-hydroxyisobutyrate dehydrogenase, mitochondrial (HIBADH) (EC 1.1.1.31)	GAD-vs-Camk2	0.888267	0.222409	3.99384	33	0.000342386	NA	0.576628	0	13	13	9	122	66	56	10.1986	0.000771452
P48453-1;P48453-2	Ppp3cb Calnb	Serine/threonine-protein phosphatase 2B catalytic subunit beta isoform (EC 3.1.3.16) (CAM-PRP catalytic subunit) (Calmodulin-dependent calcineurin A subunit beta isoform) (CNA beta)	GAD-vs-Camk2	-0.689907	0.173104	-3.9855	33	0.000350586	NA	0.0316092	0	12	12	12	204	131	73	11.9949	0.00078496
P68404;P68404-2	Prkcb Pkcb Prkcb1	Protein kinase C beta type (PKC-B) (PKC-beta) (EC 2.7.11.13)	GAD-vs-Camk2	-0.875541	0.220415	-3.97223	33	0.000364024	NA	0.149425	0	9	9	9	139	87	52	12.3189	0.000809953
P10649	Gstm1	Glutathione S-transferase Mu 1 (EC 2.5.1.18) (GST 1-1) (GST class-mu 1) (Glutathione S-transferase GT8.7) (pmGT10)	GAD-vs-Camk2	0.791002	0.199469	3.96553	33	0.000371003	NA	0.586207	0	15	12	15	153	90	63	12.0154	0.000820356
Q9CQV7;Q9CQV7-2;Q9CQV7-3	Dnajc19 Tim14 Timm14	Mitochondrial import inner membrane translocase subunit TIM14 (DnaJ homolog subfamily C member 19)	GAD-vs-Camk2	0.689253	0.17556	3.92602	33	0.000414873	NA	0.137931	0	6	6	6	91	57	34	10.3655	0.000911697
Q99NE5-1;Q99NE5-3;Q99NE5-4;Q99NE5-5;Q99NE5-6	Rims1 Kiaa0340 Rab3ip1 Rim1	Regulating synaptic membrane exocytosis protein 1 (Rab-3-interacting molecule 1) (RIM 1) (Rab-3-interacting protein 1)	GAD-vs-Camk2	-0.725369	0.184992	-3.92107	33	0.000420714	NA	0.385057	0	12	12	11	137	87	50	10.9835	0.000918859
Q8C522	Endod1 Kiaa0830	Endonuclease domain-containing 1 protein (EC 3.1.30.-)	GAD-vs-Camk2	0.785909	0.201321	3.90376	33	0.000441781	NA	0.00574713	0	6	6	6	108	66	42	11.4158	0.000958988
O08532;O08532-2;O08532-3;O08532-4;O08532-5	Cacna2d1 Cacna2	Voltage-dependent calcium channel subunit alpha-2/delta-1 (Voltage-gated calcium channel subunit alpha-2/delta-1) [Cleaved into: Voltage-dependent calcium channel subunit alpha-2-1; Voltage-dependent calcium channel subunit delta-1]	GAD-vs-Camk2	-0.737377	0.18923	-3.89673	33	0.000450624	NA	0	0	10	10	10	180	110	70	12.376	0.000972255
Q9Z2W8	Gria4 Glur4	Glutamate receptor 4 (GluR-4) (GluR4) (AMPA-selective glutamate receptor 4) (GluR-D) (Glutamate receptor ionotropic, AMPA 4) (GluA4)	GAD-vs-Camk2	-1.20051	0.293127	-4.09553	22	0.000477774	NA	0.385057	0	6	6	6	56	35	21	11.7066	0.00102462
Q99JY0	Hadhb	Trifunctional enzyme subunit beta, mitochondrial (TP-beta) [Includes: 3-ketoacyl-CoA thiolase (EC 2.3.1.155) (EC 2.3.1.16) (Acetyl-CoA acyltransferase) (Beta-ketothiolase)]	GAD-vs-Camk2	0.882215	0.228648	3.8584	33	0.000501972	NA	0	0	10	10	10	180	110	70	12.2292	0.00107007
Q80TB8	Vat1l Kiaa1576	Synaptic vesicle membrane protein VAT-1 homolog-like (EC 1.-.-.-)	GAD-vs-Camk2	0.924133	0.239686	3.8556	33	0.000505939	NA	0	0	6	6	6	108	66	42	12.4833	0.00107211
Q80TE7	Lrrc7 Kiaa1365 Lap1	Leucine-rich repeat-containing protein 7 (Densin-180) (Densin) (Protein LAP1)	GAD-vs-Camk2	-1.09532	0.284347	-3.85205	33	0.000511023	NA	0.591133	0	13	9	13	155	99	56	11.2638	0.00107648
Q62442;Q62442-2	Vamp1 Syb1	Vesicle-associated membrane protein 1 (VAMP-1) (Synaptobrevin-1)	GAD-vs-Camk2	0.729162	0.192328	3.79123	33	0.000606036	NA	0.303448	0	20	17	20	260	154	106	12.8749	0.00126911
Q68FL4	Ahcyl2	Putative adenosylhomocysteinase 3 (AdoHcyase 3) (EC 3.13.2.1) (Long-IRBIT) (S-adenosyl-L-homocysteine hydrolase 3) (S-adenosylhomocysteine hydrolase-like protein 2)	GAD-vs-Camk2	0.630095	0.166676	3.78036	32	0.000646388	NA	0.126437	0	6	6	6	88	59	29	10.7945	0.0013457
P63260	Actg1 Actg	Actin, cytoplasmic 2 (EC 3.6.4.-) (Gamma-actin) [Cleaved into: Actin, cytoplasmic 2, N-terminally processed]	GAD-vs-Camk2	-0.710574	0.189347	-3.75276	33	0.000674799	NA	0.264368	0	9	9	6	114	72	42	15.4072	0.00139668
O08529	Capn2	Calpain-2 catalytic subunit (EC 3.4.22.53) (80 kDa M-calpain subunit) (CALP80) (Calcium-activated neutral proteinase 2) (CANP 2) (Calpain M-type) (Calpain-2 large subunit) (Millimolar-calpain) (M-calpain)	GAD-vs-Camk2	0.783921	0.209974	3.73342	33	0.000712163	NA	0.367816	0	6	6	6	107	65	42	10.6287	0.00146549
Q68FF6	Git1	ARF GTPase-activating protein GIT1 (ARF GAP GIT1) (G protein-coupled receptor kinase-interactor 1) (GRK-interacting protein 1)	GAD-vs-Camk2	-0.703172	0.190014	-3.70063	33	0.000780176	NA	0.270115	0	9	9	9	160	99	61	11.9549	0.00159622
Q80TS3;Q80TS3-2;Q80TS3-3;Q80TS3-4;Q80TS3-5	Adgrl3 Kiaa0768 Lec3 Lphn3	Adhesion G protein-coupled receptor L3 (Latrophilin-3) (Lectomedin-3)	GAD-vs-Camk2	-0.767425	0.209107	-3.67001	33	0.000849338	NA	0.0229885	0	6	6	6	105	63	42	11.0185	0.0017278
Q9QXS6;Q9QXS6-3	Dbn1 Drba	Drebrin (Developmentally-regulated brain protein)	GAD-vs-Camk2	-0.982832	0.26142	-3.75959	26	0.000872391	NA	0.70977	0	9	9	6	68	51	17	10.7301	0.00176461
Q9D855	Uqcrb	Cytochrome b-c1 complex subunit 7 (Complex III subunit 7) (Complex III subunit VII) (Ubiquinol-cytochrome c reductase complex 14 kDa protein)	GAD-vs-Camk2	0.855288	0.233854	3.65735	33	0.000879633	NA	0.436207	0	12	12	12	207	124	83	12.2685	0.0017692
P63318	Prkcg Pkcc Pkcg Prkcc	Protein kinase C gamma type (PKC-gamma) (EC 2.7.11.13)	GAD-vs-Camk2	-1.54648	0.424101	-3.6465	33	0.000906446	NA	0.33046	0	12	9	12	155	96	59	11.9009	0.0018108
Q3TC72	Fahd2 Fahd2a	Fumarylacetoacetate hydrolase domain-containing protein 2A (EC 3.-.-.-)	GAD-vs-Camk2	0.752378	0.20642	3.64489	33	0.000910488	NA	0.553539	0	13	13	10	147	85	62	10.5875	0.0018108
P06151	Ldha Ldh-1 Ldh1	L-lactate dehydrogenase A chain (LDH-A) (EC 1.1.1.27) (LDH muscle subunit) (LDH-M)	GAD-vs-Camk2	-0.958806	0.263541	-3.63816	33	0.000927563	NA	0	0	10	10	10	180	110	70	12.5681	0.00183451
Q8CAA7	Pgm2l1	Glucose 1,6-bisphosphate synthase (EC 2.7.1.106) (Phosphoglucomutase-2-like 1)	GAD-vs-Camk2	-1.06163	0.293101	-3.62207	33	0.000969711	NA	0.293103	0	12	9	12	144	94	50	10.2072	0.00190728
Q5M8N4-1;Q5M8N4-2	Sdr39u1	Epimerase family protein SDR39U1 (EC 1.1.1.-) (Short-chain dehydrogenase/reductase family 39U member 1)	GAD-vs-Camk2	0.73586	0.203681	3.6128	33	0.000994813	NA	0.54023	0	10	9	10	80	47	33	9.87133	0.0019459
P54227	Stmn1 Lag Lap18 Pr22	Stathmin (Leukemia-associated gene protein) (Leukemia-associated phosphoprotein p18) (Metablastin) (Oncoprotein 18) (Op18) (Phosphoprotein p19) (pp19) (Prosolin) (Protein Pr22) (pp17)	GAD-vs-Camk2	-0.596299	0.165449	-3.60414	33	0.00101884	NA	0.203065	0	18	15	18	268	164	104	13.3404	0.00198201
Q8BVQ5	Ppme1 Pme1	Protein phosphatase methylesterase 1 (PME-1) (EC 3.1.1.89)	GAD-vs-Camk2	-0.874727	0.243644	-3.59019	33	0.00105873	NA	0.10728	0	9	9	9	158	98	60	11.3241	0.00204842
O35682	Myadm Mug	Myeloid-associated differentiation marker (Myeloid up-regulated protein)	GAD-vs-Camk2	-0.923232	0.258064	-3.57753	33	0.00109621	NA	0.241379	0	6	6	6	85	56	29	10.0745	0.00210455
P18242	Ctsd	Cathepsin D (EC 3.4.23.5)	GAD-vs-Camk2	0.653825	0.182915	3.57447	33	0.00110548	NA	0.245211	0	8	8	8	117	76	41	11.3675	0.00210455
Q8BTX9	Hsdl1	Inactive hydroxysteroid dehydrogenase-like protein 1	GAD-vs-Camk2	0.74627	0.208765	3.57469	33	0.00110481	NA	0.314176	0	9	9	9	102	60	42	10.2288	0.00210455
P47754	Capza2 Cappa2	F-actin-capping protein subunit alpha-2 (CapZ alpha-2)	GAD-vs-Camk2	-0.749757	0.210763	-3.55734	33	0.00115868	NA	0	0	11	11	11	198	121	77	12.7255	0.0021941
Q9CR68	Uqcrfs1	Cytochrome b-c1 complex subunit Rieske, mitochondrial (EC 7.1.1.8) (Complex III subunit 5) (Cytochrome b-c1 complex subunit 5) (Rieske iron-sulfur protein) (RISP) (Rieske protein UQCRFS1) (Ubiquinol-cytochrome c reductase iron-sulfur subunit) [Cleaved into: Cytochrome b-c1 complex subunit 9 (Su9) (Subunit 9) (8 kDa subunit 9) (Complex III subunit IX) (Cytochrome b-c1 complex subunit 11) (UQCRFS1 …	GAD-vs-Camk2	0.639201	0.180006	3.551	33	0.001179	NA	0	0	17	17	17	306	187	119	14.3312	0.00222077
Q9Z2H2	Rgs6	Regulator of G-protein signaling 6 (RGS6)	GAD-vs-Camk2	-0.596257	0.168181	-3.54533	33	0.00119749	NA	0.227586	0	10	10	10	141	95	46	11.09	0.00224371
Q8CJ19-1;Q8CJ19-4	Mical3 Kiaa0819 Kiaa1364	[F-actin]-monooxygenase MICAL3 (EC 1.14.13.225) (Molecule interacting with CasL protein 3) (MICAL-3)	GAD-vs-Camk2	-0.762601	0.215189	-3.54386	31	0.00127381	NA	0.0862069	0	6	6	6	99	65	34	10.0494	0.00237423
Q9WUA3-1	Pfkp Pfkc	ATP-dependent 6-phosphofructokinase, platelet type (ATP-PFK) (PFK-P) (EC 2.7.1.11) (6-phosphofructokinase type C) (Phosphofructo-1-kinase isozyme C) (PFK-C) (Phosphohexokinase)	GAD-vs-Camk2	-0.880752	0.252213	-3.49209	33	0.00138499	NA	0.168582	0	9	9	9	122	82	40	11.2379	0.002568
Q9JLR9	Higd1a Hig1	HIG1 domain family member 1A, mitochondrial (Hypoxia-inducible gene 1 protein)	GAD-vs-Camk2	0.640611	0.183876	3.48392	33	0.00141617	NA	0	0	5	5	5	90	55	35	12.1418	0.0026122
O55042;O55042-2	Snca Syn	Alpha-synuclein (Non-A beta component of AD amyloid) (Non-A4 component of amyloid precursor) (NACP)	GAD-vs-Camk2	-0.606411	0.174245	-3.48022	33	0.00143052	NA	0.00689655	0	25	25	25	450	275	175	14.6835	0.00262507
Q8VHH5-1;Q8VHH5-2	Agap3 Centg3	Arf-GAP with GTPase, ANK repeat and PH domain-containing protein 3 (AGAP-3) (CRAM-associated GTPase) (CRAG) (Centaurin-gamma-3) (Cnt-g3) (MR1-interacting protein) (MRIP-1)	GAD-vs-Camk2	-0.633143	0.182039	-3.47806	33	0.00143894	NA	0.261494	0	12	12	12	160	97	63	10.8756	0.00262698
Q80VP0-1;Q80VP0-2	Tecpr1 Kiaa1358	Tectonin beta-propeller repeat-containing protein 1	GAD-vs-Camk2	-0.827799	0.238054	-3.47735	32	0.00148059	NA	0.110345	0	5	5	5	79	55	24	10.7425	0.00268923
B9EJA2;B9EJA2-2;B9EJA2-3;B9EJA2-4;B9EJA2-5	Cttnbp2 Kiaa1758	Cortactin-binding protein 2 (CortBP2)	GAD-vs-Camk2	-0.688712	0.198906	-3.4625	33	0.00150116	NA	0.538314	0	15	9	15	145	96	49	10.7501	0.00269905
Q4KUS2	Unc13a	Protein unc-13 homolog A (Munc13-1)	GAD-vs-Camk2	-0.822566	0.237461	-3.464	33	0.00149505	NA	0.321839	0	11	9	11	151	96	55	11.5566	0.00269905
Q9Z2Y3-1	Homer1 Vesl1	Homer protein homolog 1 (Homer-1) (VASP/Ena-related gene up-regulated during seizure and LTP 1) (Vesl-1)	GAD-vs-Camk2	-1.54177	0.446391	-3.45385	33	0.00153683	NA	0.482759	0	9	9	7	90	71	19	10.9095	0.00274931
O35943	Fxn Frda	Frataxin, mitochondrial (Fxn) (EC 1.16.3.1) [Cleaved into: Frataxin intermediate form; Frataxin mature form; Extramitochondrial frataxin]	GAD-vs-Camk2	1.03573	0.296596	3.49206	28	0.00160935	NA	0.408046	0	6	6	6	64	31	33	9.138	0.00286464
Q99KE1	Me2	NAD-dependent malic enzyme, mitochondrial (NAD-ME) (EC 1.1.1.38) (Malic enzyme 2)	GAD-vs-Camk2	0.756812	0.221893	3.4107	33	0.0017274	NA	0.382184	0	10	9	10	111	63	48	9.95054	0.00305947
Q9CZS1	Aldh1b1 Aldhx	Aldehyde dehydrogenase X, mitochondrial (EC 1.2.1.3) (Aldehyde dehydrogenase family 1 member B1)	GAD-vs-Camk2	0.885037	0.261962	3.37849	33	0.00188427	NA	0.391626	0	14	14	12	149	87	62	10.7595	0.0033208
A2A690;A2A690-2	Tanc2 Kiaa1148	Protein TANC2 (Tetratricopeptide repeat, ankyrin repeat and coiled-coil domain-containing protein 2)	GAD-vs-Camk2	-1.18495	0.348735	-3.39784	30	0.00193457	NA	0.270115	0	6	6	6	84	60	24	9.86773	0.00339265
O55131	Septin7 Cdc10 Sept7	Septin-7 (CDC10 protein homolog)	GAD-vs-Camk2	-0.65514	0.194706	-3.36477	33	0.00195516	NA	0	0	13	13	13	234	143	91	13.9762	0.00341194
Q8JZP2	Syn3	Synapsin-3 (Synapsin III)	GAD-vs-Camk2	-0.917524	0.27322	-3.35818	32	0.00203836	NA	0.310345	0	9	9	9	130	86	44	10.3778	0.00353978
Q9R257	Hebp1 Hbp	Heme-binding protein 1 (p22HBP)	GAD-vs-Camk2	-0.772286	0.231057	-3.3424	33	0.00207628	NA	0.301724	0	9	9	9	155	96	59	11.5582	0.00358814
P97300	Nptn Sdfr1 Sdr1	Neuroplastin (Stromal cell-derived receptor 1) (SDR-1)	GAD-vs-Camk2	-0.835163	0.250358	-3.33587	33	0.00211295	NA	0.00689655	0	15	15	15	270	165	105	13.5959	0.0036164
Q8K212	Pacs1	Phosphofurin acidic cluster sorting protein 1 (PACS-1)	GAD-vs-Camk2	-0.769698	0.230698	-3.33638	33	0.00211005	NA	0.363395	0	13	10	13	160	101	59	10.9576	0.0036164
Q80TR1-1;Q80TR1-2	Adgrl1 Kiaa0821 Lec2 Lphn1	Adhesion G protein-coupled receptor L1 (Calcium-independent alpha-latrotoxin receptor 1) (CIRL-1) (Latrophilin-1) (Lectomedin-2)	GAD-vs-Camk2	-0.599698	0.180325	-3.32566	33	0.00217158	NA	0.015674	0	11	11	11	198	121	77	11.8312	0.00369896
Q9JKL4	Ndufaf3	NADH dehydrogenase [ubiquinone] 1 alpha subcomplex assembly factor 3 (Protein 2P1)	GAD-vs-Camk2	0.674276	0.203532	3.31287	33	0.00224719	NA	0.282132	0	11	8	11	128	72	56	10.4014	0.00380952
P28660;P28660-2	Nckap1 Hem2 Kiaa0587 Nap1	Nck-associated protein 1 (NAP 1) (Brain protein H19) (MH19) (Membrane-associated protein HEM-2) (p125Nap1)	GAD-vs-Camk2	-0.614947	0.186317	-3.30054	33	0.00232249	NA	0.255747	0	11	9	11	159	98	61	11.2135	0.00391852
Q9CX34	Sugt1	Protein SGT1 homolog (Suppressor of G2 allele of SKP1 homolog)	GAD-vs-Camk2	-1.49143	0.447974	-3.32928	29	0.00237983	NA	0.461207	0	7	7	7	86	58	28	10.2456	0.00399631
Q9JIY5	Htra2 Omi Prss25	Serine protease HTRA2, mitochondrial (EC 3.4.21.108) (High temperature requirement protein A2) (HtrA2) (Omi stress-regulated endoprotease) (Serine protease 25) (Serine proteinase OMI)	GAD-vs-Camk2	0.636337	0.195357	3.25731	33	0.00260596	NA	0.264368	0	9	9	9	160	97	63	10.9999	0.00435551
Q7TME0	Plppr4 D3Bwg0562e Kiaa0455 Lppr4 Php1 Prg1	Phospholipid phosphatase-related protein type 4 (Brain-specific phosphatidic acid phosphatase-like protein 1) (Inactive 2-lysophosphatidate phosphatase PLPPR4) (Lipid phosphate phosphatase-related protein type 4) (Plasticity-related gene 1 protein) (PRG-1)	GAD-vs-Camk2	-0.692803	0.21368	-3.24225	33	0.00271226	NA	0.126437	0	12	12	11	192	121	71	10.9407	0.00451199
Q8R366	Igsf8 Ewi2 Kct4 Pgrl	Immunoglobulin superfamily member 8 (IgSF8) (CD81 partner 3) (Glu-Trp-Ile EWI motif-containing protein 2) (EWI-2) (Keratinocyte-associated transmembrane protein 4) (KCT-4) (Prostaglandin regulatory-like protein) (PGRL) (CD antigen CD316)	GAD-vs-Camk2	0.654168	0.203413	3.21595	33	0.00290789	NA	0.00646552	0	16	16	16	288	176	112	12.1055	0.00481493
Q8JZN5	Acad9	Complex I assembly factor ACAD9, mitochondrial (Acyl-CoA dehydrogenase family member 9) (ACAD-9) (EC 1.3.8.-)	GAD-vs-Camk2	0.586408	0.183053	3.20349	33	0.00300524	NA	0.259947	0	10	10	10	174	105	69	11.3546	0.00493026
Q8K354	Cbr3	Carbonyl reductase [NADPH] 3 (EC 1.1.1.184) (NADPH-dependent carbonyl reductase 3) (Quinone reductase CBR3) (EC 1.6.5.10)	GAD-vs-Camk2	0.814618	0.253647	3.21162	32	0.00300366	NA	0.554023	0	12	11	10	91	54	37	9.24427	0.00493026
P97450	Atp5pf Atp5j	ATP synthase-coupling factor 6, mitochondrial (ATPase subunit F6) (ATP synthase peripheral stalk subunit F6)	GAD-vs-Camk2	0.798005	0.24978	3.19483	33	0.00307469	NA	0.0153257	0	18	18	18	317	191	126	12.4989	0.00502105
Q9JM52;Q9JM52-2;Q9JM52-3	Mink1 Map4k6 Mink	Misshapen-like kinase 1 (EC 2.7.11.1) (GCK family kinase MiNK) (MAPK/ERK kinase kinase kinase 6) (MEK kinase kinase 6) (MEKKK 6) (Misshapen/NIK-related kinase) (Mitogen-activated protein kinase kinase kinase kinase 6)	GAD-vs-Camk2	-1.09868	0.338283	-3.2478	27	0.00310371	NA	0.33908	0	6	6	6	77	55	22	10.4605	0.0050453
Q68FM6	Elfn2 Kiaa1904 Lrrc62 Ppp1r29	Protein phosphatase 1 regulatory subunit 29 (Extracellular leucine-rich repeat and fibronectin type III domain-containing protein 2) (Leucine-rich repeat and fibronectin type-III domain-containing protein 6) (Leucine-rich repeat-containing protein 62)	GAD-vs-Camk2	-1.2225	0.383621	-3.18673	33	0.00314104	NA	0.329502	0	9	9	9	118	80	38	10.5398	0.00508277
Q8VHW2	Cacng8	Voltage-dependent calcium channel gamma-8 subunit (Neuronal voltage-gated calcium channel gamma-8 subunit) (Transmembrane AMPAR regulatory protein gamma-8) (TARP gamma-8)	GAD-vs-Camk2	-0.943768	0.299463	-3.15154	33	0.00344555	NA	0.301724	0	12	12	12	147	101	46	10.8957	0.00554372
Q9Z0P5;Q9Z0P5-2	Twf2 Ptk9l	Twinfilin-2 (A6-related protein) (mA6RP) (Twinfilin-1-like protein)	GAD-vs-Camk2	-0.772407	0.245188	-3.15027	33	0.00345704	NA	0.0881226	0	9	9	9	146	94	52	10.5031	0.00554372
P24472	Gsta4 Gsta	Glutathione S-transferase A4 (EC 2.5.1.18) (GST A4-4) (GSTA4-4) (GST class-alpha member 4) (Glutathione S-transferase 5.7) (GST 5.7)	GAD-vs-Camk2	-1.06979	0.3343	-3.20009	27	0.00349875	NA	0.477833	0	7	7	7	59	42	17	10.4662	0.00558545
Q5DTY9	Kctd16 Gm1267 Kiaa1317	BTB/POZ domain-containing protein KCTD16	GAD-vs-Camk2	-0.606513	0.193701	-3.13118	33	0.00363428	NA	0.0646552	0	8	8	8	135	85	50	12.5228	0.0057759
Q99LS3	Psph	Phosphoserine phosphatase (PSP) (PSPase) (EC 3.1.3.3) (O-phosphoserine phosphohydrolase)	GAD-vs-Camk2	0.754432	0.239264	3.15314	30	0.00365314	NA	0.48659	0	9	8	7	57	35	22	9.72637	0.00578009
Q921H9	Coa7 Selrc1	Cytochrome c oxidase assembly factor 7 (Beta-lactamase hcp-like protein) (Respiratory chain assembly factor 1) (Sel1 repeat-containing protein 1)	GAD-vs-Camk2	0.716191	0.230249	3.11051	33	0.00383592	NA	0.164751	0	9	9	9	121	73	48	10.0999	0.00604243
Q8BLE7	Slc17a6 Dnpi Vglut2	Vesicular glutamate transporter 2 (VGluT2) (Differentiation-associated BNPI) (Differentiation-associated Na(+)-dependent inorganic phosphate cotransporter) (Solute carrier family 17 member 6)	GAD-vs-Camk2	-0.740114	0.238603	-3.10186	33	0.00392346	NA	0.0727969	0	9	9	9	153	97	56	10.9612	0.00615308
Q9R1R2	Trim3 Hac1 Rnf22	Tripartite motif-containing protein 3 (EC 2.3.2.27) (RING finger protein 22) (RING finger protein HAC1)	GAD-vs-Camk2	-1.18138	0.379388	-3.11391	31	0.00395387	NA	0.258621	0	6	6	5	78	59	19	10.7065	0.00617359
Q8BGB7;Q8BGB7-2	Enoph1 Masa	Enolase-phosphatase E1 (EC 3.1.3.77) (2,3-diketo-5-methylthio-1-phosphopentane phosphatase) (MASA homolog)	GAD-vs-Camk2	-0.851831	0.273243	-3.11748	29	0.00409321	NA	0.109195	0	6	6	6	70	53	17	9.47648	0.00636324
P10637-3;P10637-4	Mapt Mtapt Tau	Microtubule-associated protein tau (Neurofibrillary tangle protein) (Paired helical filament-tau) (PHF-tau)	GAD-vs-Camk2	-0.780017	0.251362	-3.10316	30	0.0041509	NA	0.402299	0	6	6	6	85	52	33	10.3742	0.00642488
Q9CQA3	Sdhb	Succinate dehydrogenase [ubiquinone] iron-sulfur subunit, mitochondrial (EC 1.3.5.1) (Iron-sulfur subunit of complex II) (Ip)	GAD-vs-Camk2	0.669056	0.217461	3.07668	33	0.00418914	NA	0.0031348	0	11	11	11	198	121	77	12.3045	0.006456
Q61699;Q61699-2	Hsph1 Hsp105 Hsp110 Kiaa0201	Heat shock protein 105 kDa (42 degrees C-HSP) (Heat shock 110 kDa protein) (Heat shock-related 100 kDa protein E7I) (HSP-E7I)	GAD-vs-Camk2	-0.600695	0.196174	-3.06205	33	0.0043512	NA	0	0	9	9	9	162	99	63	12.2442	0.00667684
Q6Q477;Q6Q477-2	Atp2b4	Plasma membrane calcium-transporting ATPase 4 (PMCA4) (EC 7.2.2.10)	GAD-vs-Camk2	-0.804904	0.264224	-3.04629	33	0.00453245	NA	0.258621	0	9	9	9	162	99	63	12.1172	0.00692511
Q9CVB6	Arpc2	Actin-related protein 2/3 complex subunit 2 (Arp2/3 complex 34 kDa subunit) (p34-ARC)	GAD-vs-Camk2	-0.735015	0.242543	-3.03046	33	0.00472179	NA	0.572797	0	15	12	15	147	93	54	11.5107	0.00718358
P53395	Dbt	Lipoamide acyltransferase component of branched-chain alpha-keto acid dehydrogenase complex, mitochondrial (EC 2.3.1.168) (Branched-chain alpha-keto acid dehydrogenase complex component E2) (BCKAD-E2) (BCKADE2) (Dihydrolipoamide acetyltransferase component of branched-chain alpha-keto acid dehydrogenase complex) (Dihydrolipoamide branched chain transacylase) (Dihydrolipoyllysine-residue (2-methyl…	GAD-vs-Camk2	0.803142	0.264765	3.03342	31	0.0048583	NA	0.645594	0	13	12	10	102	56	46	9.9	0.00735981
Q91XU3	Pip4k2c Pip5k2c	Phosphatidylinositol 5-phosphate 4-kinase type-2 gamma (EC 2.7.1.149) (Phosphatidylinositol 5-phosphate 4-kinase type II gamma) (PI(5)P 4-kinase type II gamma) (PIP4KII-gamma)	GAD-vs-Camk2	-1.101	0.364858	-3.0176	30	0.00515623	NA	0.229885	0	6	6	6	80	54	26	10.0671	0.00777805
P15116	Cdh2	Cadherin-2 (Neural cadherin) (N-cadherin) (CD antigen CD325)	GAD-vs-Camk2	-0.602589	0.201227	-2.99458	33	0.00517879	NA	0.255747	0	11	9	11	161	99	62	12.351	0.00777911
Q9CQN3	Tomm6 Obtp Tom6	Mitochondrial import receptor subunit TOM6 homolog (Overexpressed breast tumor protein homolog) (Translocase of outer membrane 6 kDa subunit homolog)	GAD-vs-Camk2	0.71084	0.238675	2.97827	33	0.0054	NA	0.306513	0	9	9	6	116	74	42	11.659	0.00807731
Q5SQX6	Cyfip2 Kiaa1168 Pir121	Cytoplasmic FMR1-interacting protein 2 (p53-inducible protein 121)	GAD-vs-Camk2	-0.60439	0.20385	-2.96488	33	0.00558835	NA	0.436782	0	12	9	12	153	97	56	12.0567	0.00832407
P52760	Rida Hrp12	2-iminobutanoate/2-iminopropanoate deaminase (EC 3.5.99.10) (Heat-responsive protein 12) (Reactive intermediate imine deaminase A homolog) (Translation inhibitor L-PSP ribonuclease)	GAD-vs-Camk2	0.730925	0.246848	2.96103	33	0.00564352	NA	0.0153257	0	9	9	9	158	95	63	11.1257	0.00837122
Q03517	Scg2 Chgc Scg-2	Secretogranin-2 (Chromogranin-C) (Secretogranin II) (SgII) [Cleaved into: Secretoneurin (SN); Manserin]	GAD-vs-Camk2	0.845338	0.285802	2.95778	32	0.00578412	NA	0.551724	0	12	12	12	111	61	50	10.5212	0.00854418
O54991	Cntnap1 Nrxn4	Contactin-associated protein 1 (Caspr) (Caspr1) (MHDNIV) (NCP1) (Neurexin IV) (Neurexin-4) (Paranodin)	GAD-vs-Camk2	0.653729	0.222309	2.94063	33	0.00594523	NA	0.25	0	11	9	11	161	99	62	11.4476	0.00874587
P62874	Gnb1	Guanine nucleotide-binding protein G(I)/G(S)/G(T) subunit beta-1 (Transducin beta chain 1)	GAD-vs-Camk2	-0.81409	0.277025	-2.93868	33	0.00597472	NA	0.00265252	0	13	13	13	227	142	85	12.0243	0.00875308
Q8BH95	Echs1	Enoyl-CoA hydratase, mitochondrial (mECH) (mECH1) (EC 4.2.1.17) (EC 5.3.3.8) (Enoyl-CoA hydratase 1) (ECHS1) (Short-chain enoyl-CoA hydratase) (SCEH)	GAD-vs-Camk2	0.885756	0.302433	2.92877	33	0.00612739	NA	0.206897	0	18	18	15	259	154	105	11.1855	0.00893996
O54901	Cd200 Mox2	OX-2 membrane glycoprotein (MRC OX-2 antigen) (CD antigen CD200)	GAD-vs-Camk2	-0.886986	0.304666	-2.91134	33	0.00640481	NA	0.275862	0	8	6	8	107	66	41	12.024	0.00930658
Q99LC3	Ndufa10	NADH dehydrogenase [ubiquinone] 1 alpha subcomplex subunit 10, mitochondrial (Complex I-42kD) (CI-42kD) (NADH-ubiquinone oxidoreductase 42 kDa subunit)	GAD-vs-Camk2	0.628318	0.216543	2.90159	33	0.00656515	NA	0	0	10	10	10	180	110	70	12.8315	0.00950079
Q3UIU2	Ndufb6 Gm137	NADH dehydrogenase [ubiquinone] 1 beta subcomplex subunit 6 (Complex I-B17) (CI-B17) (NADH-ubiquinone oxidoreductase B17 subunit)	GAD-vs-Camk2	0.765447	0.264259	2.89658	33	0.00664897	NA	0.259947	0	10	10	10	178	108	70	12.8923	0.00958314
P18572-1;P18572-2	Bsg	Basigin (Basic immunoglobulin superfamily) (HT7 antigen) (Membrane glycoprotein gp42) (CD antigen CD147)	GAD-vs-Camk2	-0.665248	0.232583	-2.86026	33	0.0072874	NA	0.0197044	0	14	14	14	252	154	98	12.4957	0.0104609
P28667	Marcksl1 Mlp Mrp	MARCKS-related protein (Brain protein F52) (MARCKS-like protein 1) (Macrophage myristoylated alanine-rich C kinase substrate) (Mac-MARCKS) (MacMARCKS)	GAD-vs-Camk2	-0.6989	0.244912	-2.85368	33	0.00740917	NA	0.045977	0	6	6	6	105	66	39	11.63	0.010593
Q7TPB0	Plppr3 Kiaa4076 Lppr3 Prg2	Phospholipid phosphatase-related protein type 3 (Inactive phospholipid phosphatase PLPPR3) (Lipid phosphate phosphatase-related protein type 3) (Plasticity-related gene 2 protein) (PRG-2)	GAD-vs-Camk2	0.807443	0.280042	2.88329	28	0.00748186	NA	0.45977	0	5	5	5	72	41	31	9.63095	0.0106542
P28652	Camk2b Camk2d	Calcium/calmodulin-dependent protein kinase type II subunit beta (CaM kinase II subunit beta) (CaMK-II subunit beta) (EC 2.7.11.17)	GAD-vs-Camk2	-0.794906	0.280548	-2.83341	33	0.00779601	NA	0	0	14	14	14	252	154	98	13.5521	0.0110573
Q8K2K6-1;Q8K2K6-2;Q8K2K6-3;Q8K2K6-4	Agfg1 Hrb Rip	Arf-GAP domain and FG repeat-containing protein 1 (HIV-1 Rev-binding protein homolog) (Nucleoporin-like protein RIP)	GAD-vs-Camk2	-0.79716	0.28078	-2.83909	31	0.00791593	NA	0.514943	0	13	12	13	131	97	34	10.0476	0.0111828
O88696	Clpp	ATP-dependent Clp protease proteolytic subunit, mitochondrial (EC 3.4.21.92) (Endopeptidase Clp)	GAD-vs-Camk2	0.7663	0.271403	2.82348	32	0.00810593	NA	0.439655	0	11	11	9	95	46	49	9.77362	0.011406
Q9WTP7	Ak3 Ak3l Ak3l1 Akl3l	GTP:AMP phosphotransferase AK3, mitochondrial (EC 2.7.4.10) (Adenylate kinase 3) (AK 3) (Adenylate kinase 3 alpha-like 1)	GAD-vs-Camk2	0.654739	0.232486	2.81625	33	0.00813819	NA	0.508167	0	19	19	10	168	107	61	11.1561	0.0114063
Q8JZS0	Lin7a Mals1 Veli1	Protein lin-7 homolog A (Lin-7A) (mLin-7) (Mammalian lin-seven protein 1) (MALS-1) (Vertebrate lin-7 homolog 1) (Veli-1)	GAD-vs-Camk2	-0.787449	0.279344	-2.81892	32	0.00819821	NA	0.634483	0	13	11	10	95	66	29	10.5372	0.0114453
O54781	Srpk2	SRSF protein kinase 2 (EC 2.7.11.1) (SFRS protein kinase 2) (Serine/arginine-rich protein-specific kinase 2) (SR-protein-specific kinase 2) [Cleaved into: SRSF protein kinase 2 N-terminal; SRSF protein kinase 2 C-terminal]	GAD-vs-Camk2	-0.669338	0.237656	-2.81641	32	0.00824956	NA	0.310345	0	6	6	6	80	53	27	10.3804	0.011472
Q8R4N0	Clybl Clb	Citramalyl-CoA lyase, mitochondrial (EC 4.1.3.25) ((3S)-malyl-CoA thioesterase) (EC 3.1.2.30) (Beta-methylmalate synthase) (EC 2.3.3.-) (Citrate lyase subunit beta-like protein, mitochondrial) (Citrate lyase beta-like) (Malate synthase) (EC 2.3.3.9)	GAD-vs-Camk2	0.588848	0.2097	2.80805	33	0.00830649	NA	0.533469	0	9	9	9	132	77	55	10.2038	0.0115063
O54983	Crym	Ketimine reductase mu-crystallin (EC 1.5.1.25) (NADP-regulated thyroid-hormone-binding protein)	GAD-vs-Camk2	-0.782288	0.279936	-2.79453	32	0.00870977	NA	0.413793	0	12	12	11	122	85	37	9.93096	0.0120181
Q8VHJ5	Mark1 Emk3 Kiaa1477	Serine/threonine-protein kinase MARK1 (EC 2.7.11.1) (EC 2.7.11.26) (ELKL motif serine/threonine-protein kinase 3) (MAP/microtubule affinity-regulating kinase 1) (PAR1 homolog c) (Par-1c) (mPar-1c)	GAD-vs-Camk2	-0.684628	0.246969	-2.77212	33	0.00908383	NA	0.264368	0	6	6	6	84	55	29	10.5713	0.0124831
Q9JLJ2	Aldh9a1	4-trimethylaminobutyraldehyde dehydrogenase (TMABA-DH) (TMABADH) (EC 1.2.1.47) (Aldehyde dehydrogenase family 9 member A1) (EC 1.2.1.3)	GAD-vs-Camk2	0.69858	0.251645	2.77605	32	0.00911684	NA	0.478161	0	14	11	14	126	73	53	9.46764	0.0124831
O55126	Nipsnap2 Gbas	Protein NipSnap homolog 2 (NipSnap2) (Glioblastoma-amplified sequence)	GAD-vs-Camk2	0.751302	0.273135	2.75066	33	0.00957969	NA	0.494253	0	8	6	8	101	63	38	10.9772	0.0130666
P17710-1;P17710-3;P17710-4	Hk1	Hexokinase-1 (EC 2.7.1.1) (Hexokinase type I) (HK I) (Hexokinase, tumor isozyme)	GAD-vs-Camk2	-1.41171	0.514893	-2.74176	33	0.00979278	NA	0.140584	0	13	13	13	201	125	76	11.6798	0.0133062
Q8CCB4;Q8CCB4-2	Vps53	Vacuolar protein sorting-associated protein 53 homolog	GAD-vs-Camk2	-0.734665	0.268631	-2.73485	33	0.00996137	NA	0.270115	0	6	6	6	88	56	32	10.1147	0.0134838
Q60780-1;Q60780-2	Gas7	Growth arrest-specific protein 7 (GAS-7)	GAD-vs-Camk2	-0.788398	0.288666	-2.73118	32	0.0101806	NA	0.555556	0	9	9	8	79	56	23	9.23393	0.0137284
Q6NS60	Fbxo41 D6Ertd538e Kiaa1940	F-box only protein 41	GAD-vs-Camk2	-0.870154	0.318894	-2.72867	32	0.0102436	NA	0.260536	0	9	9	9	121	77	44	10.4767	0.0137551
Q9DCB8	Isca2 Hbld1	Iron-sulfur cluster assembly 2 homolog, mitochondrial (HESB-like domain-containing protein 1)	GAD-vs-Camk2	0.650525	0.238974	2.72216	33	0.0102777	NA	0.275862	0	9	9	9	156	93	63	10.5273	0.0137551
Q9CWS0	Ddah1	N(G),N(G)-dimethylarginine dimethylaminohydrolase 1 (DDAH-1) (Dimethylarginine dimethylaminohydrolase 1) (EC 3.5.3.18) (DDAHI) (Dimethylargininase-1)	GAD-vs-Camk2	0.6778	0.248747	2.72485	32	0.0103396	NA	0.526437	0	15	12	14	107	60	47	10.1512	0.0137862
Q99JT2;Q99KH8;Q9Z2W1	Stk26 Mst4	Serine/threonine-protein kinase 26 (EC 2.7.11.1) (Mammalian STE20-like protein kinase 4) (MST-4) (STE20-like kinase MST4) (Serine/threonine-protein kinase MST4)	GAD-vs-Camk2	-0.648668	0.234807	-2.76256	26	0.0103884	NA	0.601533	0	8	6	8	66	48	18	10.0487	0.0137995
P35803;P35803-3;P35803-8	Gpm6b M6b	Neuronal membrane glycoprotein M6-b (M6b)	GAD-vs-Camk2	-0.89708	0.332866	-2.69502	33	0.0109859	NA	0.110345	0	15	15	15	254	163	91	12.074	0.0145389
Q91WD5	Ndufs2	NADH dehydrogenase [ubiquinone] iron-sulfur protein 2, mitochondrial (EC 7.1.1.2) (Complex I-49kD) (CI-49kD) (NADH-ubiquinone oxidoreductase 49 kDa subunit)	GAD-vs-Camk2	0.777341	0.28893	2.69041	33	0.0111106	NA	0.0258621	0	12	12	12	207	125	82	12.1221	0.0146495
P97807-1;P97807-2	Fh Fh1	Fumarate hydratase, mitochondrial (Fumarase) (EC 4.2.1.2) (EF-3)	GAD-vs-Camk2	0.595098	0.222433	2.6754	33	0.0115259	NA	0.258621	0	12	12	9	162	99	63	12.0047	0.015141
O35621	Pmm1	Phosphomannomutase 1 (PMM 1) (EC 5.4.2.8)	GAD-vs-Camk2	-0.957226	0.356175	-2.68752	30	0.0116284	NA	0.479624	0	11	11	11	112	83	29	10.0383	0.0151638
Q9WTP6-1;Q9WTP6-2	Ak2	Adenylate kinase 2, mitochondrial (AK 2) (EC 2.7.4.3) (ATP-AMP transphosphorylase 2) (ATP:AMP phosphotransferase) (Adenylate monophosphate kinase)	GAD-vs-Camk2	0.806721	0.301889	2.67225	33	0.0116149	NA	0.546798	0	9	9	8	107	55	52	10.5643	0.0151638
Q8BVI4	Qdpr Dhpr	Dihydropteridine reductase (EC 1.5.1.34) (HDHPR) (Quinoid dihydropteridine reductase)	GAD-vs-Camk2	0.66087	0.249986	2.64363	32	0.0125969	NA	0.623563	0	7	7	6	65	38	27	10.153	0.0163667
Q8BMF3	Me3	NADP-dependent malic enzyme, mitochondrial (NADP-ME) (EC 1.1.1.40) (Malic enzyme 3)	GAD-vs-Camk2	1.08426	0.41314	2.62443	32	0.0131934	NA	0.502874	0	10	8	10	84	44	40	10.5956	0.0170795
P70202	Lxn	Latexin (Endogenous carboxypeptidase inhibitor) (ECI) (Tissue carboxypeptidase inhibitor) (TCI)	GAD-vs-Camk2	-0.897279	0.344281	-2.60624	33	0.0136317	NA	0.399425	0	10	10	6	107	71	36	10.3877	0.0175631
Q9CXZ1	Ndufs4	NADH dehydrogenase [ubiquinone] iron-sulfur protein 4, mitochondrial (Complex I-18 kDa) (CI-18 kDa) (Complex I-AQDQ) (CI-AQDQ) (NADH-ubiquinone oxidoreductase 18 kDa subunit)	GAD-vs-Camk2	0.671231	0.25765	2.60521	33	0.0136657	NA	0.331691	0	19	18	19	262	160	102	12.767	0.0175631
Q8BGT8;Q8BGT8-2	Phyhipl	Phytanoyl-CoA hydroxylase-interacting protein-like	GAD-vs-Camk2	0.619516	0.238524	2.59728	33	0.0139291	NA	0.622605	0	13	13	8	110	73	37	11.2514	0.0178372
Q3UHC7;Q3UHC7-2;Q3UHC7-3;Q3UHC7-4	Dab2ip Kiaa1743	Disabled homolog 2-interacting protein (DAB2-interacting protein) (ASK-interacting protein 1) (DOC-2/DAB-2 interactive protein)	GAD-vs-Camk2	-0.634199	0.244808	-2.5906	33	0.0141549	NA	0.360153	0	8	8	8	112	72	40	9.95836	0.0180615
Q9D164;Q9D164-2	Fxyd6 Plp	FXYD domain-containing ion transport regulator 6 (PLM-like protein) (Phosphohippolin)	GAD-vs-Camk2	0.600087	0.232271	2.58356	33	0.0143963	NA	0.233716	0	9	9	9	139	82	57	12.0382	0.0183038
Q8R0F8	Fahd1 MNCb-4134	Acylpyruvase FAHD1, mitochondrial (EC 3.7.1.5) (Fumarylacetoacetate hydrolase domain-containing protein 1) (Oxaloacetate decarboxylase) (OAA decarboxylase) (EC 4.1.1.112)	GAD-vs-Camk2	0.719051	0.2812	2.55709	33	0.0153387	NA	0.390805	0	9	9	9	111	63	48	10.1202	0.0194113
O35459	Ech1	Delta(3,5)-Delta(2,4)-dienoyl-CoA isomerase, mitochondrial (EC 5.3.3.-)	GAD-vs-Camk2	0.900943	0.350643	2.5694	30	0.0154006	NA	0.478927	0	8	8	6	69	36	33	9.36779	0.0194113
Q8BK72	Mrps27	28S ribosomal protein S27, mitochondrial (MRP-S27) (S27mt) (Mitochondrial ribosomal protein S27)	GAD-vs-Camk2	0.78035	0.305128	2.55745	32	0.0154854	NA	0.522989	0	10	9	8	82	48	34	9.42874	0.0194113
Q9Z2Q5	Mrpl40 Nlvcf	39S ribosomal protein L40, mitochondrial (L40mt) (MRP-L40) (Nuclear localization signal-containing protein deleted in velocardiofacial syndrome homolog)	GAD-vs-Camk2	0.730845	0.285732	2.5578	32	0.0154726	NA	0.195402	0	6	6	6	80	43	37	9.84552	0.0194113
Q9Z1B3-1;Q9Z1B3-3	Plcb1 Plcb	1-phosphatidylinositol 4,5-bisphosphate phosphodiesterase beta-1 (EC 3.1.4.11) (PLC-154) (Phosphoinositide phospholipase C-beta-1) (Phospholipase C-beta-1) (PLC-beta-1)	GAD-vs-Camk2	-0.98411	0.384186	-2.56154	30	0.0156879	NA	0.386973	0	9	9	9	107	76	31	10.085	0.0195961
Q61290	Cacna1e Cach6 Cacnl1a6 Cchra1	Voltage-dependent R-type calcium channel subunit alpha-1E (Brain calcium channel II) (BII) (Calcium channel, L type, alpha-1 polypeptide, isoform 6) (Voltage-gated calcium channel subunit alpha Cav2.3)	GAD-vs-Camk2	-0.625062	0.246661	-2.53409	33	0.0162028	NA	0.195402	0	8	8	8	133	85	48	11.0502	0.0201685
P17751	Tpi1 Tpi	Triosephosphate isomerase (TIM) (EC 5.3.1.1) (Methylglyoxal synthase) (EC 4.2.3.3) (Triose-phosphate isomerase)	GAD-vs-Camk2	-0.916606	0.363534	-2.52138	33	0.0166998	NA	0.358934	0	18	15	18	245	159	86	11.4393	0.0207147
P51880	Fabp7 Blbp	Fatty acid-binding protein, brain (Brain lipid-binding protein) (BLBP) (Brain-type fatty acid-binding protein) (B-FABP) (Fatty acid-binding protein 7)	GAD-vs-Camk2	0.728972	0.290051	2.51325	31	0.0173728	NA	0.574713	0	7	7	7	79	40	39	9.8134	0.0214747
Q9CY64	Blvra	Biliverdin reductase A (BVR A) (EC 1.3.1.24) (Biliverdin-IX alpha-reductase)	GAD-vs-Camk2	0.615474	0.245794	2.50402	32	0.0175706	NA	0.498851	0	15	15	11	124	71	53	9.73809	0.0216441
P58771-1;P58771-2	Tpm1 Tpm-1 Tpma	Tropomyosin alpha-1 chain (Alpha-tropomyosin) (Tropomyosin-1)	GAD-vs-Camk2	-0.61402	0.24802	-2.47568	33	0.018603	NA	0.264368	0	9	9	8	112	75	37	10.8266	0.0228368
Q9WVE8	Pacsin2	Protein kinase C and casein kinase substrate in neurons protein 2 (Syndapin-2) (Syndapin-II) (SdpII)	GAD-vs-Camk2	0.632285	0.255951	2.47034	33	0.0188383	NA	0.468966	0	11	11	9	154	95	59	10.7491	0.0230461
P05480	Src	Proto-oncogene tyrosine-protein kinase Src (EC 2.7.10.2) (Proto-oncogene c-Src) (pp60c-src) (p60-Src)	GAD-vs-Camk2	-0.689774	0.280319	-2.46068	32	0.0194486	NA	0.465517	0	9	9	9	108	72	36	10.2976	0.0237113
P03995;P03995-2	Gfap	Glial fibrillary acidic protein (GFAP)	GAD-vs-Camk2	0.661722	0.271092	2.44095	33	0.0201804	NA	0.457471	0	12	12	12	137	78	59	9.98996	0.0245196
Q91ZZ3	Sncb	Beta-synuclein	GAD-vs-Camk2	0.713798	0.293638	2.43087	33	0.0206603	NA	0.10728	0	18	18	18	297	183	114	13.8855	0.0250173
P01942	Hba Hba-a1	Hemoglobin subunit alpha (Alpha-globin) (Hemoglobin alpha chain) [Cleaved into: Hemopressin]	GAD-vs-Camk2	1.22493	0.507028	2.41591	33	0.0213923	NA	0.462644	0	9	9	6	111	69	42	12.15	0.0258157
Q80ZS3	Mrps26	28S ribosomal protein S26, mitochondrial (MRP-S26) (S26mt)	GAD-vs-Camk2	0.712758	0.294341	2.42154	31	0.0214988	NA	0.421456	0	9	9	9	93	46	47	9.05359	0.0258567
Q8BK30	Ndufv3	NADH dehydrogenase [ubiquinone] flavoprotein 3, mitochondrial (Complex I-9kD) (CI-9kD) (NADH-ubiquinone oxidoreductase 9 kDa subunit)	GAD-vs-Camk2	0.657711	0.273967	2.4007	33	0.0221605	NA	0.1341	0	9	9	9	142	85	57	12.0968	0.0265627
Q61578	Fdxr	NADPH:adrenodoxin oxidoreductase, mitochondrial (AR) (Adrenodoxin reductase) (EC 1.18.1.6) (Ferredoxin--NADP(+) reductase) (Ferredoxin reductase)	GAD-vs-Camk2	0.672985	0.280304	2.40091	32	0.0223394	NA	0.528736	0	14	14	10	106	63	43	9.31117	0.0266874
Q91ZR1	Rab4b Rab4	Ras-related protein Rab-4B (EC 3.6.5.2)	GAD-vs-Camk2	-0.643662	0.271663	-2.36933	33	0.0238239	NA	0.367816	0	12	12	12	121	86	35	9.88008	0.0283656
Q9D9V3-1;Q9D9V3-2	Echdc1	Ethylmalonyl-CoA decarboxylase (EC 4.1.1.94) (Enoyl-CoA hydratase domain-containing protein 1) (Methylmalonyl-CoA decarboxylase) (MMCD)	GAD-vs-Camk2	0.976088	0.412261	2.36765	32	0.024113	NA	0.444444	0	8	8	7	68	46	22	9.21903	0.028614
Q62277	Syp	Synaptophysin (BM89 antigen) (Major synaptic vesicle protein p38)	GAD-vs-Camk2	-0.779783	0.330135	-2.36202	33	0.0242281	NA	0.241379	0	17	17	17	279	176	103	13.7365	0.0286551
O35972	Mrpl23 L23mrp	39S ribosomal protein L23, mitochondrial (L23mt) (MRP-L23) (L23 mitochondrial-related protein)	GAD-vs-Camk2	0.672916	0.284579	2.3646	29	0.0249574	NA	0.344828	0	6	6	6	68	36	32	9.14724	0.0294199
Q8BP92	Rcn2	Reticulocalbin-2 (Taipoxin-associated calcium-binding protein 49) (TCBP-49)	GAD-vs-Camk2	0.735432	0.313402	2.34661	32	0.0252995	NA	0.344828	0	9	9	9	107	59	48	10.3073	0.029627
Q9D6J5	Ndufb8	NADH dehydrogenase [ubiquinone] 1 beta subcomplex subunit 8, mitochondrial (Complex I-ASHI) (CI-ASHI) (NADH-ubiquinone oxidoreductase ASHI subunit)	GAD-vs-Camk2	0.63026	0.268955	2.34336	33	0.0252864	NA	0.0613027	0	9	9	9	155	94	61	12.6864	0.029627
Q9DBL1	Acadsb	Short/branched chain specific acyl-CoA dehydrogenase, mitochondrial (SBCAD) (EC 1.3.8.5) (2-methyl branched chain acyl-CoA dehydrogenase) (2-MEBCAD) (2-methylbutyryl-coenzyme A dehydrogenase) (2-methylbutyryl-CoA dehydrogenase)	GAD-vs-Camk2	0.730401	0.313886	2.32696	33	0.0262511	NA	0.478927	0	6	6	6	68	40	28	9.39585	0.0306406
Q9CRA7	Dmac2l Atp5s Atpw	ATP synthase subunit s, mitochondrial (ATP synthase-coupling factor B) (Distal membrane arm assembly complex 2-like protein) (Mitochondrial ATP synthase regulatory component factor B)	GAD-vs-Camk2	0.608839	0.262899	2.31587	32	0.0271289	NA	0.454023	0	6	5	6	48	27	21	10.7354	0.0315617
Q91X97	Ncald D15Ertd412e	Neurocalcin-delta	GAD-vs-Camk2	-0.689762	0.302272	-2.28193	33	0.0290739	NA	0.137931	0	8	8	8	110	73	37	11.3642	0.0337143
O88746	Tom1	Target of Myb1 membrane trafficking protein (Target of Myb protein 1)	GAD-vs-Camk2	-0.720251	0.319497	-2.25433	32	0.0311541	NA	0.362069	0	6	6	6	72	45	27	10.8021	0.0360093
Q99K85	Psat1 Psa Psat	Phosphoserine aminotransferase (PSAT) (EC 2.6.1.52) (Endometrial progesterone-induced protein) (EPIP) (Phosphohydroxythreonine aminotransferase)	GAD-vs-Camk2	1.45874	0.652531	2.23551	31	0.0327245	NA	0.626437	0	18	18	10	75	53	22	8.78908	0.037702
Q64444	Ca4 Car4	Carbonic anhydrase 4 (EC 4.2.1.1) (Carbonate dehydratase IV) (Carbonic anhydrase IV) (CA-IV)	GAD-vs-Camk2	-0.601014	0.269231	-2.23234	31	0.0329549	NA	0.281609	0	6	6	6	71	46	25	9.50106	0.037845
Q9CQ54	Ndufc2	NADH dehydrogenase [ubiquinone] 1 subunit C2 (Complex I-B14.5b) (CI-B14.5b) (NADH-ubiquinone oxidoreductase subunit B14.5b)	GAD-vs-Camk2	0.610555	0.27665	2.20695	33	0.0343831	NA	0.0747126	0	12	12	12	188	115	73	11.9258	0.0393582
Q8BH66	Atl1 Spg3a	Atlastin-1 (EC 3.6.5.-) (Spastic paraplegia 3A homolog)	GAD-vs-Camk2	-0.628065	0.284894	-2.20456	33	0.034566	NA	0.482759	0	5	5	5	56	36	20	10.834	0.0394407
Q9JHI5	Ivd	Isovaleryl-CoA dehydrogenase, mitochondrial (IVD) (EC 1.3.8.4) (Butyryl-CoA dehydrogenase) (EC 1.3.8.1)	GAD-vs-Camk2	0.668125	0.305544	2.18668	32	0.0361912	NA	0.477833	0	13	11	10	119	68	51	9.91364	0.0411632
Q9D7X3	Dusp3	Dual specificity protein phosphatase 3 (EC 3.1.3.16) (EC 3.1.3.48) (T-DSP11) (Vaccinia H1-related phosphatase) (VHR)	GAD-vs-Camk2	-0.671098	0.308617	-2.17454	33	0.0369358	NA	0.402299	0	18	18	12	201	124	77	10.3005	0.0418763
Q9DCT8	Crip2 Crp2 Hlp	Cysteine-rich protein 2 (CRP-2) (Heart LIM protein)	GAD-vs-Camk2	-0.816753	0.382412	-2.13579	26	0.0422815	NA	0.632184	0	9	9	6	57	40	17	9.43435	0.0477848
Q7TSQ8	Pdpr Kiaa1990	Pyruvate dehydrogenase phosphatase regulatory subunit, mitochondrial (PDPr)	GAD-vs-Camk2	0.624693	0.294926	2.11814	29	0.0428546	NA	0.367816	0	6	6	6	48	31	17	9.73206	0.0482793
Q9CQ92	Fis1 Ttc11	Mitochondrial fission 1 protein (FIS1 homolog) (Tetratricopeptide repeat protein 11) (TPR repeat protein 11)	GAD-vs-Camk2	0.668849	0.322457	2.07423	33	0.0459347	NA	0.0517241	0	6	6	6	102	60	42	11.8037	0.0515859
P62204	Calm3 Cam3 Camc	Calmodulin-3	GAD-vs-Camk2	-0.753033	0.368304	-2.0446	33	0.0489393	NA	0.246824	0	19	16	19	241	156	85	11.5174	0.0547874
Q8VE22	Mrps23	28S ribosomal protein S23, mitochondrial (MRP-S23) (S23mt)	GAD-vs-Camk2	0.606187	0.296773	2.0426	32	0.0494032	NA	0.233716	0	9	9	9	113	66	47	9.94658	0.0551334
Q923T9-1;Q923T9-2;Q923T9-3	Camk2g	Calcium/calmodulin-dependent protein kinase type II subunit gamma (CaM kinase II subunit gamma) (CaMK-II subunit gamma) (EC 2.7.11.17)	GAD-vs-Camk2	-0.824779	0.404602	-2.0385	33	0.0495787	NA	0.275862	0	13	13	13	175	107	68	11.763	0.0551563
P07724	Alb Alb-1 Alb1	Albumin	GAD-vs-Camk2	0.799947	0.392809	2.03648	32	0.0500485	NA	0.363985	0	9	9	9	96	49	47	10.0146	0.0555055
Q9WU28	Pfdn5 Eig1 Mm1 Pfd5	Prefoldin subunit 5 (EIG-1) (Myc modulator 1) (c-Myc-binding protein Mm-1)	GAD-vs-Camk2	-0.621884	0.307446	-2.02274	31	0.0517983	NA	0.444444	0	9	9	9	84	50	34	9.77941	0.0572676
P09240	Cck	Cholecystokinin (CCK) [Cleaved into: Cholecystokinin-33 (CCK33); Cholecystokinin-12 (CCK12); Cholecystokinin-8 (CCK8)]	GAD-vs-Camk2	-0.741659	0.376328	-1.97078	29	0.0583612	NA	0.275862	0	6	6	6	89	62	27	10.8978	0.0643238
P22752;Q64523;Q6GSS7;Q8BFU2;Q8CGP5;Q8CGP6;Q8CGP7;Q8R1M2	H2ac11 Hist1h2ag	Histone H2A type 1-G	GAD-vs-Camk2	0.92874	0.474562	1.95705	33	0.0588455	NA	0	0	9	9	9	162	99	63	12.9167	0.0644585
P54923	Adprh Arh1	ADP-ribosylhydrolase ARH1 (EC 3.2.2.19) (ADP-ribose-L-arginine cleaving enzyme) ([Protein ADP-ribosylarginine] hydrolase) (ADP-ribosylarginine hydrolase)	GAD-vs-Camk2	0.733577	0.369576	1.98491	24	0.058698	NA	0.609195	0	5	5	5	40	23	17	10.0554	0.0644585
P62880	Gnb2	Guanine nucleotide-binding protein G(I)/G(S)/G(T) subunit beta-2 (G protein subunit beta-2) (Transducin beta chain 2)	GAD-vs-Camk2	-0.59705	0.313531	-1.90428	33	0.0656226	NA	0.0114943	0	12	12	12	206	128	78	11.8088	0.0716615
E9PUL5	Prrt2	Proline-rich transmembrane protein 2 (Dispanin subfamily B member 3) (DSPB3)	GAD-vs-Camk2	-0.814332	0.437365	-1.8619	33	0.0715423	NA	0.241379	0	12	12	12	168	109	59	12.0284	0.0778871
P46660	Ina	Alpha-internexin (Alpha-Inx) (66 kDa neurofilament protein) (NF-66) (Neurofilament-66)	GAD-vs-Camk2	0.710424	0.389407	1.82437	33	0.0771614	NA	0.334218	0	12	12	9	156	94	62	10.8762	0.0837484
P84086	Cplx2	Complexin-2 (921-L) (Complexin II) (CPX II) (Synaphin-1)	GAD-vs-Camk2	-1.00083	0.553932	-1.80678	32	0.0802086	NA	0.37069	0	12	12	12	141	96	45	10.7181	0.0867911
Q9CPY7-1;Q9CPY7-2	Lap3 Lapep	Cytosol aminopeptidase (EC 3.4.11.1) (Cysteinylglycine-S-conjugate dipeptidase) (EC 3.4.13.23) (Leucine aminopeptidase 3) (LAP-3) (Leucyl aminopeptidase) (Peptidase S) (Proline aminopeptidase) (EC 3.4.11.5) (Prolyl aminopeptidase)	GAD-vs-Camk2	0.642306	0.361	1.77924	33	0.0844128	NA	0.356322	0	12	11	12	125	69	56	9.99051	0.0910635
P60766-1	Cdc42	Cell division control protein 42 homolog (EC 3.6.5.2) (G25K GTP-binding protein)	GAD-vs-Camk2	-0.626656	0.351431	-1.78316	30	0.0846824	NA	0.452107	0	6	6	6	92	58	34	11.1726	0.0910784
Q6R891-1	Ppp1r9b	Neurabin-2 (Neurabin-II) (Protein phosphatase 1 regulatory subunit 9B) (Spinophilin)	GAD-vs-Camk2	-1.28519	0.724642	-1.77355	31	0.0859627	NA	0.501916	0	9	9	6	86	62	24	11.0892	0.0921769
O88910	Mpp3 Dlgh3	MAGUK p55 subfamily member 3 (Discs large homolog 3) (Protein MPP3)	GAD-vs-Camk2	-0.670621	0.376155	-1.78283	26	0.0862948	NA	0.715517	0	7	7	6	61	43	18	9.17544	0.0922551
Q9QZX7;Q9QZX7-2	Srr	Serine racemase (EC 5.1.1.18) (D-serine ammonia-lyase) (D-serine dehydratase) (EC 4.3.1.18) (L-serine ammonia-lyase) (L-serine dehydratase) (EC 4.3.1.17)	GAD-vs-Camk2	-0.669751	0.398443	-1.68092	32	0.102516	NA	0.586207	0	10	9	7	105	70	35	10.0546	0.109268
Q91XV3	Basp1 Nap22	Brain acid soluble protein 1 (22 kDa neuronal tissue-enriched acidic protein) (Neuronal axonal membrane protein NAP-22)	GAD-vs-Camk2	-0.617987	0.370084	-1.66986	33	0.104408	NA	0.0020284	0	17	17	17	306	187	119	13.7535	0.110953
P60766-2	Cdc42	Cell division control protein 42 homolog (EC 3.6.5.2) (G25K GTP-binding protein)	GAD-vs-Camk2	0.996308	0.597283	1.66807	31	0.105374	NA	0.280172	0	8	8	8	95	58	37	10.928	0.111646
Q6IRU5	Cltb	Clathrin light chain B (Lcb)	GAD-vs-Camk2	0.742982	0.462898	1.60507	32	0.118305	NA	0.0804598	0	6	6	6	106	64	42	11.7285	0.124974
Q80ZJ1	Rap2a	Ras-related protein Rap-2a (EC 3.6.5.2)	GAD-vs-Camk2	-0.594325	0.391774	-1.51701	33	0.138787	NA	0.272031	0	9	9	6	108	75	33	11.0841	0.146178
P22723;P22723-2	Gabrg2	Gamma-aminobutyric acid receptor subunit gamma-2 (GABA(A) receptor subunit gamma-2)	GAD-vs-Camk2	0.617286	0.408806	1.50997	24	0.144105	NA	0.511494	0	6	6	6	64	35	29	10.1515	0.150886
Q9D6J6	Ndufv2	NADH dehydrogenase [ubiquinone] flavoprotein 2, mitochondrial (EC 7.1.1.2) (NADH-ubiquinone oxidoreductase 24 kDa subunit)	GAD-vs-Camk2	0.705788	0.471559	1.49671	33	0.143972	NA	0.0191571	0	9	9	9	158	98	60	12.5446	0.150886
Q99PT1	Arhgdia C87222 Gdi1	Rho GDP-dissociation inhibitor 1 (Rho GDI 1) (GDI-1) (Rho-GDI alpha)	GAD-vs-Camk2	-0.612445	0.444509	-1.3778	33	0.177538	NA	0.505747	0	12	12	10	163	103	60	12.4342	0.185347
P61202-1;P61202-2	Cops2 Csn2 Trip15	COP9 signalosome complex subunit 2 (SGN2) (Signalosome subunit 2) (Alien homolog) (JAB1-containing signalosome subunit 2) (Thyroid receptor-interacting protein 15) (TR-interacting protein 15) (TRIP-15)	GAD-vs-Camk2	0.665165	0.484999	1.37148	28	0.181117	NA	0.41954	0	6	6	5	65	45	20	9.8592	0.188532
Q9WUM5	Suclg1	Succinate--CoA ligase [ADP/GDP-forming] subunit alpha, mitochondrial (EC 6.2.1.4) (EC 6.2.1.5) (Succinyl-CoA synthetase subunit alpha) (SCS-alpha)	GAD-vs-Camk2	0.624511	0.46341	1.34764	33	0.186953	NA	0.417077	0	18	18	15	204	120	84	12.0135	0.194039
P56564	Slc1a3 Eaat1 Gmt1	Excitatory amino acid transporter 1 (Glial high affinity glutamate transporter) (High-affinity neuronal glutamate transporter) (GluT-1) (Sodium-dependent glutamate/aspartate transporter 1) (GLAST-1) (Solute carrier family 1 member 3)	GAD-vs-Camk2	0.705716	0.525048	1.3441	33	0.188085	NA	0.216954	0	24	24	24	326	199	127	11.5474	0.194646
Q62443	Nptx1	Neuronal pentraxin-1 (NP1) (Neuronal pentraxin I) (NP-I)	GAD-vs-Camk2	-0.650757	0.494412	-1.31622	32	0.19745	NA	0.191571	0	9	9	9	127	84	43	10.6078	0.203746
P10107	Anxa1 Anx1 Lpc-1 Lpc1	Annexin A1 (Annexin I) (Annexin-1) (Calpactin II) (Calpactin-2) (Chromobindin-9) (Lipocortin I) (Phospholipase A2 inhibitory protein) (p35) [Cleaved into: Annexin Ac2-26]	GAD-vs-Camk2	0.587252	0.464037	1.26553	33	0.214545	NA	0.091954	0	6	6	6	100	59	41	10.7554	0.220155
Q8C8N2	Scai	Protein SCAI (Suppressor of cancer cell invasion protein)	GAD-vs-Camk2	0.695374	0.54845	1.26789	30	0.21459	NA	0.321839	0	9	9	9	110	67	43	9.92473	0.220155
Q8CG76	Akr7a2 Afar Akr7a5	Aflatoxin B1 aldehyde reductase member 2 (EC 1.1.1.n11) (Succinic semialdehyde reductase) (SSA reductase)	GAD-vs-Camk2	0.645898	0.537325	1.20206	29	0.239064	NA	0.275862	0	6	6	6	60	39	21	9.34578	0.24456
Q9CXT8	Pmpcb	Mitochondrial-processing peptidase subunit beta (EC 3.4.24.64) (Beta-MPP) (P-52)	GAD-vs-Camk2	0.585515	0.50308	1.16386	30	0.253653	NA	0.416667	0	11	9	11	91	59	32	9.64329	0.258741
Q5DTL9-1;Q5DTL9-2	Slc4a10 Kiaa4136 Ncbe	Sodium-driven chloride bicarbonate exchanger (Solute carrier family 4 member 10)	GAD-vs-Camk2	-0.645311	0.556085	-1.16045	28	0.255663	NA	0.517241	0	12	12	12	116	81	35	10.6098	0.260046
Q9DCL8	Ppp1r2	Protein phosphatase inhibitor 2 (IPP-2)	GAD-vs-Camk2	-0.998186	0.883245	-1.13013	21	0.271163	NA	0.534483	0	6	6	6	70	47	23	10.5077	0.275026
P61027	Rab10	Ras-related protein Rab-10 (EC 3.6.5.2)	GAD-vs-Camk2	0.640393	0.578214	1.10754	33	0.27607	NA	0.163793	0	8	8	8	128	79	49	12.7703	0.279207
Q61735-1;Q61735-2	Cd47	Leukocyte surface antigen CD47 (Integrin-associated protein) (IAP) (CD antigen CD47)	GAD-vs-Camk2	0.828499	0.810984	1.0216	33	0.314403	NA	0.396552	0	8	8	7	111	68	43	12.7244	0.317075
P63040	Cplx1	Complexin-1 (921-S) (Complexin I) (CPX I) (Synaphin-2)	GAD-vs-Camk2	0.639763	0.636414	1.00526	32	0.322312	NA	0.387931	0	11	11	10	146	92	54	12.5819	0.324133
Q8R1S0	Coq6	Ubiquinone biosynthesis monooxygenase COQ6, mitochondrial (EC 1.14.13.-) (Coenzyme Q10 monooxygenase 6)	GAD-vs-Camk2	1.41157	1.40896	1.00186	29	0.324699	NA	0.448276	0	5	5	5	48	29	19	11.3234	0.325614
TdTomato	#N/A	#N/A	GAD-vs-Camk2	-0.620246	0.660867	-0.938533	33	0.35479	NA	0.0183908	0	15	15	15	270	165	105	15.9379	0.35479
