# Supplementary material for: The proteomic landscape of synaptic diversity across brain regions and cell types
Source: Cell. 2023 Nov 22;186(24):5411–5427.e23. doi: 10.1016/j.cell.2023.09.028 (PMC10686415; doi:10.1016/j.cell.2023.09.028)
Supplement: Table S2. Protein quantification for synapse-enriched proteins including SynGO annotation, related to Figure 2 — (A) List of all synapse-enriched proteins including quantitative information. (B) Overlap between synapse-enriched proteins and the SynGO database. (C) Enrichments for top-level SynGO terms for the 15 synapse subtypes. [file mmc2.xlsx]

## Sheet: A) Synapse-Enriched Proteins
Protein	GeneName	SynapseType	Camk2a_P2_Label	Camk2a_P2_log2FC	Camk2a_P2_FC_adjpvalue	Gad2_P2_Label	Gad2_P2_log2FC	Gad2_P2_FC_adjpvalue	Syn1_P2_Label	Syn1_P2_log2FC	Syn1_P2_FC_adjpvalue	Camk_Gad2_Label	Camk_Gad2_log2FC	Camk_Gad2_FC_adjpvalue	Camk2_Syn1_Label	Camk2_Syn1_log2FC	Camk2_Syn1_FC_adjpvalue	Gad2_Syn1_Label	Gad2_Syn1_log2FC	Gad2_Syn1_FC_adjpvalue	DAT_Label	DAT_log2FC	DAT_FC_adjpvalue
A2A699	Fam171a2	CX_Camk2a enriched	Camk2a-CX-P3-vs-CX-CONTROL	0.415407	0.0133634	Gad2-CX-P3-vs-CX-CONTROL	0.150706	0.328469	Syn1-CX-P3-vs-CX-CONTROL	0.257629	0.0923442	Camk2a-CX-P3-vs-Gad2-CX-P3	0.264701	0.244396	Camk2a-CX-P3-vs-Syn1-CX-P3	0.157778	0.491552	Gad2-CX-P3-vs-Syn1-CX-P3	-0.106922	1	NA	NA	NA
A2CG49	Kalrn	CX_Camk2a enriched	Camk2a-CX-P3-vs-CX-CONTROL	0.391265	0.0563073	Gad2-CX-P3-vs-CX-CONTROL	-0.26938	0.182396	Syn1-CX-P3-vs-CX-CONTROL	0.270485	0.146277	Camk2a-CX-P3-vs-Gad2-CX-P3	0.660645	0.0229364	Camk2a-CX-P3-vs-Syn1-CX-P3	0.12078	1	Gad2-CX-P3-vs-Syn1-CX-P3	-0.539865	0.0912126	NA	NA	NA
A2RT62	Fbxl16	CX_Camk2a enriched	Camk2a-CX-P3-vs-CX-CONTROL	0.362288	0.0276903	Gad2-CX-P3-vs-CX-CONTROL	-0.0971635	1	Syn1-CX-P3-vs-CX-CONTROL	0.373699	0.0182588	Camk2a-CX-P3-vs-Gad2-CX-P3	0.459452	0.0512351	Camk2a-CX-P3-vs-Syn1-CX-P3	-0.0114111	1	Gad2-CX-P3-vs-Syn1-CX-P3	-0.470863	0.0649622	NA	NA	NA
B1AS29	Grik3	CX_Camk2a enriched	Camk2a-CX-P3-vs-CX-CONTROL	0.378395	0.0489551	Gad2-CX-P3-vs-CX-CONTROL	0.157589	0.397677	Syn1-CX-P3-vs-CX-CONTROL	0.565741	0.00226855	Camk2a-CX-P3-vs-Gad2-CX-P3	0.220806	0.392476	Camk2a-CX-P3-vs-Syn1-CX-P3	-0.187347	0.48836	Gad2-CX-P3-vs-Syn1-CX-P3	-0.408153	0.193468	NA	NA	NA
B1AWN6	Scn2a	CX_Camk2a enriched	Camk2a-CX-P3-vs-CX-CONTROL	0.379471	0.00525222	Gad2-CX-P3-vs-CX-CONTROL	-0.0983183	1	Syn1-CX-P3-vs-CX-CONTROL	0.200332	0.103389	Camk2a-CX-P3-vs-Gad2-CX-P3	0.47779	0.0126253	Camk2a-CX-P3-vs-Syn1-CX-P3	0.179139	0.452933	Gad2-CX-P3-vs-Syn1-CX-P3	-0.298651	0.156008	NA	NA	NA
B1AZP2	Dlgap4	CX_Camk2a enriched	Camk2a-CX-P3-vs-CX-CONTROL	0.363763	0.0161881	Gad2-CX-P3-vs-CX-CONTROL	-0.330102	0.0304634	Syn1-CX-P3-vs-CX-CONTROL	0.28861	0.0421795	Camk2a-CX-P3-vs-Gad2-CX-P3	0.693864	0.000950898	Camk2a-CX-P3-vs-Syn1-CX-P3	0.0751529	1	Gad2-CX-P3-vs-Syn1-CX-P3	-0.618712	0.00417927	NA	NA	NA
B2RSH2	Gnai1	CX_Camk2a enriched	Camk2a-CX-P3-vs-CX-CONTROL	0.325493	0.0215356	Gad2-CX-P3-vs-CX-CONTROL	0.0201447	1	Syn1-CX-P3-vs-CX-CONTROL	0.277036	0.0377414	Camk2a-CX-P3-vs-Gad2-CX-P3	0.305349	0.132008	Camk2a-CX-P3-vs-Syn1-CX-P3	0.0484573	1	Gad2-CX-P3-vs-Syn1-CX-P3	-0.256891	0.242742	NA	NA	NA
B2RUJ5	Apba1	CX_Camk2a enriched	Camk2a-CX-P3-vs-CX-CONTROL	0.313414	0.0177889	Gad2-CX-P3-vs-CX-CONTROL	0.234117	0.0762794	Syn1-CX-P3-vs-CX-CONTROL	0.402197	0.00185507	Camk2a-CX-P3-vs-Gad2-CX-P3	0.0792967	1	Camk2a-CX-P3-vs-Syn1-CX-P3	-0.0887834	1	Gad2-CX-P3-vs-Syn1-CX-P3	-0.16808	0.365329	NA	NA	NA
B5TVM2	Ildr2	CX_Camk2a enriched	Camk2a-CX-P3-vs-CX-CONTROL	0.518076	0.0411195	Gad2-CX-P3-vs-CX-CONTROL	-0.233274	0.321428	Syn1-CX-P3-vs-CX-CONTROL	0.254686	0.247041	Camk2a-CX-P3-vs-Gad2-CX-P3	0.75135	0.0389132	Camk2a-CX-P3-vs-Syn1-CX-P3	0.26339	0.477045	Gad2-CX-P3-vs-Syn1-CX-P3	-0.48796	0.221539	NA	NA	NA
D3YVF0	Akap5	CX_Camk2a enriched	Camk2a-CX-P3-vs-CX-CONTROL	0.424525	0.0233611	Gad2-CX-P3-vs-CX-CONTROL	0.271312	0.141748	Syn1-CX-P3-vs-CX-CONTROL	0.311312	0.0732031	Camk2a-CX-P3-vs-Gad2-CX-P3	0.153213	0.498761	Camk2a-CX-P3-vs-Syn1-CX-P3	0.113213	1	Gad2-CX-P3-vs-Syn1-CX-P3	-0.0400001	1	NA	NA	NA
D3YZI9	Pgbd5	CX_Camk2a enriched	Camk2a-CX-P3-vs-CX-CONTROL	0.596555	0.000342919	Gad2-CX-P3-vs-CX-CONTROL	0.00920415	1	Syn1-CX-P3-vs-CX-CONTROL	0.342256	0.027766	Camk2a-CX-P3-vs-Gad2-CX-P3	0.58735	0.0117853	Camk2a-CX-P3-vs-Syn1-CX-P3	0.254298	0.434786	Gad2-CX-P3-vs-Syn1-CX-P3	-0.333052	0.193468	NA	NA	NA
D3YZU1	Shank1	CX_Camk2a enriched	Camk2a-CX-P3-vs-CX-CONTROL	0.470119	0.0583916	Gad2-CX-P3-vs-CX-CONTROL	-0.46507	0.0638309	Syn1-CX-P3-vs-CX-CONTROL	0.370742	0.1037	Camk2a-CX-P3-vs-Gad2-CX-P3	0.935189	0.00780512	Camk2a-CX-P3-vs-Syn1-CX-P3	0.0993767	1	Gad2-CX-P3-vs-Syn1-CX-P3	-0.835812	0.0234005	NA	NA	NA
E9PUL5	Prrt2	CX_Camk2a enriched	Camk2a-CX-P3-vs-CX-CONTROL	0.511527	0.00284933	Gad2-CX-P3-vs-CX-CONTROL	-0.125705	1	Syn1-CX-P3-vs-CX-CONTROL	0.299754	0.0581674	Camk2a-CX-P3-vs-Gad2-CX-P3	0.637232	0.00835403	Camk2a-CX-P3-vs-Syn1-CX-P3	0.211773	0.458311	Gad2-CX-P3-vs-Syn1-CX-P3	-0.425459	0.108405	NA	NA	NA
E9Q4P1	Wdfy1	CX_Camk2a enriched	Camk2a-CX-P3-vs-CX-CONTROL	0.423451	0.0180427	Gad2-CX-P3-vs-CX-CONTROL	0.228301	0.185982	Syn1-CX-P3-vs-CX-CONTROL	0.0136758	1	Camk2a-CX-P3-vs-Gad2-CX-P3	0.19515	0.392476	Camk2a-CX-P3-vs-Syn1-CX-P3	0.409776	0.374053	Gad2-CX-P3-vs-Syn1-CX-P3	0.214625	0.376019	NA	NA	NA
F6SEU4	Syngap1	CX_Camk2a enriched	Camk2a-CX-P3-vs-CX-CONTROL	0.466417	0.0154388	Gad2-CX-P3-vs-CX-CONTROL	-0.35786	0.0644442	Syn1-CX-P3-vs-CX-CONTROL	0.352794	0.0510732	Camk2a-CX-P3-vs-Gad2-CX-P3	0.824276	0.0020935	Camk2a-CX-P3-vs-Syn1-CX-P3	0.113623	1	Gad2-CX-P3-vs-Syn1-CX-P3	-0.710653	0.0127039	NA	NA	NA
G5E829	Atp2b1	CX_Camk2a enriched	Camk2a-CX-P3-vs-CX-CONTROL	0.318971	0.0109904	Gad2-CX-P3-vs-CX-CONTROL	0.0302708	1	Syn1-CX-P3-vs-CX-CONTROL	0.303574	0.0119036	Camk2a-CX-P3-vs-Gad2-CX-P3	0.288701	0.107012	Camk2a-CX-P3-vs-Syn1-CX-P3	0.015397	1	Gad2-CX-P3-vs-Syn1-CX-P3	-0.273304	0.158124	NA	NA	NA
O08532	Cacna2d1	CX_Camk2a enriched	Camk2a-CX-P3-vs-CX-CONTROL	0.46139	0.000119038	Gad2-CX-P3-vs-CX-CONTROL	-0.160223	0.165184	Syn1-CX-P3-vs-CX-CONTROL	0.311473	0.00659897	Camk2a-CX-P3-vs-Gad2-CX-P3	0.621613	0.000101629	Camk2a-CX-P3-vs-Syn1-CX-P3	0.149917	0.454605	Gad2-CX-P3-vs-Syn1-CX-P3	-0.471697	0.00532954	NA	NA	NA
O08539	Bin1	CX_Camk2a enriched	Camk2a-CX-P3-vs-CX-CONTROL	0.316094	0.000282055	Gad2-CX-P3-vs-CX-CONTROL	0.399347	3.56733e-06	Syn1-CX-P3-vs-CX-CONTROL	0.33472	7.72972e-05	Camk2a-CX-P3-vs-Gad2-CX-P3	-0.0832536	1	Camk2a-CX-P3-vs-Syn1-CX-P3	-0.0186265	1	Gad2-CX-P3-vs-Syn1-CX-P3	0.0646272	1	NA	NA	NA
O08585	Clta	CX_Camk2a enriched	Camk2a-CX-P3-vs-CX-CONTROL	0.31816	0.0380997	Gad2-CX-P3-vs-CX-CONTROL	0.403606	0.00789014	Syn1-CX-P3-vs-CX-CONTROL	0.354241	0.0148234	Camk2a-CX-P3-vs-Gad2-CX-P3	-0.0854456	1	Camk2a-CX-P3-vs-Syn1-CX-P3	-0.0360805	1	Gad2-CX-P3-vs-Syn1-CX-P3	0.0493651	1	NA	NA	NA
O08788	Dctn1	CX_Camk2a enriched	Camk2a-CX-P3-vs-CX-CONTROL	0.260776	0.0224531	Gad2-CX-P3-vs-CX-CONTROL	0.149896	0.177379	Syn1-CX-P3-vs-CX-CONTROL	0.270998	0.0135993	Camk2a-CX-P3-vs-Gad2-CX-P3	0.11088	1	Camk2a-CX-P3-vs-Syn1-CX-P3	-0.0102228	1	Gad2-CX-P3-vs-Syn1-CX-P3	-0.121103	1	NA	NA	NA
O08842	Gfra2	CX_Camk2a enriched	Camk2a-CX-P3-vs-CX-CONTROL	0.550737	0.00670223	Gad2-CX-P3-vs-CX-CONTROL	-0.0954355	1	Syn1-CX-P3-vs-CX-CONTROL	0.264364	0.150729	Camk2a-CX-P3-vs-Gad2-CX-P3	0.646172	0.0225988	Camk2a-CX-P3-vs-Syn1-CX-P3	0.286372	0.443066	Gad2-CX-P3-vs-Syn1-CX-P3	-0.3598	0.247946	NA	NA	NA
O08917	Flot1	CX_Camk2a enriched	Camk2a-CX-P3-vs-CX-CONTROL	0.270081	0.03403	Gad2-CX-P3-vs-CX-CONTROL	-0.0886894	1	Syn1-CX-P3-vs-CX-CONTROL	0.154732	0.170961	Camk2a-CX-P3-vs-Gad2-CX-P3	0.358771	0.0496939	Camk2a-CX-P3-vs-Syn1-CX-P3	0.11535	1	Gad2-CX-P3-vs-Syn1-CX-P3	-0.243421	0.221539	NA	NA	NA
O08919	Numbl	CX_Camk2a enriched	Camk2a-CX-P3-vs-CX-CONTROL	0.379752	0.0297928	Gad2-CX-P3-vs-CX-CONTROL	0.0664799	1	Syn1-CX-P3-vs-CX-CONTROL	0.31166	0.058447	Camk2a-CX-P3-vs-Gad2-CX-P3	0.313272	0.200139	Camk2a-CX-P3-vs-Syn1-CX-P3	0.0680921	1	Gad2-CX-P3-vs-Syn1-CX-P3	-0.24518	0.339216	NA	NA	NA
O35127	Grcc10	CX_Camk2a enriched	Camk2a-CX-P3-vs-CX-CONTROL	0.30807	0.0294784	Gad2-CX-P3-vs-CX-CONTROL	0.26483	0.0597004	Syn1-CX-P3-vs-CX-CONTROL	0.357216	0.00843308	Camk2a-CX-P3-vs-Gad2-CX-P3	0.0432399	1	Camk2a-CX-P3-vs-Syn1-CX-P3	-0.0491468	1	Gad2-CX-P3-vs-Syn1-CX-P3	-0.0923867	1	NA	NA	NA
O35136	Ncam2	CX_Camk2a enriched	Camk2a-CX-P3-vs-CX-CONTROL	0.325492	0.00983767	Gad2-CX-P3-vs-CX-CONTROL	0.0650761	1	Syn1-CX-P3-vs-CX-CONTROL	0.244536	0.0370855	Camk2a-CX-P3-vs-Gad2-CX-P3	0.260416	0.149083	Camk2a-CX-P3-vs-Syn1-CX-P3	0.0809555	1	Gad2-CX-P3-vs-Syn1-CX-P3	-0.17946	0.334305	NA	NA	NA
O35526	Stx1a	CX_Camk2a enriched	Camk2a-CX-P3-vs-CX-CONTROL	0.352647	0.0636089	Gad2-CX-P3-vs-CX-CONTROL	-0.244942	0.191891	Syn1-CX-P3-vs-CX-CONTROL	0.228723	0.180187	Camk2a-CX-P3-vs-Gad2-CX-P3	0.597589	0.0257017	Camk2a-CX-P3-vs-Syn1-CX-P3	0.123924	1	Gad2-CX-P3-vs-Syn1-CX-P3	-0.473665	0.108405	NA	NA	NA
O35551	Rabep1	CX_Camk2a enriched	Camk2a-CX-P3-vs-CX-CONTROL	0.320998	0.0314944	Gad2-CX-P3-vs-CX-CONTROL	0.379054	0.0115558	Syn1-CX-P3-vs-CX-CONTROL	0.301411	0.0325374	Camk2a-CX-P3-vs-Gad2-CX-P3	-0.0580568	1	Camk2a-CX-P3-vs-Syn1-CX-P3	0.019587	1	Gad2-CX-P3-vs-Syn1-CX-P3	0.0776438	1	NA	NA	NA
O35643	Ap1b1	CX_Camk2a enriched	Camk2a-CX-P3-vs-CX-CONTROL	0.193281	0.0373741	Gad2-CX-P3-vs-CX-CONTROL	0.352784	0.00015589	Syn1-CX-P3-vs-CX-CONTROL	0.368799	5.94837e-05	Camk2a-CX-P3-vs-Gad2-CX-P3	-0.159503	0.215225	Camk2a-CX-P3-vs-Syn1-CX-P3	-0.175518	0.396713	Gad2-CX-P3-vs-Syn1-CX-P3	-0.0160149	1	NA	NA	NA
O35864	Cops5	CX_Camk2a enriched	Camk2a-CX-P3-vs-CX-CONTROL	0.257784	0.0121779	Gad2-CX-P3-vs-CX-CONTROL	0.306585	0.00255909	Syn1-CX-P3-vs-CX-CONTROL	0.289746	0.00331329	Camk2a-CX-P3-vs-Gad2-CX-P3	-0.0488008	1	Camk2a-CX-P3-vs-Syn1-CX-P3	-0.0319621	1	Gad2-CX-P3-vs-Syn1-CX-P3	0.0168387	1	NA	NA	NA
O35927	Ctnnd2	CX_Camk2a enriched	Camk2a-CX-P3-vs-CX-CONTROL	0.28425	0.013592	Gad2-CX-P3-vs-CX-CONTROL	0.35564	0.00193033	Syn1-CX-P3-vs-CX-CONTROL	0.167947	0.106753	Camk2a-CX-P3-vs-Gad2-CX-P3	-0.07139	1	Camk2a-CX-P3-vs-Syn1-CX-P3	0.116303	1	Gad2-CX-P3-vs-Syn1-CX-P3	0.187693	0.277195	NA	NA	NA
O54781	Srpk2	CX_Camk2a enriched	Camk2a-CX-P3-vs-CX-CONTROL	0.316982	0.0373741	Gad2-CX-P3-vs-CX-CONTROL	-0.142984	0.315574	Syn1-CX-P3-vs-CX-CONTROL	0.281487	0.0494204	Camk2a-CX-P3-vs-Gad2-CX-P3	0.459966	0.0336458	Camk2a-CX-P3-vs-Syn1-CX-P3	0.0354946	1	Gad2-CX-P3-vs-Syn1-CX-P3	-0.424471	0.072764	NA	NA	NA
O54946	Dnajb6	CX_Camk2a enriched	Camk2a-CX-P3-vs-CX-CONTROL	0.482093	0.00268552	Gad2-CX-P3-vs-CX-CONTROL	0.304185	0.0577296	Syn1-CX-P3-vs-CX-CONTROL	0.321151	0.0326538	Camk2a-CX-P3-vs-Gad2-CX-P3	0.177908	0.383923	Camk2a-CX-P3-vs-Syn1-CX-P3	0.160941	0.482388	Gad2-CX-P3-vs-Syn1-CX-P3	-0.0169667	1	NA	NA	NA
O54983	Crym	CX_Camk2a enriched	Camk2a-CX-P3-vs-CX-CONTROL	0.01907	1	Gad2-CX-P3-vs-CX-CONTROL	-0.821873	0.00445806	Syn1-CX-P3-vs-CX-CONTROL	0.0429737	1	Camk2a-CX-P3-vs-Gad2-CX-P3	0.840943	0.0332542	Camk2a-CX-P3-vs-Syn1-CX-P3	-0.0239037	1	Gad2-CX-P3-vs-Syn1-CX-P3	-0.864847	0.0392985	NA	NA	NA
O55042	Snca	CX_Camk2a enriched	Camk2a-CX-P3-vs-CX-CONTROL	0.44842	1.58009e-05	Gad2-CX-P3-vs-CX-CONTROL	-0.165104	0.0995612	Syn1-CX-P3-vs-CX-CONTROL	0.303844	0.00205477	Camk2a-CX-P3-vs-Gad2-CX-P3	0.613523	7.23123e-06	Camk2a-CX-P3-vs-Syn1-CX-P3	0.144576	0.443066	Gad2-CX-P3-vs-Syn1-CX-P3	-0.468948	0.00106082	NA	NA	NA
O55100	Syngr1	CX_Camk2a enriched	Camk2a-CX-P3-vs-CX-CONTROL	0.374526	8.00001e-05	Gad2-CX-P3-vs-CX-CONTROL	0.0788925	1	Syn1-CX-P3-vs-CX-CONTROL	0.269246	0.00285875	Camk2a-CX-P3-vs-Gad2-CX-P3	0.295634	0.025524	Camk2a-CX-P3-vs-Syn1-CX-P3	0.10528	1	Gad2-CX-P3-vs-Syn1-CX-P3	-0.190354	0.187486	NA	NA	NA
O55143	Atp2a2	CX_Camk2a enriched	Camk2a-CX-P3-vs-CX-CONTROL	0.182296	0.198654	Gad2-CX-P3-vs-CX-CONTROL	-0.295354	0.0452377	Syn1-CX-P3-vs-CX-CONTROL	0.144974	0.253075	Camk2a-CX-P3-vs-Gad2-CX-P3	0.47765	0.021886	Camk2a-CX-P3-vs-Syn1-CX-P3	0.0373223	1	Gad2-CX-P3-vs-Syn1-CX-P3	-0.440327	0.0465062	NA	NA	NA
O70166	Stmn3	CX_Camk2a enriched	Camk2a-CX-P3-vs-CX-CONTROL	0.341693	0.0136204	Gad2-CX-P3-vs-CX-CONTROL	0.175735	0.191072	Syn1-CX-P3-vs-CX-CONTROL	0.224221	0.0781653	Camk2a-CX-P3-vs-Gad2-CX-P3	0.165957	0.352298	Camk2a-CX-P3-vs-Syn1-CX-P3	0.117471	1	Gad2-CX-P3-vs-Syn1-CX-P3	-0.0484861	1	NA	NA	NA
O70172	Pip4k2a	CX_Camk2a enriched	Camk2a-CX-P3-vs-CX-CONTROL	0.177407	0.144054	Gad2-CX-P3-vs-CX-CONTROL	-0.298995	0.0164231	Syn1-CX-P3-vs-CX-CONTROL	0.156405	0.156868	Camk2a-CX-P3-vs-Gad2-CX-P3	0.476401	0.00658746	Camk2a-CX-P3-vs-Syn1-CX-P3	0.0210015	1	Gad2-CX-P3-vs-Syn1-CX-P3	-0.4554	0.013507	NA	NA	NA
O70443	Gnaz	CX_Camk2a enriched	Camk2a-CX-P3-vs-CX-CONTROL	0.373668	0.0016488	Gad2-CX-P3-vs-CX-CONTROL	0.115627	1	Syn1-CX-P3-vs-CX-CONTROL	0.359213	0.00176204	Camk2a-CX-P3-vs-Gad2-CX-P3	0.258041	0.126899	Camk2a-CX-P3-vs-Syn1-CX-P3	0.0144552	1	Gad2-CX-P3-vs-Syn1-CX-P3	-0.243586	0.180835	NA	NA	NA
O88447	Klc1	CX_Camk2a enriched	Camk2a-CX-P3-vs-CX-CONTROL	0.233806	0.013555	Gad2-CX-P3-vs-CX-CONTROL	0.365682	9.79247e-05	Syn1-CX-P3-vs-CX-CONTROL	0.275356	0.00264015	Camk2a-CX-P3-vs-Gad2-CX-P3	-0.131875	1	Camk2a-CX-P3-vs-Syn1-CX-P3	-0.0415497	1	Gad2-CX-P3-vs-Syn1-CX-P3	0.0903257	1	NA	NA	NA
O88448	Klc2	CX_Camk2a enriched	Camk2a-CX-P3-vs-CX-CONTROL	0.241809	0.0357066	Gad2-CX-P3-vs-CX-CONTROL	0.335451	0.00401431	Syn1-CX-P3-vs-CX-CONTROL	0.364877	0.00131087	Camk2a-CX-P3-vs-Gad2-CX-P3	-0.0936413	1	Camk2a-CX-P3-vs-Syn1-CX-P3	-0.123068	1	Gad2-CX-P3-vs-Syn1-CX-P3	-0.0294266	1	NA	NA	NA
O88485	Dync1i1	CX_Camk2a enriched	Camk2a-CX-P3-vs-CX-CONTROL	0.329655	0.011429	Gad2-CX-P3-vs-CX-CONTROL	0.105545	1	Syn1-CX-P3-vs-CX-CONTROL	0.364136	0.00363884	Camk2a-CX-P3-vs-Gad2-CX-P3	0.22411	0.213979	Camk2a-CX-P3-vs-Syn1-CX-P3	-0.034481	1	Gad2-CX-P3-vs-Syn1-CX-P3	-0.258591	0.199314	NA	NA	NA
O88543	Cops3	CX_Camk2a enriched	Camk2a-CX-P3-vs-CX-CONTROL	0.267989	0.00911255	Gad2-CX-P3-vs-CX-CONTROL	0.175338	0.0863772	Syn1-CX-P3-vs-CX-CONTROL	0.20961	0.0307479	Camk2a-CX-P3-vs-Gad2-CX-P3	0.0926518	1	Camk2a-CX-P3-vs-Syn1-CX-P3	0.0583794	1	Gad2-CX-P3-vs-Syn1-CX-P3	-0.0342724	1	NA	NA	NA
O88602	Cacng2	CX_Camk2a enriched	Camk2a-CX-P3-vs-CX-CONTROL	0.570581	0.00454864	Gad2-CX-P3-vs-CX-CONTROL	-0.135035	1	Syn1-CX-P3-vs-CX-CONTROL	0.300686	0.0982493	Camk2a-CX-P3-vs-Gad2-CX-P3	0.705616	0.0127603	Camk2a-CX-P3-vs-Syn1-CX-P3	0.269895	0.452933	Gad2-CX-P3-vs-Syn1-CX-P3	-0.435721	0.158967	NA	NA	NA
O88643	Pak1	CX_Camk2a enriched	Camk2a-CX-P3-vs-CX-CONTROL	0.40261	0.000341865	Gad2-CX-P3-vs-CX-CONTROL	-0.0754169	1	Syn1-CX-P3-vs-CX-CONTROL	0.285444	0.00814461	Camk2a-CX-P3-vs-Gad2-CX-P3	0.478027	0.00208888	Camk2a-CX-P3-vs-Syn1-CX-P3	0.117165	1	Gad2-CX-P3-vs-Syn1-CX-P3	-0.360861	0.0308438	NA	NA	NA
O88712	Ctbp1	CX_Camk2a enriched	Camk2a-CX-P3-vs-CX-CONTROL	0.286952	0.0261339	Gad2-CX-P3-vs-CX-CONTROL	0.203064	0.113987	Syn1-CX-P3-vs-CX-CONTROL	0.341394	0.00658107	Camk2a-CX-P3-vs-Gad2-CX-P3	0.0838879	1	Camk2a-CX-P3-vs-Syn1-CX-P3	-0.054442	1	Gad2-CX-P3-vs-Syn1-CX-P3	-0.13833	0.411715	NA	NA	NA
O88737	Bsn	CX_Camk2a enriched	Camk2a-CX-P3-vs-CX-CONTROL	0.437749	7.39919e-05	Gad2-CX-P3-vs-CX-CONTROL	0.0893364	1	Syn1-CX-P3-vs-CX-CONTROL	0.341324	0.00144809	Camk2a-CX-P3-vs-Gad2-CX-P3	0.348412	0.0225988	Camk2a-CX-P3-vs-Syn1-CX-P3	0.0964248	1	Gad2-CX-P3-vs-Syn1-CX-P3	-0.251988	0.135379	NA	NA	NA
O88935	Syn1	CX_Camk2a enriched	Camk2a-CX-P3-vs-CX-CONTROL	0.385562	0.000562393	Gad2-CX-P3-vs-CX-CONTROL	-0.0654918	1	Syn1-CX-P3-vs-CX-CONTROL	0.223235	0.0328628	Camk2a-CX-P3-vs-Gad2-CX-P3	0.451054	0.00350259	Camk2a-CX-P3-vs-Syn1-CX-P3	0.162327	0.443066	Gad2-CX-P3-vs-Syn1-CX-P3	-0.288727	0.0918572	NA	NA	NA
O88998	Olfm1	CX_Camk2a enriched	Camk2a-CX-P3-vs-CX-CONTROL	0.4858	5.68823e-05	Gad2-CX-P3-vs-CX-CONTROL	-0.362818	0.0020813	Syn1-CX-P3-vs-CX-CONTROL	0.278368	0.0139367	Camk2a-CX-P3-vs-Gad2-CX-P3	0.848618	1.05832e-07	Camk2a-CX-P3-vs-Syn1-CX-P3	0.207433	0.399725	Gad2-CX-P3-vs-Syn1-CX-P3	-0.641186	7.8074e-05	NA	NA	NA
O89053	Coro1a	CX_Camk2a enriched	Camk2a-CX-P3-vs-CX-CONTROL	0.396364	8.61692e-05	Gad2-CX-P3-vs-CX-CONTROL	-0.19478	0.0502279	Syn1-CX-P3-vs-CX-CONTROL	0.16778	0.0667655	Camk2a-CX-P3-vs-Gad2-CX-P3	0.591145	1.04017e-05	Camk2a-CX-P3-vs-Syn1-CX-P3	0.228584	0.374053	Gad2-CX-P3-vs-Syn1-CX-P3	-0.362561	0.013507	NA	NA	NA
P01831	Thy1	CX_Camk2a enriched	Camk2a-CX-P3-vs-CX-CONTROL	0.355447	0.00427147	Gad2-CX-P3-vs-CX-CONTROL	0.185352	0.129128	Syn1-CX-P3-vs-CX-CONTROL	0.275767	0.0196461	Camk2a-CX-P3-vs-Gad2-CX-P3	0.170096	0.301035	Camk2a-CX-P3-vs-Syn1-CX-P3	0.0796802	1	Gad2-CX-P3-vs-Syn1-CX-P3	-0.0904155	1	NA	NA	NA
P06151	Ldha	CX_Camk2a enriched	Camk2a-CX-P3-vs-CX-CONTROL	0.107741	1	Gad2-CX-P3-vs-CX-CONTROL	-0.366423	0.00818525	Syn1-CX-P3-vs-CX-CONTROL	-0.0138008	1	Camk2a-CX-P3-vs-Gad2-CX-P3	0.474164	0.014853	Camk2a-CX-P3-vs-Syn1-CX-P3	0.121542	1	Gad2-CX-P3-vs-Syn1-CX-P3	-0.352622	0.0969393	NA	NA	NA
P06837	Gap43	CX_Camk2a enriched	Camk2a-CX-P3-vs-CX-CONTROL	0.367031	0.0233611	Gad2-CX-P3-vs-CX-CONTROL	-0.129199	1	Syn1-CX-P3-vs-CX-CONTROL	0.071226	1	Camk2a-CX-P3-vs-Gad2-CX-P3	0.49623	0.0315352	Camk2a-CX-P3-vs-Syn1-CX-P3	0.295805	0.399725	Gad2-CX-P3-vs-Syn1-CX-P3	-0.200425	0.370255	NA	NA	NA
P07901	Hsp90aa1	CX_Camk2a enriched	Camk2a-CX-P3-vs-CX-CONTROL	0.274672	0.00129387	Gad2-CX-P3-vs-CX-CONTROL	0.282504	0.000771596	Syn1-CX-P3-vs-CX-CONTROL	0.243	0.00288953	Camk2a-CX-P3-vs-Gad2-CX-P3	-0.00783129	1	Camk2a-CX-P3-vs-Syn1-CX-P3	0.0316723	1	Gad2-CX-P3-vs-Syn1-CX-P3	0.0395036	1	NA	NA	NA
P08414	Camk4	CX_Camk2a enriched	Camk2a-CX-P3-vs-CX-CONTROL	0.293144	0.119192	Gad2-CX-P3-vs-CX-CONTROL	-0.374668	0.0513137	Syn1-CX-P3-vs-CX-CONTROL	0.381147	0.0343488	Camk2a-CX-P3-vs-Gad2-CX-P3	0.667812	0.0137805	Camk2a-CX-P3-vs-Syn1-CX-P3	-0.0880027	1	Gad2-CX-P3-vs-Syn1-CX-P3	-0.755814	0.00623582	NA	NA	NA
P09541	Myl4	CX_Camk2a enriched	Camk2a-CX-P3-vs-CX-CONTROL	0.435013	0.103143	Gad2-CX-P3-vs-CX-CONTROL	-0.500476	0.0878644	Syn1-CX-P3-vs-CX-CONTROL	0.512869	0.0441862	Camk2a-CX-P3-vs-Gad2-CX-P3	0.935488	0.0229364	Camk2a-CX-P3-vs-Syn1-CX-P3	-0.0778563	1	Gad2-CX-P3-vs-Syn1-CX-P3	-1.01334	0.0201394	NA	NA	NA
P0C192	Lrrc4b	CX_Camk2a enriched	Camk2a-CX-P3-vs-CX-CONTROL	0.361145	0.00832752	Gad2-CX-P3-vs-CX-CONTROL	-0.31666	0.0199317	Syn1-CX-P3-vs-CX-CONTROL	0.286853	0.0258696	Camk2a-CX-P3-vs-Gad2-CX-P3	0.677805	0.000290905	Camk2a-CX-P3-vs-Syn1-CX-P3	0.0742926	1	Gad2-CX-P3-vs-Syn1-CX-P3	-0.603512	0.00184061	NA	NA	NA
P0C7L0	Wipf3	CX_Camk2a enriched	Camk2a-CX-P3-vs-CX-CONTROL	0.468071	0.0267585	Gad2-CX-P3-vs-CX-CONTROL	0.385668	0.0715923	Syn1-CX-P3-vs-CX-CONTROL	0.454907	0.0257737	Camk2a-CX-P3-vs-Gad2-CX-P3	0.0824026	1	Camk2a-CX-P3-vs-Syn1-CX-P3	0.0131639	1	Gad2-CX-P3-vs-Syn1-CX-P3	-0.0692387	1	NA	NA	NA
P10637	Mapt	CX_Camk2a enriched	Camk2a-CX-P3-vs-CX-CONTROL	0.244068	0.0293016	Gad2-CX-P3-vs-CX-CONTROL	0.228897	0.0423701	Syn1-CX-P3-vs-CX-CONTROL	0.235735	0.026533	Camk2a-CX-P3-vs-Gad2-CX-P3	0.0151716	1	Camk2a-CX-P3-vs-Syn1-CX-P3	0.00833335	1	Gad2-CX-P3-vs-Syn1-CX-P3	-0.00683821	1	NA	NA	NA
P11798	Camk2a	CX_Camk2a enriched	Camk2a-CX-P3-vs-CX-CONTROL	0.408222	0.001391	Gad2-CX-P3-vs-CX-CONTROL	-0.340283	0.00697926	Syn1-CX-P3-vs-CX-CONTROL	0.211774	0.0678494	Camk2a-CX-P3-vs-Gad2-CX-P3	0.748505	1.20667e-05	Camk2a-CX-P3-vs-Syn1-CX-P3	0.196448	0.434786	Gad2-CX-P3-vs-Syn1-CX-P3	-0.552057	0.00200303	NA	NA	NA
P12023	App	CX_Camk2a enriched	Camk2a-CX-P3-vs-CX-CONTROL	0.32381	0.0183673	Gad2-CX-P3-vs-CX-CONTROL	0.135838	1	Syn1-CX-P3-vs-CX-CONTROL	0.160654	0.19015	Camk2a-CX-P3-vs-Gad2-CX-P3	0.187972	0.29995	Camk2a-CX-P3-vs-Syn1-CX-P3	0.163156	0.458311	Gad2-CX-P3-vs-Syn1-CX-P3	-0.0248157	1	NA	NA	NA
P12960	Cntn1	CX_Camk2a enriched	Camk2a-CX-P3-vs-CX-CONTROL	0.232221	0.0401686	Gad2-CX-P3-vs-CX-CONTROL	0.135898	1	Syn1-CX-P3-vs-CX-CONTROL	0.154474	0.132657	Camk2a-CX-P3-vs-Gad2-CX-P3	0.0963235	1	Camk2a-CX-P3-vs-Syn1-CX-P3	0.0777475	1	Gad2-CX-P3-vs-Syn1-CX-P3	-0.018576	1	NA	NA	NA
P14094	Atp1b1	CX_Camk2a enriched	Camk2a-CX-P3-vs-CX-CONTROL	0.248788	0.00151689	Gad2-CX-P3-vs-CX-CONTROL	0.395886	3.19154e-07	Syn1-CX-P3-vs-CX-CONTROL	0.287932	0.000144212	Camk2a-CX-P3-vs-Gad2-CX-P3	-0.147098	0.179915	Camk2a-CX-P3-vs-Syn1-CX-P3	-0.0391438	1	Gad2-CX-P3-vs-Syn1-CX-P3	0.107954	1	NA	NA	NA
P16014	Chgb	CX_Camk2a enriched	Camk2a-CX-P3-vs-CX-CONTROL	0.512473	0.0286528	Gad2-CX-P3-vs-CX-CONTROL	0.290828	0.196502	Syn1-CX-P3-vs-CX-CONTROL	0.308611	0.13867	Camk2a-CX-P3-vs-Gad2-CX-P3	0.221645	0.447248	Camk2a-CX-P3-vs-Syn1-CX-P3	0.203863	0.50891	Gad2-CX-P3-vs-Syn1-CX-P3	-0.0177826	1	NA	NA	NA
P16054	Prkce	CX_Camk2a enriched	Camk2a-CX-P3-vs-CX-CONTROL	0.276164	0.0392192	Gad2-CX-P3-vs-CX-CONTROL	-0.0458591	1	Syn1-CX-P3-vs-CX-CONTROL	0.386721	0.00329911	Camk2a-CX-P3-vs-Gad2-CX-P3	0.322023	0.0935688	Camk2a-CX-P3-vs-Syn1-CX-P3	-0.110558	1	Gad2-CX-P3-vs-Syn1-CX-P3	-0.432581	0.0329179	NA	NA	NA
P17183	Eno2	CX_Camk2a enriched	Camk2a-CX-P3-vs-CX-CONTROL	0.0274794	1	Gad2-CX-P3-vs-CX-CONTROL	-0.552105	0.00235162	Syn1-CX-P3-vs-CX-CONTROL	-0.0298259	1	Camk2a-CX-P3-vs-Gad2-CX-P3	0.579585	0.0256762	Camk2a-CX-P3-vs-Syn1-CX-P3	0.0573053	1	Gad2-CX-P3-vs-Syn1-CX-P3	-0.52228	0.06247	NA	NA	NA
P17427	Ap2a2	CX_Camk2a enriched	Camk2a-CX-P3-vs-CX-CONTROL	0.247406	0.0229754	Gad2-CX-P3-vs-CX-CONTROL	0.234349	0.0306782	Syn1-CX-P3-vs-CX-CONTROL	0.351934	0.000871163	Camk2a-CX-P3-vs-Gad2-CX-P3	0.0130566	1	Camk2a-CX-P3-vs-Syn1-CX-P3	-0.104528	1	Gad2-CX-P3-vs-Syn1-CX-P3	-0.117585	1	NA	NA	NA
P18572	Bsg	CX_Camk2a enriched	Camk2a-CX-P3-vs-CX-CONTROL	0.314587	0.00208829	Gad2-CX-P3-vs-CX-CONTROL	-0.0848807	1	Syn1-CX-P3-vs-CX-CONTROL	0.125402	1	Camk2a-CX-P3-vs-Gad2-CX-P3	0.399468	0.00527247	Camk2a-CX-P3-vs-Syn1-CX-P3	0.189185	0.396713	Gad2-CX-P3-vs-Syn1-CX-P3	-0.210283	0.180835	NA	NA	NA
P18760	Cfl1	CX_Camk2a enriched	Camk2a-CX-P3-vs-CX-CONTROL	0.271672	0.00889158	Gad2-CX-P3-vs-CX-CONTROL	0.242265	0.0201352	Syn1-CX-P3-vs-CX-CONTROL	0.150343	0.110724	Camk2a-CX-P3-vs-Gad2-CX-P3	0.0294077	1	Camk2a-CX-P3-vs-Syn1-CX-P3	0.121329	1	Gad2-CX-P3-vs-Syn1-CX-P3	0.0919217	1	NA	NA	NA
P18872	Gnao1	CX_Camk2a enriched	Camk2a-CX-P3-vs-CX-CONTROL	0.211649	0.0216932	Gad2-CX-P3-vs-CX-CONTROL	-0.0305575	1	Syn1-CX-P3-vs-CX-CONTROL	0.186432	0.0307807	Camk2a-CX-P3-vs-Gad2-CX-P3	0.242206	0.0682859	Camk2a-CX-P3-vs-Syn1-CX-P3	0.0252166	1	Gad2-CX-P3-vs-Syn1-CX-P3	-0.21699	0.12907	NA	NA	NA
P21278	Gna11	CX_Camk2a enriched	Camk2a-CX-P3-vs-CX-CONTROL	0.257198	0.0247534	Gad2-CX-P3-vs-CX-CONTROL	0.191827	0.0945453	Syn1-CX-P3-vs-CX-CONTROL	0.163435	0.116769	Camk2a-CX-P3-vs-Gad2-CX-P3	0.0653712	1	Camk2a-CX-P3-vs-Syn1-CX-P3	0.0937627	1	Gad2-CX-P3-vs-Syn1-CX-P3	0.0283915	1	NA	NA	NA
P21279	Gnaq	CX_Camk2a enriched	Camk2a-CX-P3-vs-CX-CONTROL	0.297799	0.0129377	Gad2-CX-P3-vs-CX-CONTROL	0.0828687	1	Syn1-CX-P3-vs-CX-CONTROL	0.205634	0.0635954	Camk2a-CX-P3-vs-Gad2-CX-P3	0.21493	0.198737	Camk2a-CX-P3-vs-Syn1-CX-P3	0.0921646	1	Gad2-CX-P3-vs-Syn1-CX-P3	-0.122765	1	NA	NA	NA
P23818	Gria1	CX_Camk2a enriched	Camk2a-CX-P3-vs-CX-CONTROL	0.461978	0.00268931	Gad2-CX-P3-vs-CX-CONTROL	-0.0881667	1	Syn1-CX-P3-vs-CX-CONTROL	0.31198	0.0313883	Camk2a-CX-P3-vs-Gad2-CX-P3	0.550145	0.0111765	Camk2a-CX-P3-vs-Syn1-CX-P3	0.149998	0.486357	Gad2-CX-P3-vs-Syn1-CX-P3	-0.400147	0.0919745	NA	NA	NA
P23819	Gria2	CX_Camk2a enriched	Camk2a-CX-P3-vs-CX-CONTROL	0.580442	0.000126293	Gad2-CX-P3-vs-CX-CONTROL	-0.327317	0.0303818	Syn1-CX-P3-vs-CX-CONTROL	0.297958	0.0351315	Camk2a-CX-P3-vs-Gad2-CX-P3	0.907759	5.75214e-06	Camk2a-CX-P3-vs-Syn1-CX-P3	0.282484	0.396713	Gad2-CX-P3-vs-Syn1-CX-P3	-0.625275	0.00303891	NA	NA	NA
P26049	Gabra3	CX_Camk2a enriched	Camk2a-CX-P3-vs-CX-CONTROL	0.512862	0.0408701	Gad2-CX-P3-vs-CX-CONTROL	0.993482	6.217e-05	Syn1-CX-P3-vs-CX-CONTROL	0.424557	0.0635545	Camk2a-CX-P3-vs-Gad2-CX-P3	-0.48062	0.177573	Camk2a-CX-P3-vs-Syn1-CX-P3	0.0883052	1	Gad2-CX-P3-vs-Syn1-CX-P3	0.568925	0.147591	NA	NA	NA
P26339	Chga	CX_Camk2a enriched	Camk2a-CX-P3-vs-CX-CONTROL	0.643973	0.00467172	Gad2-CX-P3-vs-CX-CONTROL	0.424776	0.0643397	Syn1-CX-P3-vs-CX-CONTROL	0.283278	0.163827	Camk2a-CX-P3-vs-Gad2-CX-P3	0.219197	0.434104	Camk2a-CX-P3-vs-Syn1-CX-P3	0.360695	0.428879	Gad2-CX-P3-vs-Syn1-CX-P3	0.141498	0.576863	NA	NA	NA
P28652	Camk2b	CX_Camk2a enriched	Camk2a-CX-P3-vs-CX-CONTROL	0.256161	0.0354199	Gad2-CX-P3-vs-CX-CONTROL	-0.144569	0.216094	Syn1-CX-P3-vs-CX-CONTROL	0.287623	0.0136725	Camk2a-CX-P3-vs-Gad2-CX-P3	0.40073	0.0210564	Camk2a-CX-P3-vs-Syn1-CX-P3	-0.0314624	1	Gad2-CX-P3-vs-Syn1-CX-P3	-0.432193	0.0159265	NA	NA	NA
P28663	Napb	CX_Camk2a enriched	Camk2a-CX-P3-vs-CX-CONTROL	0.272986	0.0210607	Gad2-CX-P3-vs-CX-CONTROL	0.167972	0.142681	Syn1-CX-P3-vs-CX-CONTROL	0.253162	0.0230594	Camk2a-CX-P3-vs-Gad2-CX-P3	0.105014	1	Camk2a-CX-P3-vs-Syn1-CX-P3	0.0198237	1	Gad2-CX-P3-vs-Syn1-CX-P3	-0.0851903	1	NA	NA	NA
P28667	Marcksl1	CX_Camk2a enriched	Camk2a-CX-P3-vs-CX-CONTROL	0.391345	0.00911255	Gad2-CX-P3-vs-CX-CONTROL	-0.165664	0.240635	Syn1-CX-P3-vs-CX-CONTROL	0.160118	0.213554	Camk2a-CX-P3-vs-Gad2-CX-P3	0.557009	0.00853143	Camk2a-CX-P3-vs-Syn1-CX-P3	0.231227	0.434786	Gad2-CX-P3-vs-Syn1-CX-P3	-0.325782	0.158124	NA	NA	NA
P28738	Kif5c	CX_Camk2a enriched	Camk2a-CX-P3-vs-CX-CONTROL	0.294849	0.0252359	Gad2-CX-P3-vs-CX-CONTROL	0.354358	0.00713276	Syn1-CX-P3-vs-CX-CONTROL	0.380293	0.00285875	Camk2a-CX-P3-vs-Gad2-CX-P3	-0.0595088	1	Camk2a-CX-P3-vs-Syn1-CX-P3	-0.0854444	1	Gad2-CX-P3-vs-Syn1-CX-P3	-0.0259356	1	NA	NA	NA
P30999	Ctnnd1	CX_Camk2a enriched	Camk2a-CX-P3-vs-CX-CONTROL	0.270808	0.0481267	Gad2-CX-P3-vs-CX-CONTROL	-0.0365605	1	Syn1-CX-P3-vs-CX-CONTROL	0.282637	0.0297231	Camk2a-CX-P3-vs-Gad2-CX-P3	0.307369	0.11943	Camk2a-CX-P3-vs-Syn1-CX-P3	-0.0118294	1	Gad2-CX-P3-vs-Syn1-CX-P3	-0.319198	0.13616	NA	NA	NA
P32037	Slc2a3	CX_Camk2a enriched	Camk2a-CX-P3-vs-CX-CONTROL	0.242691	0.0202509	Gad2-CX-P3-vs-CX-CONTROL	0.117711	1	Syn1-CX-P3-vs-CX-CONTROL	0.199859	0.0418602	Camk2a-CX-P3-vs-Gad2-CX-P3	0.12498	1	Camk2a-CX-P3-vs-Syn1-CX-P3	0.042832	1	Gad2-CX-P3-vs-Syn1-CX-P3	-0.0821484	1	NA	NA	NA
P33173	Kif1a	CX_Camk2a enriched	Camk2a-CX-P3-vs-CX-CONTROL	0.321526	0.00660801	Gad2-CX-P3-vs-CX-CONTROL	0.3276	0.00545905	Syn1-CX-P3-vs-CX-CONTROL	0.359438	0.00170862	Camk2a-CX-P3-vs-Gad2-CX-P3	-0.00607444	1	Camk2a-CX-P3-vs-Syn1-CX-P3	-0.0379125	1	Gad2-CX-P3-vs-Syn1-CX-P3	-0.031838	1	NA	NA	NA
P34022	Ranbp1	CX_Camk2a enriched	Camk2a-CX-P3-vs-CX-CONTROL	0.290297	0.00246762	Gad2-CX-P3-vs-CX-CONTROL	0.388416	4.63319e-05	Syn1-CX-P3-vs-CX-CONTROL	0.295624	0.00160469	Camk2a-CX-P3-vs-Gad2-CX-P3	-0.0981197	1	Camk2a-CX-P3-vs-Syn1-CX-P3	-0.00532699	1	Gad2-CX-P3-vs-Syn1-CX-P3	0.0927927	1	NA	NA	NA
P34152	Ptk2	CX_Camk2a enriched	Camk2a-CX-P3-vs-CX-CONTROL	0.341235	0.0951009	Gad2-CX-P3-vs-CX-CONTROL	-0.296501	0.142165	Syn1-CX-P3-vs-CX-CONTROL	0.254144	0.164412	Camk2a-CX-P3-vs-Gad2-CX-P3	0.637737	0.0297819	Camk2a-CX-P3-vs-Syn1-CX-P3	0.087091	1	Gad2-CX-P3-vs-Syn1-CX-P3	-0.550646	0.0877746	NA	NA	NA
P35438	Grin1	CX_Camk2a enriched	Camk2a-CX-P3-vs-CX-CONTROL	0.452847	0.00184552	Gad2-CX-P3-vs-CX-CONTROL	-0.204322	0.148524	Syn1-CX-P3-vs-CX-CONTROL	0.287915	0.0341273	Camk2a-CX-P3-vs-Gad2-CX-P3	0.657169	0.00106446	Camk2a-CX-P3-vs-Syn1-CX-P3	0.164932	0.460563	Gad2-CX-P3-vs-Syn1-CX-P3	-0.492237	0.0210967	NA	NA	NA
P35585	Ap1m1	CX_Camk2a enriched	Camk2a-CX-P3-vs-CX-CONTROL	0.312629	0.0143842	Gad2-CX-P3-vs-CX-CONTROL	0.240614	0.0590293	Syn1-CX-P3-vs-CX-CONTROL	0.264189	0.0276513	Camk2a-CX-P3-vs-Gad2-CX-P3	0.0720153	1	Camk2a-CX-P3-vs-Syn1-CX-P3	0.0484396	1	Gad2-CX-P3-vs-Syn1-CX-P3	-0.0235758	1	NA	NA	NA
P35803	Gpm6b	CX_Camk2a enriched	Camk2a-CX-P3-vs-CX-CONTROL	0.379757	0.0291472	Gad2-CX-P3-vs-CX-CONTROL	-0.257767	0.128529	Syn1-CX-P3-vs-CX-CONTROL	0.157002	0.284486	Camk2a-CX-P3-vs-Gad2-CX-P3	0.637523	0.0102013	Camk2a-CX-P3-vs-Syn1-CX-P3	0.222755	0.454605	Gad2-CX-P3-vs-Syn1-CX-P3	-0.414769	0.122264	NA	NA	NA
P36916	Gnl1	CX_Camk2a enriched	Camk2a-CX-P3-vs-CX-CONTROL	0.411226	0.00317388	Gad2-CX-P3-vs-CX-CONTROL	0.126863	1	Syn1-CX-P3-vs-CX-CONTROL	0.281852	0.0307676	Camk2a-CX-P3-vs-Gad2-CX-P3	0.284364	0.152626	Camk2a-CX-P3-vs-Syn1-CX-P3	0.129375	1	Gad2-CX-P3-vs-Syn1-CX-P3	-0.154989	0.40009	NA	NA	NA
P39053	Dnm1	CX_Camk2a enriched	Camk2a-CX-P3-vs-CX-CONTROL	0.305745	0.00169662	Gad2-CX-P3-vs-CX-CONTROL	0.303958	0.00179818	Syn1-CX-P3-vs-CX-CONTROL	0.372947	9.31185e-05	Camk2a-CX-P3-vs-Gad2-CX-P3	0.00178745	1	Camk2a-CX-P3-vs-Syn1-CX-P3	-0.0672024	1	Gad2-CX-P3-vs-Syn1-CX-P3	-0.0689898	1	NA	NA	NA
P40124	Cap1	CX_Camk2a enriched	Camk2a-CX-P3-vs-CX-CONTROL	0.271919	0.0455658	Gad2-CX-P3-vs-CX-CONTROL	0.142109	0.268182	Syn1-CX-P3-vs-CX-CONTROL	0.190194	0.120021	Camk2a-CX-P3-vs-Gad2-CX-P3	0.12981	1	Camk2a-CX-P3-vs-Syn1-CX-P3	0.0817246	1	Gad2-CX-P3-vs-Syn1-CX-P3	-0.0480851	1	NA	NA	NA
P46096	Syt1	CX_Camk2a enriched	Camk2a-CX-P3-vs-CX-CONTROL	0.284174	0.00646494	Gad2-CX-P3-vs-CX-CONTROL	0.106485	1	Syn1-CX-P3-vs-CX-CONTROL	0.261933	0.00857232	Camk2a-CX-P3-vs-Gad2-CX-P3	0.177689	0.216022	Camk2a-CX-P3-vs-Syn1-CX-P3	0.0222412	1	Gad2-CX-P3-vs-Syn1-CX-P3	-0.155448	0.314629	NA	NA	NA
P46460	Nsf	CX_Camk2a enriched	Camk2a-CX-P3-vs-CX-CONTROL	0.251208	0.00523977	Gad2-CX-P3-vs-CX-CONTROL	0.193951	0.0306944	Syn1-CX-P3-vs-CX-CONTROL	0.308373	0.000456526	Camk2a-CX-P3-vs-Gad2-CX-P3	0.0572568	1	Camk2a-CX-P3-vs-Syn1-CX-P3	-0.0571655	1	Gad2-CX-P3-vs-Syn1-CX-P3	-0.114422	1	NA	NA	NA
P47708	Rph3a	CX_Camk2a enriched	Camk2a-CX-P3-vs-CX-CONTROL	0.300203	0.0452166	Gad2-CX-P3-vs-CX-CONTROL	0.209472	0.157814	Syn1-CX-P3-vs-CX-CONTROL	0.273085	0.0533377	Camk2a-CX-P3-vs-Gad2-CX-P3	0.0907308	1	Camk2a-CX-P3-vs-Syn1-CX-P3	0.0271176	1	Gad2-CX-P3-vs-Syn1-CX-P3	-0.0636132	1	NA	NA	NA
P47754	Capza2	CX_Camk2a enriched	Camk2a-CX-P3-vs-CX-CONTROL	0.315472	0.00236868	Gad2-CX-P3-vs-CX-CONTROL	-0.101448	1	Syn1-CX-P3-vs-CX-CONTROL	0.220048	0.0249092	Camk2a-CX-P3-vs-Gad2-CX-P3	0.41692	0.00408909	Camk2a-CX-P3-vs-Syn1-CX-P3	0.0954234	1	Gad2-CX-P3-vs-Syn1-CX-P3	-0.321497	0.0386077	NA	NA	NA
P47757	Capzb	CX_Camk2a enriched	Camk2a-CX-P3-vs-CX-CONTROL	0.223758	0.0452394	Gad2-CX-P3-vs-CX-CONTROL	-0.0323348	1	Syn1-CX-P3-vs-CX-CONTROL	0.120139	1	Camk2a-CX-P3-vs-Gad2-CX-P3	0.256093	0.112625	Camk2a-CX-P3-vs-Syn1-CX-P3	0.103619	1	Gad2-CX-P3-vs-Syn1-CX-P3	-0.152474	0.345961	NA	NA	NA
P48428	Tbca	CX_Camk2a enriched	Camk2a-CX-P3-vs-CX-CONTROL	0.364109	0.00659066	Gad2-CX-P3-vs-CX-CONTROL	0.628574	1.94938e-06	Syn1-CX-P3-vs-CX-CONTROL	0.324745	0.0110408	Camk2a-CX-P3-vs-Gad2-CX-P3	-0.264465	0.164257	Camk2a-CX-P3-vs-Syn1-CX-P3	0.0393637	1	Gad2-CX-P3-vs-Syn1-CX-P3	0.303828	0.141049	NA	NA	NA
P48542	Kcnj6	CX_Camk2a enriched	Camk2a-CX-P3-vs-CX-CONTROL	0.893011	0.0188629	Gad2-CX-P3-vs-CX-CONTROL	0.400934	0.263212	Syn1-CX-P3-vs-CX-CONTROL	0.432571	0.192571	Camk2a-CX-P3-vs-Gad2-CX-P3	0.492078	0.319706	Camk2a-CX-P3-vs-Syn1-CX-P3	0.46044	0.458311	Gad2-CX-P3-vs-Syn1-CX-P3	-0.0316376	1	NA	NA	NA
P48722	Hspa4l	CX_Camk2a enriched	Camk2a-CX-P3-vs-CX-CONTROL	0.194802	0.0411305	Gad2-CX-P3-vs-CX-CONTROL	0.360922	0.000143453	Syn1-CX-P3-vs-CX-CONTROL	0.336331	0.000310154	Camk2a-CX-P3-vs-Gad2-CX-P3	-0.16612	0.21188	Camk2a-CX-P3-vs-Syn1-CX-P3	-0.141529	0.443066	Gad2-CX-P3-vs-Syn1-CX-P3	0.0245912	1	NA	NA	NA
P49025	Cit	CX_Camk2a enriched	Camk2a-CX-P3-vs-CX-CONTROL	0.45659	0.0323895	Gad2-CX-P3-vs-CX-CONTROL	0.198217	0.317581	Syn1-CX-P3-vs-CX-CONTROL	0.319823	0.100886	Camk2a-CX-P3-vs-Gad2-CX-P3	0.258373	0.352298	Camk2a-CX-P3-vs-Syn1-CX-P3	0.136767	1	Gad2-CX-P3-vs-Syn1-CX-P3	-0.121606	1	NA	NA	NA
P50516	Atp6v1a	CX_Camk2a enriched	Camk2a-CX-P3-vs-CX-CONTROL	0.309806	0.00022671	Gad2-CX-P3-vs-CX-CONTROL	0.225053	0.00650203	Syn1-CX-P3-vs-CX-CONTROL	0.311387	0.000107229	Camk2a-CX-P3-vs-Gad2-CX-P3	0.0847538	1	Camk2a-CX-P3-vs-Syn1-CX-P3	-0.00158092	1	Gad2-CX-P3-vs-Syn1-CX-P3	-0.0863348	1	NA	NA	NA
P50518	Atp6v1e1	CX_Camk2a enriched	Camk2a-CX-P3-vs-CX-CONTROL	0.440931	7.65382e-06	Gad2-CX-P3-vs-CX-CONTROL	0.34366	0.000301115	Syn1-CX-P3-vs-CX-CONTROL	0.320472	0.000583984	Camk2a-CX-P3-vs-Gad2-CX-P3	0.0972709	1	Camk2a-CX-P3-vs-Syn1-CX-P3	0.120459	1	Gad2-CX-P3-vs-Syn1-CX-P3	0.0231884	1	NA	NA	NA
P51655	Gpc4	CX_Camk2a enriched	Camk2a-CX-P3-vs-CX-CONTROL	0.528492	0.00748602	Gad2-CX-P3-vs-CX-CONTROL	-0.138548	0.429594	Syn1-CX-P3-vs-CX-CONTROL	0.194769	0.24843	Camk2a-CX-P3-vs-Gad2-CX-P3	0.667039	0.0164114	Camk2a-CX-P3-vs-Syn1-CX-P3	0.333723	0.408266	Gad2-CX-P3-vs-Syn1-CX-P3	-0.333316	0.265458	NA	NA	NA
P51830	Adcy9	CX_Camk2a enriched	Camk2a-CX-P3-vs-CX-CONTROL	0.434282	0.015497	Gad2-CX-P3-vs-CX-CONTROL	-0.0644536	1	Syn1-CX-P3-vs-CX-CONTROL	0.226537	0.157612	Camk2a-CX-P3-vs-Gad2-CX-P3	0.498736	0.0509681	Camk2a-CX-P3-vs-Syn1-CX-P3	0.207745	0.459949	Gad2-CX-P3-vs-Syn1-CX-P3	-0.290991	0.279723	NA	NA	NA
P51863	Atp6v0d1	CX_Camk2a enriched	Camk2a-CX-P3-vs-CX-CONTROL	0.317126	0.024453	Gad2-CX-P3-vs-CX-CONTROL	0.247784	0.0805584	Syn1-CX-P3-vs-CX-CONTROL	0.268695	0.0432743	Camk2a-CX-P3-vs-Gad2-CX-P3	0.0693418	1	Camk2a-CX-P3-vs-Syn1-CX-P3	0.0484309	1	Gad2-CX-P3-vs-Syn1-CX-P3	-0.0209108	1	NA	NA	NA
P53994	Rab2a	CX_Camk2a enriched	Camk2a-CX-P3-vs-CX-CONTROL	0.172612	0.105574	Gad2-CX-P3-vs-CX-CONTROL	-0.197969	0.0669042	Syn1-CX-P3-vs-CX-CONTROL	0.0740901	1	Camk2a-CX-P3-vs-Gad2-CX-P3	0.37058	0.0156977	Camk2a-CX-P3-vs-Syn1-CX-P3	0.0985214	1	Gad2-CX-P3-vs-Syn1-CX-P3	-0.272059	0.104634	NA	NA	NA
P54227	Stmn1	CX_Camk2a enriched	Camk2a-CX-P3-vs-CX-CONTROL	0.33821	0.0028909	Gad2-CX-P3-vs-CX-CONTROL	-0.0382077	1	Syn1-CX-P3-vs-CX-CONTROL	0.348085	0.00150535	Camk2a-CX-P3-vs-Gad2-CX-P3	0.376418	0.019452	Camk2a-CX-P3-vs-Syn1-CX-P3	-0.00987477	1	Gad2-CX-P3-vs-Syn1-CX-P3	-0.386293	0.0201394	NA	NA	NA
P54285	Cacnb3	CX_Camk2a enriched	Camk2a-CX-P3-vs-CX-CONTROL	0.498691	0.00959979	Gad2-CX-P3-vs-CX-CONTROL	0.138503	0.42077	Syn1-CX-P3-vs-CX-CONTROL	0.307291	0.083321	Camk2a-CX-P3-vs-Gad2-CX-P3	0.360189	0.180938	Camk2a-CX-P3-vs-Syn1-CX-P3	0.1914	0.482388	Gad2-CX-P3-vs-Syn1-CX-P3	-0.168789	0.473958	NA	NA	NA
P54728	Rad23b	CX_Camk2a enriched	Camk2a-CX-P3-vs-CX-CONTROL	0.302106	0.0132754	Gad2-CX-P3-vs-CX-CONTROL	0.321254	0.00854743	Syn1-CX-P3-vs-CX-CONTROL	0.36314	0.00226354	Camk2a-CX-P3-vs-Gad2-CX-P3	-0.0191478	1	Camk2a-CX-P3-vs-Syn1-CX-P3	-0.0610337	1	Gad2-CX-P3-vs-Syn1-CX-P3	-0.0418859	1	NA	NA	NA
P54923	Adprh	CX_Camk2a enriched	Camk2a-CX-P3-vs-CX-CONTROL	0.393087	0.0281128	Gad2-CX-P3-vs-CX-CONTROL	0.385656	0.0326447	Syn1-CX-P3-vs-CX-CONTROL	0.305005	0.0665582	Camk2a-CX-P3-vs-Gad2-CX-P3	0.00743046	1	Camk2a-CX-P3-vs-Syn1-CX-P3	0.0880816	1	Gad2-CX-P3-vs-Syn1-CX-P3	0.0806512	1	NA	NA	NA
P56212	Arpp19	CX_Camk2a enriched	Camk2a-CX-P3-vs-CX-CONTROL	0.464488	0.0293016	Gad2-CX-P3-vs-CX-CONTROL	0.364892	0.0900445	Syn1-CX-P3-vs-CX-CONTROL	0.232127	0.218502	Camk2a-CX-P3-vs-Gad2-CX-P3	0.0995961	1	Camk2a-CX-P3-vs-Syn1-CX-P3	0.232361	0.46725	Gad2-CX-P3-vs-Syn1-CX-P3	0.132765	1	NA	NA	NA
P57780	Actn4	CX_Camk2a enriched	Camk2a-CX-P3-vs-CX-CONTROL	0.329794	0.0450342	Gad2-CX-P3-vs-CX-CONTROL	-0.29721	0.0736132	Syn1-CX-P3-vs-CX-CONTROL	0.180502	0.213671	Camk2a-CX-P3-vs-Gad2-CX-P3	0.627004	0.00687336	Camk2a-CX-P3-vs-Syn1-CX-P3	0.149292	0.501356	Gad2-CX-P3-vs-Syn1-CX-P3	-0.477712	0.0591772	NA	NA	NA
P59823	Il1rapl1	CX_Camk2a enriched	Camk2a-CX-P3-vs-CX-CONTROL	0.372507	0.0707133	Gad2-CX-P3-vs-CX-CONTROL	-0.336335	0.130829	Syn1-CX-P3-vs-CX-CONTROL	0.345201	0.0737116	Camk2a-CX-P3-vs-Gad2-CX-P3	0.708842	0.0213919	Camk2a-CX-P3-vs-Syn1-CX-P3	0.0273057	1	Gad2-CX-P3-vs-Syn1-CX-P3	-0.681537	0.0387037	NA	NA	NA
P60469	Ppfia3	CX_Camk2a enriched	Camk2a-CX-P3-vs-CX-CONTROL	0.448189	6.3237e-05	Gad2-CX-P3-vs-CX-CONTROL	-0.0488406	1	Syn1-CX-P3-vs-CX-CONTROL	0.294045	0.00622761	Camk2a-CX-P3-vs-Gad2-CX-P3	0.497029	0.00106446	Camk2a-CX-P3-vs-Syn1-CX-P3	0.154144	0.446811	Gad2-CX-P3-vs-Syn1-CX-P3	-0.342885	0.0379172	NA	NA	NA
P61082	Ube2m	CX_Camk2a enriched	Camk2a-CX-P3-vs-CX-CONTROL	0.353327	0.0152662	Gad2-CX-P3-vs-CX-CONTROL	0.421897	0.00373302	Syn1-CX-P3-vs-CX-CONTROL	0.410024	0.00357356	Camk2a-CX-P3-vs-Gad2-CX-P3	-0.0685707	1	Camk2a-CX-P3-vs-Syn1-CX-P3	-0.0566976	1	Gad2-CX-P3-vs-Syn1-CX-P3	0.0118731	1	NA	NA	NA
P61089	Ube2n	CX_Camk2a enriched	Camk2a-CX-P3-vs-CX-CONTROL	0.330963	0.00165118	Gad2-CX-P3-vs-CX-CONTROL	0.271238	0.00933435	Syn1-CX-P3-vs-CX-CONTROL	0.260905	0.00951706	Camk2a-CX-P3-vs-Gad2-CX-P3	0.059725	1	Camk2a-CX-P3-vs-Syn1-CX-P3	0.0700583	1	Gad2-CX-P3-vs-Syn1-CX-P3	0.0103333	1	NA	NA	NA
P61161	Actr2	CX_Camk2a enriched	Camk2a-CX-P3-vs-CX-CONTROL	0.346335	0.0050394	Gad2-CX-P3-vs-CX-CONTROL	0.111199	1	Syn1-CX-P3-vs-CX-CONTROL	0.214321	0.058447	Camk2a-CX-P3-vs-Gad2-CX-P3	0.235135	0.176229	Camk2a-CX-P3-vs-Syn1-CX-P3	0.132014	1	Gad2-CX-P3-vs-Syn1-CX-P3	-0.103122	1	NA	NA	NA
P61226	Rap2b	CX_Camk2a enriched	Camk2a-CX-P3-vs-CX-CONTROL	0.245032	0.108646	Gad2-CX-P3-vs-CX-CONTROL	-0.256423	0.0952624	Syn1-CX-P3-vs-CX-CONTROL	0.190322	0.164251	Camk2a-CX-P3-vs-Gad2-CX-P3	0.501455	0.0228538	Camk2a-CX-P3-vs-Syn1-CX-P3	0.05471	1	Gad2-CX-P3-vs-Syn1-CX-P3	-0.446745	0.0598652	NA	NA	NA
P61264	Stx1b	CX_Camk2a enriched	Camk2a-CX-P3-vs-CX-CONTROL	0.288511	0.0165876	Gad2-CX-P3-vs-CX-CONTROL	0.3021	0.0124766	Syn1-CX-P3-vs-CX-CONTROL	0.255656	0.025796	Camk2a-CX-P3-vs-Gad2-CX-P3	-0.0135885	1	Camk2a-CX-P3-vs-Syn1-CX-P3	0.0328552	1	Gad2-CX-P3-vs-Syn1-CX-P3	0.0464436	1	NA	NA	NA
P62071	Rras2	CX_Camk2a enriched	Camk2a-CX-P3-vs-CX-CONTROL	0.149725	0.379013	Gad2-CX-P3-vs-CX-CONTROL	-0.499487	0.00687349	Syn1-CX-P3-vs-CX-CONTROL	0.00588525	1	Camk2a-CX-P3-vs-Gad2-CX-P3	0.649212	0.0131266	Camk2a-CX-P3-vs-Syn1-CX-P3	0.14384	0.526808	Gad2-CX-P3-vs-Syn1-CX-P3	-0.505372	0.0782957	NA	NA	NA
P62137	Ppp1ca	CX_Camk2a enriched	Camk2a-CX-P3-vs-CX-CONTROL	0.241116	0.0408824	Gad2-CX-P3-vs-CX-CONTROL	0.0248849	1	Syn1-CX-P3-vs-CX-CONTROL	0.245179	0.0284755	Camk2a-CX-P3-vs-Gad2-CX-P3	0.216231	0.19417	Camk2a-CX-P3-vs-Syn1-CX-P3	-0.00406307	1	Gad2-CX-P3-vs-Syn1-CX-P3	-0.220294	0.231694	NA	NA	NA
P62141	Ppp1cb	CX_Camk2a enriched	Camk2a-CX-P3-vs-CX-CONTROL	0.277079	0.00440452	Gad2-CX-P3-vs-CX-CONTROL	0.080254	1	Syn1-CX-P3-vs-CX-CONTROL	0.21272	0.0204289	Camk2a-CX-P3-vs-Gad2-CX-P3	0.196826	0.155514	Camk2a-CX-P3-vs-Syn1-CX-P3	0.0643596	1	Gad2-CX-P3-vs-Syn1-CX-P3	-0.132466	1	NA	NA	NA
P62482	Kcnab2	CX_Camk2a enriched	Camk2a-CX-P3-vs-CX-CONTROL	0.294466	0.0420006	Gad2-CX-P3-vs-CX-CONTROL	-0.02735	1	Syn1-CX-P3-vs-CX-CONTROL	0.083129	1	Camk2a-CX-P3-vs-Gad2-CX-P3	0.321816	0.124019	Camk2a-CX-P3-vs-Syn1-CX-P3	0.211337	0.443066	Gad2-CX-P3-vs-Syn1-CX-P3	-0.110479	1	NA	NA	NA
P62484	Abi2	CX_Camk2a enriched	Camk2a-CX-P3-vs-CX-CONTROL	0.35329	0.0434751	Gad2-CX-P3-vs-CX-CONTROL	0.214462	0.202416	Syn1-CX-P3-vs-CX-CONTROL	0.390817	0.0190823	Camk2a-CX-P3-vs-Gad2-CX-P3	0.138829	0.512868	Camk2a-CX-P3-vs-Syn1-CX-P3	-0.037527	1	Gad2-CX-P3-vs-Syn1-CX-P3	-0.176356	0.430789	NA	NA	NA
P62627	Dynlrb1	CX_Camk2a enriched	Camk2a-CX-P3-vs-CX-CONTROL	0.280552	0.0118726	Gad2-CX-P3-vs-CX-CONTROL	0.23025	0.0375506	Syn1-CX-P3-vs-CX-CONTROL	0.320389	0.00284318	Camk2a-CX-P3-vs-Gad2-CX-P3	0.0503018	1	Camk2a-CX-P3-vs-Syn1-CX-P3	-0.039837	1	Gad2-CX-P3-vs-Syn1-CX-P3	-0.0901388	1	NA	NA	NA
P62761	Vsnl1	CX_Camk2a enriched	Camk2a-CX-P3-vs-CX-CONTROL	0.470784	0.000467609	Gad2-CX-P3-vs-CX-CONTROL	0.283748	0.0311114	Syn1-CX-P3-vs-CX-CONTROL	0.226848	0.0622801	Camk2a-CX-P3-vs-Gad2-CX-P3	0.187036	0.294184	Camk2a-CX-P3-vs-Syn1-CX-P3	0.243936	0.399725	Gad2-CX-P3-vs-Syn1-CX-P3	0.0568999	1	NA	NA	NA
P62814	Atp6v1b2	CX_Camk2a enriched	Camk2a-CX-P3-vs-CX-CONTROL	0.263073	0.0236732	Gad2-CX-P3-vs-CX-CONTROL	0.317297	0.00682619	Syn1-CX-P3-vs-CX-CONTROL	0.291318	0.00974359	Camk2a-CX-P3-vs-Gad2-CX-P3	-0.0542233	1	Camk2a-CX-P3-vs-Syn1-CX-P3	-0.0282446	1	Gad2-CX-P3-vs-Syn1-CX-P3	0.0259787	1	NA	NA	NA
P62823	Rab3c	CX_Camk2a enriched	Camk2a-CX-P3-vs-CX-CONTROL	0.327701	0.0389248	Gad2-CX-P3-vs-CX-CONTROL	0.398803	0.0128662	Syn1-CX-P3-vs-CX-CONTROL	0.35607	0.0197448	Camk2a-CX-P3-vs-Gad2-CX-P3	-0.071102	1	Camk2a-CX-P3-vs-Syn1-CX-P3	-0.0283685	1	Gad2-CX-P3-vs-Syn1-CX-P3	0.0427335	1	NA	NA	NA
P63005	Pafah1b1	CX_Camk2a enriched	Camk2a-CX-P3-vs-CX-CONTROL	0.216982	0.0229872	Gad2-CX-P3-vs-CX-CONTROL	0.229839	0.0157879	Syn1-CX-P3-vs-CX-CONTROL	0.246606	0.00724436	Camk2a-CX-P3-vs-Gad2-CX-P3	-0.0128576	1	Camk2a-CX-P3-vs-Syn1-CX-P3	-0.0296245	1	Gad2-CX-P3-vs-Syn1-CX-P3	-0.0167669	1	NA	NA	NA
P63011	Rab3a	CX_Camk2a enriched	Camk2a-CX-P3-vs-CX-CONTROL	0.761448	0.00945787	Gad2-CX-P3-vs-CX-CONTROL	-0.113466	1	Syn1-CX-P3-vs-CX-CONTROL	-0.311518	0.228646	Camk2a-CX-P3-vs-Gad2-CX-P3	0.874913	0.0337375	Camk2a-CX-P3-vs-Syn1-CX-P3	1.07297	0.0611303	Gad2-CX-P3-vs-Syn1-CX-P3	0.198052	0.553984	NA	NA	NA
P63017	Hspa8	CX_Camk2a enriched	Camk2a-CX-P3-vs-CX-CONTROL	0.235734	0.000616786	Gad2-CX-P3-vs-CX-CONTROL	0.302066	6.75938e-06	Syn1-CX-P3-vs-CX-CONTROL	0.258614	9.21894e-05	Camk2a-CX-P3-vs-Gad2-CX-P3	-0.0663321	1	Camk2a-CX-P3-vs-Syn1-CX-P3	-0.0228801	1	Gad2-CX-P3-vs-Syn1-CX-P3	0.043452	1	NA	NA	NA
P63044	Vamp2	CX_Camk2a enriched	Camk2a-CX-P3-vs-CX-CONTROL	0.310663	0.0457657	Gad2-CX-P3-vs-CX-CONTROL	0.232384	0.134523	Syn1-CX-P3-vs-CX-CONTROL	0.205243	0.146006	Camk2a-CX-P3-vs-Gad2-CX-P3	0.0782791	1	Camk2a-CX-P3-vs-Syn1-CX-P3	0.10542	1	Gad2-CX-P3-vs-Syn1-CX-P3	0.027141	1	NA	NA	NA
P63085	Mapk1	CX_Camk2a enriched	Camk2a-CX-P3-vs-CX-CONTROL	0.332725	0.0207964	Gad2-CX-P3-vs-CX-CONTROL	0.177724	0.197397	Syn1-CX-P3-vs-CX-CONTROL	0.193199	0.130828	Camk2a-CX-P3-vs-Gad2-CX-P3	0.155	0.397142	Camk2a-CX-P3-vs-Syn1-CX-P3	0.139526	0.488682	Gad2-CX-P3-vs-Syn1-CX-P3	-0.0154743	1	NA	NA	NA
P63087	Ppp1cc	CX_Camk2a enriched	Camk2a-CX-P3-vs-CX-CONTROL	0.245409	0.0293016	Gad2-CX-P3-vs-CX-CONTROL	0.449084	7.41616e-05	Syn1-CX-P3-vs-CX-CONTROL	0.346156	0.00182159	Camk2a-CX-P3-vs-Gad2-CX-P3	-0.203675	0.197508	Camk2a-CX-P3-vs-Syn1-CX-P3	-0.100746	1	Gad2-CX-P3-vs-Syn1-CX-P3	0.102929	1	NA	NA	NA
P63101	Ywhaz	CX_Camk2a enriched	Camk2a-CX-P3-vs-CX-CONTROL	0.274353	0.00524065	Gad2-CX-P3-vs-CX-CONTROL	-0.0445747	1	Syn1-CX-P3-vs-CX-CONTROL	0.170675	0.0599075	Camk2a-CX-P3-vs-Gad2-CX-P3	0.318928	0.0213919	Camk2a-CX-P3-vs-Syn1-CX-P3	0.103678	1	Gad2-CX-P3-vs-Syn1-CX-P3	-0.21525	0.157171	NA	NA	NA
P63318	Prkcg	CX_Camk2a enriched	Camk2a-CX-P3-vs-CX-CONTROL	0.364398	0.00733872	Gad2-CX-P3-vs-CX-CONTROL	-0.132032	1	Syn1-CX-P3-vs-CX-CONTROL	0.29241	0.0234635	Camk2a-CX-P3-vs-Gad2-CX-P3	0.49643	0.00936537	Camk2a-CX-P3-vs-Syn1-CX-P3	0.0719883	1	Gad2-CX-P3-vs-Syn1-CX-P3	-0.424442	0.0372477	NA	NA	NA
P63328	Ppp3ca	CX_Camk2a enriched	Camk2a-CX-P3-vs-CX-CONTROL	0.493357	4.97174e-06	Gad2-CX-P3-vs-CX-CONTROL	-0.181742	0.0809322	Syn1-CX-P3-vs-CX-CONTROL	0.28139	0.0056047	Camk2a-CX-P3-vs-Gad2-CX-P3	0.675099	1.78989e-06	Camk2a-CX-P3-vs-Syn1-CX-P3	0.211966	0.396713	Gad2-CX-P3-vs-Syn1-CX-P3	-0.463133	0.0018619	NA	NA	NA
P68404	Prkcb	CX_Camk2a enriched	Camk2a-CX-P3-vs-CX-CONTROL	0.35886	0.00811042	Gad2-CX-P3-vs-CX-CONTROL	-0.1187	1	Syn1-CX-P3-vs-CX-CONTROL	0.211052	0.0862965	Camk2a-CX-P3-vs-Gad2-CX-P3	0.47756	0.0125796	Camk2a-CX-P3-vs-Syn1-CX-P3	0.147808	0.46725	Gad2-CX-P3-vs-Syn1-CX-P3	-0.329752	0.114622	NA	NA	NA
P68510	Ywhah	CX_Camk2a enriched	Camk2a-CX-P3-vs-CX-CONTROL	0.273453	0.013007	Gad2-CX-P3-vs-CX-CONTROL	-0.0472888	1	Syn1-CX-P3-vs-CX-CONTROL	0.128259	1	Camk2a-CX-P3-vs-Gad2-CX-P3	0.320742	0.039497	Camk2a-CX-P3-vs-Syn1-CX-P3	0.145194	0.452933	Gad2-CX-P3-vs-Syn1-CX-P3	-0.175548	0.28704	NA	NA	NA
P70168	Kpnb1	CX_Camk2a enriched	Camk2a-CX-P3-vs-CX-CONTROL	0.226325	0.0129692	Gad2-CX-P3-vs-CX-CONTROL	0.132128	1	Syn1-CX-P3-vs-CX-CONTROL	0.163961	0.0515644	Camk2a-CX-P3-vs-Gad2-CX-P3	0.0941966	1	Camk2a-CX-P3-vs-Syn1-CX-P3	0.0623645	1	Gad2-CX-P3-vs-Syn1-CX-P3	-0.0318322	1	NA	NA	NA
P70175	Dlg3	CX_Camk2a enriched	Camk2a-CX-P3-vs-CX-CONTROL	0.386874	0.00629976	Gad2-CX-P3-vs-CX-CONTROL	-0.121588	1	Syn1-CX-P3-vs-CX-CONTROL	0.325416	0.0172881	Camk2a-CX-P3-vs-Gad2-CX-P3	0.508462	0.0104722	Camk2a-CX-P3-vs-Syn1-CX-P3	0.0614583	1	Gad2-CX-P3-vs-Syn1-CX-P3	-0.447003	0.0354587	NA	NA	NA
P70206	Plxna1	CX_Camk2a enriched	Camk2a-CX-P3-vs-CX-CONTROL	0.429555	0.00380278	Gad2-CX-P3-vs-CX-CONTROL	0.13909	0.315486	Syn1-CX-P3-vs-CX-CONTROL	0.271415	0.0510732	Camk2a-CX-P3-vs-Gad2-CX-P3	0.290465	0.165408	Camk2a-CX-P3-vs-Syn1-CX-P3	0.15814	0.467829	Gad2-CX-P3-vs-Syn1-CX-P3	-0.132325	1	NA	NA	NA
P70398	Usp9x	CX_Camk2a enriched	Camk2a-CX-P3-vs-CX-CONTROL	0.238277	0.0462103	Gad2-CX-P3-vs-CX-CONTROL	0.209838	0.0791481	Syn1-CX-P3-vs-CX-CONTROL	0.308798	0.00780403	Camk2a-CX-P3-vs-Gad2-CX-P3	0.0284387	1	Camk2a-CX-P3-vs-Syn1-CX-P3	-0.0705208	1	Gad2-CX-P3-vs-Syn1-CX-P3	-0.0989595	1	NA	NA	NA
P70704	Atp8a1	CX_Camk2a enriched	Camk2a-CX-P3-vs-CX-CONTROL	0.39256	0.000708756	Gad2-CX-P3-vs-CX-CONTROL	-0.00656751	1	Syn1-CX-P3-vs-CX-CONTROL	0.264306	0.0175404	Camk2a-CX-P3-vs-Gad2-CX-P3	0.399127	0.0137805	Camk2a-CX-P3-vs-Syn1-CX-P3	0.128254	1	Gad2-CX-P3-vs-Syn1-CX-P3	-0.270873	0.12935	NA	NA	NA
P84091	Ap2m1	CX_Camk2a enriched	Camk2a-CX-P3-vs-CX-CONTROL	0.288287	0.000483195	Gad2-CX-P3-vs-CX-CONTROL	0.238792	0.00363647	Syn1-CX-P3-vs-CX-CONTROL	0.306139	0.000128643	Camk2a-CX-P3-vs-Gad2-CX-P3	0.0494942	1	Camk2a-CX-P3-vs-Syn1-CX-P3	-0.0178521	1	Gad2-CX-P3-vs-Syn1-CX-P3	-0.0673463	1	NA	NA	NA
P97300	Nptn	CX_Camk2a enriched	Camk2a-CX-P3-vs-CX-CONTROL	0.428468	0.000822408	Gad2-CX-P3-vs-CX-CONTROL	0.00864237	1	Syn1-CX-P3-vs-CX-CONTROL	0.313321	0.0108195	Camk2a-CX-P3-vs-Gad2-CX-P3	0.419826	0.0196896	Camk2a-CX-P3-vs-Syn1-CX-P3	0.115148	1	Gad2-CX-P3-vs-Syn1-CX-P3	-0.304678	0.121488	NA	NA	NA
P97427	Crmp1	CX_Camk2a enriched	Camk2a-CX-P3-vs-CX-CONTROL	0.292299	0.0215356	Gad2-CX-P3-vs-CX-CONTROL	0.0211509	1	Syn1-CX-P3-vs-CX-CONTROL	0.279461	0.0211226	Camk2a-CX-P3-vs-Gad2-CX-P3	0.271148	0.136281	Camk2a-CX-P3-vs-Syn1-CX-P3	0.0128374	1	Gad2-CX-P3-vs-Syn1-CX-P3	-0.25831	0.190937	NA	NA	NA
P97445	Cacna1a	CX_Camk2a enriched	Camk2a-CX-P3-vs-CX-CONTROL	0.475285	0.012656	Gad2-CX-P3-vs-CX-CONTROL	0.421502	0.0301821	Syn1-CX-P3-vs-CX-CONTROL	0.399038	0.0290375	Camk2a-CX-P3-vs-Gad2-CX-P3	0.0537826	1	Camk2a-CX-P3-vs-Syn1-CX-P3	0.0762472	1	Gad2-CX-P3-vs-Syn1-CX-P3	0.0224646	1	NA	NA	NA
P97765	Wbp2	CX_Camk2a enriched	Camk2a-CX-P3-vs-CX-CONTROL	0.323864	0.0375378	Gad2-CX-P3-vs-CX-CONTROL	0.210826	0.168411	Syn1-CX-P3-vs-CX-CONTROL	0.292153	0.0459268	Camk2a-CX-P3-vs-Gad2-CX-P3	0.113039	1	Camk2a-CX-P3-vs-Syn1-CX-P3	0.0317114	1	Gad2-CX-P3-vs-Syn1-CX-P3	-0.0813273	1	NA	NA	NA
P97772	Grm1	CX_Camk2a enriched	Camk2a-CX-P3-vs-CX-CONTROL	0.366729	0.032323	Gad2-CX-P3-vs-CX-CONTROL	0.420186	0.0148572	Syn1-CX-P3-vs-CX-CONTROL	0.420035	0.0112694	Camk2a-CX-P3-vs-Gad2-CX-P3	-0.0534568	1	Camk2a-CX-P3-vs-Syn1-CX-P3	-0.053306	1	Gad2-CX-P3-vs-Syn1-CX-P3	0.000150782	1	NA	NA	NA
Q01063	Pde4d	CX_Camk2a enriched	Camk2a-CX-P3-vs-CX-CONTROL	0.428472	0.00315453	Gad2-CX-P3-vs-CX-CONTROL	-0.167029	0.228822	Syn1-CX-P3-vs-CX-CONTROL	0.30055	0.0280167	Camk2a-CX-P3-vs-Gad2-CX-P3	0.595501	0.00333523	Camk2a-CX-P3-vs-Syn1-CX-P3	0.127922	1	Gad2-CX-P3-vs-Syn1-CX-P3	-0.467579	0.0313808	NA	NA	NA
Q01405	Sec23a	CX_Camk2a enriched	Camk2a-CX-P3-vs-CX-CONTROL	0.319477	0.00971248	Gad2-CX-P3-vs-CX-CONTROL	0.32313	0.00897951	Syn1-CX-P3-vs-CX-CONTROL	0.334536	0.00524024	Camk2a-CX-P3-vs-Gad2-CX-P3	-0.00365331	1	Camk2a-CX-P3-vs-Syn1-CX-P3	-0.0150588	1	Gad2-CX-P3-vs-Syn1-CX-P3	-0.0114055	1	NA	NA	NA
Q04690	Nf1	CX_Camk2a enriched	Camk2a-CX-P3-vs-CX-CONTROL	0.268314	0.0378915	Gad2-CX-P3-vs-CX-CONTROL	0.0915427	1	Syn1-CX-P3-vs-CX-CONTROL	0.176992	0.1249	Camk2a-CX-P3-vs-Gad2-CX-P3	0.176771	0.306453	Camk2a-CX-P3-vs-Syn1-CX-P3	0.0913215	1	Gad2-CX-P3-vs-Syn1-CX-P3	-0.0854496	1	NA	NA	NA
Q06138	Cab39	CX_Camk2a enriched	Camk2a-CX-P3-vs-CX-CONTROL	0.278222	0.00749368	Gad2-CX-P3-vs-CX-CONTROL	0.18884	0.0676153	Syn1-CX-P3-vs-CX-CONTROL	0.305471	0.00242403	Camk2a-CX-P3-vs-Gad2-CX-P3	0.0893821	1	Camk2a-CX-P3-vs-Syn1-CX-P3	-0.027249	1	Gad2-CX-P3-vs-Syn1-CX-P3	-0.116631	1	NA	NA	NA
Q08460	Kcnma1	CX_Camk2a enriched	Camk2a-CX-P3-vs-CX-CONTROL	0.503043	0.00914683	Gad2-CX-P3-vs-CX-CONTROL	-0.212058	0.247786	Syn1-CX-P3-vs-CX-CONTROL	0.298871	0.0894412	Camk2a-CX-P3-vs-Gad2-CX-P3	0.715102	0.00850574	Camk2a-CX-P3-vs-Syn1-CX-P3	0.204172	0.469405	Gad2-CX-P3-vs-Syn1-CX-P3	-0.51093	0.0877746	NA	NA	NA
Q0KL02	Trio	CX_Camk2a enriched	Camk2a-CX-P3-vs-CX-CONTROL	0.391149	0.00472064	Gad2-CX-P3-vs-CX-CONTROL	0.16175	0.219818	Syn1-CX-P3-vs-CX-CONTROL	0.296919	0.0230097	Camk2a-CX-P3-vs-Gad2-CX-P3	0.2294	0.223415	Camk2a-CX-P3-vs-Syn1-CX-P3	0.0942306	1	Gad2-CX-P3-vs-Syn1-CX-P3	-0.135169	1	NA	NA	NA
Q0VBF8	Stum	CX_Camk2a enriched	Camk2a-CX-P3-vs-CX-CONTROL	0.425989	0.00989064	Gad2-CX-P3-vs-CX-CONTROL	-0.300913	0.0715871	Syn1-CX-P3-vs-CX-CONTROL	0.315483	0.0436596	Camk2a-CX-P3-vs-Gad2-CX-P3	0.726902	0.00137349	Camk2a-CX-P3-vs-Syn1-CX-P3	0.110506	1	Gad2-CX-P3-vs-Syn1-CX-P3	-0.616396	0.0111269	NA	NA	NA
Q148V7	Relch	CX_Camk2a enriched	Camk2a-CX-P3-vs-CX-CONTROL	0.374435	0.00079284	Gad2-CX-P3-vs-CX-CONTROL	0.123261	1	Syn1-CX-P3-vs-CX-CONTROL	0.297504	0.00526458	Camk2a-CX-P3-vs-Gad2-CX-P3	0.251173	0.114421	Camk2a-CX-P3-vs-Syn1-CX-P3	0.0769304	1	Gad2-CX-P3-vs-Syn1-CX-P3	-0.174243	0.29355	NA	NA	NA
Q14BI2	Grm2	CX_Camk2a enriched	Camk2a-CX-P3-vs-CX-CONTROL	0.38809	0.00537951	Gad2-CX-P3-vs-CX-CONTROL	-0.350759	0.0119677	Syn1-CX-P3-vs-CX-CONTROL	0.331547	0.013347	Camk2a-CX-P3-vs-Gad2-CX-P3	0.738849	8.8853e-05	Camk2a-CX-P3-vs-Syn1-CX-P3	0.0565424	1	Gad2-CX-P3-vs-Syn1-CX-P3	-0.682307	0.000481245	NA	NA	NA
Q2PFD7	Psd3	CX_Camk2a enriched	Camk2a-CX-P3-vs-CX-CONTROL	0.382374	0.0273829	Gad2-CX-P3-vs-CX-CONTROL	-0.158041	0.325157	Syn1-CX-P3-vs-CX-CONTROL	0.304776	0.0591542	Camk2a-CX-P3-vs-Gad2-CX-P3	0.540415	0.0281069	Camk2a-CX-P3-vs-Syn1-CX-P3	0.0775984	1	Gad2-CX-P3-vs-Syn1-CX-P3	-0.462817	0.0877746	NA	NA	NA
Q3TDK6	Rogdi	CX_Camk2a enriched	Camk2a-CX-P3-vs-CX-CONTROL	0.342602	0.00220489	Gad2-CX-P3-vs-CX-CONTROL	0.159903	0.145051	Syn1-CX-P3-vs-CX-CONTROL	0.310538	0.00432969	Camk2a-CX-P3-vs-Gad2-CX-P3	0.1827	0.229289	Camk2a-CX-P3-vs-Syn1-CX-P3	0.0320644	1	Gad2-CX-P3-vs-Syn1-CX-P3	-0.150636	0.34789	NA	NA	NA
Q3THE2	Myl12b	CX_Camk2a enriched	Camk2a-CX-P3-vs-CX-CONTROL	0.255622	0.0403769	Gad2-CX-P3-vs-CX-CONTROL	0.145697	0.225396	Syn1-CX-P3-vs-CX-CONTROL	0.191602	0.0943348	Camk2a-CX-P3-vs-Gad2-CX-P3	0.109925	1	Camk2a-CX-P3-vs-Syn1-CX-P3	0.0640207	1	Gad2-CX-P3-vs-Syn1-CX-P3	-0.0459043	1	NA	NA	NA
Q3TXX4	Slc17a7	CX_Camk2a enriched	Camk2a-CX-P3-vs-CX-CONTROL	0.45597	0.00203154	Gad2-CX-P3-vs-CX-CONTROL	-0.593758	4.48198e-05	Syn1-CX-P3-vs-CX-CONTROL	0.217558	0.102161	Camk2a-CX-P3-vs-Gad2-CX-P3	1.04973	1.16081e-07	Camk2a-CX-P3-vs-Syn1-CX-P3	0.238413	0.428879	Gad2-CX-P3-vs-Syn1-CX-P3	-0.811315	6.06296e-05	NA	NA	NA
Q3TY60	Fam131b	CX_Camk2a enriched	Camk2a-CX-P3-vs-CX-CONTROL	0.399301	0.00822449	Gad2-CX-P3-vs-CX-CONTROL	0.121268	1	Syn1-CX-P3-vs-CX-CONTROL	0.280846	0.0481894	Camk2a-CX-P3-vs-Gad2-CX-P3	0.278033	0.187596	Camk2a-CX-P3-vs-Syn1-CX-P3	0.118455	1	Gad2-CX-P3-vs-Syn1-CX-P3	-0.159578	0.413948	NA	NA	NA
Q3UH60	Dip2b	CX_Camk2a enriched	Camk2a-CX-P3-vs-CX-CONTROL	0.358715	0.0165995	Gad2-CX-P3-vs-CX-CONTROL	0.221967	0.13384	Syn1-CX-P3-vs-CX-CONTROL	0.250196	0.0710969	Camk2a-CX-P3-vs-Gad2-CX-P3	0.136748	1	Camk2a-CX-P3-vs-Syn1-CX-P3	0.108518	1	Gad2-CX-P3-vs-Syn1-CX-P3	-0.0282293	1	NA	NA	NA
Q3UHD1	Adgrb1	CX_Camk2a enriched	Camk2a-CX-P3-vs-CX-CONTROL	0.441079	0.0550017	Gad2-CX-P3-vs-CX-CONTROL	-0.328466	0.145194	Syn1-CX-P3-vs-CX-CONTROL	0.372182	0.0782832	Camk2a-CX-P3-vs-Gad2-CX-P3	0.769545	0.0189071	Camk2a-CX-P3-vs-Syn1-CX-P3	0.0688978	1	Gad2-CX-P3-vs-Syn1-CX-P3	-0.700647	0.042811	NA	NA	NA
Q3UHD9	Agap2	CX_Camk2a enriched	Camk2a-CX-P3-vs-CX-CONTROL	0.41323	0.0138092	Gad2-CX-P3-vs-CX-CONTROL	-0.00739118	1	Syn1-CX-P3-vs-CX-CONTROL	0.380861	0.018781	Camk2a-CX-P3-vs-Gad2-CX-P3	0.420621	0.0792347	Camk2a-CX-P3-vs-Syn1-CX-P3	0.0323686	1	Gad2-CX-P3-vs-Syn1-CX-P3	-0.388252	0.136012	NA	NA	NA
Q3UHJ0	Aak1	CX_Camk2a enriched	Camk2a-CX-P3-vs-CX-CONTROL	0.303501	0.00236868	Gad2-CX-P3-vs-CX-CONTROL	0.451434	4.69185e-06	Syn1-CX-P3-vs-CX-CONTROL	0.327391	0.000736724	Camk2a-CX-P3-vs-Gad2-CX-P3	-0.147933	0.269733	Camk2a-CX-P3-vs-Syn1-CX-P3	-0.0238897	1	Gad2-CX-P3-vs-Syn1-CX-P3	0.124044	1	NA	NA	NA
Q3UHX2	Pdap1	CX_Camk2a enriched	Camk2a-CX-P3-vs-CX-CONTROL	0.284824	0.0333102	Gad2-CX-P3-vs-CX-CONTROL	0.456778	0.000627558	Syn1-CX-P3-vs-CX-CONTROL	0.234632	0.058447	Camk2a-CX-P3-vs-Gad2-CX-P3	-0.171954	0.330501	Camk2a-CX-P3-vs-Syn1-CX-P3	0.0501918	1	Gad2-CX-P3-vs-Syn1-CX-P3	0.222146	0.275329	NA	NA	NA
Q3UM45	Ppp1r7	CX_Camk2a enriched	Camk2a-CX-P3-vs-CX-CONTROL	0.330174	0.011429	Gad2-CX-P3-vs-CX-CONTROL	0.265724	0.0437007	Syn1-CX-P3-vs-CX-CONTROL	0.448656	0.000497105	Camk2a-CX-P3-vs-Gad2-CX-P3	0.06445	1	Camk2a-CX-P3-vs-Syn1-CX-P3	-0.118482	1	Gad2-CX-P3-vs-Syn1-CX-P3	-0.182932	0.338295	NA	NA	NA
Q3UNH4	Gprin1	CX_Camk2a enriched	Camk2a-CX-P3-vs-CX-CONTROL	0.517096	0.00181137	Gad2-CX-P3-vs-CX-CONTROL	0.188415	0.233643	Syn1-CX-P3-vs-CX-CONTROL	0.320364	0.0388004	Camk2a-CX-P3-vs-Gad2-CX-P3	0.328681	0.161023	Camk2a-CX-P3-vs-Syn1-CX-P3	0.196731	0.458311	Gad2-CX-P3-vs-Syn1-CX-P3	-0.13195	1	NA	NA	NA
Q3UTJ2	Sorbs2	CX_Camk2a enriched	Camk2a-CX-P3-vs-CX-CONTROL	0.499046	0.0481267	Gad2-CX-P3-vs-CX-CONTROL	-0.475313	0.0669042	Syn1-CX-P3-vs-CX-CONTROL	0.310692	0.17509	Camk2a-CX-P3-vs-Gad2-CX-P3	0.974359	0.00546355	Camk2a-CX-P3-vs-Syn1-CX-P3	0.188354	0.531538	Gad2-CX-P3-vs-Syn1-CX-P3	-0.786005	0.0379172	NA	NA	NA
Q3UTQ8	Cdkl5	CX_Camk2a enriched	Camk2a-CX-P3-vs-CX-CONTROL	0.528996	0.00734885	Gad2-CX-P3-vs-CX-CONTROL	-0.288698	0.133247	Syn1-CX-P3-vs-CX-CONTROL	0.443343	0.017866	Camk2a-CX-P3-vs-Gad2-CX-P3	0.817694	0.00341245	Camk2a-CX-P3-vs-Syn1-CX-P3	0.0856527	1	Gad2-CX-P3-vs-Syn1-CX-P3	-0.732041	0.0130969	NA	NA	NA
Q3UUG6	Tbc1d24	CX_Camk2a enriched	Camk2a-CX-P3-vs-CX-CONTROL	0.297148	0.015816	Gad2-CX-P3-vs-CX-CONTROL	0.179428	0.134884	Syn1-CX-P3-vs-CX-CONTROL	0.303739	0.00996343	Camk2a-CX-P3-vs-Gad2-CX-P3	0.11772	1	Camk2a-CX-P3-vs-Syn1-CX-P3	-0.00659083	1	Gad2-CX-P3-vs-Syn1-CX-P3	-0.124311	1	NA	NA	NA
Q3UVL4	Vps51	CX_Camk2a enriched	Camk2a-CX-P3-vs-CX-CONTROL	0.37628	0.0261005	Gad2-CX-P3-vs-CX-CONTROL	0.275646	0.0992922	Syn1-CX-P3-vs-CX-CONTROL	0.325396	0.0393246	Camk2a-CX-P3-vs-Gad2-CX-P3	0.100634	1	Camk2a-CX-P3-vs-Syn1-CX-P3	0.050884	1	Gad2-CX-P3-vs-Syn1-CX-P3	-0.0497496	1	NA	NA	NA
Q3UVX5	Grm5	CX_Camk2a enriched	Camk2a-CX-P3-vs-CX-CONTROL	0.387601	0.0317077	Gad2-CX-P3-vs-CX-CONTROL	0.349707	0.0596158	Syn1-CX-P3-vs-CX-CONTROL	0.286312	0.0912352	Camk2a-CX-P3-vs-Gad2-CX-P3	0.0378939	1	Camk2a-CX-P3-vs-Syn1-CX-P3	0.101289	1	Gad2-CX-P3-vs-Syn1-CX-P3	0.0633946	1	NA	NA	NA
Q3UXZ6	Fam81a	CX_Camk2a enriched	Camk2a-CX-P3-vs-CX-CONTROL	0.462455	0.208024	Gad2-CX-P3-vs-CX-CONTROL	-0.732269	0.0604247	Syn1-CX-P3-vs-CX-CONTROL	0.243579	0.446411	Camk2a-CX-P3-vs-Gad2-CX-P3	1.19472	0.0258298	Camk2a-CX-P3-vs-Syn1-CX-P3	0.218876	0.611025	Gad2-CX-P3-vs-Syn1-CX-P3	-0.975848	0.0971196	NA	NA	NA
Q3UYC0	Ppm1h	CX_Camk2a enriched	Camk2a-CX-P3-vs-CX-CONTROL	0.292452	0.0266636	Gad2-CX-P3-vs-CX-CONTROL	0.284195	0.0329889	Syn1-CX-P3-vs-CX-CONTROL	0.299228	0.0187107	Camk2a-CX-P3-vs-Gad2-CX-P3	0.00825675	1	Camk2a-CX-P3-vs-Syn1-CX-P3	-0.00677546	1	Gad2-CX-P3-vs-Syn1-CX-P3	-0.0150322	1	NA	NA	NA
Q3V0I2	Prr7	CX_Camk2a enriched	Camk2a-CX-P3-vs-CX-CONTROL	0.318685	0.0814641	Gad2-CX-P3-vs-CX-CONTROL	-0.445169	0.0167042	Syn1-CX-P3-vs-CX-CONTROL	0.281085	0.0960247	Camk2a-CX-P3-vs-Gad2-CX-P3	0.763854	0.00334081	Camk2a-CX-P3-vs-Syn1-CX-P3	0.0376006	1	Gad2-CX-P3-vs-Syn1-CX-P3	-0.726254	0.00711169	NA	NA	NA
Q4ACU6	Shank3	CX_Camk2a enriched	Camk2a-CX-P3-vs-CX-CONTROL	0.479556	0.00453139	Gad2-CX-P3-vs-CX-CONTROL	-0.431186	0.01042	Syn1-CX-P3-vs-CX-CONTROL	0.330956	0.0358128	Camk2a-CX-P3-vs-Gad2-CX-P3	0.910742	6.46458e-05	Camk2a-CX-P3-vs-Syn1-CX-P3	0.148601	0.502898	Gad2-CX-P3-vs-Syn1-CX-P3	-0.762142	0.00140664	NA	NA	NA
Q4KMM3	Oxr1	CX_Camk2a enriched	Camk2a-CX-P3-vs-CX-CONTROL	0.329252	0.00188304	Gad2-CX-P3-vs-CX-CONTROL	0.34017	0.0011467	Syn1-CX-P3-vs-CX-CONTROL	0.393722	0.000119611	Camk2a-CX-P3-vs-Gad2-CX-P3	-0.0109182	1	Camk2a-CX-P3-vs-Syn1-CX-P3	-0.0644702	1	Gad2-CX-P3-vs-Syn1-CX-P3	-0.053552	1	NA	NA	NA
Q52KR3	Prune2	CX_Camk2a enriched	Camk2a-CX-P3-vs-CX-CONTROL	0.30173	0.0374476	Gad2-CX-P3-vs-CX-CONTROL	0.283748	0.0546948	Syn1-CX-P3-vs-CX-CONTROL	0.293372	0.0340643	Camk2a-CX-P3-vs-Gad2-CX-P3	0.0179823	1	Camk2a-CX-P3-vs-Syn1-CX-P3	0.0083582	1	Gad2-CX-P3-vs-Syn1-CX-P3	-0.00962408	1	NA	NA	NA
Q5DTY9	Kctd16	CX_Camk2a enriched	Camk2a-CX-P3-vs-CX-CONTROL	0.442259	0.044729	Gad2-CX-P3-vs-CX-CONTROL	0.0642011	1	Syn1-CX-P3-vs-CX-CONTROL	0.310573	0.124946	Camk2a-CX-P3-vs-Gad2-CX-P3	0.378058	0.213378	Camk2a-CX-P3-vs-Syn1-CX-P3	0.131686	1	Gad2-CX-P3-vs-Syn1-CX-P3	-0.246372	0.400529	NA	NA	NA
Q5DU25	Iqsec2	CX_Camk2a enriched	Camk2a-CX-P3-vs-CX-CONTROL	0.234149	0.139324	Gad2-CX-P3-vs-CX-CONTROL	-0.544446	0.000869414	Syn1-CX-P3-vs-CX-CONTROL	0.307713	0.0437043	Camk2a-CX-P3-vs-Gad2-CX-P3	0.778594	0.000455938	Camk2a-CX-P3-vs-Syn1-CX-P3	-0.0735641	1	Gad2-CX-P3-vs-Syn1-CX-P3	-0.852158	0.000147462	NA	NA	NA
Q5FWK3	Arhgap1	CX_Camk2a enriched	Camk2a-CX-P3-vs-CX-CONTROL	0.387286	0.00588255	Gad2-CX-P3-vs-CX-CONTROL	-0.0654308	1	Syn1-CX-P3-vs-CX-CONTROL	0.29538	0.0258986	Camk2a-CX-P3-vs-Gad2-CX-P3	0.452717	0.0226395	Camk2a-CX-P3-vs-Syn1-CX-P3	0.0919056	1	Gad2-CX-P3-vs-Syn1-CX-P3	-0.360811	0.0956368	NA	NA	NA
Q5GH67	Xkr4	CX_Camk2a enriched	Camk2a-CX-P3-vs-CX-CONTROL	0.473205	0.0383404	Gad2-CX-P3-vs-CX-CONTROL	0.292632	0.189938	Syn1-CX-P3-vs-CX-CONTROL	0.507999	0.0205896	Camk2a-CX-P3-vs-Gad2-CX-P3	0.180574	0.512901	Camk2a-CX-P3-vs-Syn1-CX-P3	-0.0347939	1	Gad2-CX-P3-vs-Syn1-CX-P3	-0.215368	0.452859	NA	NA	NA
Q5M8N0	Cnrip1	CX_Camk2a enriched	Camk2a-CX-P3-vs-CX-CONTROL	0.360009	0.000684975	Gad2-CX-P3-vs-CX-CONTROL	0.113023	1	Syn1-CX-P3-vs-CX-CONTROL	0.290552	0.00448566	Camk2a-CX-P3-vs-Gad2-CX-P3	0.246986	0.101319	Camk2a-CX-P3-vs-Syn1-CX-P3	0.0694565	1	Gad2-CX-P3-vs-Syn1-CX-P3	-0.177529	0.269675	NA	NA	NA
Q5PR73	Diras2	CX_Camk2a enriched	Camk2a-CX-P3-vs-CX-CONTROL	0.356204	0.00120225	Gad2-CX-P3-vs-CX-CONTROL	-0.365553	0.000712805	Syn1-CX-P3-vs-CX-CONTROL	0.284292	0.0066212	Camk2a-CX-P3-vs-Gad2-CX-P3	0.721757	9.80678e-07	Camk2a-CX-P3-vs-Syn1-CX-P3	0.0719114	1	Gad2-CX-P3-vs-Syn1-CX-P3	-0.649846	1.29226e-05	NA	NA	NA
Q5SQX6	Cyfip2	CX_Camk2a enriched	Camk2a-CX-P3-vs-CX-CONTROL	0.373759	0.00312293	Gad2-CX-P3-vs-CX-CONTROL	0.23523	0.0629184	Syn1-CX-P3-vs-CX-CONTROL	0.285816	0.0181697	Camk2a-CX-P3-vs-Gad2-CX-P3	0.138529	0.388079	Camk2a-CX-P3-vs-Syn1-CX-P3	0.0879431	1	Gad2-CX-P3-vs-Syn1-CX-P3	-0.0505862	1	NA	NA	NA
Q5SRX1	Tom1l2	CX_Camk2a enriched	Camk2a-CX-P3-vs-CX-CONTROL	0.239002	0.0233966	Gad2-CX-P3-vs-CX-CONTROL	0.273205	0.00926046	Syn1-CX-P3-vs-CX-CONTROL	0.267381	0.00829388	Camk2a-CX-P3-vs-Gad2-CX-P3	-0.0342031	1	Camk2a-CX-P3-vs-Syn1-CX-P3	-0.0283792	1	Gad2-CX-P3-vs-Syn1-CX-P3	0.00582388	1	NA	NA	NA
Q5SSM3	Arhgap44	CX_Camk2a enriched	Camk2a-CX-P3-vs-CX-CONTROL	0.359776	0.00158474	Gad2-CX-P3-vs-CX-CONTROL	0.0960919	1	Syn1-CX-P3-vs-CX-CONTROL	0.366308	0.00082718	Camk2a-CX-P3-vs-Gad2-CX-P3	0.263684	0.104799	Camk2a-CX-P3-vs-Syn1-CX-P3	-0.00653216	1	Gad2-CX-P3-vs-Syn1-CX-P3	-0.270216	0.121488	NA	NA	NA
Q5SVL6	Rap1gap2	CX_Camk2a enriched	Camk2a-CX-P3-vs-CX-CONTROL	0.314188	0.125597	Gad2-CX-P3-vs-CX-CONTROL	-0.310251	0.135638	Syn1-CX-P3-vs-CX-CONTROL	0.449724	0.0252517	Camk2a-CX-P3-vs-Gad2-CX-P3	0.624439	0.0350099	Camk2a-CX-P3-vs-Syn1-CX-P3	-0.135536	1	Gad2-CX-P3-vs-Syn1-CX-P3	-0.759975	0.0139888	NA	NA	NA
Q60598	Cttn	CX_Camk2a enriched	Camk2a-CX-P3-vs-CX-CONTROL	0.321884	0.00113649	Gad2-CX-P3-vs-CX-CONTROL	0.265646	0.00713822	Syn1-CX-P3-vs-CX-CONTROL	0.302797	0.00162942	Camk2a-CX-P3-vs-Gad2-CX-P3	0.0562382	1	Camk2a-CX-P3-vs-Syn1-CX-P3	0.0190868	1	Gad2-CX-P3-vs-Syn1-CX-P3	-0.0371514	1	NA	NA	NA
Q60625	Icam5	CX_Camk2a enriched	Camk2a-CX-P3-vs-CX-CONTROL	0.335228	0.0437444	Gad2-CX-P3-vs-CX-CONTROL	-0.0881308	1	Syn1-CX-P3-vs-CX-CONTROL	0.224822	0.141128	Camk2a-CX-P3-vs-Gad2-CX-P3	0.423359	0.0734461	Camk2a-CX-P3-vs-Syn1-CX-P3	0.110406	1	Gad2-CX-P3-vs-Syn1-CX-P3	-0.312953	0.224608	NA	NA	NA
Q60634	Flot2	CX_Camk2a enriched	Camk2a-CX-P3-vs-CX-CONTROL	0.326708	0.0104485	Gad2-CX-P3-vs-CX-CONTROL	-0.0620895	1	Syn1-CX-P3-vs-CX-CONTROL	0.170663	0.134331	Camk2a-CX-P3-vs-Gad2-CX-P3	0.388797	0.0315492	Camk2a-CX-P3-vs-Syn1-CX-P3	0.156045	0.458311	Gad2-CX-P3-vs-Syn1-CX-P3	-0.232752	0.238351	NA	NA	NA
Q60875	Arhgef2	CX_Camk2a enriched	Camk2a-CX-P3-vs-CX-CONTROL	0.414356	0.0252301	Gad2-CX-P3-vs-CX-CONTROL	0.0724125	1	Syn1-CX-P3-vs-CX-CONTROL	0.247269	0.140579	Camk2a-CX-P3-vs-Gad2-CX-P3	0.341944	0.188708	Camk2a-CX-P3-vs-Syn1-CX-P3	0.167087	0.501562	Gad2-CX-P3-vs-Syn1-CX-P3	-0.174857	0.452268	NA	NA	NA
Q60902	Eps15l1	CX_Camk2a enriched	Camk2a-CX-P3-vs-CX-CONTROL	0.33563	0.00397544	Gad2-CX-P3-vs-CX-CONTROL	0.57748	6.63672e-07	Syn1-CX-P3-vs-CX-CONTROL	0.278597	0.0128167	Camk2a-CX-P3-vs-Gad2-CX-P3	-0.24185	0.144661	Camk2a-CX-P3-vs-Syn1-CX-P3	0.0570332	1	Gad2-CX-P3-vs-Syn1-CX-P3	0.298883	0.0956677	NA	NA	NA
Q61137	Astn1	CX_Camk2a enriched	Camk2a-CX-P3-vs-CX-CONTROL	0.364653	0.0112285	Gad2-CX-P3-vs-CX-CONTROL	-0.0321935	1	Syn1-CX-P3-vs-CX-CONTROL	0.271882	0.0443503	Camk2a-CX-P3-vs-Gad2-CX-P3	0.396846	0.0511216	Camk2a-CX-P3-vs-Syn1-CX-P3	0.0927702	1	Gad2-CX-P3-vs-Syn1-CX-P3	-0.304076	0.167418	NA	NA	NA
Q61151	Ppp2r5e	CX_Camk2a enriched	Camk2a-CX-P3-vs-CX-CONTROL	0.326829	0.0117084	Gad2-CX-P3-vs-CX-CONTROL	0.366499	0.00500941	Syn1-CX-P3-vs-CX-CONTROL	0.338457	0.00721584	Camk2a-CX-P3-vs-Gad2-CX-P3	-0.0396702	1	Camk2a-CX-P3-vs-Syn1-CX-P3	-0.0116274	1	Gad2-CX-P3-vs-Syn1-CX-P3	0.0280429	1	NA	NA	NA
Q61187	Tsg101	CX_Camk2a enriched	Camk2a-CX-P3-vs-CX-CONTROL	0.331049	0.00801908	Gad2-CX-P3-vs-CX-CONTROL	0.0695609	1	Syn1-CX-P3-vs-CX-CONTROL	0.280606	0.0184842	Camk2a-CX-P3-vs-Gad2-CX-P3	0.261488	0.142403	Camk2a-CX-P3-vs-Syn1-CX-P3	0.0504425	1	Gad2-CX-P3-vs-Syn1-CX-P3	-0.211045	0.268295	NA	NA	NA
Q61290	Cacna1e	CX_Camk2a enriched	Camk2a-CX-P3-vs-CX-CONTROL	0.500516	0.000322533	Gad2-CX-P3-vs-CX-CONTROL	0.0207947	1	Syn1-CX-P3-vs-CX-CONTROL	0.327027	0.0148423	Camk2a-CX-P3-vs-Gad2-CX-P3	0.479722	0.0129646	Camk2a-CX-P3-vs-Syn1-CX-P3	0.17349	0.454605	Gad2-CX-P3-vs-Syn1-CX-P3	-0.306232	0.1517	NA	NA	NA
Q61316	Hspa4	CX_Camk2a enriched	Camk2a-CX-P3-vs-CX-CONTROL	0.28744	0.0050394	Gad2-CX-P3-vs-CX-CONTROL	0.33182	0.00112147	Syn1-CX-P3-vs-CX-CONTROL	0.323882	0.00117048	Camk2a-CX-P3-vs-Gad2-CX-P3	-0.0443801	1	Camk2a-CX-P3-vs-Syn1-CX-P3	-0.0364425	1	Gad2-CX-P3-vs-Syn1-CX-P3	0.00793755	1	NA	NA	NA
Q61548	Snap91	CX_Camk2a enriched	Camk2a-CX-P3-vs-CX-CONTROL	0.327784	0.00478315	Gad2-CX-P3-vs-CX-CONTROL	0.273938	0.016253	Syn1-CX-P3-vs-CX-CONTROL	0.354993	0.00139774	Camk2a-CX-P3-vs-Gad2-CX-P3	0.0538455	1	Camk2a-CX-P3-vs-Syn1-CX-P3	-0.0272095	1	Gad2-CX-P3-vs-Syn1-CX-P3	-0.081055	1	NA	NA	NA
Q61699	Hsph1	CX_Camk2a enriched	Camk2a-CX-P3-vs-CX-CONTROL	0.321805	0.000664522	Gad2-CX-P3-vs-CX-CONTROL	0.191865	0.0412064	Syn1-CX-P3-vs-CX-CONTROL	0.317725	0.00053189	Camk2a-CX-P3-vs-Gad2-CX-P3	0.12994	1	Camk2a-CX-P3-vs-Syn1-CX-P3	0.00407995	1	Gad2-CX-P3-vs-Syn1-CX-P3	-0.125861	1	NA	NA	NA
Q61792	Lasp1	CX_Camk2a enriched	Camk2a-CX-P3-vs-CX-CONTROL	0.364248	3.63335e-05	Gad2-CX-P3-vs-CX-CONTROL	0.065067	1	Syn1-CX-P3-vs-CX-CONTROL	0.255895	0.00238581	Camk2a-CX-P3-vs-Gad2-CX-P3	0.299181	0.0141447	Camk2a-CX-P3-vs-Syn1-CX-P3	0.108352	1	Gad2-CX-P3-vs-Syn1-CX-P3	-0.190828	0.154733	NA	NA	NA
Q61879	Myh10	CX_Camk2a enriched	Camk2a-CX-P3-vs-CX-CONTROL	0.291777	0.00856617	Gad2-CX-P3-vs-CX-CONTROL	0.106528	1	Syn1-CX-P3-vs-CX-CONTROL	0.245476	0.0195422	Camk2a-CX-P3-vs-Gad2-CX-P3	0.185249	0.222084	Camk2a-CX-P3-vs-Syn1-CX-P3	0.0463014	1	Gad2-CX-P3-vs-Syn1-CX-P3	-0.138948	0.367541	NA	NA	NA
Q62108	Dlg4	CX_Camk2a enriched	Camk2a-CX-P3-vs-CX-CONTROL	0.468232	0.000265405	Gad2-CX-P3-vs-CX-CONTROL	-0.451684	0.000330849	Syn1-CX-P3-vs-CX-CONTROL	0.279543	0.0198737	Camk2a-CX-P3-vs-Gad2-CX-P3	0.919916	8.58326e-08	Camk2a-CX-P3-vs-Syn1-CX-P3	0.188689	0.443066	Gad2-CX-P3-vs-Syn1-CX-P3	-0.731227	2.55591e-05	NA	NA	NA
Q62188	Dpysl3	CX_Camk2a enriched	Camk2a-CX-P3-vs-CX-CONTROL	0.300713	0.0203627	Gad2-CX-P3-vs-CX-CONTROL	0.129905	1	Syn1-CX-P3-vs-CX-CONTROL	0.340824	0.00610173	Camk2a-CX-P3-vs-Gad2-CX-P3	0.170807	0.3186	Camk2a-CX-P3-vs-Syn1-CX-P3	-0.0401117	1	Gad2-CX-P3-vs-Syn1-CX-P3	-0.210919	0.277195	NA	NA	NA
Q62277	Syp	CX_Camk2a enriched	Camk2a-CX-P3-vs-CX-CONTROL	0.518101	0.000104311	Gad2-CX-P3-vs-CX-CONTROL	0.188485	0.138122	Syn1-CX-P3-vs-CX-CONTROL	0.375118	0.00286422	Camk2a-CX-P3-vs-Gad2-CX-P3	0.329616	0.0812624	Camk2a-CX-P3-vs-Syn1-CX-P3	0.142983	0.46725	Gad2-CX-P3-vs-Syn1-CX-P3	-0.186633	0.334305	NA	NA	NA
Q62393	Tpd52	CX_Camk2a enriched	Camk2a-CX-P3-vs-CX-CONTROL	0.350026	0.00440831	Gad2-CX-P3-vs-CX-CONTROL	-0.0938684	1	Syn1-CX-P3-vs-CX-CONTROL	0.296951	0.0115536	Camk2a-CX-P3-vs-Gad2-CX-P3	0.443895	0.0104722	Camk2a-CX-P3-vs-Syn1-CX-P3	0.0530753	1	Gad2-CX-P3-vs-Syn1-CX-P3	-0.390819	0.0340779	NA	NA	NA
Q62418	Dbnl	CX_Camk2a enriched	Camk2a-CX-P3-vs-CX-CONTROL	0.25513	0.0276903	Gad2-CX-P3-vs-CX-CONTROL	0.34421	0.00305189	Syn1-CX-P3-vs-CX-CONTROL	0.3038	0.00690963	Camk2a-CX-P3-vs-Gad2-CX-P3	-0.0890797	1	Camk2a-CX-P3-vs-Syn1-CX-P3	-0.0486694	1	Gad2-CX-P3-vs-Syn1-CX-P3	0.0404103	1	NA	NA	NA
Q62419	Sh3gl1	CX_Camk2a enriched	Camk2a-CX-P3-vs-CX-CONTROL	0.354549	0.00123359	Gad2-CX-P3-vs-CX-CONTROL	0.15873	0.135311	Syn1-CX-P3-vs-CX-CONTROL	0.295351	0.00494103	Camk2a-CX-P3-vs-Gad2-CX-P3	0.195819	0.19947	Camk2a-CX-P3-vs-Syn1-CX-P3	0.0591977	1	Gad2-CX-P3-vs-Syn1-CX-P3	-0.136621	1	NA	NA	NA
Q62420	Sh3gl2	CX_Camk2a enriched	Camk2a-CX-P3-vs-CX-CONTROL	0.317329	0.0156028	Gad2-CX-P3-vs-CX-CONTROL	-0.0478284	1	Syn1-CX-P3-vs-CX-CONTROL	0.413936	0.00126644	Camk2a-CX-P3-vs-Gad2-CX-P3	0.365158	0.0511052	Camk2a-CX-P3-vs-Syn1-CX-P3	-0.0966065	1	Gad2-CX-P3-vs-Syn1-CX-P3	-0.461764	0.0167804	NA	NA	NA
Q62443	Nptx1	CX_Camk2a enriched	Camk2a-CX-P3-vs-CX-CONTROL	0.471553	0.0268561	Gad2-CX-P3-vs-CX-CONTROL	-0.249255	0.228822	Syn1-CX-P3-vs-CX-CONTROL	0.300683	0.12291	Camk2a-CX-P3-vs-Gad2-CX-P3	0.720808	0.0170322	Camk2a-CX-P3-vs-Syn1-CX-P3	0.17087	0.517919	Gad2-CX-P3-vs-Syn1-CX-P3	-0.549938	0.0959902	NA	NA	NA
Q63810	Ppp3r1	CX_Camk2a enriched	Camk2a-CX-P3-vs-CX-CONTROL	0.318076	0.0457052	Gad2-CX-P3-vs-CX-CONTROL	0.0282652	1	Syn1-CX-P3-vs-CX-CONTROL	0.294482	0.0459531	Camk2a-CX-P3-vs-Gad2-CX-P3	0.289811	0.197388	Camk2a-CX-P3-vs-Syn1-CX-P3	0.023594	1	Gad2-CX-P3-vs-Syn1-CX-P3	-0.266217	0.274436	NA	NA	NA
Q64010	Crk	CX_Camk2a enriched	Camk2a-CX-P3-vs-CX-CONTROL	0.383482	0.00476039	Gad2-CX-P3-vs-CX-CONTROL	0.273637	0.0423701	Syn1-CX-P3-vs-CX-CONTROL	0.298487	0.0197683	Camk2a-CX-P3-vs-Gad2-CX-P3	0.109845	1	Camk2a-CX-P3-vs-Syn1-CX-P3	0.0849952	1	Gad2-CX-P3-vs-Syn1-CX-P3	-0.0248497	1	NA	NA	NA
Q641P0	Actr3b	CX_Camk2a enriched	Camk2a-CX-P3-vs-CX-CONTROL	0.400559	0.016076	Gad2-CX-P3-vs-CX-CONTROL	-0.0232642	1	Syn1-CX-P3-vs-CX-CONTROL	0.205179	0.163982	Camk2a-CX-P3-vs-Gad2-CX-P3	0.423823	0.0775161	Camk2a-CX-P3-vs-Syn1-CX-P3	0.19538	0.459552	Gad2-CX-P3-vs-Syn1-CX-P3	-0.228444	0.344863	NA	NA	NA
Q64332	Syn2	CX_Camk2a enriched	Camk2a-CX-P3-vs-CX-CONTROL	0.358252	0.0232716	Gad2-CX-P3-vs-CX-CONTROL	0.0212018	1	Syn1-CX-P3-vs-CX-CONTROL	0.311472	0.0377414	Camk2a-CX-P3-vs-Gad2-CX-P3	0.337051	0.134171	Camk2a-CX-P3-vs-Syn1-CX-P3	0.04678	1	Gad2-CX-P3-vs-Syn1-CX-P3	-0.290271	0.23639	NA	NA	NA
Q64487	Ptprd	CX_Camk2a enriched	Camk2a-CX-P3-vs-CX-CONTROL	0.489175	4.16861e-05	Gad2-CX-P3-vs-CX-CONTROL	-0.142797	0.201705	Syn1-CX-P3-vs-CX-CONTROL	0.280808	0.0118488	Camk2a-CX-P3-vs-Gad2-CX-P3	0.631971	6.76637e-05	Camk2a-CX-P3-vs-Syn1-CX-P3	0.208367	0.399725	Gad2-CX-P3-vs-Syn1-CX-P3	-0.423605	0.0138017	NA	NA	NA
Q68FD5	Cltc	CX_Camk2a enriched	Camk2a-CX-P3-vs-CX-CONTROL	0.246701	0.0357066	Gad2-CX-P3-vs-CX-CONTROL	0.425741	0.000269036	Syn1-CX-P3-vs-CX-CONTROL	0.305039	0.00710032	Camk2a-CX-P3-vs-Gad2-CX-P3	-0.17904	0.261657	Camk2a-CX-P3-vs-Syn1-CX-P3	-0.0583384	1	Gad2-CX-P3-vs-Syn1-CX-P3	0.120701	1	NA	NA	NA
Q68FF6	Git1	CX_Camk2a enriched	Camk2a-CX-P3-vs-CX-CONTROL	0.350584	0.00236868	Gad2-CX-P3-vs-CX-CONTROL	0.125903	1	Syn1-CX-P3-vs-CX-CONTROL	0.320411	0.00418084	Camk2a-CX-P3-vs-Gad2-CX-P3	0.224681	0.168347	Camk2a-CX-P3-vs-Syn1-CX-P3	0.030173	1	Gad2-CX-P3-vs-Syn1-CX-P3	-0.194509	0.268961	NA	NA	NA
Q69Z98	Brsk2	CX_Camk2a enriched	Camk2a-CX-P3-vs-CX-CONTROL	0.368129	0.00778398	Gad2-CX-P3-vs-CX-CONTROL	0.21248	0.120963	Syn1-CX-P3-vs-CX-CONTROL	0.409479	0.00240586	Camk2a-CX-P3-vs-Gad2-CX-P3	0.155649	0.378987	Camk2a-CX-P3-vs-Syn1-CX-P3	-0.0413501	1	Gad2-CX-P3-vs-Syn1-CX-P3	-0.197	0.334305	NA	NA	NA
Q6NXK7	Dpp10	CX_Camk2a enriched	Camk2a-CX-P3-vs-CX-CONTROL	0.426864	0.000709168	Gad2-CX-P3-vs-CX-CONTROL	0.093427	1	Syn1-CX-P3-vs-CX-CONTROL	0.306176	0.0110677	Camk2a-CX-P3-vs-Gad2-CX-P3	0.333437	0.0626087	Camk2a-CX-P3-vs-Syn1-CX-P3	0.120688	1	Gad2-CX-P3-vs-Syn1-CX-P3	-0.212749	0.26631	NA	NA	NA
Q6NZL0	Soga3	CX_Camk2a enriched	Camk2a-CX-P3-vs-CX-CONTROL	0.299943	0.0157187	Gad2-CX-P3-vs-CX-CONTROL	-0.0277237	1	Syn1-CX-P3-vs-CX-CONTROL	0.192841	0.0922246	Camk2a-CX-P3-vs-Gad2-CX-P3	0.327667	0.0648544	Camk2a-CX-P3-vs-Syn1-CX-P3	0.107102	1	Gad2-CX-P3-vs-Syn1-CX-P3	-0.220565	0.25111	NA	NA	NA
Q6P1F6	Ppp2r2a	CX_Camk2a enriched	Camk2a-CX-P3-vs-CX-CONTROL	0.282741	0.0150294	Gad2-CX-P3-vs-CX-CONTROL	0.100885	1	Syn1-CX-P3-vs-CX-CONTROL	0.268923	0.0151264	Camk2a-CX-P3-vs-Gad2-CX-P3	0.181856	0.250408	Camk2a-CX-P3-vs-Syn1-CX-P3	0.0138188	1	Gad2-CX-P3-vs-Syn1-CX-P3	-0.168038	0.328067	NA	NA	NA
Q6PD03	Ppp2r5a	CX_Camk2a enriched	Camk2a-CX-P3-vs-CX-CONTROL	0.294124	0.0873783	Gad2-CX-P3-vs-CX-CONTROL	-0.27778	0.107757	Syn1-CX-P3-vs-CX-CONTROL	0.164736	0.270629	Camk2a-CX-P3-vs-Gad2-CX-P3	0.571904	0.0204965	Camk2a-CX-P3-vs-Syn1-CX-P3	0.129388	1	Gad2-CX-P3-vs-Syn1-CX-P3	-0.442516	0.0992701	NA	NA	NA
Q6PER3	Mapre3	CX_Camk2a enriched	Camk2a-CX-P3-vs-CX-CONTROL	0.266747	0.0115637	Gad2-CX-P3-vs-CX-CONTROL	0.158387	0.129854	Syn1-CX-P3-vs-CX-CONTROL	0.237283	0.0192903	Camk2a-CX-P3-vs-Gad2-CX-P3	0.10836	1	Camk2a-CX-P3-vs-Syn1-CX-P3	0.0294636	1	Gad2-CX-P3-vs-Syn1-CX-P3	-0.0788959	1	NA	NA	NA
Q6PFD5	Dlgap3	CX_Camk2a enriched	Camk2a-CX-P3-vs-CX-CONTROL	0.471165	0.000645265	Gad2-CX-P3-vs-CX-CONTROL	-0.391373	0.00455925	Syn1-CX-P3-vs-CX-CONTROL	0.30308	0.0205657	Camk2a-CX-P3-vs-Gad2-CX-P3	0.862539	2.89559e-06	Camk2a-CX-P3-vs-Syn1-CX-P3	0.168085	0.458311	Gad2-CX-P3-vs-Syn1-CX-P3	-0.694453	0.000263155	NA	NA	NA
Q6Q477	Atp2b4	CX_Camk2a enriched	Camk2a-CX-P3-vs-CX-CONTROL	0.507578	0.00205977	Gad2-CX-P3-vs-CX-CONTROL	-0.157491	0.302793	Syn1-CX-P3-vs-CX-CONTROL	0.250816	0.0929411	Camk2a-CX-P3-vs-Gad2-CX-P3	0.665069	0.00385446	Camk2a-CX-P3-vs-Syn1-CX-P3	0.256762	0.434786	Gad2-CX-P3-vs-Syn1-CX-P3	-0.408307	0.108405	NA	NA	NA
Q6R891	Ppp1r9b	CX_Camk2a enriched	Camk2a-CX-P3-vs-CX-CONTROL	0.245323	0.0403116	Gad2-CX-P3-vs-CX-CONTROL	0.000905779	1	Syn1-CX-P3-vs-CX-CONTROL	0.311943	0.00721584	Camk2a-CX-P3-vs-Gad2-CX-P3	0.244418	0.154747	Camk2a-CX-P3-vs-Syn1-CX-P3	-0.0666194	1	Gad2-CX-P3-vs-Syn1-CX-P3	-0.311037	0.0946064	NA	NA	NA
Q6ZPE2	Sbf1	CX_Camk2a enriched	Camk2a-CX-P3-vs-CX-CONTROL	0.349808	0.00550297	Gad2-CX-P3-vs-CX-CONTROL	-0.100891	1	Syn1-CX-P3-vs-CX-CONTROL	0.240839	0.0390303	Camk2a-CX-P3-vs-Gad2-CX-P3	0.4507	0.0112537	Camk2a-CX-P3-vs-Syn1-CX-P3	0.108969	1	Gad2-CX-P3-vs-Syn1-CX-P3	-0.341731	0.0791774	NA	NA	NA
Q6ZPJ3	Ube2o	CX_Camk2a enriched	Camk2a-CX-P3-vs-CX-CONTROL	0.300544	0.0147187	Gad2-CX-P3-vs-CX-CONTROL	0.144106	0.222001	Syn1-CX-P3-vs-CX-CONTROL	0.300473	0.0112791	Camk2a-CX-P3-vs-Gad2-CX-P3	0.156438	0.332989	Camk2a-CX-P3-vs-Syn1-CX-P3	7.14464e-05	1	Gad2-CX-P3-vs-Syn1-CX-P3	-0.156366	0.365329	NA	NA	NA
Q6ZQ38	Cand1	CX_Camk2a enriched	Camk2a-CX-P3-vs-CX-CONTROL	0.195496	0.0360652	Gad2-CX-P3-vs-CX-CONTROL	0.31064	0.00087282	Syn1-CX-P3-vs-CX-CONTROL	0.273171	0.00262132	Camk2a-CX-P3-vs-Gad2-CX-P3	-0.115144	1	Camk2a-CX-P3-vs-Syn1-CX-P3	-0.0776754	1	Gad2-CX-P3-vs-Syn1-CX-P3	0.0374689	1	NA	NA	NA
Q6ZQK5	Acap2	CX_Camk2a enriched	Camk2a-CX-P3-vs-CX-CONTROL	0.278097	0.0839791	Gad2-CX-P3-vs-CX-CONTROL	-0.214442	0.175908	Syn1-CX-P3-vs-CX-CONTROL	0.185721	0.192571	Camk2a-CX-P3-vs-Gad2-CX-P3	0.492539	0.0335948	Camk2a-CX-P3-vs-Syn1-CX-P3	0.0923766	1	Gad2-CX-P3-vs-Syn1-CX-P3	-0.400163	0.114566	NA	NA	NA
Q71LX4	Tln2	CX_Camk2a enriched	Camk2a-CX-P3-vs-CX-CONTROL	0.27472	0.0231513	Gad2-CX-P3-vs-CX-CONTROL	0.558354	3.96454e-06	Syn1-CX-P3-vs-CX-CONTROL	0.342812	0.00362611	Camk2a-CX-P3-vs-Gad2-CX-P3	-0.283634	0.102291	Camk2a-CX-P3-vs-Syn1-CX-P3	-0.0680915	1	Gad2-CX-P3-vs-Syn1-CX-P3	0.215542	0.249842	NA	NA	NA
Q76MZ3	Ppp2r1a	CX_Camk2a enriched	Camk2a-CX-P3-vs-CX-CONTROL	0.281657	0.031313	Gad2-CX-P3-vs-CX-CONTROL	0.223012	0.0893195	Syn1-CX-P3-vs-CX-CONTROL	0.274772	0.0274745	Camk2a-CX-P3-vs-Gad2-CX-P3	0.0586448	1	Camk2a-CX-P3-vs-Syn1-CX-P3	0.0068844	1	Gad2-CX-P3-vs-Syn1-CX-P3	-0.0517604	1	NA	NA	NA
Q7TME0	Plppr4	CX_Camk2a enriched	Camk2a-CX-P3-vs-CX-CONTROL	0.314405	0.0433754	Gad2-CX-P3-vs-CX-CONTROL	0.111997	1	Syn1-CX-P3-vs-CX-CONTROL	0.330919	0.0258986	Camk2a-CX-P3-vs-Gad2-CX-P3	0.202408	0.324016	Camk2a-CX-P3-vs-Syn1-CX-P3	-0.016514	1	Gad2-CX-P3-vs-Syn1-CX-P3	-0.218922	0.339216	NA	NA	NA
Q7TNR6	Igsf21	CX_Camk2a enriched	Camk2a-CX-P3-vs-CX-CONTROL	0.481166	0.00432135	Gad2-CX-P3-vs-CX-CONTROL	-0.267232	0.108176	Syn1-CX-P3-vs-CX-CONTROL	0.251461	0.100116	Camk2a-CX-P3-vs-Gad2-CX-P3	0.748398	0.00134058	Camk2a-CX-P3-vs-Syn1-CX-P3	0.229705	0.452933	Gad2-CX-P3-vs-Syn1-CX-P3	-0.518693	0.0390208	NA	NA	NA
Q7TPR4	Actn1	CX_Camk2a enriched	Camk2a-CX-P3-vs-CX-CONTROL	0.335761	0.0233611	Gad2-CX-P3-vs-CX-CONTROL	-0.32905	0.0279638	Syn1-CX-P3-vs-CX-CONTROL	0.33365	0.0191116	Camk2a-CX-P3-vs-Gad2-CX-P3	0.664811	0.00125134	Camk2a-CX-P3-vs-Syn1-CX-P3	0.00211071	1	Gad2-CX-P3-vs-Syn1-CX-P3	-0.6627	0.00177443	NA	NA	NA
Q7TQD2	Tppp	CX_Camk2a enriched	Camk2a-CX-P3-vs-CX-CONTROL	0.250517	0.0211208	Gad2-CX-P3-vs-CX-CONTROL	-0.0402412	1	Syn1-CX-P3-vs-CX-CONTROL	0.171795	0.0821892	Camk2a-CX-P3-vs-Gad2-CX-P3	0.290758	0.0620734	Camk2a-CX-P3-vs-Syn1-CX-P3	0.0787225	1	Gad2-CX-P3-vs-Syn1-CX-P3	-0.212036	0.209532	NA	NA	NA
Q7TQF7	Amph	CX_Camk2a enriched	Camk2a-CX-P3-vs-CX-CONTROL	0.259059	0.00822449	Gad2-CX-P3-vs-CX-CONTROL	0.504453	2.23952e-07	Syn1-CX-P3-vs-CX-CONTROL	0.335988	0.000456526	Camk2a-CX-P3-vs-Gad2-CX-P3	-0.245395	0.0807312	Camk2a-CX-P3-vs-Syn1-CX-P3	-0.0769293	1	Gad2-CX-P3-vs-Syn1-CX-P3	0.168465	0.264009	NA	NA	NA
Q7TSJ2	Map6	CX_Camk2a enriched	Camk2a-CX-P3-vs-CX-CONTROL	0.284819	0.0101368	Gad2-CX-P3-vs-CX-CONTROL	0.0136051	1	Syn1-CX-P3-vs-CX-CONTROL	0.226176	0.0287693	Camk2a-CX-P3-vs-Gad2-CX-P3	0.271214	0.088412	Camk2a-CX-P3-vs-Syn1-CX-P3	0.0586432	1	Gad2-CX-P3-vs-Syn1-CX-P3	-0.21257	0.217013	NA	NA	NA
Q80T41	Gabbr2	CX_Camk2a enriched	Camk2a-CX-P3-vs-CX-CONTROL	0.470135	0.00182112	Gad2-CX-P3-vs-CX-CONTROL	0.0922078	1	Syn1-CX-P3-vs-CX-CONTROL	0.191788	0.151573	Camk2a-CX-P3-vs-Gad2-CX-P3	0.377927	0.0794928	Camk2a-CX-P3-vs-Syn1-CX-P3	0.278347	0.396713	Gad2-CX-P3-vs-Syn1-CX-P3	-0.0995802	1	NA	NA	NA
Q80TJ1	Cadps	CX_Camk2a enriched	Camk2a-CX-P3-vs-CX-CONTROL	0.318057	0.00549717	Gad2-CX-P3-vs-CX-CONTROL	0.635654	3.1099e-08	Syn1-CX-P3-vs-CX-CONTROL	0.435256	9.8448e-05	Camk2a-CX-P3-vs-Gad2-CX-P3	-0.317597	0.0509681	Camk2a-CX-P3-vs-Syn1-CX-P3	-0.117199	1	Gad2-CX-P3-vs-Syn1-CX-P3	0.200399	0.255219	NA	NA	NA
Q80TL4	Phf24	CX_Camk2a enriched	Camk2a-CX-P3-vs-CX-CONTROL	0.389369	0.0013107	Gad2-CX-P3-vs-CX-CONTROL	-0.127395	1	Syn1-CX-P3-vs-CX-CONTROL	0.249621	0.0278556	Camk2a-CX-P3-vs-Gad2-CX-P3	0.516765	0.00206624	Camk2a-CX-P3-vs-Syn1-CX-P3	0.139749	0.459949	Gad2-CX-P3-vs-Syn1-CX-P3	-0.377016	0.036913	NA	NA	NA
Q80TR1	Adgrl1	CX_Camk2a enriched	Camk2a-CX-P3-vs-CX-CONTROL	0.330966	0.0139367	Gad2-CX-P3-vs-CX-CONTROL	0.0646797	1	Syn1-CX-P3-vs-CX-CONTROL	0.323026	0.0121363	Camk2a-CX-P3-vs-Gad2-CX-P3	0.266286	0.163961	Camk2a-CX-P3-vs-Syn1-CX-P3	0.0079405	1	Gad2-CX-P3-vs-Syn1-CX-P3	-0.258346	0.217013	NA	NA	NA
Q80TZ3	Dnajc6	CX_Camk2a enriched	Camk2a-CX-P3-vs-CX-CONTROL	0.277316	0.00201005	Gad2-CX-P3-vs-CX-CONTROL	0.294532	0.000923028	Syn1-CX-P3-vs-CX-CONTROL	0.361241	3.34531e-05	Camk2a-CX-P3-vs-Gad2-CX-P3	-0.0172159	1	Camk2a-CX-P3-vs-Syn1-CX-P3	-0.0839242	1	Gad2-CX-P3-vs-Syn1-CX-P3	-0.0667084	1	NA	NA	NA
Q80UP3	Dgkz	CX_Camk2a enriched	Camk2a-CX-P3-vs-CX-CONTROL	0.502384	0.0229754	Gad2-CX-P3-vs-CX-CONTROL	0.149216	0.446348	Syn1-CX-P3-vs-CX-CONTROL	0.459867	0.0112108	Camk2a-CX-P3-vs-Gad2-CX-P3	0.353168	0.256044	Camk2a-CX-P3-vs-Syn1-CX-P3	0.0425164	1	Gad2-CX-P3-vs-Syn1-CX-P3	-0.310651	0.323614	NA	NA	NA
Q80VP0	Tecpr1	CX_Camk2a enriched	Camk2a-CX-P3-vs-CX-CONTROL	0.381275	0.00151946	Gad2-CX-P3-vs-CX-CONTROL	0.0106842	1	Syn1-CX-P3-vs-CX-CONTROL	0.209715	0.0589634	Camk2a-CX-P3-vs-Gad2-CX-P3	0.37059	0.0277757	Camk2a-CX-P3-vs-Syn1-CX-P3	0.17156	0.443066	Gad2-CX-P3-vs-Syn1-CX-P3	-0.199031	0.274436	NA	NA	NA
Q80VP1	Epn1	CX_Camk2a enriched	Camk2a-CX-P3-vs-CX-CONTROL	0.436381	0.0196918	Gad2-CX-P3-vs-CX-CONTROL	0.377786	0.043025	Syn1-CX-P3-vs-CX-CONTROL	0.267118	0.112832	Camk2a-CX-P3-vs-Gad2-CX-P3	0.0585945	1	Camk2a-CX-P3-vs-Syn1-CX-P3	0.169263	0.501562	Gad2-CX-P3-vs-Syn1-CX-P3	0.110668	1	NA	NA	NA
Q80YA9	Cnksr2	CX_Camk2a enriched	Camk2a-CX-P3-vs-CX-CONTROL	0.433267	0.0216207	Gad2-CX-P3-vs-CX-CONTROL	-0.330375	0.0814671	Syn1-CX-P3-vs-CX-CONTROL	0.35455	0.0459531	Camk2a-CX-P3-vs-Gad2-CX-P3	0.763642	0.00378931	Camk2a-CX-P3-vs-Syn1-CX-P3	0.0787168	1	Gad2-CX-P3-vs-Syn1-CX-P3	-0.684925	0.0139888	NA	NA	NA
Q80Z24	Negr1	CX_Camk2a enriched	Camk2a-CX-P3-vs-CX-CONTROL	0.321815	0.00149054	Gad2-CX-P3-vs-CX-CONTROL	0.075614	1	Syn1-CX-P3-vs-CX-CONTROL	0.250601	0.00974359	Camk2a-CX-P3-vs-Gad2-CX-P3	0.246201	0.088412	Camk2a-CX-P3-vs-Syn1-CX-P3	0.0712146	1	Gad2-CX-P3-vs-Syn1-CX-P3	-0.174987	0.259596	NA	NA	NA
Q80Z38	Shank2	CX_Camk2a enriched	Camk2a-CX-P3-vs-CX-CONTROL	0.475503	0.00249763	Gad2-CX-P3-vs-CX-CONTROL	-0.593682	0.000166272	Syn1-CX-P3-vs-CX-CONTROL	0.273063	0.0620728	Camk2a-CX-P3-vs-Gad2-CX-P3	1.06919	3.85763e-07	Camk2a-CX-P3-vs-Syn1-CX-P3	0.202441	0.452933	Gad2-CX-P3-vs-Syn1-CX-P3	-0.866744	6.06296e-05	NA	NA	NA
Q80ZF8	Adgrb3	CX_Camk2a enriched	Camk2a-CX-P3-vs-CX-CONTROL	0.442	0.00120225	Gad2-CX-P3-vs-CX-CONTROL	-0.269692	0.0502557	Syn1-CX-P3-vs-CX-CONTROL	0.351019	0.00829388	Camk2a-CX-P3-vs-Gad2-CX-P3	0.711692	9.27181e-05	Camk2a-CX-P3-vs-Syn1-CX-P3	0.090981	1	Gad2-CX-P3-vs-Syn1-CX-P3	-0.620711	0.00119692	NA	NA	NA
Q811D0	Dlg1	CX_Camk2a enriched	Camk2a-CX-P3-vs-CX-CONTROL	0.42631	0.00491345	Gad2-CX-P3-vs-CX-CONTROL	-0.378331	0.0119677	Syn1-CX-P3-vs-CX-CONTROL	0.26606	0.0565061	Camk2a-CX-P3-vs-Gad2-CX-P3	0.80464	8.8853e-05	Camk2a-CX-P3-vs-Syn1-CX-P3	0.160249	0.469405	Gad2-CX-P3-vs-Syn1-CX-P3	-0.644391	0.00253652	NA	NA	NA
Q811P8	Arhgap32	CX_Camk2a enriched	Camk2a-CX-P3-vs-CX-CONTROL	0.377796	0.0229455	Gad2-CX-P3-vs-CX-CONTROL	-0.0730906	1	Syn1-CX-P3-vs-CX-CONTROL	0.309317	0.0489284	Camk2a-CX-P3-vs-Gad2-CX-P3	0.450887	0.0565775	Camk2a-CX-P3-vs-Syn1-CX-P3	0.0684791	1	Gad2-CX-P3-vs-Syn1-CX-P3	-0.382407	0.138566	NA	NA	NA
Q8BG39	Sv2b	CX_Camk2a enriched	Camk2a-CX-P3-vs-CX-CONTROL	0.433083	0.00222604	Gad2-CX-P3-vs-CX-CONTROL	-0.622217	7.42655e-06	Syn1-CX-P3-vs-CX-CONTROL	0.159791	0.191699	Camk2a-CX-P3-vs-Gad2-CX-P3	1.0553	3.84561e-08	Camk2a-CX-P3-vs-Syn1-CX-P3	0.273292	0.396713	Gad2-CX-P3-vs-Syn1-CX-P3	-0.782008	6.03137e-05	NA	NA	NA
Q8BGZ1	Hpcal4	CX_Camk2a enriched	Camk2a-CX-P3-vs-CX-CONTROL	0.549926	0.0043395	Gad2-CX-P3-vs-CX-CONTROL	-0.00725503	1	Syn1-CX-P3-vs-CX-CONTROL	0.174688	0.291627	Camk2a-CX-P3-vs-Gad2-CX-P3	0.557181	0.04012	Camk2a-CX-P3-vs-Syn1-CX-P3	0.375238	0.396713	Gad2-CX-P3-vs-Syn1-CX-P3	-0.181943	0.452268	NA	NA	NA
Q8BH66	Atl1	CX_Camk2a enriched	Camk2a-CX-P3-vs-CX-CONTROL	0.259933	0.0795824	Gad2-CX-P3-vs-CX-CONTROL	-0.163144	0.254571	Syn1-CX-P3-vs-CX-CONTROL	0.218918	0.1095	Camk2a-CX-P3-vs-Gad2-CX-P3	0.423077	0.0458916	Camk2a-CX-P3-vs-Syn1-CX-P3	0.0410151	1	Gad2-CX-P3-vs-Syn1-CX-P3	-0.382062	0.0969393	NA	NA	NA
Q8BI08	Mal2	CX_Camk2a enriched	Camk2a-CX-P3-vs-CX-CONTROL	0.359841	0.044729	Gad2-CX-P3-vs-CX-CONTROL	-0.156756	0.343656	Syn1-CX-P3-vs-CX-CONTROL	0.15546	0.313428	Camk2a-CX-P3-vs-Gad2-CX-P3	0.516596	0.0435679	Camk2a-CX-P3-vs-Syn1-CX-P3	0.204381	0.460563	Gad2-CX-P3-vs-Syn1-CX-P3	-0.312215	0.262085	NA	NA	NA
Q8BIZ1	Anks1b	CX_Camk2a enriched	Camk2a-CX-P3-vs-CX-CONTROL	0.191336	0.285948	Gad2-CX-P3-vs-CX-CONTROL	-0.35245	0.0649319	Syn1-CX-P3-vs-CX-CONTROL	0.321173	0.0685408	Camk2a-CX-P3-vs-Gad2-CX-P3	0.543786	0.0435878	Camk2a-CX-P3-vs-Syn1-CX-P3	-0.129837	1	Gad2-CX-P3-vs-Syn1-CX-P3	-0.673623	0.0158076	NA	NA	NA
Q8BJ42	Dlgap2	CX_Camk2a enriched	Camk2a-CX-P3-vs-CX-CONTROL	0.505144	0.0220094	Gad2-CX-P3-vs-CX-CONTROL	-0.20668	0.320885	Syn1-CX-P3-vs-CX-CONTROL	0.263457	0.183553	Camk2a-CX-P3-vs-Gad2-CX-P3	0.711824	0.0210564	Camk2a-CX-P3-vs-Syn1-CX-P3	0.241687	0.465108	Gad2-CX-P3-vs-Syn1-CX-P3	-0.470137	0.164509	NA	NA	NA
Q8BJH1	Zc2hc1a	CX_Camk2a enriched	Camk2a-CX-P3-vs-CX-CONTROL	0.411869	0.000161561	Gad2-CX-P3-vs-CX-CONTROL	0.219716	0.0422033	Syn1-CX-P3-vs-CX-CONTROL	0.286857	0.00612442	Camk2a-CX-P3-vs-Gad2-CX-P3	0.192153	0.200877	Camk2a-CX-P3-vs-Syn1-CX-P3	0.125012	1	Gad2-CX-P3-vs-Syn1-CX-P3	-0.0671411	1	NA	NA	NA
Q8BJI1	Slc6a17	CX_Camk2a enriched	Camk2a-CX-P3-vs-CX-CONTROL	0.268121	0.0159396	Gad2-CX-P3-vs-CX-CONTROL	0.254603	0.0231488	Syn1-CX-P3-vs-CX-CONTROL	0.366376	0.000809369	Camk2a-CX-P3-vs-Gad2-CX-P3	0.0135178	1	Camk2a-CX-P3-vs-Syn1-CX-P3	-0.0982555	1	Gad2-CX-P3-vs-Syn1-CX-P3	-0.111773	1	NA	NA	NA
Q8BK64	Ahsa1	CX_Camk2a enriched	Camk2a-CX-P3-vs-CX-CONTROL	0.20787	0.0267227	Gad2-CX-P3-vs-CX-CONTROL	0.204719	0.0301967	Syn1-CX-P3-vs-CX-CONTROL	0.278524	0.00240586	Camk2a-CX-P3-vs-Gad2-CX-P3	0.00315125	1	Camk2a-CX-P3-vs-Syn1-CX-P3	-0.0706542	1	Gad2-CX-P3-vs-Syn1-CX-P3	-0.0738054	1	NA	NA	NA
Q8BKX1	Baiap2	CX_Camk2a enriched	Camk2a-CX-P3-vs-CX-CONTROL	0.299908	0.0861151	Gad2-CX-P3-vs-CX-CONTROL	-0.511949	0.00394513	Syn1-CX-P3-vs-CX-CONTROL	0.325761	0.0486064	Camk2a-CX-P3-vs-Gad2-CX-P3	0.811857	0.000911435	Camk2a-CX-P3-vs-Syn1-CX-P3	-0.025853	1	Gad2-CX-P3-vs-Syn1-CX-P3	-0.83771	0.000722231	NA	NA	NA
Q8BLQ9	Cadm2	CX_Camk2a enriched	Camk2a-CX-P3-vs-CX-CONTROL	0.219645	0.0406408	Gad2-CX-P3-vs-CX-CONTROL	0.102074	1	Syn1-CX-P3-vs-CX-CONTROL	0.220219	0.029706	Camk2a-CX-P3-vs-Gad2-CX-P3	0.11757	1	Camk2a-CX-P3-vs-Syn1-CX-P3	-0.00057468	1	Gad2-CX-P3-vs-Syn1-CX-P3	-0.118145	1	NA	NA	NA
Q8BPN8	Dmxl2	CX_Camk2a enriched	Camk2a-CX-P3-vs-CX-CONTROL	0.372679	0.000332954	Gad2-CX-P3-vs-CX-CONTROL	0.125086	1	Syn1-CX-P3-vs-CX-CONTROL	0.312925	0.00182159	Camk2a-CX-P3-vs-Gad2-CX-P3	0.247593	0.0926434	Camk2a-CX-P3-vs-Syn1-CX-P3	0.0597541	1	Gad2-CX-P3-vs-Syn1-CX-P3	-0.187839	0.238351	NA	NA	NA
Q8BRT1	Clasp2	CX_Camk2a enriched	Camk2a-CX-P3-vs-CX-CONTROL	0.219395	0.041414	Gad2-CX-P3-vs-CX-CONTROL	-0.127631	1	Syn1-CX-P3-vs-CX-CONTROL	0.141987	0.141383	Camk2a-CX-P3-vs-Gad2-CX-P3	0.347026	0.0231048	Camk2a-CX-P3-vs-Syn1-CX-P3	0.0774077	1	Gad2-CX-P3-vs-Syn1-CX-P3	-0.269618	0.10814	NA	NA	NA
Q8BSZ2	Ap3s2	CX_Camk2a enriched	Camk2a-CX-P3-vs-CX-CONTROL	0.324556	0.00188304	Gad2-CX-P3-vs-CX-CONTROL	0.565629	4.52735e-08	Syn1-CX-P3-vs-CX-CONTROL	0.393784	9.35176e-05	Camk2a-CX-P3-vs-Gad2-CX-P3	-0.241074	0.10624	Camk2a-CX-P3-vs-Syn1-CX-P3	-0.0692283	1	Gad2-CX-P3-vs-Syn1-CX-P3	0.171845	0.275329	NA	NA	NA
Q8BVE3	Atp6v1h	CX_Camk2a enriched	Camk2a-CX-P3-vs-CX-CONTROL	0.267082	0.00113649	Gad2-CX-P3-vs-CX-CONTROL	0.262469	0.0011871	Syn1-CX-P3-vs-CX-CONTROL	0.285459	0.000336618	Camk2a-CX-P3-vs-Gad2-CX-P3	0.00461273	1	Camk2a-CX-P3-vs-Syn1-CX-P3	-0.0183769	1	Gad2-CX-P3-vs-Syn1-CX-P3	-0.0229896	1	NA	NA	NA
Q8BYM5	Nlgn3	CX_Camk2a enriched	Camk2a-CX-P3-vs-CX-CONTROL	0.334106	0.00905628	Gad2-CX-P3-vs-CX-CONTROL	0.0562306	1	Syn1-CX-P3-vs-CX-CONTROL	0.213659	0.0703172	Camk2a-CX-P3-vs-Gad2-CX-P3	0.277876	0.127424	Camk2a-CX-P3-vs-Syn1-CX-P3	0.120447	1	Gad2-CX-P3-vs-Syn1-CX-P3	-0.157429	0.370881	NA	NA	NA
Q8BYR5	Cadps2	CX_Camk2a enriched	Camk2a-CX-P3-vs-CX-CONTROL	0.420577	0.0100469	Gad2-CX-P3-vs-CX-CONTROL	0.0420202	1	Syn1-CX-P3-vs-CX-CONTROL	0.234607	0.114288	Camk2a-CX-P3-vs-Gad2-CX-P3	0.378557	0.10457	Camk2a-CX-P3-vs-Syn1-CX-P3	0.18597	0.460563	Gad2-CX-P3-vs-Syn1-CX-P3	-0.192587	0.383286	NA	NA	NA
Q8BZ98	Dnm3	CX_Camk2a enriched	Camk2a-CX-P3-vs-CX-CONTROL	0.254569	0.0350557	Gad2-CX-P3-vs-CX-CONTROL	0.579262	1.57118e-06	Syn1-CX-P3-vs-CX-CONTROL	0.382781	0.00121493	Camk2a-CX-P3-vs-Gad2-CX-P3	-0.324693	0.0618526	Camk2a-CX-P3-vs-Syn1-CX-P3	-0.128212	1	Gad2-CX-P3-vs-Syn1-CX-P3	0.196481	0.279723	NA	NA	NA
Q8C078	Camkk2	CX_Camk2a enriched	Camk2a-CX-P3-vs-CX-CONTROL	0.39213	0.0125704	Gad2-CX-P3-vs-CX-CONTROL	-0.254216	0.098435	Syn1-CX-P3-vs-CX-CONTROL	0.30305	0.0367676	Camk2a-CX-P3-vs-Gad2-CX-P3	0.646346	0.00342228	Camk2a-CX-P3-vs-Syn1-CX-P3	0.0890792	1	Gad2-CX-P3-vs-Syn1-CX-P3	-0.557266	0.0150637	NA	NA	NA
Q8C0J2	Atg16l1	CX_Camk2a enriched	Camk2a-CX-P3-vs-CX-CONTROL	0.425633	0.00747462	Gad2-CX-P3-vs-CX-CONTROL	0.405272	0.0112448	Syn1-CX-P3-vs-CX-CONTROL	0.298005	0.045036	Camk2a-CX-P3-vs-Gad2-CX-P3	0.0203607	1	Camk2a-CX-P3-vs-Syn1-CX-P3	0.127627	1	Gad2-CX-P3-vs-Syn1-CX-P3	0.107267	1	NA	NA	NA
Q8C3Q5	Shisa7	CX_Camk2a enriched	Camk2a-CX-P3-vs-CX-CONTROL	0.43609	0.116564	Gad2-CX-P3-vs-CX-CONTROL	-0.447027	0.114444	Syn1-CX-P3-vs-CX-CONTROL	0.432178	0.0974835	Camk2a-CX-P3-vs-Gad2-CX-P3	0.883117	0.0264294	Camk2a-CX-P3-vs-Syn1-CX-P3	0.00391204	1	Gad2-CX-P3-vs-Syn1-CX-P3	-0.879204	0.0388152	NA	NA	NA
Q8C419	Gpr158	CX_Camk2a enriched	Camk2a-CX-P3-vs-CX-CONTROL	0.314463	0.0127663	Gad2-CX-P3-vs-CX-CONTROL	0.114094	1	Syn1-CX-P3-vs-CX-CONTROL	0.320459	0.00868099	Camk2a-CX-P3-vs-Gad2-CX-P3	0.200369	0.24111	Camk2a-CX-P3-vs-Syn1-CX-P3	-0.0059954	1	Gad2-CX-P3-vs-Syn1-CX-P3	-0.206365	0.27662	NA	NA	NA
Q8C729	Hycc2	CX_Camk2a enriched	Camk2a-CX-P3-vs-CX-CONTROL	0.264037	0.0219026	Gad2-CX-P3-vs-CX-CONTROL	0.153863	0.170116	Syn1-CX-P3-vs-CX-CONTROL	0.272345	0.0136897	Camk2a-CX-P3-vs-Gad2-CX-P3	0.110174	1	Camk2a-CX-P3-vs-Syn1-CX-P3	-0.00830817	1	Gad2-CX-P3-vs-Syn1-CX-P3	-0.118483	1	NA	NA	NA
Q8C8N2	Scai	CX_Camk2a enriched	Camk2a-CX-P3-vs-CX-CONTROL	0.376031	0.0144916	Gad2-CX-P3-vs-CX-CONTROL	0.619362	4.48001e-05	Syn1-CX-P3-vs-CX-CONTROL	0.275101	0.0530409	Camk2a-CX-P3-vs-Gad2-CX-P3	-0.243331	0.244378	Camk2a-CX-P3-vs-Syn1-CX-P3	0.100929	1	Gad2-CX-P3-vs-Syn1-CX-P3	0.34426	0.148024	NA	NA	NA
Q8C996	Tmem163	CX_Camk2a enriched	Camk2a-CX-P3-vs-CX-CONTROL	0.206225	0.186627	Gad2-CX-P3-vs-CX-CONTROL	-0.452767	0.00511315	Syn1-CX-P3-vs-CX-CONTROL	0.26337	0.0755715	Camk2a-CX-P3-vs-Gad2-CX-P3	0.658992	0.0034797	Camk2a-CX-P3-vs-Syn1-CX-P3	-0.0571452	1	Gad2-CX-P3-vs-Syn1-CX-P3	-0.716137	0.00177929	NA	NA	NA
Q8CC35	Synpo	CX_Camk2a enriched	Camk2a-CX-P3-vs-CX-CONTROL	0.417551	0.0731132	Gad2-CX-P3-vs-CX-CONTROL	-0.571284	0.0172321	Syn1-CX-P3-vs-CX-CONTROL	0.309534	0.147863	Camk2a-CX-P3-vs-Gad2-CX-P3	0.988835	0.00216574	Camk2a-CX-P3-vs-Syn1-CX-P3	0.108018	1	Gad2-CX-P3-vs-Syn1-CX-P3	-0.880818	0.0102654	NA	NA	NA
Q8CGU1	Calcoco1	CX_Camk2a enriched	Camk2a-CX-P3-vs-CX-CONTROL	0.299267	0.0481267	Gad2-CX-P3-vs-CX-CONTROL	0.128656	1	Syn1-CX-P3-vs-CX-CONTROL	0.398852	0.00724436	Camk2a-CX-P3-vs-Gad2-CX-P3	0.170611	0.381128	Camk2a-CX-P3-vs-Syn1-CX-P3	-0.0995843	1	Gad2-CX-P3-vs-Syn1-CX-P3	-0.270196	0.252394	NA	NA	NA
Q8CGY8	Ogt	CX_Camk2a enriched	Camk2a-CX-P3-vs-CX-CONTROL	0.383427	7.1566e-05	Gad2-CX-P3-vs-CX-CONTROL	-0.0974902	1	Syn1-CX-P3-vs-CX-CONTROL	0.3158	0.000649945	Camk2a-CX-P3-vs-Gad2-CX-P3	0.480917	0.000195527	Camk2a-CX-P3-vs-Syn1-CX-P3	0.0676275	1	Gad2-CX-P3-vs-Syn1-CX-P3	-0.41329	0.00200303	NA	NA	NA
Q8CHC4	Synj1	CX_Camk2a enriched	Camk2a-CX-P3-vs-CX-CONTROL	0.234759	0.0324624	Gad2-CX-P3-vs-CX-CONTROL	0.267145	0.0160621	Syn1-CX-P3-vs-CX-CONTROL	0.33693	0.00181755	Camk2a-CX-P3-vs-Gad2-CX-P3	-0.0323862	1	Camk2a-CX-P3-vs-Syn1-CX-P3	-0.102171	1	Gad2-CX-P3-vs-Syn1-CX-P3	-0.069785	1	NA	NA	NA
Q8CHH9	Septin8	CX_Camk2a enriched	Camk2a-CX-P3-vs-CX-CONTROL	0.185169	0.216626	Gad2-CX-P3-vs-CX-CONTROL	-0.3939	0.0119677	Syn1-CX-P3-vs-CX-CONTROL	0.129197	1	Camk2a-CX-P3-vs-Gad2-CX-P3	0.579069	0.00860614	Camk2a-CX-P3-vs-Syn1-CX-P3	0.0559718	1	Gad2-CX-P3-vs-Syn1-CX-P3	-0.523097	0.0234005	NA	NA	NA
Q8JZP2	Syn3	CX_Camk2a enriched	Camk2a-CX-P3-vs-CX-CONTROL	0.429889	0.00476039	Gad2-CX-P3-vs-CX-CONTROL	0.0469351	1	Syn1-CX-P3-vs-CX-CONTROL	0.142361	0.272747	Camk2a-CX-P3-vs-Gad2-CX-P3	0.382954	0.0792867	Camk2a-CX-P3-vs-Syn1-CX-P3	0.287528	0.396713	Gad2-CX-P3-vs-Syn1-CX-P3	-0.0954257	1	NA	NA	NA
Q8JZS0	Lin7a	CX_Camk2a enriched	Camk2a-CX-P3-vs-CX-CONTROL	0.542912	0.000379975	Gad2-CX-P3-vs-CX-CONTROL	0.0214709	1	Syn1-CX-P3-vs-CX-CONTROL	0.270861	0.053442	Camk2a-CX-P3-vs-Gad2-CX-P3	0.521441	0.014853	Camk2a-CX-P3-vs-Syn1-CX-P3	0.272051	0.399725	Gad2-CX-P3-vs-Syn1-CX-P3	-0.24939	0.275329	NA	NA	NA
Q8K0S0	Phyhip	CX_Camk2a enriched	Camk2a-CX-P3-vs-CX-CONTROL	0.386271	0.0229872	Gad2-CX-P3-vs-CX-CONTROL	0.145565	0.351118	Syn1-CX-P3-vs-CX-CONTROL	0.20001	0.183776	Camk2a-CX-P3-vs-Gad2-CX-P3	0.240707	0.288852	Camk2a-CX-P3-vs-Syn1-CX-P3	0.186262	0.466863	Gad2-CX-P3-vs-Syn1-CX-P3	-0.054445	1	NA	NA	NA
Q8K1M6	Dnm1l	CX_Camk2a enriched	Camk2a-CX-P3-vs-CX-CONTROL	0.299639	0.0383404	Gad2-CX-P3-vs-CX-CONTROL	0.382153	0.00911641	Syn1-CX-P3-vs-CX-CONTROL	0.445625	0.0018122	Camk2a-CX-P3-vs-Gad2-CX-P3	-0.0825131	1	Camk2a-CX-P3-vs-Syn1-CX-P3	-0.145986	0.482388	Gad2-CX-P3-vs-Syn1-CX-P3	-0.0634727	1	NA	NA	NA
Q8K212	Pacs1	CX_Camk2a enriched	Camk2a-CX-P3-vs-CX-CONTROL	0.464222	0.000744483	Gad2-CX-P3-vs-CX-CONTROL	0.233394	0.0854876	Syn1-CX-P3-vs-CX-CONTROL	0.323141	0.0136725	Camk2a-CX-P3-vs-Gad2-CX-P3	0.230828	0.218341	Camk2a-CX-P3-vs-Syn1-CX-P3	0.141081	0.476792	Gad2-CX-P3-vs-Syn1-CX-P3	-0.0897471	1	NA	NA	NA
Q8K221	Arfip2	CX_Camk2a enriched	Camk2a-CX-P3-vs-CX-CONTROL	0.293839	0.0324406	Gad2-CX-P3-vs-CX-CONTROL	0.188182	0.161246	Syn1-CX-P3-vs-CX-CONTROL	0.239419	0.0599075	Camk2a-CX-P3-vs-Gad2-CX-P3	0.105657	1	Camk2a-CX-P3-vs-Syn1-CX-P3	0.0544195	1	Gad2-CX-P3-vs-Syn1-CX-P3	-0.0512377	1	NA	NA	NA
Q8K2P7	Slc38a1	CX_Camk2a enriched	Camk2a-CX-P3-vs-CX-CONTROL	0.398504	0.0239019	Gad2-CX-P3-vs-CX-CONTROL	0.879392	4.79549e-07	Syn1-CX-P3-vs-CX-CONTROL	0.54567	0.00114468	Camk2a-CX-P3-vs-Gad2-CX-P3	-0.480888	0.0570207	Camk2a-CX-P3-vs-Syn1-CX-P3	-0.147166	0.51371	Gad2-CX-P3-vs-Syn1-CX-P3	0.333722	0.212056	NA	NA	NA
Q8K394	Plcl2	CX_Camk2a enriched	Camk2a-CX-P3-vs-CX-CONTROL	0.302771	0.035344	Gad2-CX-P3-vs-CX-CONTROL	0.286422	0.0505298	Syn1-CX-P3-vs-CX-CONTROL	0.32252	0.0205657	Camk2a-CX-P3-vs-Gad2-CX-P3	0.0163495	1	Camk2a-CX-P3-vs-Syn1-CX-P3	-0.0197487	1	Gad2-CX-P3-vs-Syn1-CX-P3	-0.0360982	1	NA	NA	NA
Q8K4G5	Ablim1	CX_Camk2a enriched	Camk2a-CX-P3-vs-CX-CONTROL	0.37	0.0383	Gad2-CX-P3-vs-CX-CONTROL	-0.119266	1	Syn1-CX-P3-vs-CX-CONTROL	0.223819	0.16051	Camk2a-CX-P3-vs-Gad2-CX-P3	0.489266	0.0566976	Camk2a-CX-P3-vs-Syn1-CX-P3	0.146181	0.516679	Gad2-CX-P3-vs-Syn1-CX-P3	-0.343085	0.220712	NA	NA	NA
Q8K4I3	Arhgef6	CX_Camk2a enriched	Camk2a-CX-P3-vs-CX-CONTROL	1.09594	0.00716992	Gad2-CX-P3-vs-CX-CONTROL	1.12763	0.00140025	Syn1-CX-P3-vs-CX-CONTROL	0.671468	0.0414844	Camk2a-CX-P3-vs-Gad2-CX-P3	-0.0316871	1	Camk2a-CX-P3-vs-Syn1-CX-P3	0.424475	0.460566	Gad2-CX-P3-vs-Syn1-CX-P3	0.456162	0.347204	NA	NA	NA
Q8R001	Mapre2	CX_Camk2a enriched	Camk2a-CX-P3-vs-CX-CONTROL	0.225849	0.0402511	Gad2-CX-P3-vs-CX-CONTROL	0.0924204	1	Syn1-CX-P3-vs-CX-CONTROL	0.256917	0.0146566	Camk2a-CX-P3-vs-Gad2-CX-P3	0.133429	1	Camk2a-CX-P3-vs-Syn1-CX-P3	-0.0310675	1	Gad2-CX-P3-vs-Syn1-CX-P3	-0.164497	0.316534	NA	NA	NA
Q8R071	Itpka	CX_Camk2a enriched	Camk2a-CX-P3-vs-CX-CONTROL	0.463479	0.0111131	Gad2-CX-P3-vs-CX-CONTROL	-0.490099	0.00752771	Syn1-CX-P3-vs-CX-CONTROL	0.265142	0.109359	Camk2a-CX-P3-vs-Gad2-CX-P3	0.953578	0.000116368	Camk2a-CX-P3-vs-Syn1-CX-P3	0.198338	0.46725	Gad2-CX-P3-vs-Syn1-CX-P3	-0.755241	0.00342155	NA	NA	NA
Q8R0A5	Tceal3	CX_Camk2a enriched	Camk2a-CX-P3-vs-CX-CONTROL	0.679866	0.00319384	Gad2-CX-P3-vs-CX-CONTROL	0.538463	0.0183696	Syn1-CX-P3-vs-CX-CONTROL	0.544793	0.0127989	Camk2a-CX-P3-vs-Gad2-CX-P3	0.141403	0.59592	Camk2a-CX-P3-vs-Syn1-CX-P3	0.135073	1	Gad2-CX-P3-vs-Syn1-CX-P3	-0.00632997	1	NA	NA	NA
Q8R0S2	Iqsec1	CX_Camk2a enriched	Camk2a-CX-P3-vs-CX-CONTROL	0.426456	0.00207744	Gad2-CX-P3-vs-CX-CONTROL	0.124257	1	Syn1-CX-P3-vs-CX-CONTROL	0.295413	0.0225579	Camk2a-CX-P3-vs-Gad2-CX-P3	0.302199	0.127018	Camk2a-CX-P3-vs-Syn1-CX-P3	0.131043	1	Gad2-CX-P3-vs-Syn1-CX-P3	-0.171156	0.368994	NA	NA	NA
Q8R0S4	Cacnb4	CX_Camk2a enriched	Camk2a-CX-P3-vs-CX-CONTROL	0.281149	0.0483909	Gad2-CX-P3-vs-CX-CONTROL	0.273342	0.0575382	Syn1-CX-P3-vs-CX-CONTROL	0.345803	0.0121363	Camk2a-CX-P3-vs-Gad2-CX-P3	0.00780726	1	Camk2a-CX-P3-vs-Syn1-CX-P3	-0.064654	1	Gad2-CX-P3-vs-Syn1-CX-P3	-0.0724613	1	NA	NA	NA
Q8R1N4	Nudcd3	CX_Camk2a enriched	Camk2a-CX-P3-vs-CX-CONTROL	0.385124	0.00557815	Gad2-CX-P3-vs-CX-CONTROL	0.312682	0.0227979	Syn1-CX-P3-vs-CX-CONTROL	0.402731	0.00249295	Camk2a-CX-P3-vs-Gad2-CX-P3	0.0724426	1	Camk2a-CX-P3-vs-Syn1-CX-P3	-0.0176071	1	Gad2-CX-P3-vs-Syn1-CX-P3	-0.0900497	1	NA	NA	NA
Q8R1Q8	Dync1li1	CX_Camk2a enriched	Camk2a-CX-P3-vs-CX-CONTROL	0.310727	0.0154609	Gad2-CX-P3-vs-CX-CONTROL	0.154466	0.213344	Syn1-CX-P3-vs-CX-CONTROL	0.32314	0.00952328	Camk2a-CX-P3-vs-Gad2-CX-P3	0.156261	0.350425	Camk2a-CX-P3-vs-Syn1-CX-P3	-0.0124134	1	Gad2-CX-P3-vs-Syn1-CX-P3	-0.168674	0.354339	NA	NA	NA
Q8R3V5	Sh3glb2	CX_Camk2a enriched	Camk2a-CX-P3-vs-CX-CONTROL	0.379657	0.00454864	Gad2-CX-P3-vs-CX-CONTROL	0.140485	0.268088	Syn1-CX-P3-vs-CX-CONTROL	0.289807	0.0230594	Camk2a-CX-P3-vs-Gad2-CX-P3	0.239172	0.198737	Camk2a-CX-P3-vs-Syn1-CX-P3	0.08985	1	Gad2-CX-P3-vs-Syn1-CX-P3	-0.149322	0.39958	NA	NA	NA
Q8R4F1	Ntng2	CX_Camk2a enriched	Camk2a-CX-P3-vs-CX-CONTROL	0.367375	0.111629	Gad2-CX-P3-vs-CX-CONTROL	-0.41098	0.0825143	Syn1-CX-P3-vs-CX-CONTROL	0.278154	0.177674	Camk2a-CX-P3-vs-Gad2-CX-P3	0.778355	0.0204932	Camk2a-CX-P3-vs-Syn1-CX-P3	0.0892203	1	Gad2-CX-P3-vs-Syn1-CX-P3	-0.689134	0.0575575	NA	NA	NA
Q8R5H6	Wasf1	CX_Camk2a enriched	Camk2a-CX-P3-vs-CX-CONTROL	0.390473	0.0243383	Gad2-CX-P3-vs-CX-CONTROL	-0.172798	0.288329	Syn1-CX-P3-vs-CX-CONTROL	0.363574	0.0264301	Camk2a-CX-P3-vs-Gad2-CX-P3	0.563272	0.0224893	Camk2a-CX-P3-vs-Syn1-CX-P3	0.0268995	1	Gad2-CX-P3-vs-Syn1-CX-P3	-0.536372	0.0390208	NA	NA	NA
Q8VD33	Sgtb	CX_Camk2a enriched	Camk2a-CX-P3-vs-CX-CONTROL	0.407377	0.00583571	Gad2-CX-P3-vs-CX-CONTROL	0.480565	0.00109734	Syn1-CX-P3-vs-CX-CONTROL	0.309176	0.0264944	Camk2a-CX-P3-vs-Gad2-CX-P3	-0.0731879	1	Camk2a-CX-P3-vs-Syn1-CX-P3	0.0982009	1	Gad2-CX-P3-vs-Syn1-CX-P3	0.171389	0.387309	NA	NA	NA
Q8VDN2	Atp1a1	CX_Camk2a enriched	Camk2a-CX-P3-vs-CX-CONTROL	0.37065	0.00231633	Gad2-CX-P3-vs-CX-CONTROL	-0.079762	1	Syn1-CX-P3-vs-CX-CONTROL	0.243248	0.0336183	Camk2a-CX-P3-vs-Gad2-CX-P3	0.450412	0.00838745	Camk2a-CX-P3-vs-Syn1-CX-P3	0.127402	1	Gad2-CX-P3-vs-Syn1-CX-P3	-0.32301	0.0877746	NA	NA	NA
Q8VEK0	Tmem30a	CX_Camk2a enriched	Camk2a-CX-P3-vs-CX-CONTROL	0.497002	0.00537817	Gad2-CX-P3-vs-CX-CONTROL	0.15289	0.350624	Syn1-CX-P3-vs-CX-CONTROL	0.25301	0.118589	Camk2a-CX-P3-vs-Gad2-CX-P3	0.344111	0.170731	Camk2a-CX-P3-vs-Syn1-CX-P3	0.243992	0.452933	Gad2-CX-P3-vs-Syn1-CX-P3	-0.100119	1	NA	NA	NA
Q8VHW2	Cacng8	CX_Camk2a enriched	Camk2a-CX-P3-vs-CX-CONTROL	0.752112	0.00396562	Gad2-CX-P3-vs-CX-CONTROL	-0.10174	1	Syn1-CX-P3-vs-CX-CONTROL	0.541114	0.0280527	Camk2a-CX-P3-vs-Gad2-CX-P3	0.853852	0.0204932	Camk2a-CX-P3-vs-Syn1-CX-P3	0.210998	0.516679	Gad2-CX-P3-vs-Syn1-CX-P3	-0.642854	0.110515	NA	NA	NA
Q91V14	Slc12a5	CX_Camk2a enriched	Camk2a-CX-P3-vs-CX-CONTROL	0.493344	2.95637e-05	Gad2-CX-P3-vs-CX-CONTROL	0.262063	0.0242066	Syn1-CX-P3-vs-CX-CONTROL	0.323645	0.00400931	Camk2a-CX-P3-vs-Gad2-CX-P3	0.231281	0.159591	Camk2a-CX-P3-vs-Syn1-CX-P3	0.1697	0.443066	Gad2-CX-P3-vs-Syn1-CX-P3	-0.0615816	1	NA	NA	NA
Q91V36	Nrbp2	CX_Camk2a enriched	Camk2a-CX-P3-vs-CX-CONTROL	0.266662	0.0260542	Gad2-CX-P3-vs-CX-CONTROL	0.226568	0.0597261	Syn1-CX-P3-vs-CX-CONTROL	0.428742	0.00026489	Camk2a-CX-P3-vs-Gad2-CX-P3	0.0400949	1	Camk2a-CX-P3-vs-Syn1-CX-P3	-0.16208	0.452933	Gad2-CX-P3-vs-Syn1-CX-P3	-0.202175	0.271116	NA	NA	NA
Q91VR8	Brk1	CX_Camk2a enriched	Camk2a-CX-P3-vs-CX-CONTROL	0.278942	0.00314454	Gad2-CX-P3-vs-CX-CONTROL	0.129867	1	Syn1-CX-P3-vs-CX-CONTROL	0.184753	0.0366898	Camk2a-CX-P3-vs-Gad2-CX-P3	0.149075	0.243846	Camk2a-CX-P3-vs-Syn1-CX-P3	0.0941893	1	Gad2-CX-P3-vs-Syn1-CX-P3	-0.0548861	1	NA	NA	NA
Q91VW3	Sh3bgrl3	CX_Camk2a enriched	Camk2a-CX-P3-vs-CX-CONTROL	0.138727	0.555247	Gad2-CX-P3-vs-CX-CONTROL	-0.629116	0.0201352	Syn1-CX-P3-vs-CX-CONTROL	-0.405142	0.0997622	Camk2a-CX-P3-vs-Gad2-CX-P3	0.767843	0.04012	Camk2a-CX-P3-vs-Syn1-CX-P3	0.543869	0.394497	Gad2-CX-P3-vs-Syn1-CX-P3	-0.223974	0.485226	NA	NA	NA
Q91WQ3	Yars1	CX_Camk2a enriched	Camk2a-CX-P3-vs-CX-CONTROL	0.235983	0.0338352	Gad2-CX-P3-vs-CX-CONTROL	0.465807	2.52937e-05	Syn1-CX-P3-vs-CX-CONTROL	0.294841	0.00633039	Camk2a-CX-P3-vs-Gad2-CX-P3	-0.229824	0.15093	Camk2a-CX-P3-vs-Syn1-CX-P3	-0.058857	1	Gad2-CX-P3-vs-Syn1-CX-P3	0.170967	0.306128	NA	NA	NA
Q91XM9	Dlg2	CX_Camk2a enriched	Camk2a-CX-P3-vs-CX-CONTROL	0.511025	0.000186501	Gad2-CX-P3-vs-CX-CONTROL	-0.287675	0.0338513	Syn1-CX-P3-vs-CX-CONTROL	0.312669	0.0159596	Camk2a-CX-P3-vs-Gad2-CX-P3	0.7987	1.08448e-05	Camk2a-CX-P3-vs-Syn1-CX-P3	0.198356	0.443066	Gad2-CX-P3-vs-Syn1-CX-P3	-0.600344	0.00177929	NA	NA	NA
Q91XU3	Pip4k2c	CX_Camk2a enriched	Camk2a-CX-P3-vs-CX-CONTROL	0.301957	0.0811903	Gad2-CX-P3-vs-CX-CONTROL	-0.188702	0.251411	Syn1-CX-P3-vs-CX-CONTROL	0.229407	0.13867	Camk2a-CX-P3-vs-Gad2-CX-P3	0.490658	0.0496582	Camk2a-CX-P3-vs-Syn1-CX-P3	0.0725502	1	Gad2-CX-P3-vs-Syn1-CX-P3	-0.418108	0.121182	NA	NA	NA
Q91XV3	Basp1	CX_Camk2a enriched	Camk2a-CX-P3-vs-CX-CONTROL	0.40247	0.00791141	Gad2-CX-P3-vs-CX-CONTROL	0.157242	0.267293	Syn1-CX-P3-vs-CX-CONTROL	0.198327	0.138934	Camk2a-CX-P3-vs-Gad2-CX-P3	0.245228	0.234526	Camk2a-CX-P3-vs-Syn1-CX-P3	0.204143	0.452933	Gad2-CX-P3-vs-Syn1-CX-P3	-0.041085	1	NA	NA	NA
Q91YJ2	Snx4	CX_Camk2a enriched	Camk2a-CX-P3-vs-CX-CONTROL	0.295187	0.033373	Gad2-CX-P3-vs-CX-CONTROL	0.240039	0.0836258	Syn1-CX-P3-vs-CX-CONTROL	0.195572	0.119857	Camk2a-CX-P3-vs-Gad2-CX-P3	0.0551486	1	Camk2a-CX-P3-vs-Syn1-CX-P3	0.0996151	1	Gad2-CX-P3-vs-Syn1-CX-P3	0.0444665	1	NA	NA	NA
Q920I9	Wdr7	CX_Camk2a enriched	Camk2a-CX-P3-vs-CX-CONTROL	0.322497	0.00247904	Gad2-CX-P3-vs-CX-CONTROL	0.156939	0.129344	Syn1-CX-P3-vs-CX-CONTROL	0.223287	0.0250607	Camk2a-CX-P3-vs-Gad2-CX-P3	0.165558	0.25287	Camk2a-CX-P3-vs-Syn1-CX-P3	0.0992096	1	Gad2-CX-P3-vs-Syn1-CX-P3	-0.0663484	1	NA	NA	NA
Q920N7	Syt12	CX_Camk2a enriched	Camk2a-CX-P3-vs-CX-CONTROL	0.484524	0.00158474	Gad2-CX-P3-vs-CX-CONTROL	-0.365819	0.0162594	Syn1-CX-P3-vs-CX-CONTROL	0.167282	0.206533	Camk2a-CX-P3-vs-Gad2-CX-P3	0.850343	3.68111e-05	Camk2a-CX-P3-vs-Syn1-CX-P3	0.317242	0.391948	Gad2-CX-P3-vs-Syn1-CX-P3	-0.533101	0.0172813	NA	NA	NA
Q920P3	Brinp1	CX_Camk2a enriched	Camk2a-CX-P3-vs-CX-CONTROL	0.541604	0.00407602	Gad2-CX-P3-vs-CX-CONTROL	-0.0740992	1	Syn1-CX-P3-vs-CX-CONTROL	0.255721	0.130527	Camk2a-CX-P3-vs-Gad2-CX-P3	0.615703	0.0206273	Camk2a-CX-P3-vs-Syn1-CX-P3	0.285883	0.435842	Gad2-CX-P3-vs-Syn1-CX-P3	-0.32982	0.255219	NA	NA	NA
Q920P5	Ak5	CX_Camk2a enriched	Camk2a-CX-P3-vs-CX-CONTROL	0.262684	0.115414	Gad2-CX-P3-vs-CX-CONTROL	-0.28731	0.0876321	Syn1-CX-P3-vs-CX-CONTROL	0.324206	0.0402409	Camk2a-CX-P3-vs-Gad2-CX-P3	0.549994	0.0230078	Camk2a-CX-P3-vs-Syn1-CX-P3	-0.0615219	1	Gad2-CX-P3-vs-Syn1-CX-P3	-0.611516	0.0150637	NA	NA	NA
Q99104	Myo5a	CX_Camk2a enriched	Camk2a-CX-P3-vs-CX-CONTROL	0.319084	0.00169741	Gad2-CX-P3-vs-CX-CONTROL	0.191591	0.0586396	Syn1-CX-P3-vs-CX-CONTROL	0.262981	0.00721584	Camk2a-CX-P3-vs-Gad2-CX-P3	0.127493	1	Camk2a-CX-P3-vs-Syn1-CX-P3	0.056103	1	Gad2-CX-P3-vs-Syn1-CX-P3	-0.0713898	1	NA	NA	NA
Q99J85	Nptxr	CX_Camk2a enriched	Camk2a-CX-P3-vs-CX-CONTROL	0.538971	0.00167111	Gad2-CX-P3-vs-CX-CONTROL	-0.45058	0.00888622	Syn1-CX-P3-vs-CX-CONTROL	0.281732	0.0750377	Camk2a-CX-P3-vs-Gad2-CX-P3	0.989552	1.62092e-05	Camk2a-CX-P3-vs-Syn1-CX-P3	0.25724	0.439048	Gad2-CX-P3-vs-Syn1-CX-P3	-0.732312	0.00244189	NA	NA	NA
Q99LD4	Gps1	CX_Camk2a enriched	Camk2a-CX-P3-vs-CX-CONTROL	0.306966	0.00557366	Gad2-CX-P3-vs-CX-CONTROL	0.180179	0.0972431	Syn1-CX-P3-vs-CX-CONTROL	0.308957	0.00357515	Camk2a-CX-P3-vs-Gad2-CX-P3	0.126787	1	Camk2a-CX-P3-vs-Syn1-CX-P3	-0.00199119	1	Gad2-CX-P3-vs-Syn1-CX-P3	-0.128778	1	NA	NA	NA
Q99LI8	Hgs	CX_Camk2a enriched	Camk2a-CX-P3-vs-CX-CONTROL	0.262215	0.0118974	Gad2-CX-P3-vs-CX-CONTROL	0.304861	0.00339259	Syn1-CX-P3-vs-CX-CONTROL	0.339113	0.000828109	Camk2a-CX-P3-vs-Gad2-CX-P3	-0.0426458	1	Camk2a-CX-P3-vs-Syn1-CX-P3	-0.0768976	1	Gad2-CX-P3-vs-Syn1-CX-P3	-0.0342518	1	NA	NA	NA
Q99NE5	Rims1	CX_Camk2a enriched	Camk2a-CX-P3-vs-CX-CONTROL	0.479607	8.68162e-05	Gad2-CX-P3-vs-CX-CONTROL	-0.0288382	1	Syn1-CX-P3-vs-CX-CONTROL	0.284285	0.0142862	Camk2a-CX-P3-vs-Gad2-CX-P3	0.508445	0.0024048	Camk2a-CX-P3-vs-Syn1-CX-P3	0.195322	0.428879	Gad2-CX-P3-vs-Syn1-CX-P3	-0.313123	0.0924048	NA	NA	NA
Q99PJ0	Ntm	CX_Camk2a enriched	Camk2a-CX-P3-vs-CX-CONTROL	0.242954	0.0417372	Gad2-CX-P3-vs-CX-CONTROL	0.022408	1	Syn1-CX-P3-vs-CX-CONTROL	0.18668	0.0861039	Camk2a-CX-P3-vs-Gad2-CX-P3	0.220546	0.191307	Camk2a-CX-P3-vs-Syn1-CX-P3	0.0562743	1	Gad2-CX-P3-vs-Syn1-CX-P3	-0.164271	0.344794	NA	NA	NA
Q99PL6	Ubxn6	CX_Camk2a enriched	Camk2a-CX-P3-vs-CX-CONTROL	0.308369	0.00241479	Gad2-CX-P3-vs-CX-CONTROL	0.289305	0.00465747	Syn1-CX-P3-vs-CX-CONTROL	0.350864	0.000450945	Camk2a-CX-P3-vs-Gad2-CX-P3	0.0190641	1	Camk2a-CX-P3-vs-Syn1-CX-P3	-0.0424948	1	Gad2-CX-P3-vs-Syn1-CX-P3	-0.0615589	1	NA	NA	NA
Q9CPW4	Arpc5	CX_Camk2a enriched	Camk2a-CX-P3-vs-CX-CONTROL	0.33963	0.0291152	Gad2-CX-P3-vs-CX-CONTROL	-0.161704	0.276917	Syn1-CX-P3-vs-CX-CONTROL	0.196598	0.159635	Camk2a-CX-P3-vs-Gad2-CX-P3	0.501334	0.0229364	Camk2a-CX-P3-vs-Syn1-CX-P3	0.143032	0.500183	Gad2-CX-P3-vs-Syn1-CX-P3	-0.358302	0.140476	NA	NA	NA
Q9CR16	Ppid	CX_Camk2a enriched	Camk2a-CX-P3-vs-CX-CONTROL	0.228908	0.0344365	Gad2-CX-P3-vs-CX-CONTROL	0.436549	4.27548e-05	Syn1-CX-P3-vs-CX-CONTROL	0.315686	0.00247387	Camk2a-CX-P3-vs-Gad2-CX-P3	-0.20764	0.176536	Camk2a-CX-P3-vs-Syn1-CX-P3	-0.086778	1	Gad2-CX-P3-vs-Syn1-CX-P3	0.120862	1	NA	NA	NA
Q9CWM4	Pfdn1	CX_Camk2a enriched	Camk2a-CX-P3-vs-CX-CONTROL	0.26641	0.0333513	Gad2-CX-P3-vs-CX-CONTROL	0.468568	0.000187556	Syn1-CX-P3-vs-CX-CONTROL	0.261647	0.0274116	Camk2a-CX-P3-vs-Gad2-CX-P3	-0.202157	0.237943	Camk2a-CX-P3-vs-Syn1-CX-P3	0.00476333	1	Gad2-CX-P3-vs-Syn1-CX-P3	0.206921	0.275992	NA	NA	NA
Q9CWZ7	Napg	CX_Camk2a enriched	Camk2a-CX-P3-vs-CX-CONTROL	0.245924	0.00372541	Gad2-CX-P3-vs-CX-CONTROL	0.239472	0.00451916	Syn1-CX-P3-vs-CX-CONTROL	0.33627	4.32771e-05	Camk2a-CX-P3-vs-Gad2-CX-P3	0.00645236	1	Camk2a-CX-P3-vs-Syn1-CX-P3	-0.0903465	1	Gad2-CX-P3-vs-Syn1-CX-P3	-0.0967989	1	NA	NA	NA
Q9CYT6	Cap2	CX_Camk2a enriched	Camk2a-CX-P3-vs-CX-CONTROL	0.350132	0.000995621	Gad2-CX-P3-vs-CX-CONTROL	0.0323581	1	Syn1-CX-P3-vs-CX-CONTROL	0.281418	0.00619087	Camk2a-CX-P3-vs-Gad2-CX-P3	0.317774	0.0335948	Camk2a-CX-P3-vs-Syn1-CX-P3	0.0687142	1	Gad2-CX-P3-vs-Syn1-CX-P3	-0.24906	0.128488	NA	NA	NA
Q9CZ30	Ola1	CX_Camk2a enriched	Camk2a-CX-P3-vs-CX-CONTROL	0.28869	0.00105225	Gad2-CX-P3-vs-CX-CONTROL	0.217341	0.0119677	Syn1-CX-P3-vs-CX-CONTROL	0.333515	7.91786e-05	Camk2a-CX-P3-vs-Gad2-CX-P3	0.0713486	1	Camk2a-CX-P3-vs-Syn1-CX-P3	-0.0448254	1	Gad2-CX-P3-vs-Syn1-CX-P3	-0.116174	1	NA	NA	NA
Q9CZ44	Nsfl1c	CX_Camk2a enriched	Camk2a-CX-P3-vs-CX-CONTROL	0.294063	0.00740747	Gad2-CX-P3-vs-CX-CONTROL	0.169644	0.116633	Syn1-CX-P3-vs-CX-CONTROL	0.210471	0.0395759	Camk2a-CX-P3-vs-Gad2-CX-P3	0.124418	1	Camk2a-CX-P3-vs-Syn1-CX-P3	0.083592	1	Gad2-CX-P3-vs-Syn1-CX-P3	-0.0408264	1	NA	NA	NA
Q9D1K2	Atp6v1f	CX_Camk2a enriched	Camk2a-CX-P3-vs-CX-CONTROL	0.349461	0.000136876	Gad2-CX-P3-vs-CX-CONTROL	0.367824	3.73151e-05	Syn1-CX-P3-vs-CX-CONTROL	0.275123	0.00166673	Camk2a-CX-P3-vs-Gad2-CX-P3	-0.0183629	1	Camk2a-CX-P3-vs-Syn1-CX-P3	0.0743378	1	Gad2-CX-P3-vs-Syn1-CX-P3	0.0927007	1	NA	NA	NA
Q9D1T0	Lingo1	CX_Camk2a enriched	Camk2a-CX-P3-vs-CX-CONTROL	0.414178	0.0212062	Gad2-CX-P3-vs-CX-CONTROL	-0.322624	0.0733286	Syn1-CX-P3-vs-CX-CONTROL	0.219681	0.168403	Camk2a-CX-P3-vs-Gad2-CX-P3	0.736802	0.00342421	Camk2a-CX-P3-vs-Syn1-CX-P3	0.194498	0.46725	Gad2-CX-P3-vs-Syn1-CX-P3	-0.542304	0.0454426	NA	NA	NA
Q9D415	Dlgap1	CX_Camk2a enriched	Camk2a-CX-P3-vs-CX-CONTROL	0.360355	0.0266636	Gad2-CX-P3-vs-CX-CONTROL	-0.150207	0.322641	Syn1-CX-P3-vs-CX-CONTROL	0.322572	0.0367796	Camk2a-CX-P3-vs-Gad2-CX-P3	0.510561	0.0261973	Camk2a-CX-P3-vs-Syn1-CX-P3	0.0377828	1	Gad2-CX-P3-vs-Syn1-CX-P3	-0.472778	0.0584218	NA	NA	NA
Q9D428	GOLGA7B	CX_Camk2a enriched	Camk2a-CX-P3-vs-CX-CONTROL	0.4921	0.000507439	Gad2-CX-P3-vs-CX-CONTROL	0.238128	0.106275	Syn1-CX-P3-vs-CX-CONTROL	0.433542	0.00131087	Camk2a-CX-P3-vs-Gad2-CX-P3	0.253972	0.209565	Camk2a-CX-P3-vs-Syn1-CX-P3	0.0585579	1	Gad2-CX-P3-vs-Syn1-CX-P3	-0.195414	0.34789	NA	NA	NA
Q9D5V5	Cul5	CX_Camk2a enriched	Camk2a-CX-P3-vs-CX-CONTROL	0.307368	0.0173752	Gad2-CX-P3-vs-CX-CONTROL	0.194256	0.128529	Syn1-CX-P3-vs-CX-CONTROL	0.338825	0.00690963	Camk2a-CX-P3-vs-Gad2-CX-P3	0.113112	1	Camk2a-CX-P3-vs-Syn1-CX-P3	-0.0314564	1	Gad2-CX-P3-vs-Syn1-CX-P3	-0.144569	0.40009	NA	NA	NA
Q9D7V2	Lysmd2	CX_Camk2a enriched	Camk2a-CX-P3-vs-CX-CONTROL	0.300156	0.0239019	Gad2-CX-P3-vs-CX-CONTROL	0.393703	0.00351435	Syn1-CX-P3-vs-CX-CONTROL	0.411192	0.00176204	Camk2a-CX-P3-vs-Gad2-CX-P3	-0.093547	1	Camk2a-CX-P3-vs-Syn1-CX-P3	-0.111036	1	Gad2-CX-P3-vs-Syn1-CX-P3	-0.0174886	1	NA	NA	NA
Q9D7X3	Dusp3	CX_Camk2a enriched	Camk2a-CX-P3-vs-CX-CONTROL	0.331336	0.0287059	Gad2-CX-P3-vs-CX-CONTROL	0.103316	1	Syn1-CX-P3-vs-CX-CONTROL	0.366257	0.0116271	Camk2a-CX-P3-vs-Gad2-CX-P3	0.22802	0.266435	Camk2a-CX-P3-vs-Syn1-CX-P3	-0.0349201	1	Gad2-CX-P3-vs-Syn1-CX-P3	-0.262941	0.261903	NA	NA	NA
Q9D898	Arpc5l	CX_Camk2a enriched	Camk2a-CX-P3-vs-CX-CONTROL	0.293129	0.0111305	Gad2-CX-P3-vs-CX-CONTROL	0.236457	0.0410963	Syn1-CX-P3-vs-CX-CONTROL	0.268208	0.0151264	Camk2a-CX-P3-vs-Gad2-CX-P3	0.0566723	1	Camk2a-CX-P3-vs-Syn1-CX-P3	0.0249216	1	Gad2-CX-P3-vs-Syn1-CX-P3	-0.0317507	1	NA	NA	NA
Q9D8Y0	Efhd2	CX_Camk2a enriched	Camk2a-CX-P3-vs-CX-CONTROL	0.296566	0.00758715	Gad2-CX-P3-vs-CX-CONTROL	-0.00527221	1	Syn1-CX-P3-vs-CX-CONTROL	0.229443	0.02791	Camk2a-CX-P3-vs-Gad2-CX-P3	0.301838	0.0570207	Camk2a-CX-P3-vs-Syn1-CX-P3	0.0671231	1	Gad2-CX-P3-vs-Syn1-CX-P3	-0.234715	0.167418	NA	NA	NA
Q9DB34	Chmp2a	CX_Camk2a enriched	Camk2a-CX-P3-vs-CX-CONTROL	0.266816	0.0388848	Gad2-CX-P3-vs-CX-CONTROL	0.151495	0.222507	Syn1-CX-P3-vs-CX-CONTROL	0.21376	0.0730985	Camk2a-CX-P3-vs-Gad2-CX-P3	0.115321	1	Camk2a-CX-P3-vs-Syn1-CX-P3	0.053056	1	Gad2-CX-P3-vs-Syn1-CX-P3	-0.0622647	1	NA	NA	NA
Q9DB75	Cdip1	CX_Camk2a enriched	Camk2a-CX-P3-vs-CX-CONTROL	0.36157	0.0167787	Gad2-CX-P3-vs-CX-CONTROL	0.44286	0.00351435	Syn1-CX-P3-vs-CX-CONTROL	0.407443	0.00557853	Camk2a-CX-P3-vs-Gad2-CX-P3	-0.0812902	1	Camk2a-CX-P3-vs-Syn1-CX-P3	-0.0458731	1	Gad2-CX-P3-vs-Syn1-CX-P3	0.0354171	1	NA	NA	NA
Q9DBG3	Ap2b1	CX_Camk2a enriched	Camk2a-CX-P3-vs-CX-CONTROL	0.332665	9.46076e-05	Gad2-CX-P3-vs-CX-CONTROL	0.188987	0.0258208	Syn1-CX-P3-vs-CX-CONTROL	0.268157	0.00117497	Camk2a-CX-P3-vs-Gad2-CX-P3	0.143679	0.214314	Camk2a-CX-P3-vs-Syn1-CX-P3	0.0645089	1	Gad2-CX-P3-vs-Syn1-CX-P3	-0.0791697	1	NA	NA	NA
Q9DC28	Csnk1d	CX_Camk2a enriched	Camk2a-CX-P3-vs-CX-CONTROL	0.362217	0.0328709	Gad2-CX-P3-vs-CX-CONTROL	0.00969782	1	Syn1-CX-P3-vs-CX-CONTROL	0.240089	0.120268	Camk2a-CX-P3-vs-Gad2-CX-P3	0.352519	0.148415	Camk2a-CX-P3-vs-Syn1-CX-P3	0.122128	1	Gad2-CX-P3-vs-Syn1-CX-P3	-0.230391	0.34789	NA	NA	NA
Q9DCT8	Crip2	CX_Camk2a enriched	Camk2a-CX-P3-vs-CX-CONTROL	0.347212	0.00740747	Gad2-CX-P3-vs-CX-CONTROL	-0.430583	0.000820389	Syn1-CX-P3-vs-CX-CONTROL	0.108624	1	Camk2a-CX-P3-vs-Gad2-CX-P3	0.777794	8.51576e-06	Camk2a-CX-P3-vs-Syn1-CX-P3	0.238588	0.39855	Gad2-CX-P3-vs-Syn1-CX-P3	-0.539206	0.00314453	NA	NA	NA
Q9DD18	Dtd1	CX_Camk2a enriched	Camk2a-CX-P3-vs-CX-CONTROL	0.278382	0.00524453	Gad2-CX-P3-vs-CX-CONTROL	0.172759	0.078816	Syn1-CX-P3-vs-CX-CONTROL	0.174832	0.0560208	Camk2a-CX-P3-vs-Gad2-CX-P3	0.105624	1	Camk2a-CX-P3-vs-Syn1-CX-P3	0.103551	1	Gad2-CX-P3-vs-Syn1-CX-P3	-0.00207314	1	NA	NA	NA
Q9EPK7	Xpo7	CX_Camk2a enriched	Camk2a-CX-P3-vs-CX-CONTROL	0.329407	0.0129878	Gad2-CX-P3-vs-CX-CONTROL	0.150488	0.236645	Syn1-CX-P3-vs-CX-CONTROL	0.114012	1	Camk2a-CX-P3-vs-Gad2-CX-P3	0.178919	0.3066	Camk2a-CX-P3-vs-Syn1-CX-P3	0.215395	0.428879	Gad2-CX-P3-vs-Syn1-CX-P3	0.0364758	1	NA	NA	NA
Q9EQZ6	Rapgef4	CX_Camk2a enriched	Camk2a-CX-P3-vs-CX-CONTROL	0.411603	0.000251622	Gad2-CX-P3-vs-CX-CONTROL	0.432329	0.000108981	Syn1-CX-P3-vs-CX-CONTROL	0.318574	0.00343951	Camk2a-CX-P3-vs-Gad2-CX-P3	-0.0207252	1	Camk2a-CX-P3-vs-Syn1-CX-P3	0.093029	1	Gad2-CX-P3-vs-Syn1-CX-P3	0.113754	1	NA	NA	NA
Q9ER00	Stx12	CX_Camk2a enriched	Camk2a-CX-P3-vs-CX-CONTROL	0.285493	0.0071479	Gad2-CX-P3-vs-CX-CONTROL	0.130081	1	Syn1-CX-P3-vs-CX-CONTROL	0.228403	0.0227325	Camk2a-CX-P3-vs-Gad2-CX-P3	0.155413	0.273771	Camk2a-CX-P3-vs-Syn1-CX-P3	0.0570905	1	Gad2-CX-P3-vs-Syn1-CX-P3	-0.0983221	1	NA	NA	NA
Q9ESJ4	Nckipsd	CX_Camk2a enriched	Camk2a-CX-P3-vs-CX-CONTROL	0.294682	0.027084	Gad2-CX-P3-vs-CX-CONTROL	0.195131	0.136817	Syn1-CX-P3-vs-CX-CONTROL	0.301604	0.0182549	Camk2a-CX-P3-vs-Gad2-CX-P3	0.0995505	1	Camk2a-CX-P3-vs-Syn1-CX-P3	-0.00692231	1	Gad2-CX-P3-vs-Syn1-CX-P3	-0.106473	1	NA	NA	NA
Q9JIA1	Lgi1	CX_Camk2a enriched	Camk2a-CX-P3-vs-CX-CONTROL	0.349426	0.0154388	Gad2-CX-P3-vs-CX-CONTROL	0.0338175	1	Syn1-CX-P3-vs-CX-CONTROL	0.205779	0.113818	Camk2a-CX-P3-vs-Gad2-CX-P3	0.315609	0.126899	Camk2a-CX-P3-vs-Syn1-CX-P3	0.143647	0.482388	Gad2-CX-P3-vs-Syn1-CX-P3	-0.171962	0.379557	NA	NA	NA
Q9JKF6	Nectin1	CX_Camk2a enriched	Camk2a-CX-P3-vs-CX-CONTROL	0.297706	0.0487694	Gad2-CX-P3-vs-CX-CONTROL	0.038794	1	Syn1-CX-P3-vs-CX-CONTROL	0.257141	0.0663094	Camk2a-CX-P3-vs-Gad2-CX-P3	0.258912	0.216169	Camk2a-CX-P3-vs-Syn1-CX-P3	0.0405654	1	Gad2-CX-P3-vs-Syn1-CX-P3	-0.218347	0.33279	NA	NA	NA
Q9JKK7	Tmod2	CX_Camk2a enriched	Camk2a-CX-P3-vs-CX-CONTROL	0.259756	0.0256841	Gad2-CX-P3-vs-CX-CONTROL	0.140583	0.205448	Syn1-CX-P3-vs-CX-CONTROL	0.266685	0.0157498	Camk2a-CX-P3-vs-Gad2-CX-P3	0.119173	1	Camk2a-CX-P3-vs-Syn1-CX-P3	-0.00692934	1	Gad2-CX-P3-vs-Syn1-CX-P3	-0.126102	1	NA	NA	NA
Q9JKV1	Adrm1	CX_Camk2a enriched	Camk2a-CX-P3-vs-CX-CONTROL	0.352368	0.0143254	Gad2-CX-P3-vs-CX-CONTROL	0.392458	0.00688369	Syn1-CX-P3-vs-CX-CONTROL	0.220984	0.0943348	Camk2a-CX-P3-vs-Gad2-CX-P3	-0.0400891	1	Camk2a-CX-P3-vs-Syn1-CX-P3	0.131385	1	Gad2-CX-P3-vs-Syn1-CX-P3	0.171474	0.379557	NA	NA	NA
Q9JKY5	Hip1r	CX_Camk2a enriched	Camk2a-CX-P3-vs-CX-CONTROL	0.277049	0.0145345	Gad2-CX-P3-vs-CX-CONTROL	0.199262	0.0767437	Syn1-CX-P3-vs-CX-CONTROL	0.247111	0.0215083	Camk2a-CX-P3-vs-Gad2-CX-P3	0.0777864	1	Camk2a-CX-P3-vs-Syn1-CX-P3	0.0299375	1	Gad2-CX-P3-vs-Syn1-CX-P3	-0.0478489	1	NA	NA	NA
Q9JLM8	Dclk1	CX_Camk2a enriched	Camk2a-CX-P3-vs-CX-CONTROL	0.345666	0.0106665	Gad2-CX-P3-vs-CX-CONTROL	0.167673	0.19961	Syn1-CX-P3-vs-CX-CONTROL	0.334123	0.0104879	Camk2a-CX-P3-vs-Gad2-CX-P3	0.177993	0.317074	Camk2a-CX-P3-vs-Syn1-CX-P3	0.0115429	1	Gad2-CX-P3-vs-Syn1-CX-P3	-0.16645	0.370881	NA	NA	NA
Q9JME5	Ap3b2	CX_Camk2a enriched	Camk2a-CX-P3-vs-CX-CONTROL	0.248328	0.0478134	Gad2-CX-P3-vs-CX-CONTROL	0.332546	0.0084214	Syn1-CX-P3-vs-CX-CONTROL	0.333439	0.00635141	Camk2a-CX-P3-vs-Gad2-CX-P3	-0.0842182	1	Camk2a-CX-P3-vs-Syn1-CX-P3	-0.0851117	1	Gad2-CX-P3-vs-Syn1-CX-P3	-0.000893526	1	NA	NA	NA
Q9JMH9	Myo18a	CX_Camk2a enriched	Camk2a-CX-P3-vs-CX-CONTROL	0.354726	0.00796477	Gad2-CX-P3-vs-CX-CONTROL	-0.0933837	1	Syn1-CX-P3-vs-CX-CONTROL	0.268508	0.0323953	Camk2a-CX-P3-vs-Gad2-CX-P3	0.448109	0.0176414	Camk2a-CX-P3-vs-Syn1-CX-P3	0.0862179	1	Gad2-CX-P3-vs-Syn1-CX-P3	-0.361891	0.0803237	NA	NA	NA
Q9QUR7	Pin1	CX_Camk2a enriched	Camk2a-CX-P3-vs-CX-CONTROL	0.368938	0.0177889	Gad2-CX-P3-vs-CX-CONTROL	0.224279	0.143226	Syn1-CX-P3-vs-CX-CONTROL	0.327814	0.026845	Camk2a-CX-P3-vs-Gad2-CX-P3	0.144659	0.452823	Camk2a-CX-P3-vs-Syn1-CX-P3	0.0411244	1	Gad2-CX-P3-vs-Syn1-CX-P3	-0.103535	1	NA	NA	NA
Q9QVP9	Ptk2b	CX_Camk2a enriched	Camk2a-CX-P3-vs-CX-CONTROL	0.470242	0.0972359	Gad2-CX-P3-vs-CX-CONTROL	-0.391332	0.169694	Syn1-CX-P3-vs-CX-CONTROL	0.367864	0.157414	Camk2a-CX-P3-vs-Gad2-CX-P3	0.861574	0.032991	Camk2a-CX-P3-vs-Syn1-CX-P3	0.102378	1	Gad2-CX-P3-vs-Syn1-CX-P3	-0.759196	0.0885498	NA	NA	NA
Q9QWI6	Srcin1	CX_Camk2a enriched	Camk2a-CX-P3-vs-CX-CONTROL	0.332632	0.0101649	Gad2-CX-P3-vs-CX-CONTROL	0.435448	0.000737458	Syn1-CX-P3-vs-CX-CONTROL	0.389368	0.00196004	Camk2a-CX-P3-vs-Gad2-CX-P3	-0.102816	1	Camk2a-CX-P3-vs-Syn1-CX-P3	-0.0567361	1	Gad2-CX-P3-vs-Syn1-CX-P3	0.0460803	1	NA	NA	NA
Q9QXL2	Kif21a	CX_Camk2a enriched	Camk2a-CX-P3-vs-CX-CONTROL	0.333714	0.00268931	Gad2-CX-P3-vs-CX-CONTROL	0.311268	0.00532773	Syn1-CX-P3-vs-CX-CONTROL	0.378132	0.000523267	Camk2a-CX-P3-vs-Gad2-CX-P3	0.0224468	1	Camk2a-CX-P3-vs-Syn1-CX-P3	-0.0444178	1	Gad2-CX-P3-vs-Syn1-CX-P3	-0.0668646	1	NA	NA	NA
Q9QXY6	Ehd3	CX_Camk2a enriched	Camk2a-CX-P3-vs-CX-CONTROL	0.249497	0.0175181	Gad2-CX-P3-vs-CX-CONTROL	0.0358888	1	Syn1-CX-P3-vs-CX-CONTROL	0.295746	0.00373353	Camk2a-CX-P3-vs-Gad2-CX-P3	0.213609	0.155433	Camk2a-CX-P3-vs-Syn1-CX-P3	-0.0462485	1	Gad2-CX-P3-vs-Syn1-CX-P3	-0.259857	0.110515	NA	NA	NA
Q9QYB8	Add2	CX_Camk2a enriched	Camk2a-CX-P3-vs-CX-CONTROL	0.305949	0.0155554	Gad2-CX-P3-vs-CX-CONTROL	0.0194066	1	Syn1-CX-P3-vs-CX-CONTROL	0.278016	0.0217058	Camk2a-CX-P3-vs-Gad2-CX-P3	0.286542	0.113843	Camk2a-CX-P3-vs-Syn1-CX-P3	0.0279331	1	Gad2-CX-P3-vs-Syn1-CX-P3	-0.258609	0.187486	NA	NA	NA
Q9QYX7	Pclo	CX_Camk2a enriched	Camk2a-CX-P3-vs-CX-CONTROL	0.34805	0.00416559	Gad2-CX-P3-vs-CX-CONTROL	0.232855	0.056256	Syn1-CX-P3-vs-CX-CONTROL	0.364174	0.00214929	Camk2a-CX-P3-vs-Gad2-CX-P3	0.115195	1	Camk2a-CX-P3-vs-Syn1-CX-P3	-0.0161241	1	Gad2-CX-P3-vs-Syn1-CX-P3	-0.131319	1	NA	NA	NA
Q9QZ88	Vps29	CX_Camk2a enriched	Camk2a-CX-P3-vs-CX-CONTROL	0.276493	0.0452166	Gad2-CX-P3-vs-CX-CONTROL	-0.042193	1	Syn1-CX-P3-vs-CX-CONTROL	0.170365	0.164366	Camk2a-CX-P3-vs-Gad2-CX-P3	0.318686	0.10969	Camk2a-CX-P3-vs-Syn1-CX-P3	0.106128	1	Gad2-CX-P3-vs-Syn1-CX-P3	-0.212558	0.306128	NA	NA	NA
Q9QZM0	Ubqln2	CX_Camk2a enriched	Camk2a-CX-P3-vs-CX-CONTROL	0.268621	0.0293625	Gad2-CX-P3-vs-CX-CONTROL	0.478896	0.000101045	Syn1-CX-P3-vs-CX-CONTROL	0.24447	0.0351025	Camk2a-CX-P3-vs-Gad2-CX-P3	-0.210274	0.21729	Camk2a-CX-P3-vs-Syn1-CX-P3	0.024151	1	Gad2-CX-P3-vs-Syn1-CX-P3	0.234425	0.22311	NA	NA	NA
Q9QZQ1	Afdn	CX_Camk2a enriched	Camk2a-CX-P3-vs-CX-CONTROL	0.344909	0.0260542	Gad2-CX-P3-vs-CX-CONTROL	0.0884509	1	Syn1-CX-P3-vs-CX-CONTROL	0.247327	0.0790415	Camk2a-CX-P3-vs-Gad2-CX-P3	0.256458	0.228343	Camk2a-CX-P3-vs-Syn1-CX-P3	0.0975817	1	Gad2-CX-P3-vs-Syn1-CX-P3	-0.158876	0.422976	NA	NA	NA
Q9R0K7	Atp2b2	CX_Camk2a enriched	Camk2a-CX-P3-vs-CX-CONTROL	0.27752	0.0392206	Gad2-CX-P3-vs-CX-CONTROL	0.076688	1	Syn1-CX-P3-vs-CX-CONTROL	0.301319	0.018781	Camk2a-CX-P3-vs-Gad2-CX-P3	0.200832	0.269912	Camk2a-CX-P3-vs-Syn1-CX-P3	-0.0237983	1	Gad2-CX-P3-vs-Syn1-CX-P3	-0.224631	0.274436	NA	NA	NA
Q9R0Q6	Arpc1a	CX_Camk2a enriched	Camk2a-CX-P3-vs-CX-CONTROL	0.333938	0.0152032	Gad2-CX-P3-vs-CX-CONTROL	0.0929103	1	Syn1-CX-P3-vs-CX-CONTROL	0.235234	0.0651955	Camk2a-CX-P3-vs-Gad2-CX-P3	0.241028	0.208273	Camk2a-CX-P3-vs-Syn1-CX-P3	0.0987045	1	Gad2-CX-P3-vs-Syn1-CX-P3	-0.142323	0.421576	NA	NA	NA
Q9R0Q7	Ptges3	CX_Camk2a enriched	Camk2a-CX-P3-vs-CX-CONTROL	0.428426	0.0143778	Gad2-CX-P3-vs-CX-CONTROL	0.151556	0.341648	Syn1-CX-P3-vs-CX-CONTROL	0.331221	0.041521	Camk2a-CX-P3-vs-Gad2-CX-P3	0.276869	0.244065	Camk2a-CX-P3-vs-Syn1-CX-P3	0.0972046	1	Gad2-CX-P3-vs-Syn1-CX-P3	-0.179665	0.422976	NA	NA	NA
Q9R0Y5	Ak1	CX_Camk2a enriched	Camk2a-CX-P3-vs-CX-CONTROL	0.26347	0.0154388	Gad2-CX-P3-vs-CX-CONTROL	0.253035	0.0197875	Syn1-CX-P3-vs-CX-CONTROL	0.238366	0.0207373	Camk2a-CX-P3-vs-Gad2-CX-P3	0.0104344	1	Camk2a-CX-P3-vs-Syn1-CX-P3	0.0251033	1	Gad2-CX-P3-vs-Syn1-CX-P3	0.0146689	1	NA	NA	NA
Q9R111	Gda	CX_Camk2a enriched	Camk2a-CX-P3-vs-CX-CONTROL	0.0547017	1	Gad2-CX-P3-vs-CX-CONTROL	-0.59849	0.00897951	Syn1-CX-P3-vs-CX-CONTROL	0.196217	0.313476	Camk2a-CX-P3-vs-Gad2-CX-P3	0.653191	0.0432289	Camk2a-CX-P3-vs-Syn1-CX-P3	-0.141515	0.58723	Gad2-CX-P3-vs-Syn1-CX-P3	-0.794707	0.0177109	NA	NA	NA
Q9R1Q9	Atp6ap1	CX_Camk2a enriched	Camk2a-CX-P3-vs-CX-CONTROL	0.345082	0.0233611	Gad2-CX-P3-vs-CX-CONTROL	0.413085	0.00657437	Syn1-CX-P3-vs-CX-CONTROL	0.317805	0.0264301	Camk2a-CX-P3-vs-Gad2-CX-P3	-0.0680028	1	Camk2a-CX-P3-vs-Syn1-CX-P3	0.0272771	1	Gad2-CX-P3-vs-Syn1-CX-P3	0.0952799	1	NA	NA	NA
Q9R1T4	Septin6	CX_Camk2a enriched	Camk2a-CX-P3-vs-CX-CONTROL	0.26185	0.0455658	Gad2-CX-P3-vs-CX-CONTROL	0.108458	1	Syn1-CX-P3-vs-CX-CONTROL	0.306712	0.0149931	Camk2a-CX-P3-vs-Gad2-CX-P3	0.153391	0.367233	Camk2a-CX-P3-vs-Syn1-CX-P3	-0.0448628	1	Gad2-CX-P3-vs-Syn1-CX-P3	-0.198254	0.31411	NA	NA	NA
Q9R1V4	Adam11	CX_Camk2a enriched	Camk2a-CX-P3-vs-CX-CONTROL	0.333694	0.0824639	Gad2-CX-P3-vs-CX-CONTROL	-0.23413	0.206936	Syn1-CX-P3-vs-CX-CONTROL	0.284948	0.103719	Camk2a-CX-P3-vs-Gad2-CX-P3	0.567824	0.0395753	Camk2a-CX-P3-vs-Syn1-CX-P3	0.0487454	1	Gad2-CX-P3-vs-Syn1-CX-P3	-0.519079	0.083738	NA	NA	NA
Q9R1V6	Adam22	CX_Camk2a enriched	Camk2a-CX-P3-vs-CX-CONTROL	0.285785	0.0250428	Gad2-CX-P3-vs-CX-CONTROL	0.0599175	1	Syn1-CX-P3-vs-CX-CONTROL	0.226106	0.0566569	Camk2a-CX-P3-vs-Gad2-CX-P3	0.225867	0.206211	Camk2a-CX-P3-vs-Syn1-CX-P3	0.0596785	1	Gad2-CX-P3-vs-Syn1-CX-P3	-0.166189	0.358337	NA	NA	NA
Q9WTT4	Atp6v1g2	CX_Camk2a enriched	Camk2a-CX-P3-vs-CX-CONTROL	0.31584	0.0132672	Gad2-CX-P3-vs-CX-CONTROL	0.382548	0.00269665	Syn1-CX-P3-vs-CX-CONTROL	0.27174	0.0248655	Camk2a-CX-P3-vs-Gad2-CX-P3	-0.0667086	1	Camk2a-CX-P3-vs-Syn1-CX-P3	0.0440995	1	Gad2-CX-P3-vs-Syn1-CX-P3	0.110808	1	NA	NA	NA
Q9WV31	Arc	CX_Camk2a enriched	Camk2a-CX-P3-vs-CX-CONTROL	0.410619	0.0233744	Gad2-CX-P3-vs-CX-CONTROL	-0.790369	1.28474e-05	Syn1-CX-P3-vs-CX-CONTROL	0.415484	0.0160075	Camk2a-CX-P3-vs-Gad2-CX-P3	1.20099	1.73047e-06	Camk2a-CX-P3-vs-Syn1-CX-P3	-0.00486598	1	Gad2-CX-P3-vs-Syn1-CX-P3	-1.20585	2.69308e-06	NA	NA	NA
Q9WV34	Mpp2	CX_Camk2a enriched	Camk2a-CX-P3-vs-CX-CONTROL	0.390513	0.0121012	Gad2-CX-P3-vs-CX-CONTROL	-0.149121	0.305661	Syn1-CX-P3-vs-CX-CONTROL	0.232298	0.102161	Camk2a-CX-P3-vs-Gad2-CX-P3	0.539633	0.0138396	Camk2a-CX-P3-vs-Syn1-CX-P3	0.158214	0.478933	Gad2-CX-P3-vs-Syn1-CX-P3	-0.381419	0.114054	NA	NA	NA
Q9WV69	Dmtn	CX_Camk2a enriched	Camk2a-CX-P3-vs-CX-CONTROL	0.400247	0.0262098	Gad2-CX-P3-vs-CX-CONTROL	0.0492395	1	Syn1-CX-P3-vs-CX-CONTROL	0.385646	0.0264301	Camk2a-CX-P3-vs-Gad2-CX-P3	0.351007	0.168347	Camk2a-CX-P3-vs-Syn1-CX-P3	0.0146013	1	Gad2-CX-P3-vs-Syn1-CX-P3	-0.336406	0.231694	NA	NA	NA
Q9WVJ2	Psmd13	CX_Camk2a enriched	Camk2a-CX-P3-vs-CX-CONTROL	0.297729	0.00413661	Gad2-CX-P3-vs-CX-CONTROL	0.251334	0.0159676	Syn1-CX-P3-vs-CX-CONTROL	0.144539	0.12291	Camk2a-CX-P3-vs-Gad2-CX-P3	0.0463949	1	Camk2a-CX-P3-vs-Syn1-CX-P3	0.15319	0.443066	Gad2-CX-P3-vs-Syn1-CX-P3	0.106795	1	NA	NA	NA
Q9WVQ1	Magi2	CX_Camk2a enriched	Camk2a-CX-P3-vs-CX-CONTROL	0.330939	0.0161881	Gad2-CX-P3-vs-CX-CONTROL	0.201669	0.140212	Syn1-CX-P3-vs-CX-CONTROL	0.339298	0.0116271	Camk2a-CX-P3-vs-Gad2-CX-P3	0.12927	1	Camk2a-CX-P3-vs-Syn1-CX-P3	-0.0083588	1	Gad2-CX-P3-vs-Syn1-CX-P3	-0.137629	0.434076	NA	NA	NA
Q9Z0P4	Palm	CX_Camk2a enriched	Camk2a-CX-P3-vs-CX-CONTROL	0.416151	1.93877e-05	Gad2-CX-P3-vs-CX-CONTROL	0.017261	1	Syn1-CX-P3-vs-CX-CONTROL	0.235641	0.0100259	Camk2a-CX-P3-vs-Gad2-CX-P3	0.39889	0.00282631	Camk2a-CX-P3-vs-Syn1-CX-P3	0.18051	0.396713	Gad2-CX-P3-vs-Syn1-CX-P3	-0.21838	0.139201	NA	NA	NA
Q9Z0P5	Twf2	CX_Camk2a enriched	Camk2a-CX-P3-vs-CX-CONTROL	0.354623	0.0157515	Gad2-CX-P3-vs-CX-CONTROL	-0.087676	1	Syn1-CX-P3-vs-CX-CONTROL	0.238291	0.0781653	Camk2a-CX-P3-vs-Gad2-CX-P3	0.442299	0.0339143	Camk2a-CX-P3-vs-Syn1-CX-P3	0.116332	1	Gad2-CX-P3-vs-Syn1-CX-P3	-0.325967	0.153682	NA	NA	NA
Q9Z0Y1	Dctn3	CX_Camk2a enriched	Camk2a-CX-P3-vs-CX-CONTROL	0.295653	0.00648353	Gad2-CX-P3-vs-CX-CONTROL	0.127016	1	Syn1-CX-P3-vs-CX-CONTROL	0.2746	0.0085241	Camk2a-CX-P3-vs-Gad2-CX-P3	0.168637	0.25166	Camk2a-CX-P3-vs-Syn1-CX-P3	0.0210533	1	Gad2-CX-P3-vs-Syn1-CX-P3	-0.147584	0.34529	NA	NA	NA
Q9Z1B3	Plcb1	CX_Camk2a enriched	Camk2a-CX-P3-vs-CX-CONTROL	0.303042	0.0174641	Gad2-CX-P3-vs-CX-CONTROL	0.0845268	1	Syn1-CX-P3-vs-CX-CONTROL	0.274486	0.0231765	Camk2a-CX-P3-vs-Gad2-CX-P3	0.218515	0.215612	Camk2a-CX-P3-vs-Syn1-CX-P3	0.0285563	1	Gad2-CX-P3-vs-Syn1-CX-P3	-0.189959	0.317143	NA	NA	NA
Q9Z1G4	Atp6v0a1	CX_Camk2a enriched	Camk2a-CX-P3-vs-CX-CONTROL	0.291364	0.00314454	Gad2-CX-P3-vs-CX-CONTROL	0.262277	0.00794199	Syn1-CX-P3-vs-CX-CONTROL	0.307861	0.00139774	Camk2a-CX-P3-vs-Gad2-CX-P3	0.0290873	1	Camk2a-CX-P3-vs-Syn1-CX-P3	-0.0164971	1	Gad2-CX-P3-vs-Syn1-CX-P3	-0.0455844	1	NA	NA	NA
Q9Z1L5	Cacna2d3	CX_Camk2a enriched	Camk2a-CX-P3-vs-CX-CONTROL	0.339975	0.0333369	Gad2-CX-P3-vs-CX-CONTROL	0.42395	0.00880472	Syn1-CX-P3-vs-CX-CONTROL	0.328588	0.0308316	Camk2a-CX-P3-vs-Gad2-CX-P3	-0.0839759	1	Camk2a-CX-P3-vs-Syn1-CX-P3	0.0113865	1	Gad2-CX-P3-vs-Syn1-CX-P3	0.0953623	1	NA	NA	NA
Q9Z1S5	Septin3	CX_Camk2a enriched	Camk2a-CX-P3-vs-CX-CONTROL	0.309868	0.00100558	Gad2-CX-P3-vs-CX-CONTROL	0.165766	0.0740608	Syn1-CX-P3-vs-CX-CONTROL	0.315991	0.00053189	Camk2a-CX-P3-vs-Gad2-CX-P3	0.144102	0.255864	Camk2a-CX-P3-vs-Syn1-CX-P3	-0.0061229	1	Gad2-CX-P3-vs-Syn1-CX-P3	-0.150225	0.281438	NA	NA	NA
Q9Z1W9	Stk39	CX_Camk2a enriched	Camk2a-CX-P3-vs-CX-CONTROL	0.52822	0.0443192	Gad2-CX-P3-vs-CX-CONTROL	0.641062	0.0141347	Syn1-CX-P3-vs-CX-CONTROL	0.232307	0.295457	Camk2a-CX-P3-vs-Gad2-CX-P3	-0.112842	1	Camk2a-CX-P3-vs-Syn1-CX-P3	0.295912	0.462625	Gad2-CX-P3-vs-Syn1-CX-P3	0.408754	0.300048	NA	NA	NA
Q9Z218	Dpp6	CX_Camk2a enriched	Camk2a-CX-P3-vs-CX-CONTROL	0.252851	0.0191003	Gad2-CX-P3-vs-CX-CONTROL	0.276987	0.00999139	Syn1-CX-P3-vs-CX-CONTROL	0.345002	0.0010427	Camk2a-CX-P3-vs-Gad2-CX-P3	-0.0241364	1	Camk2a-CX-P3-vs-Syn1-CX-P3	-0.0921511	1	Gad2-CX-P3-vs-Syn1-CX-P3	-0.0680147	1	NA	NA	NA
Q9Z2D0	Mtmr9	CX_Camk2a enriched	Camk2a-CX-P3-vs-CX-CONTROL	0.519552	0.0320567	Gad2-CX-P3-vs-CX-CONTROL	0.405412	0.114942	Syn1-CX-P3-vs-CX-CONTROL	0.450218	0.0559347	Camk2a-CX-P3-vs-Gad2-CX-P3	0.11414	1	Camk2a-CX-P3-vs-Syn1-CX-P3	0.0693337	1	Gad2-CX-P3-vs-Syn1-CX-P3	-0.044806	1	NA	NA	NA
Q9Z2H2	Rgs6	CX_Camk2a enriched	Camk2a-CX-P3-vs-CX-CONTROL	0.38692	0.0145345	Gad2-CX-P3-vs-CX-CONTROL	0.104784	1	Syn1-CX-P3-vs-CX-CONTROL	0.20287	0.151334	Camk2a-CX-P3-vs-Gad2-CX-P3	0.282136	0.201464	Camk2a-CX-P3-vs-Syn1-CX-P3	0.184051	0.459949	Gad2-CX-P3-vs-Syn1-CX-P3	-0.0980859	1	NA	NA	NA
Q9Z2H5	Epb41l1	CX_Camk2a enriched	Camk2a-CX-P3-vs-CX-CONTROL	0.251934	0.0256823	Gad2-CX-P3-vs-CX-CONTROL	0.399642	0.00043727	Syn1-CX-P3-vs-CX-CONTROL	0.261705	0.0163406	Camk2a-CX-P3-vs-Gad2-CX-P3	-0.147708	0.320361	Camk2a-CX-P3-vs-Syn1-CX-P3	-0.00977085	1	Gad2-CX-P3-vs-Syn1-CX-P3	0.137937	0.374074	NA	NA	NA
Q9Z2Q6	Septin5	CX_Camk2a enriched	Camk2a-CX-P3-vs-CX-CONTROL	0.280857	0.00849961	Gad2-CX-P3-vs-CX-CONTROL	-0.0994368	1	Syn1-CX-P3-vs-CX-CONTROL	0.225906	0.0242456	Camk2a-CX-P3-vs-Gad2-CX-P3	0.380293	0.0116741	Camk2a-CX-P3-vs-Syn1-CX-P3	0.0549502	1	Gad2-CX-P3-vs-Syn1-CX-P3	-0.325343	0.0403388	NA	NA	NA
Q9Z2W8	Gria4	CX_Camk2a enriched	Camk2a-CX-P3-vs-CX-CONTROL	0.671641	0.0172232	Gad2-CX-P3-vs-CX-CONTROL	0.0364918	1	Syn1-CX-P3-vs-CX-CONTROL	0.291605	0.229996	Camk2a-CX-P3-vs-Gad2-CX-P3	0.635149	0.117955	Camk2a-CX-P3-vs-Syn1-CX-P3	0.380036	0.452933	Gad2-CX-P3-vs-Syn1-CX-P3	-0.255113	0.464132	NA	NA	NA
Q9Z2W9	Gria3	CX_Camk2a enriched	Camk2a-CX-P3-vs-CX-CONTROL	0.495252	0.00489328	Gad2-CX-P3-vs-CX-CONTROL	-0.435817	0.0119677	Syn1-CX-P3-vs-CX-CONTROL	0.262344	0.0966541	Camk2a-CX-P3-vs-Gad2-CX-P3	0.931069	9.42243e-05	Camk2a-CX-P3-vs-Syn1-CX-P3	0.232908	0.452933	Gad2-CX-P3-vs-Syn1-CX-P3	-0.698161	0.00529044	NA	NA	NA
Q9Z2Y3	Homer1	CX_Camk2a enriched	Camk2a-CX-P3-vs-CX-CONTROL	0.384499	0.00727306	Gad2-CX-P3-vs-CX-CONTROL	-0.426022	0.00333044	Syn1-CX-P3-vs-CX-CONTROL	0.224468	0.0900899	Camk2a-CX-P3-vs-Gad2-CX-P3	0.810521	2.1499e-05	Camk2a-CX-P3-vs-Syn1-CX-P3	0.160031	0.460563	Gad2-CX-P3-vs-Syn1-CX-P3	-0.65049	0.00130444	NA	NA	NA
A2A5R2	Arfgef2	CX_Gad2 enriched	Camk2a-CX-P3-vs-CX-CONTROL	-0.202596	0.248965	Gad2-CX-P3-vs-CX-CONTROL	0.494127	0.00776335	Syn1-CX-P3-vs-CX-CONTROL	0.170532	0.278334	Camk2a-CX-P3-vs-Gad2-CX-P3	-0.696723	0.00715896	Camk2a-CX-P3-vs-Syn1-CX-P3	-0.373128	0.396713	Gad2-CX-P3-vs-Syn1-CX-P3	0.323596	0.252394	NA	NA	NA
A2ALU4	Shroom2	CX_Gad2 enriched	Camk2a-CX-P3-vs-CX-CONTROL	0.242902	0.330265	Gad2-CX-P3-vs-CX-CONTROL	0.615896	0.0240742	Syn1-CX-P3-vs-CX-CONTROL	0.328681	0.169146	Camk2a-CX-P3-vs-Gad2-CX-P3	-0.372994	0.293146	Camk2a-CX-P3-vs-Syn1-CX-P3	-0.0857795	1	Gad2-CX-P3-vs-Syn1-CX-P3	0.287214	0.411715	NA	NA	NA
A2AN08	Ubr4	CX_Gad2 enriched	Camk2a-CX-P3-vs-CX-CONTROL	0.151286	0.273791	Gad2-CX-P3-vs-CX-CONTROL	0.430436	0.00324582	Syn1-CX-P3-vs-CX-CONTROL	0.31432	0.0234044	Camk2a-CX-P3-vs-Gad2-CX-P3	-0.27915	0.176393	Camk2a-CX-P3-vs-Syn1-CX-P3	-0.163034	0.465108	Gad2-CX-P3-vs-Syn1-CX-P3	0.116116	1	NA	NA	NA
A2AQ25	Skt	CX_Gad2 enriched	Camk2a-CX-P3-vs-CX-CONTROL	0.252589	0.14104	Gad2-CX-P3-vs-CX-CONTROL	0.943214	1.06196e-07	Syn1-CX-P3-vs-CX-CONTROL	0.446191	0.00925656	Camk2a-CX-P3-vs-Gad2-CX-P3	-0.690625	0.00511067	Camk2a-CX-P3-vs-Syn1-CX-P3	-0.193602	0.466863	Gad2-CX-P3-vs-Syn1-CX-P3	0.497023	0.0665404	NA	NA	NA
E9Q7X7	Nrxn2	CX_Gad2 enriched	Camk2a-CX-P3-vs-CX-CONTROL	-0.153254	0.44261	Gad2-CX-P3-vs-CX-CONTROL	0.521845	0.0200272	Syn1-CX-P3-vs-CX-CONTROL	0.355814	0.0822234	Camk2a-CX-P3-vs-Gad2-CX-P3	-0.675099	0.0315492	Camk2a-CX-P3-vs-Syn1-CX-P3	-0.509067	0.374053	Gad2-CX-P3-vs-Syn1-CX-P3	0.166031	0.524808	NA	NA	NA
F6W8I0	Yjefn3	CX_Gad2 enriched	Camk2a-CX-P3-vs-CX-CONTROL	-0.130257	1	Gad2-CX-P3-vs-CX-CONTROL	1.25024	0.00762991	Syn1-CX-P3-vs-CX-CONTROL	0.0193353	1	Camk2a-CX-P3-vs-Gad2-CX-P3	-1.3805	0.031311	Camk2a-CX-P3-vs-Syn1-CX-P3	-0.149592	0.754295	Gad2-CX-P3-vs-Syn1-CX-P3	1.23091	0.080783	NA	NA	NA
O08529	Capn2	CX_Gad2 enriched	Camk2a-CX-P3-vs-CX-CONTROL	-0.491113	0.0343779	Gad2-CX-P3-vs-CX-CONTROL	0.447041	0.0561294	Syn1-CX-P3-vs-CX-CONTROL	0.114509	1	Camk2a-CX-P3-vs-Gad2-CX-P3	-0.938155	0.00409821	Camk2a-CX-P3-vs-Syn1-CX-P3	-0.605622	0.302527	Gad2-CX-P3-vs-Syn1-CX-P3	0.332532	0.334305	NA	NA	NA
O08539	Bin1	CX_Gad2 enriched	Camk2a-CX-P3-vs-CX-CONTROL	0.316094	0.000282055	Gad2-CX-P3-vs-CX-CONTROL	0.399347	3.56733e-06	Syn1-CX-P3-vs-CX-CONTROL	0.33472	7.72972e-05	Camk2a-CX-P3-vs-Gad2-CX-P3	-0.0832536	1	Camk2a-CX-P3-vs-Syn1-CX-P3	-0.0186265	1	Gad2-CX-P3-vs-Syn1-CX-P3	0.0646272	1	NA	NA	NA
O08585	Clta	CX_Gad2 enriched	Camk2a-CX-P3-vs-CX-CONTROL	0.31816	0.0380997	Gad2-CX-P3-vs-CX-CONTROL	0.403606	0.00789014	Syn1-CX-P3-vs-CX-CONTROL	0.354241	0.0148234	Camk2a-CX-P3-vs-Gad2-CX-P3	-0.0854456	1	Camk2a-CX-P3-vs-Syn1-CX-P3	-0.0360805	1	Gad2-CX-P3-vs-Syn1-CX-P3	0.0493651	1	NA	NA	NA
O08915	Aip	CX_Gad2 enriched	Camk2a-CX-P3-vs-CX-CONTROL	-0.0686386	1	Gad2-CX-P3-vs-CX-CONTROL	0.396969	0.0127723	Syn1-CX-P3-vs-CX-CONTROL	0.286325	0.0533377	Camk2a-CX-P3-vs-Gad2-CX-P3	-0.465608	0.0389132	Camk2a-CX-P3-vs-Syn1-CX-P3	-0.354964	0.380047	Gad2-CX-P3-vs-Syn1-CX-P3	0.110644	1	NA	NA	NA
O09061	Psmb1	CX_Gad2 enriched	Camk2a-CX-P3-vs-CX-CONTROL	0.106375	1	Gad2-CX-P3-vs-CX-CONTROL	0.478099	0.0199755	Syn1-CX-P3-vs-CX-CONTROL	0.120849	1	Camk2a-CX-P3-vs-Gad2-CX-P3	-0.371724	0.196632	Camk2a-CX-P3-vs-Syn1-CX-P3	-0.0144741	1	Gad2-CX-P3-vs-Syn1-CX-P3	0.35725	0.259056	NA	NA	NA
O09131	Gsto1	CX_Gad2 enriched	Camk2a-CX-P3-vs-CX-CONTROL	0.0465311	1	Gad2-CX-P3-vs-CX-CONTROL	0.571242	0.00068334	Syn1-CX-P3-vs-CX-CONTROL	0.059056	1	Camk2a-CX-P3-vs-Gad2-CX-P3	-0.524711	0.0269183	Camk2a-CX-P3-vs-Syn1-CX-P3	-0.0125249	1	Gad2-CX-P3-vs-Syn1-CX-P3	0.512186	0.0418539	NA	NA	NA
O35098	Dpysl4	CX_Gad2 enriched	Camk2a-CX-P3-vs-CX-CONTROL	0.204761	0.120396	Gad2-CX-P3-vs-CX-CONTROL	0.311774	0.0205291	Syn1-CX-P3-vs-CX-CONTROL	0.294851	0.0209937	Camk2a-CX-P3-vs-Gad2-CX-P3	-0.107013	1	Camk2a-CX-P3-vs-Syn1-CX-P3	-0.0900903	1	Gad2-CX-P3-vs-Syn1-CX-P3	0.016923	1	NA	NA	NA
O35343	Kpna4	CX_Gad2 enriched	Camk2a-CX-P3-vs-CX-CONTROL	0.105259	1	Gad2-CX-P3-vs-CX-CONTROL	0.468297	0.0196051	Syn1-CX-P3-vs-CX-CONTROL	0.354895	0.0560208	Camk2a-CX-P3-vs-Gad2-CX-P3	-0.363038	0.195593	Camk2a-CX-P3-vs-Syn1-CX-P3	-0.249636	0.457379	Gad2-CX-P3-vs-Syn1-CX-P3	0.113402	1	NA	NA	NA
O35344	Kpna3	CX_Gad2 enriched	Camk2a-CX-P3-vs-CX-CONTROL	0.105491	1	Gad2-CX-P3-vs-CX-CONTROL	0.283399	0.0349414	Syn1-CX-P3-vs-CX-CONTROL	0.287246	0.0241811	Camk2a-CX-P3-vs-Gad2-CX-P3	-0.177908	0.316432	Camk2a-CX-P3-vs-Syn1-CX-P3	-0.181755	0.452933	Gad2-CX-P3-vs-Syn1-CX-P3	-0.003847	1	NA	NA	NA
O35551	Rabep1	CX_Gad2 enriched	Camk2a-CX-P3-vs-CX-CONTROL	0.320998	0.0314944	Gad2-CX-P3-vs-CX-CONTROL	0.379054	0.0115558	Syn1-CX-P3-vs-CX-CONTROL	0.301411	0.0325374	Camk2a-CX-P3-vs-Gad2-CX-P3	-0.0580568	1	Camk2a-CX-P3-vs-Syn1-CX-P3	0.019587	1	Gad2-CX-P3-vs-Syn1-CX-P3	0.0776438	1	NA	NA	NA
O35609	Scamp3	CX_Gad2 enriched	Camk2a-CX-P3-vs-CX-CONTROL	0.177296	0.142844	Gad2-CX-P3-vs-CX-CONTROL	0.344772	0.0060689	Syn1-CX-P3-vs-CX-CONTROL	0.295011	0.0139367	Camk2a-CX-P3-vs-Gad2-CX-P3	-0.167476	0.306702	Camk2a-CX-P3-vs-Syn1-CX-P3	-0.117715	1	Gad2-CX-P3-vs-Syn1-CX-P3	0.0497611	1	NA	NA	NA
O35633	Slc32a1	CX_Gad2 enriched	Camk2a-CX-P3-vs-CX-CONTROL	-0.231253	0.0810739	Gad2-CX-P3-vs-CX-CONTROL	1.74824	5.10147e-14	Syn1-CX-P3-vs-CX-CONTROL	0.457102	0.000496651	Camk2a-CX-P3-vs-Gad2-CX-P3	-1.97949	7.74936e-14	Camk2a-CX-P3-vs-Syn1-CX-P3	-0.688355	0.000902039	Gad2-CX-P3-vs-Syn1-CX-P3	1.29113	6.49703e-13	NA	NA	NA
O35643	Ap1b1	CX_Gad2 enriched	Camk2a-CX-P3-vs-CX-CONTROL	0.193281	0.0373741	Gad2-CX-P3-vs-CX-CONTROL	0.352784	0.00015589	Syn1-CX-P3-vs-CX-CONTROL	0.368799	5.94837e-05	Camk2a-CX-P3-vs-Gad2-CX-P3	-0.159503	0.215225	Camk2a-CX-P3-vs-Syn1-CX-P3	-0.175518	0.396713	Gad2-CX-P3-vs-Syn1-CX-P3	-0.0160149	1	NA	NA	NA
O35678	Mgll	CX_Gad2 enriched	Camk2a-CX-P3-vs-CX-CONTROL	-0.00599276	1	Gad2-CX-P3-vs-CX-CONTROL	0.393456	0.0175364	Syn1-CX-P3-vs-CX-CONTROL	0.169824	0.236376	Camk2a-CX-P3-vs-Gad2-CX-P3	-0.399448	0.0935688	Camk2a-CX-P3-vs-Syn1-CX-P3	-0.175817	0.469405	Gad2-CX-P3-vs-Syn1-CX-P3	0.223631	0.34789	NA	NA	NA
O35681	Syt3	CX_Gad2 enriched	Camk2a-CX-P3-vs-CX-CONTROL	0.333607	0.153803	Gad2-CX-P3-vs-CX-CONTROL	0.568445	0.019993	Syn1-CX-P3-vs-CX-CONTROL	0.432948	0.0559572	Camk2a-CX-P3-vs-Gad2-CX-P3	-0.234837	0.432236	Camk2a-CX-P3-vs-Syn1-CX-P3	-0.0993408	1	Gad2-CX-P3-vs-Syn1-CX-P3	0.135497	1	NA	NA	NA
O35864	Cops5	CX_Gad2 enriched	Camk2a-CX-P3-vs-CX-CONTROL	0.257784	0.0121779	Gad2-CX-P3-vs-CX-CONTROL	0.306585	0.00255909	Syn1-CX-P3-vs-CX-CONTROL	0.289746	0.00331329	Camk2a-CX-P3-vs-Gad2-CX-P3	-0.0488008	1	Camk2a-CX-P3-vs-Syn1-CX-P3	-0.0319621	1	Gad2-CX-P3-vs-Syn1-CX-P3	0.0168387	1	NA	NA	NA
O35927	Ctnnd2	CX_Gad2 enriched	Camk2a-CX-P3-vs-CX-CONTROL	0.28425	0.013592	Gad2-CX-P3-vs-CX-CONTROL	0.35564	0.00193033	Syn1-CX-P3-vs-CX-CONTROL	0.167947	0.106753	Camk2a-CX-P3-vs-Gad2-CX-P3	-0.07139	1	Camk2a-CX-P3-vs-Syn1-CX-P3	0.116303	1	Gad2-CX-P3-vs-Syn1-CX-P3	0.187693	0.277195	NA	NA	NA
O35954	Pitpnm1	CX_Gad2 enriched	Camk2a-CX-P3-vs-CX-CONTROL	0.237876	0.0795824	Gad2-CX-P3-vs-CX-CONTROL	0.289666	0.0353493	Syn1-CX-P3-vs-CX-CONTROL	0.245944	0.0541002	Camk2a-CX-P3-vs-Gad2-CX-P3	-0.0517901	1	Camk2a-CX-P3-vs-Syn1-CX-P3	-0.00806833	1	Gad2-CX-P3-vs-Syn1-CX-P3	0.0437217	1	NA	NA	NA
O54774	Ap3d1	CX_Gad2 enriched	Camk2a-CX-P3-vs-CX-CONTROL	0.23722	0.100471	Gad2-CX-P3-vs-CX-CONTROL	0.299429	0.0393055	Syn1-CX-P3-vs-CX-CONTROL	0.305659	0.0259653	Camk2a-CX-P3-vs-Gad2-CX-P3	-0.0622092	1	Camk2a-CX-P3-vs-Syn1-CX-P3	-0.0684392	1	Gad2-CX-P3-vs-Syn1-CX-P3	-0.00622998	1	NA	NA	NA
O54991	Cntnap1	CX_Gad2 enriched	Camk2a-CX-P3-vs-CX-CONTROL	-0.0637639	1	Gad2-CX-P3-vs-CX-CONTROL	0.358875	0.0205745	Syn1-CX-P3-vs-CX-CONTROL	0.218012	0.118198	Camk2a-CX-P3-vs-Gad2-CX-P3	-0.422639	0.0578314	Camk2a-CX-P3-vs-Syn1-CX-P3	-0.281776	0.399725	Gad2-CX-P3-vs-Syn1-CX-P3	0.140863	0.464132	NA	NA	NA
O55013	Trappc3	CX_Gad2 enriched	Camk2a-CX-P3-vs-CX-CONTROL	0.18027	0.0510356	Gad2-CX-P3-vs-CX-CONTROL	0.253362	0.0064745	Syn1-CX-P3-vs-CX-CONTROL	0.231168	0.00963714	Camk2a-CX-P3-vs-Gad2-CX-P3	-0.0730913	1	Camk2a-CX-P3-vs-Syn1-CX-P3	-0.050898	1	Gad2-CX-P3-vs-Syn1-CX-P3	0.0221932	1	NA	NA	NA
O55091	Impact	CX_Gad2 enriched	Camk2a-CX-P3-vs-CX-CONTROL	0.172676	0.185648	Gad2-CX-P3-vs-CX-CONTROL	0.594419	8.88444e-06	Syn1-CX-P3-vs-CX-CONTROL	0.232393	0.0627651	Camk2a-CX-P3-vs-Gad2-CX-P3	-0.421743	0.0261973	Camk2a-CX-P3-vs-Syn1-CX-P3	-0.0597169	1	Gad2-CX-P3-vs-Syn1-CX-P3	0.362026	0.0832091	NA	NA	NA
O70492	Snx3	CX_Gad2 enriched	Camk2a-CX-P3-vs-CX-CONTROL	0.0378791	1	Gad2-CX-P3-vs-CX-CONTROL	0.382196	0.0117418	Syn1-CX-P3-vs-CX-CONTROL	0.258304	0.0651249	Camk2a-CX-P3-vs-Gad2-CX-P3	-0.344317	0.115274	Camk2a-CX-P3-vs-Syn1-CX-P3	-0.220425	0.443066	Gad2-CX-P3-vs-Syn1-CX-P3	0.123892	1	NA	NA	NA
O70493	Snx12	CX_Gad2 enriched	Camk2a-CX-P3-vs-CX-CONTROL	0.206702	0.0929198	Gad2-CX-P3-vs-CX-CONTROL	0.493951	5.71466e-05	Syn1-CX-P3-vs-CX-CONTROL	0.312162	0.00874471	Camk2a-CX-P3-vs-Gad2-CX-P3	-0.287249	0.10867	Camk2a-CX-P3-vs-Syn1-CX-P3	-0.10546	1	Gad2-CX-P3-vs-Syn1-CX-P3	0.18179	0.323614	NA	NA	NA
O70591	Pfdn2	CX_Gad2 enriched	Camk2a-CX-P3-vs-CX-CONTROL	0.17402	0.267391	Gad2-CX-P3-vs-CX-CONTROL	0.400575	0.0157879	Syn1-CX-P3-vs-CX-CONTROL	0.266842	0.0782832	Camk2a-CX-P3-vs-Gad2-CX-P3	-0.226554	0.302743	Camk2a-CX-P3-vs-Syn1-CX-P3	-0.0928212	1	Gad2-CX-P3-vs-Syn1-CX-P3	0.133733	1	NA	NA	NA
O88447	Klc1	CX_Gad2 enriched	Camk2a-CX-P3-vs-CX-CONTROL	0.233806	0.013555	Gad2-CX-P3-vs-CX-CONTROL	0.365682	9.79247e-05	Syn1-CX-P3-vs-CX-CONTROL	0.275356	0.00264015	Camk2a-CX-P3-vs-Gad2-CX-P3	-0.131875	1	Camk2a-CX-P3-vs-Syn1-CX-P3	-0.0415497	1	Gad2-CX-P3-vs-Syn1-CX-P3	0.0903257	1	NA	NA	NA
O88448	Klc2	CX_Gad2 enriched	Camk2a-CX-P3-vs-CX-CONTROL	0.241809	0.0357066	Gad2-CX-P3-vs-CX-CONTROL	0.335451	0.00401431	Syn1-CX-P3-vs-CX-CONTROL	0.364877	0.00131087	Camk2a-CX-P3-vs-Gad2-CX-P3	-0.0936413	1	Camk2a-CX-P3-vs-Syn1-CX-P3	-0.123068	1	Gad2-CX-P3-vs-Syn1-CX-P3	-0.0294266	1	NA	NA	NA
O88456	Capns1	CX_Gad2 enriched	Camk2a-CX-P3-vs-CX-CONTROL	-0.321695	0.126285	Gad2-CX-P3-vs-CX-CONTROL	0.518023	0.0173752	Syn1-CX-P3-vs-CX-CONTROL	0.057755	1	Camk2a-CX-P3-vs-Gad2-CX-P3	-0.839717	0.00527247	Camk2a-CX-P3-vs-Syn1-CX-P3	-0.37945	0.399725	Gad2-CX-P3-vs-Syn1-CX-P3	0.460268	0.164509	NA	NA	NA
O88544	Cops4	CX_Gad2 enriched	Camk2a-CX-P3-vs-CX-CONTROL	0.162862	0.0782858	Gad2-CX-P3-vs-CX-CONTROL	0.270294	0.00366753	Syn1-CX-P3-vs-CX-CONTROL	0.26341	0.0034368	Camk2a-CX-P3-vs-Gad2-CX-P3	-0.107432	1	Camk2a-CX-P3-vs-Syn1-CX-P3	-0.100548	1	Gad2-CX-P3-vs-Syn1-CX-P3	0.00688409	1	NA	NA	NA
O88685	Psmc3	CX_Gad2 enriched	Camk2a-CX-P3-vs-CX-CONTROL	0.0139889	1	Gad2-CX-P3-vs-CX-CONTROL	0.318482	0.0277362	Syn1-CX-P3-vs-CX-CONTROL	0.282809	0.0361386	Camk2a-CX-P3-vs-Gad2-CX-P3	-0.304493	0.143332	Camk2a-CX-P3-vs-Syn1-CX-P3	-0.268821	0.396713	Gad2-CX-P3-vs-Syn1-CX-P3	0.0356728	1	NA	NA	NA
O88696	Clpp	CX_Gad2 enriched	Camk2a-CX-P3-vs-CX-CONTROL	-0.509011	6.60054e-05	Gad2-CX-P3-vs-CX-CONTROL	0.179556	0.140589	Syn1-CX-P3-vs-CX-CONTROL	-0.238593	0.0402409	Camk2a-CX-P3-vs-Gad2-CX-P3	-0.688567	5.01433e-05	Camk2a-CX-P3-vs-Syn1-CX-P3	-0.270418	0.391948	Gad2-CX-P3-vs-Syn1-CX-P3	0.41815	0.0234005	NA	NA	NA
O88704	Hcn1	CX_Gad2 enriched	Camk2a-CX-P3-vs-CX-CONTROL	0.315252	0.124941	Gad2-CX-P3-vs-CX-CONTROL	0.892001	1.74039e-05	Syn1-CX-P3-vs-CX-CONTROL	0.341884	0.0739814	Camk2a-CX-P3-vs-Gad2-CX-P3	-0.576748	0.0556382	Camk2a-CX-P3-vs-Syn1-CX-P3	-0.0266318	1	Gad2-CX-P3-vs-Syn1-CX-P3	0.550116	0.0904787	NA	NA	NA
O88951	Lin7b	CX_Gad2 enriched	Camk2a-CX-P3-vs-CX-CONTROL	0.230204	0.0903113	Gad2-CX-P3-vs-CX-CONTROL	0.3691	0.00768585	Syn1-CX-P3-vs-CX-CONTROL	0.239349	0.0609437	Camk2a-CX-P3-vs-Gad2-CX-P3	-0.138896	0.420094	Camk2a-CX-P3-vs-Syn1-CX-P3	-0.00914558	1	Gad2-CX-P3-vs-Syn1-CX-P3	0.12975	1	NA	NA	NA
O89112	Lancl1	CX_Gad2 enriched	Camk2a-CX-P3-vs-CX-CONTROL	0.0272537	1	Gad2-CX-P3-vs-CX-CONTROL	0.676198	0.00114969	Syn1-CX-P3-vs-CX-CONTROL	0.268489	0.14968	Camk2a-CX-P3-vs-Gad2-CX-P3	-0.648945	0.0233806	Camk2a-CX-P3-vs-Syn1-CX-P3	-0.241235	0.458311	Gad2-CX-P3-vs-Syn1-CX-P3	0.40771	0.199314	NA	NA	NA
P00493	Hprt1	CX_Gad2 enriched	Camk2a-CX-P3-vs-CX-CONTROL	0.245031	0.0503898	Gad2-CX-P3-vs-CX-CONTROL	0.407336	0.00116754	Syn1-CX-P3-vs-CX-CONTROL	0.288133	0.0168958	Camk2a-CX-P3-vs-Gad2-CX-P3	-0.162305	0.327138	Camk2a-CX-P3-vs-Syn1-CX-P3	-0.0431019	1	Gad2-CX-P3-vs-Syn1-CX-P3	0.119203	1	NA	NA	NA
P05132	Prkaca	CX_Gad2 enriched	Camk2a-CX-P3-vs-CX-CONTROL	0.213647	0.233603	Gad2-CX-P3-vs-CX-CONTROL	0.428961	0.0218189	Syn1-CX-P3-vs-CX-CONTROL	0.426415	0.0171351	Camk2a-CX-P3-vs-Gad2-CX-P3	-0.215314	0.374322	Camk2a-CX-P3-vs-Syn1-CX-P3	-0.212768	0.460563	Gad2-CX-P3-vs-Syn1-CX-P3	0.0025465	1	NA	NA	NA
P05532	Kit	CX_Gad2 enriched	Camk2a-CX-P3-vs-CX-CONTROL	-0.361302	0.263255	Gad2-CX-P3-vs-CX-CONTROL	1.26638	8.42483e-05	Syn1-CX-P3-vs-CX-CONTROL	0.506011	0.0801944	Camk2a-CX-P3-vs-Gad2-CX-P3	-1.62768	0.000282961	Camk2a-CX-P3-vs-Syn1-CX-P3	-0.867313	0.300852	Gad2-CX-P3-vs-Syn1-CX-P3	0.76037	0.113423	NA	NA	NA
P07901	Hsp90aa1	CX_Gad2 enriched	Camk2a-CX-P3-vs-CX-CONTROL	0.274672	0.00129387	Gad2-CX-P3-vs-CX-CONTROL	0.282504	0.000771596	Syn1-CX-P3-vs-CX-CONTROL	0.243	0.00288953	Camk2a-CX-P3-vs-Gad2-CX-P3	-0.00783129	1	Camk2a-CX-P3-vs-Syn1-CX-P3	0.0316723	1	Gad2-CX-P3-vs-Syn1-CX-P3	0.0395036	1	NA	NA	NA
P08249	Mdh2	CX_Gad2 enriched	Camk2a-CX-P3-vs-CX-CONTROL	-0.375746	0.00135717	Gad2-CX-P3-vs-CX-CONTROL	0.0262563	1	Syn1-CX-P3-vs-CX-CONTROL	-0.256495	0.0213582	Camk2a-CX-P3-vs-Gad2-CX-P3	-0.402003	0.0141447	Camk2a-CX-P3-vs-Syn1-CX-P3	-0.119251	1	Gad2-CX-P3-vs-Syn1-CX-P3	0.282751	0.115456	NA	NA	NA
P10637	Mapt	CX_Gad2 enriched	Camk2a-CX-P3-vs-CX-CONTROL	0.244068	0.0293016	Gad2-CX-P3-vs-CX-CONTROL	0.228897	0.0423701	Syn1-CX-P3-vs-CX-CONTROL	0.235735	0.026533	Camk2a-CX-P3-vs-Gad2-CX-P3	0.0151716	1	Camk2a-CX-P3-vs-Syn1-CX-P3	0.00833335	1	Gad2-CX-P3-vs-Syn1-CX-P3	-0.00683821	1	NA	NA	NA
P11499	Hsp90ab1	CX_Gad2 enriched	Camk2a-CX-P3-vs-CX-CONTROL	0.175877	0.0606313	Gad2-CX-P3-vs-CX-CONTROL	0.383145	3.80504e-05	Syn1-CX-P3-vs-CX-CONTROL	0.210236	0.0187107	Camk2a-CX-P3-vs-Gad2-CX-P3	-0.207268	0.124861	Camk2a-CX-P3-vs-Syn1-CX-P3	-0.0343593	1	Gad2-CX-P3-vs-Syn1-CX-P3	0.172909	0.236015	NA	NA	NA
P11983	Tcp1	CX_Gad2 enriched	Camk2a-CX-P3-vs-CX-CONTROL	0.111814	1	Gad2-CX-P3-vs-CX-CONTROL	0.281968	0.0182647	Syn1-CX-P3-vs-CX-CONTROL	0.18441	0.090647	Camk2a-CX-P3-vs-Gad2-CX-P3	-0.170155	0.289989	Camk2a-CX-P3-vs-Syn1-CX-P3	-0.0725962	1	Gad2-CX-P3-vs-Syn1-CX-P3	0.0975584	1	NA	NA	NA
P12658	Calb1	CX_Gad2 enriched	Camk2a-CX-P3-vs-CX-CONTROL	0.0359845	1	Gad2-CX-P3-vs-CX-CONTROL	1.0364	9.66285e-08	Syn1-CX-P3-vs-CX-CONTROL	0.382673	0.0357722	Camk2a-CX-P3-vs-Gad2-CX-P3	-1.00041	0.00012064	Camk2a-CX-P3-vs-Syn1-CX-P3	-0.346688	0.399725	Gad2-CX-P3-vs-Syn1-CX-P3	0.653726	0.0212856	NA	NA	NA
P14094	Atp1b1	CX_Gad2 enriched	Camk2a-CX-P3-vs-CX-CONTROL	0.248788	0.00151689	Gad2-CX-P3-vs-CX-CONTROL	0.395886	3.19154e-07	Syn1-CX-P3-vs-CX-CONTROL	0.287932	0.000144212	Camk2a-CX-P3-vs-Gad2-CX-P3	-0.147098	0.179915	Camk2a-CX-P3-vs-Syn1-CX-P3	-0.0391438	1	Gad2-CX-P3-vs-Syn1-CX-P3	0.107954	1	NA	NA	NA
P14152	Mdh1	CX_Gad2 enriched	Camk2a-CX-P3-vs-CX-CONTROL	0.0613359	1	Gad2-CX-P3-vs-CX-CONTROL	0.622556	1.7868e-05	Syn1-CX-P3-vs-CX-CONTROL	0.199152	0.129828	Camk2a-CX-P3-vs-Gad2-CX-P3	-0.56122	0.00621991	Camk2a-CX-P3-vs-Syn1-CX-P3	-0.137816	0.491552	Gad2-CX-P3-vs-Syn1-CX-P3	0.423405	0.0575786	NA	NA	NA
P14685	Psmd3	CX_Gad2 enriched	Camk2a-CX-P3-vs-CX-CONTROL	0.210898	0.0723983	Gad2-CX-P3-vs-CX-CONTROL	0.298204	0.0119677	Syn1-CX-P3-vs-CX-CONTROL	0.205239	0.0611263	Camk2a-CX-P3-vs-Gad2-CX-P3	-0.0873066	1	Camk2a-CX-P3-vs-Syn1-CX-P3	0.00565912	1	Gad2-CX-P3-vs-Syn1-CX-P3	0.0929658	1	NA	NA	NA
P15388	Kcnc1	CX_Gad2 enriched	Camk2a-CX-P3-vs-CX-CONTROL	-0.388437	0.0614797	Gad2-CX-P3-vs-CX-CONTROL	1.39549	5.91188e-11	Syn1-CX-P3-vs-CX-CONTROL	0.625721	0.00201916	Camk2a-CX-P3-vs-Gad2-CX-P3	-1.78392	4.59537e-10	Camk2a-CX-P3-vs-Syn1-CX-P3	-1.01416	0.00262329	Gad2-CX-P3-vs-Syn1-CX-P3	0.769766	0.0127039	NA	NA	NA
P15508	Sptb	CX_Gad2 enriched	Camk2a-CX-P3-vs-CX-CONTROL	-0.0277853	1	Gad2-CX-P3-vs-CX-CONTROL	0.868488	6.8708e-06	Syn1-CX-P3-vs-CX-CONTROL	0.19572	0.244758	Camk2a-CX-P3-vs-Gad2-CX-P3	-0.896274	0.000780706	Camk2a-CX-P3-vs-Syn1-CX-P3	-0.223505	0.459949	Gad2-CX-P3-vs-Syn1-CX-P3	0.672769	0.0179418	NA	NA	NA
P15532	Nme1	CX_Gad2 enriched	Camk2a-CX-P3-vs-CX-CONTROL	0.130364	1	Gad2-CX-P3-vs-CX-CONTROL	0.372455	0.00899952	Syn1-CX-P3-vs-CX-CONTROL	0.0937867	1	Camk2a-CX-P3-vs-Gad2-CX-P3	-0.242091	0.215612	Camk2a-CX-P3-vs-Syn1-CX-P3	0.0365771	1	Gad2-CX-P3-vs-Syn1-CX-P3	0.278668	0.207397	NA	NA	NA
P16460	Ass1	CX_Gad2 enriched	Camk2a-CX-P3-vs-CX-CONTROL	-0.226266	0.11923	Gad2-CX-P3-vs-CX-CONTROL	0.872239	4.60167e-09	Syn1-CX-P3-vs-CX-CONTROL	0.163057	0.204994	Camk2a-CX-P3-vs-Gad2-CX-P3	-1.09851	4.34933e-08	Camk2a-CX-P3-vs-Syn1-CX-P3	-0.389324	0.300852	Gad2-CX-P3-vs-Syn1-CX-P3	0.709182	0.000614856	NA	NA	NA
P17426	Ap2a1	CX_Gad2 enriched	Camk2a-CX-P3-vs-CX-CONTROL	0.207911	0.0903924	Gad2-CX-P3-vs-CX-CONTROL	0.271395	0.0285326	Syn1-CX-P3-vs-CX-CONTROL	0.345101	0.00396901	Camk2a-CX-P3-vs-Gad2-CX-P3	-0.0634838	1	Camk2a-CX-P3-vs-Syn1-CX-P3	-0.13719	1	Gad2-CX-P3-vs-Syn1-CX-P3	-0.0737063	1	NA	NA	NA
P17427	Ap2a2	CX_Gad2 enriched	Camk2a-CX-P3-vs-CX-CONTROL	0.247406	0.0229754	Gad2-CX-P3-vs-CX-CONTROL	0.234349	0.0306782	Syn1-CX-P3-vs-CX-CONTROL	0.351934	0.000871163	Camk2a-CX-P3-vs-Gad2-CX-P3	0.0130566	1	Camk2a-CX-P3-vs-Syn1-CX-P3	-0.104528	1	Gad2-CX-P3-vs-Syn1-CX-P3	-0.117585	1	NA	NA	NA
P18242	Ctsd	CX_Gad2 enriched	Camk2a-CX-P3-vs-CX-CONTROL	-0.425497	0.0020662	Gad2-CX-P3-vs-CX-CONTROL	0.0536254	1	Syn1-CX-P3-vs-CX-CONTROL	-0.202264	0.109751	Camk2a-CX-P3-vs-Gad2-CX-P3	-0.479122	0.0131691	Camk2a-CX-P3-vs-Syn1-CX-P3	-0.223233	0.428879	Gad2-CX-P3-vs-Syn1-CX-P3	0.25589	0.231694	NA	NA	NA
P18760	Cfl1	CX_Gad2 enriched	Camk2a-CX-P3-vs-CX-CONTROL	0.271672	0.00889158	Gad2-CX-P3-vs-CX-CONTROL	0.242265	0.0201352	Syn1-CX-P3-vs-CX-CONTROL	0.150343	0.110724	Camk2a-CX-P3-vs-Gad2-CX-P3	0.0294077	1	Camk2a-CX-P3-vs-Syn1-CX-P3	0.121329	1	Gad2-CX-P3-vs-Syn1-CX-P3	0.0919217	1	NA	NA	NA
P20357	Map2	CX_Gad2 enriched	Camk2a-CX-P3-vs-CX-CONTROL	0.272166	0.141274	Gad2-CX-P3-vs-CX-CONTROL	0.485812	0.00998266	Syn1-CX-P3-vs-CX-CONTROL	0.317591	0.067744	Camk2a-CX-P3-vs-Gad2-CX-P3	-0.213646	0.381128	Camk2a-CX-P3-vs-Syn1-CX-P3	-0.0454248	1	Gad2-CX-P3-vs-Syn1-CX-P3	0.168221	0.470968	NA	NA	NA
P20444	Prkca	CX_Gad2 enriched	Camk2a-CX-P3-vs-CX-CONTROL	0.290051	0.0774065	Gad2-CX-P3-vs-CX-CONTROL	0.359421	0.0300515	Syn1-CX-P3-vs-CX-CONTROL	0.244753	0.102768	Camk2a-CX-P3-vs-Gad2-CX-P3	-0.0693701	1	Camk2a-CX-P3-vs-Syn1-CX-P3	0.045298	1	Gad2-CX-P3-vs-Syn1-CX-P3	0.114668	1	NA	NA	NA
P22723	Gabrg2	CX_Gad2 enriched	Camk2a-CX-P3-vs-CX-CONTROL	-0.0356751	1	Gad2-CX-P3-vs-CX-CONTROL	1.17936	8.34003e-07	Syn1-CX-P3-vs-CX-CONTROL	0.614401	0.00808094	Camk2a-CX-P3-vs-Gad2-CX-P3	-1.21503	0.000187655	Camk2a-CX-P3-vs-Syn1-CX-P3	-0.650076	0.294227	Gad2-CX-P3-vs-Syn1-CX-P3	0.564957	0.127618	NA	NA	NA
P24288	Bcat1	CX_Gad2 enriched	Camk2a-CX-P3-vs-CX-CONTROL	-0.418356	0.00191388	Gad2-CX-P3-vs-CX-CONTROL	0.464402	0.000560685	Syn1-CX-P3-vs-CX-CONTROL	0.0387874	1	Camk2a-CX-P3-vs-Gad2-CX-P3	-0.882757	9.96365e-07	Camk2a-CX-P3-vs-Syn1-CX-P3	-0.457143	0.0875166	Gad2-CX-P3-vs-Syn1-CX-P3	0.425614	0.0354587	NA	NA	NA
P24547	Impdh2	CX_Gad2 enriched	Camk2a-CX-P3-vs-CX-CONTROL	-0.443246	0.076943	Gad2-CX-P3-vs-CX-CONTROL	0.347292	0.136817	Syn1-CX-P3-vs-CX-CONTROL	0.183392	0.357995	Camk2a-CX-P3-vs-Gad2-CX-P3	-0.790538	0.0229364	Camk2a-CX-P3-vs-Syn1-CX-P3	-0.626639	0.303977	Gad2-CX-P3-vs-Syn1-CX-P3	0.1639	0.545262	NA	NA	NA
P26048	Gabra2	CX_Gad2 enriched	Camk2a-CX-P3-vs-CX-CONTROL	0.166808	0.570218	Gad2-CX-P3-vs-CX-CONTROL	0.666828	0.0478897	Syn1-CX-P3-vs-CX-CONTROL	0.21058	0.446872	Camk2a-CX-P3-vs-Gad2-CX-P3	-0.500019	0.262003	Camk2a-CX-P3-vs-Syn1-CX-P3	-0.0437714	1	Gad2-CX-P3-vs-Syn1-CX-P3	0.456248	0.344863	NA	NA	NA
P26049	Gabra3	CX_Gad2 enriched	Camk2a-CX-P3-vs-CX-CONTROL	0.512862	0.0408701	Gad2-CX-P3-vs-CX-CONTROL	0.993482	6.217e-05	Syn1-CX-P3-vs-CX-CONTROL	0.424557	0.0635545	Camk2a-CX-P3-vs-Gad2-CX-P3	-0.48062	0.177573	Camk2a-CX-P3-vs-Syn1-CX-P3	0.0883052	1	Gad2-CX-P3-vs-Syn1-CX-P3	0.568925	0.147591	NA	NA	NA
P26638	Sars1	CX_Gad2 enriched	Camk2a-CX-P3-vs-CX-CONTROL	0.232953	0.0564654	Gad2-CX-P3-vs-CX-CONTROL	0.341529	0.00545905	Syn1-CX-P3-vs-CX-CONTROL	0.354802	0.00284931	Camk2a-CX-P3-vs-Gad2-CX-P3	-0.108575	1	Camk2a-CX-P3-vs-Syn1-CX-P3	-0.121849	1	Gad2-CX-P3-vs-Syn1-CX-P3	-0.0132738	1	NA	NA	NA
P27612	Plaa	CX_Gad2 enriched	Camk2a-CX-P3-vs-CX-CONTROL	0.207187	0.119727	Gad2-CX-P3-vs-CX-CONTROL	0.439447	0.00111886	Syn1-CX-P3-vs-CX-CONTROL	0.267444	0.034673	Camk2a-CX-P3-vs-Gad2-CX-P3	-0.23226	0.215612	Camk2a-CX-P3-vs-Syn1-CX-P3	-0.0602575	1	Gad2-CX-P3-vs-Syn1-CX-P3	0.172002	0.365329	NA	NA	NA
P28658	Atxn10	CX_Gad2 enriched	Camk2a-CX-P3-vs-CX-CONTROL	-0.0868407	1	Gad2-CX-P3-vs-CX-CONTROL	0.524236	0.0108285	Syn1-CX-P3-vs-CX-CONTROL	0.0904945	1	Camk2a-CX-P3-vs-Gad2-CX-P3	-0.611076	0.0395753	Camk2a-CX-P3-vs-Syn1-CX-P3	-0.177335	0.511892	Gad2-CX-P3-vs-Syn1-CX-P3	0.433741	0.171824	NA	NA	NA
P28661	Septin4	CX_Gad2 enriched	Camk2a-CX-P3-vs-CX-CONTROL	0.133614	1	Gad2-CX-P3-vs-CX-CONTROL	0.493261	0.00901992	Syn1-CX-P3-vs-CX-CONTROL	0.303231	0.079184	Camk2a-CX-P3-vs-Gad2-CX-P3	-0.359647	0.175821	Camk2a-CX-P3-vs-Syn1-CX-P3	-0.169617	0.501562	Gad2-CX-P3-vs-Syn1-CX-P3	0.19003	0.429315	NA	NA	NA
P28738	Kif5c	CX_Gad2 enriched	Camk2a-CX-P3-vs-CX-CONTROL	0.294849	0.0252359	Gad2-CX-P3-vs-CX-CONTROL	0.354358	0.00713276	Syn1-CX-P3-vs-CX-CONTROL	0.380293	0.00285875	Camk2a-CX-P3-vs-Gad2-CX-P3	-0.0595088	1	Camk2a-CX-P3-vs-Syn1-CX-P3	-0.0854444	1	Gad2-CX-P3-vs-Syn1-CX-P3	-0.0259356	1	NA	NA	NA
P28740	Kif2a	CX_Gad2 enriched	Camk2a-CX-P3-vs-CX-CONTROL	0.126668	1	Gad2-CX-P3-vs-CX-CONTROL	0.292107	0.00768647	Syn1-CX-P3-vs-CX-CONTROL	0.276807	0.00870171	Camk2a-CX-P3-vs-Gad2-CX-P3	-0.165439	0.262003	Camk2a-CX-P3-vs-Syn1-CX-P3	-0.150139	0.452933	Gad2-CX-P3-vs-Syn1-CX-P3	0.0153008	1	NA	NA	NA
P30416	Fkbp4	CX_Gad2 enriched	Camk2a-CX-P3-vs-CX-CONTROL	-0.0394709	1	Gad2-CX-P3-vs-CX-CONTROL	0.44722	0.000493668	Syn1-CX-P3-vs-CX-CONTROL	0.300112	0.0148605	Camk2a-CX-P3-vs-Gad2-CX-P3	-0.486691	0.00780512	Camk2a-CX-P3-vs-Syn1-CX-P3	-0.339583	0.300852	Gad2-CX-P3-vs-Syn1-CX-P3	0.147108	0.393343	NA	NA	NA
P31324	Prkar2b	CX_Gad2 enriched	Camk2a-CX-P3-vs-CX-CONTROL	0.230561	0.249801	Gad2-CX-P3-vs-CX-CONTROL	0.560356	0.00818225	Syn1-CX-P3-vs-CX-CONTROL	0.309405	0.106664	Camk2a-CX-P3-vs-Gad2-CX-P3	-0.329795	0.24668	Camk2a-CX-P3-vs-Syn1-CX-P3	-0.0788445	1	Gad2-CX-P3-vs-Syn1-CX-P3	0.250951	0.379557	NA	NA	NA
P31648	Slc6a1	CX_Gad2 enriched	Camk2a-CX-P3-vs-CX-CONTROL	-0.668385	0.0171592	Gad2-CX-P3-vs-CX-CONTROL	1.44947	2.23952e-07	Syn1-CX-P3-vs-CX-CONTROL	0.4757	0.0663094	Camk2a-CX-P3-vs-Gad2-CX-P3	-2.11785	2.88123e-08	Camk2a-CX-P3-vs-Syn1-CX-P3	-1.14408	0.0202316	Gad2-CX-P3-vs-Syn1-CX-P3	0.973767	0.0181482	NA	NA	NA
P32848	Pvalb	CX_Gad2 enriched	Camk2a-CX-P3-vs-CX-CONTROL	-0.548358	0.139227	Gad2-CX-P3-vs-CX-CONTROL	1.76267	4.72483e-06	Syn1-CX-P3-vs-CX-CONTROL	0.253431	0.424116	Camk2a-CX-P3-vs-Gad2-CX-P3	-2.31103	7.23123e-06	Camk2a-CX-P3-vs-Syn1-CX-P3	-0.801789	0.391948	Gad2-CX-P3-vs-Syn1-CX-P3	1.50924	0.00595153	NA	NA	NA
P33173	Kif1a	CX_Gad2 enriched	Camk2a-CX-P3-vs-CX-CONTROL	0.321526	0.00660801	Gad2-CX-P3-vs-CX-CONTROL	0.3276	0.00545905	Syn1-CX-P3-vs-CX-CONTROL	0.359438	0.00170862	Camk2a-CX-P3-vs-Gad2-CX-P3	-0.00607444	1	Camk2a-CX-P3-vs-Syn1-CX-P3	-0.0379125	1	Gad2-CX-P3-vs-Syn1-CX-P3	-0.031838	1	NA	NA	NA
P34022	Ranbp1	CX_Gad2 enriched	Camk2a-CX-P3-vs-CX-CONTROL	0.290297	0.00246762	Gad2-CX-P3-vs-CX-CONTROL	0.388416	4.63319e-05	Syn1-CX-P3-vs-CX-CONTROL	0.295624	0.00160469	Camk2a-CX-P3-vs-Gad2-CX-P3	-0.0981197	1	Camk2a-CX-P3-vs-Syn1-CX-P3	-0.00532699	1	Gad2-CX-P3-vs-Syn1-CX-P3	0.0927927	1	NA	NA	NA
P34884	Mif	CX_Gad2 enriched	Camk2a-CX-P3-vs-CX-CONTROL	0.289152	0.114068	Gad2-CX-P3-vs-CX-CONTROL	0.821406	8.98021e-06	Syn1-CX-P3-vs-CX-CONTROL	0.243799	0.144081	Camk2a-CX-P3-vs-Gad2-CX-P3	-0.532254	0.0441136	Camk2a-CX-P3-vs-Syn1-CX-P3	0.0453524	1	Gad2-CX-P3-vs-Syn1-CX-P3	0.577606	0.0386543	NA	NA	NA
P39053	Dnm1	CX_Gad2 enriched	Camk2a-CX-P3-vs-CX-CONTROL	0.305745	0.00169662	Gad2-CX-P3-vs-CX-CONTROL	0.303958	0.00179818	Syn1-CX-P3-vs-CX-CONTROL	0.372947	9.31185e-05	Camk2a-CX-P3-vs-Gad2-CX-P3	0.00178745	1	Camk2a-CX-P3-vs-Syn1-CX-P3	-0.0672024	1	Gad2-CX-P3-vs-Syn1-CX-P3	-0.0689898	1	NA	NA	NA
P39054	Dnm2	CX_Gad2 enriched	Camk2a-CX-P3-vs-CX-CONTROL	-0.888375	0.001391	Gad2-CX-P3-vs-CX-CONTROL	0.182138	0.452311	Syn1-CX-P3-vs-CX-CONTROL	-0.151603	0.50005	Camk2a-CX-P3-vs-Gad2-CX-P3	-1.07051	0.00566311	Camk2a-CX-P3-vs-Syn1-CX-P3	-0.736772	0.300852	Gad2-CX-P3-vs-Syn1-CX-P3	0.333741	0.374715	NA	NA	NA
P40142	Tkt	CX_Gad2 enriched	Camk2a-CX-P3-vs-CX-CONTROL	-0.0245344	1	Gad2-CX-P3-vs-CX-CONTROL	0.402122	0.000436653	Syn1-CX-P3-vs-CX-CONTROL	0.0995774	1	Camk2a-CX-P3-vs-Gad2-CX-P3	-0.426656	0.0088264	Camk2a-CX-P3-vs-Syn1-CX-P3	-0.124112	1	Gad2-CX-P3-vs-Syn1-CX-P3	0.302545	0.0899255	NA	NA	NA
P42932	Cct8	CX_Gad2 enriched	Camk2a-CX-P3-vs-CX-CONTROL	0.166667	0.068906	Gad2-CX-P3-vs-CX-CONTROL	0.325862	0.000404017	Syn1-CX-P3-vs-CX-CONTROL	0.221549	0.0122695	Camk2a-CX-P3-vs-Gad2-CX-P3	-0.159195	0.21188	Camk2a-CX-P3-vs-Syn1-CX-P3	-0.0548824	1	Gad2-CX-P3-vs-Syn1-CX-P3	0.104312	1	NA	NA	NA
P45591	Cfl2	CX_Gad2 enriched	Camk2a-CX-P3-vs-CX-CONTROL	0.176749	0.174018	Gad2-CX-P3-vs-CX-CONTROL	0.711047	9.21216e-08	Syn1-CX-P3-vs-CX-CONTROL	0.238666	0.0536955	Camk2a-CX-P3-vs-Gad2-CX-P3	-0.534298	0.00454664	Camk2a-CX-P3-vs-Syn1-CX-P3	-0.0619165	1	Gad2-CX-P3-vs-Syn1-CX-P3	0.472381	0.0160093	NA	NA	NA
P46097	Syt2	CX_Gad2 enriched	Camk2a-CX-P3-vs-CX-CONTROL	-0.356729	0.0452394	Gad2-CX-P3-vs-CX-CONTROL	1.45239	5.10147e-14	Syn1-CX-P3-vs-CX-CONTROL	0.478282	0.00641667	Camk2a-CX-P3-vs-Gad2-CX-P3	-1.80912	1.29156e-13	Camk2a-CX-P3-vs-Syn1-CX-P3	-0.835012	0.00402649	Gad2-CX-P3-vs-Syn1-CX-P3	0.97411	7.8074e-05	NA	NA	NA
P46460	Nsf	CX_Gad2 enriched	Camk2a-CX-P3-vs-CX-CONTROL	0.251208	0.00523977	Gad2-CX-P3-vs-CX-CONTROL	0.193951	0.0306944	Syn1-CX-P3-vs-CX-CONTROL	0.308373	0.000456526	Camk2a-CX-P3-vs-Gad2-CX-P3	0.0572568	1	Camk2a-CX-P3-vs-Syn1-CX-P3	-0.0571655	1	Gad2-CX-P3-vs-Syn1-CX-P3	-0.114422	1	NA	NA	NA
P47746	Cnr1	CX_Gad2 enriched	Camk2a-CX-P3-vs-CX-CONTROL	-0.135478	1	Gad2-CX-P3-vs-CX-CONTROL	1.28832	2.88403e-12	Syn1-CX-P3-vs-CX-CONTROL	0.187453	0.228752	Camk2a-CX-P3-vs-Gad2-CX-P3	-1.42379	4.5462e-09	Camk2a-CX-P3-vs-Syn1-CX-P3	-0.322931	0.399725	Gad2-CX-P3-vs-Syn1-CX-P3	1.10086	7.91768e-06	NA	NA	NA
P47753	Capza1	CX_Gad2 enriched	Camk2a-CX-P3-vs-CX-CONTROL	-0.00587283	1	Gad2-CX-P3-vs-CX-CONTROL	0.456861	0.000108659	Syn1-CX-P3-vs-CX-CONTROL	0.0999678	1	Camk2a-CX-P3-vs-Gad2-CX-P3	-0.462734	0.00566311	Camk2a-CX-P3-vs-Syn1-CX-P3	-0.105841	1	Gad2-CX-P3-vs-Syn1-CX-P3	0.356893	0.0460724	NA	NA	NA
P47941	Crkl	CX_Gad2 enriched	Camk2a-CX-P3-vs-CX-CONTROL	-0.0493308	1	Gad2-CX-P3-vs-CX-CONTROL	0.512258	0.000207194	Syn1-CX-P3-vs-CX-CONTROL	0.292353	0.0258986	Camk2a-CX-P3-vs-Gad2-CX-P3	-0.561589	0.00404328	Camk2a-CX-P3-vs-Syn1-CX-P3	-0.341684	0.341712	Gad2-CX-P3-vs-Syn1-CX-P3	0.219905	0.291534	NA	NA	NA
P48318	Gad1	CX_Gad2 enriched	Camk2a-CX-P3-vs-CX-CONTROL	-0.367924	0.0131075	Gad2-CX-P3-vs-CX-CONTROL	1.77893	5.10147e-14	Syn1-CX-P3-vs-CX-CONTROL	0.614141	1.943e-05	Camk2a-CX-P3-vs-Gad2-CX-P3	-2.14686	7.74936e-14	Camk2a-CX-P3-vs-Syn1-CX-P3	-0.982065	5.46425e-06	Gad2-CX-P3-vs-Syn1-CX-P3	1.16479	4.8575e-09	NA	NA	NA
P48320	Gad2	CX_Gad2 enriched	Camk2a-CX-P3-vs-CX-CONTROL	-0.42731	0.0351213	Gad2-CX-P3-vs-CX-CONTROL	1.85002	5.10147e-14	Syn1-CX-P3-vs-CX-CONTROL	0.6248	0.00176204	Camk2a-CX-P3-vs-Gad2-CX-P3	-2.27733	7.74936e-14	Camk2a-CX-P3-vs-Syn1-CX-P3	-1.05211	0.000902039	Gad2-CX-P3-vs-Syn1-CX-P3	1.22522	1.29226e-05	NA	NA	NA
P48428	Tbca	CX_Gad2 enriched	Camk2a-CX-P3-vs-CX-CONTROL	0.364109	0.00659066	Gad2-CX-P3-vs-CX-CONTROL	0.628574	1.94938e-06	Syn1-CX-P3-vs-CX-CONTROL	0.324745	0.0110408	Camk2a-CX-P3-vs-Gad2-CX-P3	-0.264465	0.164257	Camk2a-CX-P3-vs-Syn1-CX-P3	0.0393637	1	Gad2-CX-P3-vs-Syn1-CX-P3	0.303828	0.141049	NA	NA	NA
P48722	Hspa4l	CX_Gad2 enriched	Camk2a-CX-P3-vs-CX-CONTROL	0.194802	0.0411305	Gad2-CX-P3-vs-CX-CONTROL	0.360922	0.000143453	Syn1-CX-P3-vs-CX-CONTROL	0.336331	0.000310154	Camk2a-CX-P3-vs-Gad2-CX-P3	-0.16612	0.21188	Camk2a-CX-P3-vs-Syn1-CX-P3	-0.141529	0.443066	Gad2-CX-P3-vs-Syn1-CX-P3	0.0245912	1	NA	NA	NA
P48758	Cbr1	CX_Gad2 enriched	Camk2a-CX-P3-vs-CX-CONTROL	-0.0881598	1	Gad2-CX-P3-vs-CX-CONTROL	0.333447	0.0112448	Syn1-CX-P3-vs-CX-CONTROL	0.0457678	1	Camk2a-CX-P3-vs-Gad2-CX-P3	-0.421607	0.0231048	Camk2a-CX-P3-vs-Syn1-CX-P3	-0.133928	1	Gad2-CX-P3-vs-Syn1-CX-P3	0.28768	0.158124	NA	NA	NA
P49443	Ppm1a	CX_Gad2 enriched	Camk2a-CX-P3-vs-CX-CONTROL	0.114315	1	Gad2-CX-P3-vs-CX-CONTROL	0.380381	0.00187747	Syn1-CX-P3-vs-CX-CONTROL	0.189489	0.090647	Camk2a-CX-P3-vs-Gad2-CX-P3	-0.266066	0.124119	Camk2a-CX-P3-vs-Syn1-CX-P3	-0.0751743	1	Gad2-CX-P3-vs-Syn1-CX-P3	0.190892	0.295285	NA	NA	NA
P50516	Atp6v1a	CX_Gad2 enriched	Camk2a-CX-P3-vs-CX-CONTROL	0.309806	0.00022671	Gad2-CX-P3-vs-CX-CONTROL	0.225053	0.00650203	Syn1-CX-P3-vs-CX-CONTROL	0.311387	0.000107229	Camk2a-CX-P3-vs-Gad2-CX-P3	0.0847538	1	Camk2a-CX-P3-vs-Syn1-CX-P3	-0.00158092	1	Gad2-CX-P3-vs-Syn1-CX-P3	-0.0863348	1	NA	NA	NA
P50518	Atp6v1e1	CX_Gad2 enriched	Camk2a-CX-P3-vs-CX-CONTROL	0.440931	7.65382e-06	Gad2-CX-P3-vs-CX-CONTROL	0.34366	0.000301115	Syn1-CX-P3-vs-CX-CONTROL	0.320472	0.000583984	Camk2a-CX-P3-vs-Gad2-CX-P3	0.0972709	1	Camk2a-CX-P3-vs-Syn1-CX-P3	0.120459	1	Gad2-CX-P3-vs-Syn1-CX-P3	0.0231884	1	NA	NA	NA
P50571	Gabrb1	CX_Gad2 enriched	Camk2a-CX-P3-vs-CX-CONTROL	-0.0190712	1	Gad2-CX-P3-vs-CX-CONTROL	0.715101	0.00107189	Syn1-CX-P3-vs-CX-CONTROL	0.387637	0.0560013	Camk2a-CX-P3-vs-Gad2-CX-P3	-0.734172	0.0170322	Camk2a-CX-P3-vs-Syn1-CX-P3	-0.406708	0.396713	Gad2-CX-P3-vs-Syn1-CX-P3	0.327465	0.313784	NA	NA	NA
P52480	Pkm	CX_Gad2 enriched	Camk2a-CX-P3-vs-CX-CONTROL	0.261744	0.0258666	Gad2-CX-P3-vs-CX-CONTROL	0.66056	2.35718e-08	Syn1-CX-P3-vs-CX-CONTROL	0.356734	0.00182159	Camk2a-CX-P3-vs-Gad2-CX-P3	-0.398816	0.0171499	Camk2a-CX-P3-vs-Syn1-CX-P3	-0.0949903	1	Gad2-CX-P3-vs-Syn1-CX-P3	0.303825	0.0952308	NA	NA	NA
P52503	Ndufs6	CX_Gad2 enriched	Camk2a-CX-P3-vs-CX-CONTROL	-0.447256	0.00935563	Gad2-CX-P3-vs-CX-CONTROL	0.14548	0.350915	Syn1-CX-P3-vs-CX-CONTROL	-0.298595	0.0595921	Camk2a-CX-P3-vs-Gad2-CX-P3	-0.592736	0.0146755	Camk2a-CX-P3-vs-Syn1-CX-P3	-0.148661	0.50891	Gad2-CX-P3-vs-Syn1-CX-P3	0.444076	0.0946064	NA	NA	NA
P53810	Pitpna	CX_Gad2 enriched	Camk2a-CX-P3-vs-CX-CONTROL	0.200448	0.126285	Gad2-CX-P3-vs-CX-CONTROL	0.363821	0.00730259	Syn1-CX-P3-vs-CX-CONTROL	0.322591	0.0129719	Camk2a-CX-P3-vs-Gad2-CX-P3	-0.163372	0.349736	Camk2a-CX-P3-vs-Syn1-CX-P3	-0.122143	1	Gad2-CX-P3-vs-Syn1-CX-P3	0.0412294	1	NA	NA	NA
P54728	Rad23b	CX_Gad2 enriched	Camk2a-CX-P3-vs-CX-CONTROL	0.302106	0.0132754	Gad2-CX-P3-vs-CX-CONTROL	0.321254	0.00854743	Syn1-CX-P3-vs-CX-CONTROL	0.36314	0.00226354	Camk2a-CX-P3-vs-Gad2-CX-P3	-0.0191478	1	Camk2a-CX-P3-vs-Syn1-CX-P3	-0.0610337	1	Gad2-CX-P3-vs-Syn1-CX-P3	-0.0418859	1	NA	NA	NA
P54775	Psmc4	CX_Gad2 enriched	Camk2a-CX-P3-vs-CX-CONTROL	0.141024	0.258387	Gad2-CX-P3-vs-CX-CONTROL	0.288185	0.0284223	Syn1-CX-P3-vs-CX-CONTROL	0.196941	0.0987685	Camk2a-CX-P3-vs-Gad2-CX-P3	-0.147161	0.381128	Camk2a-CX-P3-vs-Syn1-CX-P3	-0.0559166	1	Gad2-CX-P3-vs-Syn1-CX-P3	0.0912444	1	NA	NA	NA
P54822	Adsl	CX_Gad2 enriched	Camk2a-CX-P3-vs-CX-CONTROL	-0.181693	0.263255	Gad2-CX-P3-vs-CX-CONTROL	0.313953	0.0661454	Syn1-CX-P3-vs-CX-CONTROL	0.024132	1	Camk2a-CX-P3-vs-Gad2-CX-P3	-0.495646	0.0420393	Camk2a-CX-P3-vs-Syn1-CX-P3	-0.205825	0.458311	Gad2-CX-P3-vs-Syn1-CX-P3	0.289821	0.268867	NA	NA	NA
P54923	Adprh	CX_Gad2 enriched	Camk2a-CX-P3-vs-CX-CONTROL	0.393087	0.0281128	Gad2-CX-P3-vs-CX-CONTROL	0.385656	0.0326447	Syn1-CX-P3-vs-CX-CONTROL	0.305005	0.0665582	Camk2a-CX-P3-vs-Gad2-CX-P3	0.00743046	1	Camk2a-CX-P3-vs-Syn1-CX-P3	0.0880816	1	Gad2-CX-P3-vs-Syn1-CX-P3	0.0806512	1	NA	NA	NA
P56376	Acyp1	CX_Gad2 enriched	Camk2a-CX-P3-vs-CX-CONTROL	0.110689	1	Gad2-CX-P3-vs-CX-CONTROL	0.540712	0.00682591	Syn1-CX-P3-vs-CX-CONTROL	0.126721	1	Camk2a-CX-P3-vs-Gad2-CX-P3	-0.430024	0.136281	Camk2a-CX-P3-vs-Syn1-CX-P3	-0.0160324	1	Gad2-CX-P3-vs-Syn1-CX-P3	0.413991	0.180835	NA	NA	NA
P56812	Pdcd5	CX_Gad2 enriched	Camk2a-CX-P3-vs-CX-CONTROL	0.121379	1	Gad2-CX-P3-vs-CX-CONTROL	0.424916	0.00149126	Syn1-CX-P3-vs-CX-CONTROL	0.345496	0.00780403	Camk2a-CX-P3-vs-Gad2-CX-P3	-0.303537	0.118178	Camk2a-CX-P3-vs-Syn1-CX-P3	-0.224117	0.421779	Gad2-CX-P3-vs-Syn1-CX-P3	0.0794197	1	NA	NA	NA
P57746	Atp6v1d	CX_Gad2 enriched	Camk2a-CX-P3-vs-CX-CONTROL	0.223804	0.0648797	Gad2-CX-P3-vs-CX-CONTROL	0.348067	0.00394513	Syn1-CX-P3-vs-CX-CONTROL	0.340146	0.00357356	Camk2a-CX-P3-vs-Gad2-CX-P3	-0.124264	1	Camk2a-CX-P3-vs-Syn1-CX-P3	-0.116342	1	Gad2-CX-P3-vs-Syn1-CX-P3	0.00792161	1	NA	NA	NA
P58389	Ptpa	CX_Gad2 enriched	Camk2a-CX-P3-vs-CX-CONTROL	0.0844873	1	Gad2-CX-P3-vs-CX-CONTROL	0.432136	0.00145531	Syn1-CX-P3-vs-CX-CONTROL	0.286521	0.0263071	Camk2a-CX-P3-vs-Gad2-CX-P3	-0.347649	0.0765557	Camk2a-CX-P3-vs-Syn1-CX-P3	-0.202033	0.443066	Gad2-CX-P3-vs-Syn1-CX-P3	0.145616	0.411715	NA	NA	NA
P59644	Inpp5j	CX_Gad2 enriched	Camk2a-CX-P3-vs-CX-CONTROL	-0.211559	0.258084	Gad2-CX-P3-vs-CX-CONTROL	1.31262	8.26099e-11	Syn1-CX-P3-vs-CX-CONTROL	0.61166	0.00144809	Camk2a-CX-P3-vs-Gad2-CX-P3	-1.52418	1.38013e-08	Camk2a-CX-P3-vs-Syn1-CX-P3	-0.823219	0.0143848	Gad2-CX-P3-vs-Syn1-CX-P3	0.700964	0.0144582	NA	NA	NA
P60122	Ruvbl1	CX_Gad2 enriched	Camk2a-CX-P3-vs-CX-CONTROL	0.0556868	1	Gad2-CX-P3-vs-CX-CONTROL	0.368782	0.0451815	Syn1-CX-P3-vs-CX-CONTROL	0.298541	0.0770688	Camk2a-CX-P3-vs-Gad2-CX-P3	-0.313095	0.214471	Camk2a-CX-P3-vs-Syn1-CX-P3	-0.242854	0.452933	Gad2-CX-P3-vs-Syn1-CX-P3	0.0702406	1	NA	NA	NA
P60521	Gabarapl2	CX_Gad2 enriched	Camk2a-CX-P3-vs-CX-CONTROL	0.104166	1	Gad2-CX-P3-vs-CX-CONTROL	0.399274	0.00685545	Syn1-CX-P3-vs-CX-CONTROL	0.304289	0.0281976	Camk2a-CX-P3-vs-Gad2-CX-P3	-0.295108	0.157372	Camk2a-CX-P3-vs-Syn1-CX-P3	-0.200123	0.452933	Gad2-CX-P3-vs-Syn1-CX-P3	0.0949848	1	NA	NA	NA
P60755	Mdga2	CX_Gad2 enriched	Camk2a-CX-P3-vs-CX-CONTROL	-0.220635	0.348165	Gad2-CX-P3-vs-CX-CONTROL	1.56512	6.91224e-10	Syn1-CX-P3-vs-CX-CONTROL	0.472095	0.0421731	Camk2a-CX-P3-vs-Gad2-CX-P3	-1.78575	1.97025e-07	Camk2a-CX-P3-vs-Syn1-CX-P3	-0.69273	0.294227	Gad2-CX-P3-vs-Syn1-CX-P3	1.09302	0.00208294	NA	NA	NA
P61022	Chp1	CX_Gad2 enriched	Camk2a-CX-P3-vs-CX-CONTROL	-0.0477099	1	Gad2-CX-P3-vs-CX-CONTROL	0.720995	5.0919e-06	Syn1-CX-P3-vs-CX-CONTROL	0.275806	0.0606558	Camk2a-CX-P3-vs-Gad2-CX-P3	-0.768705	0.00033007	Camk2a-CX-P3-vs-Syn1-CX-P3	-0.323516	0.394497	Gad2-CX-P3-vs-Syn1-CX-P3	0.445189	0.0657801	NA	NA	NA
P61082	Ube2m	CX_Gad2 enriched	Camk2a-CX-P3-vs-CX-CONTROL	0.353327	0.0152662	Gad2-CX-P3-vs-CX-CONTROL	0.421897	0.00373302	Syn1-CX-P3-vs-CX-CONTROL	0.410024	0.00357356	Camk2a-CX-P3-vs-Gad2-CX-P3	-0.0685707	1	Camk2a-CX-P3-vs-Syn1-CX-P3	-0.0566976	1	Gad2-CX-P3-vs-Syn1-CX-P3	0.0118731	1	NA	NA	NA
P61087	Ube2k	CX_Gad2 enriched	Camk2a-CX-P3-vs-CX-CONTROL	-0.0097576	1	Gad2-CX-P3-vs-CX-CONTROL	0.454482	0.0205968	Syn1-CX-P3-vs-CX-CONTROL	0.250355	0.151334	Camk2a-CX-P3-vs-Gad2-CX-P3	-0.46424	0.0959798	Camk2a-CX-P3-vs-Syn1-CX-P3	-0.260112	0.452933	Gad2-CX-P3-vs-Syn1-CX-P3	0.204127	0.419277	NA	NA	NA
P61089	Ube2n	CX_Gad2 enriched	Camk2a-CX-P3-vs-CX-CONTROL	0.330963	0.00165118	Gad2-CX-P3-vs-CX-CONTROL	0.271238	0.00933435	Syn1-CX-P3-vs-CX-CONTROL	0.260905	0.00951706	Camk2a-CX-P3-vs-Gad2-CX-P3	0.059725	1	Camk2a-CX-P3-vs-Syn1-CX-P3	0.0700583	1	Gad2-CX-P3-vs-Syn1-CX-P3	0.0103333	1	NA	NA	NA
P61148	Fgf1	CX_Gad2 enriched	Camk2a-CX-P3-vs-CX-CONTROL	-0.611525	0.00253185	Gad2-CX-P3-vs-CX-CONTROL	0.0835739	1	Syn1-CX-P3-vs-CX-CONTROL	-0.393994	0.0396728	Camk2a-CX-P3-vs-Gad2-CX-P3	-0.695099	0.0138848	Camk2a-CX-P3-vs-Syn1-CX-P3	-0.217531	0.46725	Gad2-CX-P3-vs-Syn1-CX-P3	0.477568	0.126757	NA	NA	NA
P61202	Cops2	CX_Gad2 enriched	Camk2a-CX-P3-vs-CX-CONTROL	0.19187	0.071445	Gad2-CX-P3-vs-CX-CONTROL	0.247399	0.0208778	Syn1-CX-P3-vs-CX-CONTROL	0.325003	0.00182159	Camk2a-CX-P3-vs-Gad2-CX-P3	-0.055529	1	Camk2a-CX-P3-vs-Syn1-CX-P3	-0.133133	1	Gad2-CX-P3-vs-Syn1-CX-P3	-0.0776038	1	NA	NA	NA
P61264	Stx1b	CX_Gad2 enriched	Camk2a-CX-P3-vs-CX-CONTROL	0.288511	0.0165876	Gad2-CX-P3-vs-CX-CONTROL	0.3021	0.0124766	Syn1-CX-P3-vs-CX-CONTROL	0.255656	0.025796	Camk2a-CX-P3-vs-Gad2-CX-P3	-0.0135885	1	Camk2a-CX-P3-vs-Syn1-CX-P3	0.0328552	1	Gad2-CX-P3-vs-Syn1-CX-P3	0.0464436	1	NA	NA	NA
P61759	Vbp1	CX_Gad2 enriched	Camk2a-CX-P3-vs-CX-CONTROL	0.298185	0.139458	Gad2-CX-P3-vs-CX-CONTROL	0.473147	0.0231488	Syn1-CX-P3-vs-CX-CONTROL	0.216302	0.230422	Camk2a-CX-P3-vs-Gad2-CX-P3	-0.174962	0.486455	Camk2a-CX-P3-vs-Syn1-CX-P3	0.0818833	1	Gad2-CX-P3-vs-Syn1-CX-P3	0.256845	0.36979	NA	NA	NA
P61922	Abat	CX_Gad2 enriched	Camk2a-CX-P3-vs-CX-CONTROL	-1.20201	1.93077e-10	Gad2-CX-P3-vs-CX-CONTROL	0.00704912	1	Syn1-CX-P3-vs-CX-CONTROL	-0.49749	0.00476187	Camk2a-CX-P3-vs-Gad2-CX-P3	-1.20906	7.471e-07	Camk2a-CX-P3-vs-Syn1-CX-P3	-0.704516	0.0347761	Gad2-CX-P3-vs-Syn1-CX-P3	0.504539	0.0720527	NA	NA	NA
P61961	Ufm1	CX_Gad2 enriched	Camk2a-CX-P3-vs-CX-CONTROL	0.13397	1	Gad2-CX-P3-vs-CX-CONTROL	0.299107	0.0140276	Syn1-CX-P3-vs-CX-CONTROL	0.254532	0.026533	Camk2a-CX-P3-vs-Gad2-CX-P3	-0.165137	0.308818	Camk2a-CX-P3-vs-Syn1-CX-P3	-0.120562	1	Gad2-CX-P3-vs-Syn1-CX-P3	0.0445752	1	NA	NA	NA
P62075	Timm13	CX_Gad2 enriched	Camk2a-CX-P3-vs-CX-CONTROL	-0.630671	7.84585e-05	Gad2-CX-P3-vs-CX-CONTROL	0.233417	0.12708	Syn1-CX-P3-vs-CX-CONTROL	-0.309256	0.0332634	Camk2a-CX-P3-vs-Gad2-CX-P3	-0.864088	5.04857e-05	Camk2a-CX-P3-vs-Syn1-CX-P3	-0.321414	0.396713	Gad2-CX-P3-vs-Syn1-CX-P3	0.542673	0.0179418	NA	NA	NA
P62192	Psmc1	CX_Gad2 enriched	Camk2a-CX-P3-vs-CX-CONTROL	-0.0960346	1	Gad2-CX-P3-vs-CX-CONTROL	0.459109	0.0309608	Syn1-CX-P3-vs-CX-CONTROL	0.306267	0.111497	Camk2a-CX-P3-vs-Gad2-CX-P3	-0.555144	0.0682859	Camk2a-CX-P3-vs-Syn1-CX-P3	-0.402301	0.396713	Gad2-CX-P3-vs-Syn1-CX-P3	0.152843	0.536396	NA	NA	NA
P62331	Arf6	CX_Gad2 enriched	Camk2a-CX-P3-vs-CX-CONTROL	0.12183	1	Gad2-CX-P3-vs-CX-CONTROL	0.360997	0.0262364	Syn1-CX-P3-vs-CX-CONTROL	0.257595	0.0820777	Camk2a-CX-P3-vs-Gad2-CX-P3	-0.239167	0.274388	Camk2a-CX-P3-vs-Syn1-CX-P3	-0.135764	1	Gad2-CX-P3-vs-Syn1-CX-P3	0.103403	1	NA	NA	NA
P62334	Psmc6	CX_Gad2 enriched	Camk2a-CX-P3-vs-CX-CONTROL	0.137341	1	Gad2-CX-P3-vs-CX-CONTROL	0.322666	0.0207226	Syn1-CX-P3-vs-CX-CONTROL	0.164262	0.179857	Camk2a-CX-P3-vs-Gad2-CX-P3	-0.185325	0.313251	Camk2a-CX-P3-vs-Syn1-CX-P3	-0.0269215	1	Gad2-CX-P3-vs-Syn1-CX-P3	0.158404	0.393343	NA	NA	NA
P62627	Dynlrb1	CX_Gad2 enriched	Camk2a-CX-P3-vs-CX-CONTROL	0.280552	0.0118726	Gad2-CX-P3-vs-CX-CONTROL	0.23025	0.0375506	Syn1-CX-P3-vs-CX-CONTROL	0.320389	0.00284318	Camk2a-CX-P3-vs-Gad2-CX-P3	0.0503018	1	Camk2a-CX-P3-vs-Syn1-CX-P3	-0.039837	1	Gad2-CX-P3-vs-Syn1-CX-P3	-0.0901388	1	NA	NA	NA
P62631	Eef1a2	CX_Gad2 enriched	Camk2a-CX-P3-vs-CX-CONTROL	0.20032	0.247303	Gad2-CX-P3-vs-CX-CONTROL	0.382244	0.0358646	Syn1-CX-P3-vs-CX-CONTROL	0.296747	0.0760888	Camk2a-CX-P3-vs-Gad2-CX-P3	-0.181924	0.42321	Camk2a-CX-P3-vs-Syn1-CX-P3	-0.0964268	1	Gad2-CX-P3-vs-Syn1-CX-P3	0.0854968	1	NA	NA	NA
P62761	Vsnl1	CX_Gad2 enriched	Camk2a-CX-P3-vs-CX-CONTROL	0.470784	0.000467609	Gad2-CX-P3-vs-CX-CONTROL	0.283748	0.0311114	Syn1-CX-P3-vs-CX-CONTROL	0.226848	0.0622801	Camk2a-CX-P3-vs-Gad2-CX-P3	0.187036	0.294184	Camk2a-CX-P3-vs-Syn1-CX-P3	0.243936	0.399725	Gad2-CX-P3-vs-Syn1-CX-P3	0.0568999	1	NA	NA	NA
P62812	Gabra1	CX_Gad2 enriched	Camk2a-CX-P3-vs-CX-CONTROL	0.347046	0.0324624	Gad2-CX-P3-vs-CX-CONTROL	0.8765	9.03091e-08	Syn1-CX-P3-vs-CX-CONTROL	0.388035	0.0135141	Camk2a-CX-P3-vs-Gad2-CX-P3	-0.529454	0.0217309	Camk2a-CX-P3-vs-Syn1-CX-P3	-0.0409892	1	Gad2-CX-P3-vs-Syn1-CX-P3	0.488465	0.0465062	NA	NA	NA
P62814	Atp6v1b2	CX_Gad2 enriched	Camk2a-CX-P3-vs-CX-CONTROL	0.263073	0.0236732	Gad2-CX-P3-vs-CX-CONTROL	0.317297	0.00682619	Syn1-CX-P3-vs-CX-CONTROL	0.291318	0.00974359	Camk2a-CX-P3-vs-Gad2-CX-P3	-0.0542233	1	Camk2a-CX-P3-vs-Syn1-CX-P3	-0.0282446	1	Gad2-CX-P3-vs-Syn1-CX-P3	0.0259787	1	NA	NA	NA
P62823	Rab3c	CX_Gad2 enriched	Camk2a-CX-P3-vs-CX-CONTROL	0.327701	0.0389248	Gad2-CX-P3-vs-CX-CONTROL	0.398803	0.0128662	Syn1-CX-P3-vs-CX-CONTROL	0.35607	0.0197448	Camk2a-CX-P3-vs-Gad2-CX-P3	-0.071102	1	Camk2a-CX-P3-vs-Syn1-CX-P3	-0.0283685	1	Gad2-CX-P3-vs-Syn1-CX-P3	0.0427335	1	NA	NA	NA
P62858	Rps28	CX_Gad2 enriched	Camk2a-CX-P3-vs-CX-CONTROL	-0.147717	0.442295	Gad2-CX-P3-vs-CX-CONTROL	0.557755	0.00919493	Syn1-CX-P3-vs-CX-CONTROL	-0.0900277	1	Camk2a-CX-P3-vs-Gad2-CX-P3	-0.705472	0.020192	Camk2a-CX-P3-vs-Syn1-CX-P3	-0.0576891	1	Gad2-CX-P3-vs-Syn1-CX-P3	0.647783	0.0432077	NA	NA	NA
P62869	Elob	CX_Gad2 enriched	Camk2a-CX-P3-vs-CX-CONTROL	0.153563	0.13753	Gad2-CX-P3-vs-CX-CONTROL	0.266174	0.0125332	Syn1-CX-P3-vs-CX-CONTROL	0.238781	0.0189694	Camk2a-CX-P3-vs-Gad2-CX-P3	-0.112611	1	Camk2a-CX-P3-vs-Syn1-CX-P3	-0.0852181	1	Gad2-CX-P3-vs-Syn1-CX-P3	0.0273933	1	NA	NA	NA
P62897	Cycs	CX_Gad2 enriched	Camk2a-CX-P3-vs-CX-CONTROL	-0.295626	0.130762	Gad2-CX-P3-vs-CX-CONTROL	0.89518	4.98827e-06	Syn1-CX-P3-vs-CX-CONTROL	0.202489	0.236178	Camk2a-CX-P3-vs-Gad2-CX-P3	-1.19081	1.08448e-05	Camk2a-CX-P3-vs-Syn1-CX-P3	-0.498116	0.335297	Gad2-CX-P3-vs-Syn1-CX-P3	0.692691	0.0179418	NA	NA	NA
P63005	Pafah1b1	CX_Gad2 enriched	Camk2a-CX-P3-vs-CX-CONTROL	0.216982	0.0229872	Gad2-CX-P3-vs-CX-CONTROL	0.229839	0.0157879	Syn1-CX-P3-vs-CX-CONTROL	0.246606	0.00724436	Camk2a-CX-P3-vs-Gad2-CX-P3	-0.0128576	1	Camk2a-CX-P3-vs-Syn1-CX-P3	-0.0296245	1	Gad2-CX-P3-vs-Syn1-CX-P3	-0.0167669	1	NA	NA	NA
P63017	Hspa8	CX_Gad2 enriched	Camk2a-CX-P3-vs-CX-CONTROL	0.235734	0.000616786	Gad2-CX-P3-vs-CX-CONTROL	0.302066	6.75938e-06	Syn1-CX-P3-vs-CX-CONTROL	0.258614	9.21894e-05	Camk2a-CX-P3-vs-Gad2-CX-P3	-0.0663321	1	Camk2a-CX-P3-vs-Syn1-CX-P3	-0.0228801	1	Gad2-CX-P3-vs-Syn1-CX-P3	0.043452	1	NA	NA	NA
P63038	Hspd1	CX_Gad2 enriched	Camk2a-CX-P3-vs-CX-CONTROL	-0.335024	0.00491992	Gad2-CX-P3-vs-CX-CONTROL	0.0103845	1	Syn1-CX-P3-vs-CX-CONTROL	-0.146227	0.161948	Camk2a-CX-P3-vs-Gad2-CX-P3	-0.345409	0.0408226	Camk2a-CX-P3-vs-Syn1-CX-P3	-0.188798	0.428879	Gad2-CX-P3-vs-Syn1-CX-P3	0.156611	0.352932	NA	NA	NA
P63040	Cplx1	CX_Gad2 enriched	Camk2a-CX-P3-vs-CX-CONTROL	-0.752441	0.0229872	Gad2-CX-P3-vs-CX-CONTROL	0.527714	0.114262	Syn1-CX-P3-vs-CX-CONTROL	0.107591	1	Camk2a-CX-P3-vs-Gad2-CX-P3	-1.28015	0.00535597	Camk2a-CX-P3-vs-Syn1-CX-P3	-0.860032	0.300852	Gad2-CX-P3-vs-Syn1-CX-P3	0.420122	0.364702	NA	NA	NA
P63046	Sult4a1	CX_Gad2 enriched	Camk2a-CX-P3-vs-CX-CONTROL	0.18176	0.254612	Gad2-CX-P3-vs-CX-CONTROL	0.364343	0.0301012	Syn1-CX-P3-vs-CX-CONTROL	0.317354	0.0422277	Camk2a-CX-P3-vs-Gad2-CX-P3	-0.182583	0.390952	Camk2a-CX-P3-vs-Syn1-CX-P3	-0.135594	1	Gad2-CX-P3-vs-Syn1-CX-P3	0.0469891	1	NA	NA	NA
P63080	Gabrb3	CX_Gad2 enriched	Camk2a-CX-P3-vs-CX-CONTROL	0.140258	0.396815	Gad2-CX-P3-vs-CX-CONTROL	0.911285	3.90913e-07	Syn1-CX-P3-vs-CX-CONTROL	0.359507	0.0334726	Camk2a-CX-P3-vs-Gad2-CX-P3	-0.771028	0.00216525	Camk2a-CX-P3-vs-Syn1-CX-P3	-0.219249	0.458311	Gad2-CX-P3-vs-Syn1-CX-P3	0.551779	0.0403388	NA	NA	NA
P63087	Ppp1cc	CX_Gad2 enriched	Camk2a-CX-P3-vs-CX-CONTROL	0.245409	0.0293016	Gad2-CX-P3-vs-CX-CONTROL	0.449084	7.41616e-05	Syn1-CX-P3-vs-CX-CONTROL	0.346156	0.00182159	Camk2a-CX-P3-vs-Gad2-CX-P3	-0.203675	0.197508	Camk2a-CX-P3-vs-Syn1-CX-P3	-0.100746	1	Gad2-CX-P3-vs-Syn1-CX-P3	0.102929	1	NA	NA	NA
P63137	Gabrb2	CX_Gad2 enriched	Camk2a-CX-P3-vs-CX-CONTROL	0.198999	0.233915	Gad2-CX-P3-vs-CX-CONTROL	0.861697	7.57883e-07	Syn1-CX-P3-vs-CX-CONTROL	0.259177	0.102768	Camk2a-CX-P3-vs-Gad2-CX-P3	-0.662699	0.00735178	Camk2a-CX-P3-vs-Syn1-CX-P3	-0.0601781	1	Gad2-CX-P3-vs-Syn1-CX-P3	0.602521	0.0193439	NA	NA	NA
P70188	Kifap3	CX_Gad2 enriched	Camk2a-CX-P3-vs-CX-CONTROL	0.0507834	1	Gad2-CX-P3-vs-CX-CONTROL	0.435203	0.0282204	Syn1-CX-P3-vs-CX-CONTROL	0.572343	0.00317849	Camk2a-CX-P3-vs-Gad2-CX-P3	-0.384419	0.173529	Camk2a-CX-P3-vs-Syn1-CX-P3	-0.521559	0.302527	Gad2-CX-P3-vs-Syn1-CX-P3	-0.13714	1	NA	NA	NA
P70290	Mpp1	CX_Gad2 enriched	Camk2a-CX-P3-vs-CX-CONTROL	0.256682	0.0923657	Gad2-CX-P3-vs-CX-CONTROL	0.535663	0.000471847	Syn1-CX-P3-vs-CX-CONTROL	0.312256	0.0307807	Camk2a-CX-P3-vs-Gad2-CX-P3	-0.278981	0.197388	Camk2a-CX-P3-vs-Syn1-CX-P3	-0.055574	1	Gad2-CX-P3-vs-Syn1-CX-P3	0.223407	0.327501	NA	NA	NA
P70349	Hint1	CX_Gad2 enriched	Camk2a-CX-P3-vs-CX-CONTROL	0.130272	1	Gad2-CX-P3-vs-CX-CONTROL	0.425938	0.00960673	Syn1-CX-P3-vs-CX-CONTROL	0.23316	0.116152	Camk2a-CX-P3-vs-Gad2-CX-P3	-0.295666	0.2049	Camk2a-CX-P3-vs-Syn1-CX-P3	-0.102889	1	Gad2-CX-P3-vs-Syn1-CX-P3	0.192777	0.387166	NA	NA	NA
P70404	Idh3g	CX_Gad2 enriched	Camk2a-CX-P3-vs-CX-CONTROL	-0.307218	0.0265203	Gad2-CX-P3-vs-CX-CONTROL	0.15538	0.242254	Syn1-CX-P3-vs-CX-CONTROL	-0.183156	0.141425	Camk2a-CX-P3-vs-Gad2-CX-P3	-0.462599	0.0189611	Camk2a-CX-P3-vs-Syn1-CX-P3	-0.124062	1	Gad2-CX-P3-vs-Syn1-CX-P3	0.338536	0.115227	NA	NA	NA
P70408	Cdh10	CX_Gad2 enriched	Camk2a-CX-P3-vs-CX-CONTROL	0.236878	0.140378	Gad2-CX-P3-vs-CX-CONTROL	0.451088	0.00650203	Syn1-CX-P3-vs-CX-CONTROL	0.362476	0.0208127	Camk2a-CX-P3-vs-Gad2-CX-P3	-0.21421	0.323781	Camk2a-CX-P3-vs-Syn1-CX-P3	-0.125598	1	Gad2-CX-P3-vs-Syn1-CX-P3	0.0886116	1	NA	NA	NA
P70429	Evl	CX_Gad2 enriched	Camk2a-CX-P3-vs-CX-CONTROL	-0.37019	0.0957409	Gad2-CX-P3-vs-CX-CONTROL	0.614636	0.00650203	Syn1-CX-P3-vs-CX-CONTROL	0.206559	0.282233	Camk2a-CX-P3-vs-Gad2-CX-P3	-0.984825	0.00171427	Camk2a-CX-P3-vs-Syn1-CX-P3	-0.576749	0.302527	Gad2-CX-P3-vs-Syn1-CX-P3	0.408076	0.241663	NA	NA	NA
P80313	Cct7	CX_Gad2 enriched	Camk2a-CX-P3-vs-CX-CONTROL	0.119944	1	Gad2-CX-P3-vs-CX-CONTROL	0.306524	0.00205721	Syn1-CX-P3-vs-CX-CONTROL	0.224196	0.0185263	Camk2a-CX-P3-vs-Gad2-CX-P3	-0.18658	0.187596	Camk2a-CX-P3-vs-Syn1-CX-P3	-0.104252	1	Gad2-CX-P3-vs-Syn1-CX-P3	0.0823277	1	NA	NA	NA
P80314	Cct2	CX_Gad2 enriched	Camk2a-CX-P3-vs-CX-CONTROL	0.123272	1	Gad2-CX-P3-vs-CX-CONTROL	0.305434	0.0131036	Syn1-CX-P3-vs-CX-CONTROL	0.161873	0.14075	Camk2a-CX-P3-vs-Gad2-CX-P3	-0.182162	0.27398	Camk2a-CX-P3-vs-Syn1-CX-P3	-0.0386003	1	Gad2-CX-P3-vs-Syn1-CX-P3	0.143562	0.387405	NA	NA	NA
P80315	Cct4	CX_Gad2 enriched	Camk2a-CX-P3-vs-CX-CONTROL	0.0630686	1	Gad2-CX-P3-vs-CX-CONTROL	0.250675	0.00111956	Syn1-CX-P3-vs-CX-CONTROL	0.183067	0.013347	Camk2a-CX-P3-vs-Gad2-CX-P3	-0.187607	0.0926434	Camk2a-CX-P3-vs-Syn1-CX-P3	-0.119999	1	Gad2-CX-P3-vs-Syn1-CX-P3	0.0676082	1	NA	NA	NA
P80316	Cct5	CX_Gad2 enriched	Camk2a-CX-P3-vs-CX-CONTROL	0.22344	0.0566058	Gad2-CX-P3-vs-CX-CONTROL	0.396382	0.00073239	Syn1-CX-P3-vs-CX-CONTROL	0.202296	0.0626367	Camk2a-CX-P3-vs-Gad2-CX-P3	-0.172942	0.2743	Camk2a-CX-P3-vs-Syn1-CX-P3	0.0211441	1	Gad2-CX-P3-vs-Syn1-CX-P3	0.194086	0.275329	NA	NA	NA
P80317	Cct6a	CX_Gad2 enriched	Camk2a-CX-P3-vs-CX-CONTROL	0.102869	1	Gad2-CX-P3-vs-CX-CONTROL	0.353102	0.0159676	Syn1-CX-P3-vs-CX-CONTROL	0.214933	0.10495	Camk2a-CX-P3-vs-Gad2-CX-P3	-0.250232	0.215612	Camk2a-CX-P3-vs-Syn1-CX-P3	-0.112064	1	Gad2-CX-P3-vs-Syn1-CX-P3	0.138169	0.452268	NA	NA	NA
P80318	Cct3	CX_Gad2 enriched	Camk2a-CX-P3-vs-CX-CONTROL	0.152574	0.0658559	Gad2-CX-P3-vs-CX-CONTROL	0.290483	0.00044452	Syn1-CX-P3-vs-CX-CONTROL	0.214349	0.00744656	Camk2a-CX-P3-vs-Gad2-CX-P3	-0.137909	0.226982	Camk2a-CX-P3-vs-Syn1-CX-P3	-0.0617751	1	Gad2-CX-P3-vs-Syn1-CX-P3	0.0761336	1	NA	NA	NA
P80560	Ptprn2	CX_Gad2 enriched	Camk2a-CX-P3-vs-CX-CONTROL	0.114832	1	Gad2-CX-P3-vs-CX-CONTROL	0.708528	0.000612604	Syn1-CX-P3-vs-CX-CONTROL	0.37169	0.0536952	Camk2a-CX-P3-vs-Gad2-CX-P3	-0.593697	0.0422934	Camk2a-CX-P3-vs-Syn1-CX-P3	-0.256859	0.457379	Gad2-CX-P3-vs-Syn1-CX-P3	0.336838	0.277195	NA	NA	NA
P83940	Eloc	CX_Gad2 enriched	Camk2a-CX-P3-vs-CX-CONTROL	-0.326366	0.0928873	Gad2-CX-P3-vs-CX-CONTROL	0.25997	0.200291	Syn1-CX-P3-vs-CX-CONTROL	0.0433324	1	Camk2a-CX-P3-vs-Gad2-CX-P3	-0.586336	0.0454935	Camk2a-CX-P3-vs-Syn1-CX-P3	-0.369698	0.396713	Gad2-CX-P3-vs-Syn1-CX-P3	0.216638	0.415692	NA	NA	NA
P84091	Ap2m1	CX_Gad2 enriched	Camk2a-CX-P3-vs-CX-CONTROL	0.288287	0.000483195	Gad2-CX-P3-vs-CX-CONTROL	0.238792	0.00363647	Syn1-CX-P3-vs-CX-CONTROL	0.306139	0.000128643	Camk2a-CX-P3-vs-Gad2-CX-P3	0.0494942	1	Camk2a-CX-P3-vs-Syn1-CX-P3	-0.0178521	1	Gad2-CX-P3-vs-Syn1-CX-P3	-0.0673463	1	NA	NA	NA
P84309	Adcy5	CX_Gad2 enriched	Camk2a-CX-P3-vs-CX-CONTROL	-0.0724972	1	Gad2-CX-P3-vs-CX-CONTROL	0.718621	0.00502064	Syn1-CX-P3-vs-CX-CONTROL	0.34159	0.135071	Camk2a-CX-P3-vs-Gad2-CX-P3	-0.791119	0.0258298	Camk2a-CX-P3-vs-Syn1-CX-P3	-0.414087	0.424556	Gad2-CX-P3-vs-Syn1-CX-P3	0.377031	0.316505	NA	NA	NA
P97371	Psme1	CX_Gad2 enriched	Camk2a-CX-P3-vs-CX-CONTROL	-0.0335504	1	Gad2-CX-P3-vs-CX-CONTROL	0.557266	0.000440591	Syn1-CX-P3-vs-CX-CONTROL	0.132867	1	Camk2a-CX-P3-vs-Gad2-CX-P3	-0.590816	0.00903543	Camk2a-CX-P3-vs-Syn1-CX-P3	-0.166417	0.475727	Gad2-CX-P3-vs-Syn1-CX-P3	0.424399	0.0877746	NA	NA	NA
P97372	Psme2	CX_Gad2 enriched	Camk2a-CX-P3-vs-CX-CONTROL	-0.158396	0.355802	Gad2-CX-P3-vs-CX-CONTROL	0.516938	0.00604737	Syn1-CX-P3-vs-CX-CONTROL	-0.120885	1	Camk2a-CX-P3-vs-Gad2-CX-P3	-0.675334	0.00945253	Camk2a-CX-P3-vs-Syn1-CX-P3	-0.0375115	1	Gad2-CX-P3-vs-Syn1-CX-P3	0.637822	0.0193439	NA	NA	NA
P97445	Cacna1a	CX_Gad2 enriched	Camk2a-CX-P3-vs-CX-CONTROL	0.475285	0.012656	Gad2-CX-P3-vs-CX-CONTROL	0.421502	0.0301821	Syn1-CX-P3-vs-CX-CONTROL	0.399038	0.0290375	Camk2a-CX-P3-vs-Gad2-CX-P3	0.0537826	1	Camk2a-CX-P3-vs-Syn1-CX-P3	0.0762472	1	Gad2-CX-P3-vs-Syn1-CX-P3	0.0224646	1	NA	NA	NA
P97467	Pam	CX_Gad2 enriched	Camk2a-CX-P3-vs-CX-CONTROL	-0.0475925	1	Gad2-CX-P3-vs-CX-CONTROL	0.937826	8.45292e-05	Syn1-CX-P3-vs-CX-CONTROL	0.385079	0.0791554	Camk2a-CX-P3-vs-Gad2-CX-P3	-0.985419	0.00256732	Camk2a-CX-P3-vs-Syn1-CX-P3	-0.432672	0.396713	Gad2-CX-P3-vs-Syn1-CX-P3	0.552747	0.129953	NA	NA	NA
P97772	Grm1	CX_Gad2 enriched	Camk2a-CX-P3-vs-CX-CONTROL	0.366729	0.032323	Gad2-CX-P3-vs-CX-CONTROL	0.420186	0.0148572	Syn1-CX-P3-vs-CX-CONTROL	0.420035	0.0112694	Camk2a-CX-P3-vs-Gad2-CX-P3	-0.0534568	1	Camk2a-CX-P3-vs-Syn1-CX-P3	-0.053306	1	Gad2-CX-P3-vs-Syn1-CX-P3	0.000150782	1	NA	NA	NA
P97792	Cxadr	CX_Gad2 enriched	Camk2a-CX-P3-vs-CX-CONTROL	0.285463	0.284866	Gad2-CX-P3-vs-CX-CONTROL	0.90523	0.00154729	Syn1-CX-P3-vs-CX-CONTROL	0.240432	0.323856	Camk2a-CX-P3-vs-Gad2-CX-P3	-0.619767	0.123399	Camk2a-CX-P3-vs-Syn1-CX-P3	0.0450305	1	Gad2-CX-P3-vs-Syn1-CX-P3	0.664798	0.12935	NA	NA	NA
P97823	Lypla1	CX_Gad2 enriched	Camk2a-CX-P3-vs-CX-CONTROL	-0.162768	0.0986114	Gad2-CX-P3-vs-CX-CONTROL	0.158883	0.107501	Syn1-CX-P3-vs-CX-CONTROL	-0.0034951	1	Camk2a-CX-P3-vs-Gad2-CX-P3	-0.32165	0.0229376	Camk2a-CX-P3-vs-Syn1-CX-P3	-0.159272	0.428879	Gad2-CX-P3-vs-Syn1-CX-P3	0.162378	0.278309	NA	NA	NA
P98200	Atp8a2	CX_Gad2 enriched	Camk2a-CX-P3-vs-CX-CONTROL	0.313265	0.28604	Gad2-CX-P3-vs-CX-CONTROL	0.948547	0.00558109	Syn1-CX-P3-vs-CX-CONTROL	0.565541	0.0537398	Camk2a-CX-P3-vs-Gad2-CX-P3	-0.635282	0.166038	Camk2a-CX-P3-vs-Syn1-CX-P3	-0.252276	0.515311	Gad2-CX-P3-vs-Syn1-CX-P3	0.383006	0.383286	NA	NA	NA
Q00612	G6pdx	CX_Gad2 enriched	Camk2a-CX-P3-vs-CX-CONTROL	-0.285249	0.0321418	Gad2-CX-P3-vs-CX-CONTROL	0.13709	1	Syn1-CX-P3-vs-CX-CONTROL	-0.166817	0.163269	Camk2a-CX-P3-vs-Gad2-CX-P3	-0.422339	0.0248873	Camk2a-CX-P3-vs-Syn1-CX-P3	-0.118432	1	Gad2-CX-P3-vs-Syn1-CX-P3	0.303907	0.142852	NA	NA	NA
Q01405	Sec23a	CX_Gad2 enriched	Camk2a-CX-P3-vs-CX-CONTROL	0.319477	0.00971248	Gad2-CX-P3-vs-CX-CONTROL	0.32313	0.00897951	Syn1-CX-P3-vs-CX-CONTROL	0.334536	0.00524024	Camk2a-CX-P3-vs-Gad2-CX-P3	-0.00365331	1	Camk2a-CX-P3-vs-Syn1-CX-P3	-0.0150588	1	Gad2-CX-P3-vs-Syn1-CX-P3	-0.0114055	1	NA	NA	NA
Q01768	Nme2	CX_Gad2 enriched	Camk2a-CX-P3-vs-CX-CONTROL	-0.183862	0.232291	Gad2-CX-P3-vs-CX-CONTROL	0.367937	0.0234285	Syn1-CX-P3-vs-CX-CONTROL	0.0149013	1	Camk2a-CX-P3-vs-Gad2-CX-P3	-0.551799	0.015355	Camk2a-CX-P3-vs-Syn1-CX-P3	-0.198764	0.458311	Gad2-CX-P3-vs-Syn1-CX-P3	0.353036	0.158124	NA	NA	NA
Q02053	Uba1	CX_Gad2 enriched	Camk2a-CX-P3-vs-CX-CONTROL	0.16026	0.121898	Gad2-CX-P3-vs-CX-CONTROL	0.278044	0.0081795	Syn1-CX-P3-vs-CX-CONTROL	0.26511	0.00878296	Camk2a-CX-P3-vs-Gad2-CX-P3	-0.117784	1	Camk2a-CX-P3-vs-Syn1-CX-P3	-0.10485	1	Gad2-CX-P3-vs-Syn1-CX-P3	0.0129344	1	NA	NA	NA
Q02357	Ank1	CX_Gad2 enriched	Camk2a-CX-P3-vs-CX-CONTROL	-0.264908	0.325466	Gad2-CX-P3-vs-CX-CONTROL	1.43869	7.57883e-07	Syn1-CX-P3-vs-CX-CONTROL	0.494858	0.0663094	Camk2a-CX-P3-vs-Gad2-CX-P3	-1.7036	1.04017e-05	Camk2a-CX-P3-vs-Syn1-CX-P3	-0.759766	0.300852	Gad2-CX-P3-vs-Syn1-CX-P3	0.943834	0.0279395	NA	NA	NA
Q03059	Chat	CX_Gad2 enriched	Camk2a-CX-P3-vs-CX-CONTROL	-1.04115	0.00159624	Gad2-CX-P3-vs-CX-CONTROL	1.68078	9.21216e-08	Syn1-CX-P3-vs-CX-CONTROL	-0.199745	0.435964	Camk2a-CX-P3-vs-Gad2-CX-P3	-2.72193	3.42964e-10	Camk2a-CX-P3-vs-Syn1-CX-P3	-0.841402	0.300852	Gad2-CX-P3-vs-Syn1-CX-P3	1.88053	7.35869e-06	NA	NA	NA
Q03517	Scg2	CX_Gad2 enriched	Camk2a-CX-P3-vs-CX-CONTROL	-0.207181	0.412904	Gad2-CX-P3-vs-CX-CONTROL	0.886559	0.00142204	Syn1-CX-P3-vs-CX-CONTROL	0.411567	0.103746	Camk2a-CX-P3-vs-Gad2-CX-P3	-1.09374	0.00511067	Camk2a-CX-P3-vs-Syn1-CX-P3	-0.618748	0.389883	Gad2-CX-P3-vs-Syn1-CX-P3	0.474992	0.265458	NA	NA	NA
Q05186	Rcn1	CX_Gad2 enriched	Camk2a-CX-P3-vs-CX-CONTROL	-0.456711	0.048826	Gad2-CX-P3-vs-CX-CONTROL	0.47444	0.0423701	Syn1-CX-P3-vs-CX-CONTROL	0.075655	1	Camk2a-CX-P3-vs-Gad2-CX-P3	-0.931151	0.00432962	Camk2a-CX-P3-vs-Syn1-CX-P3	-0.532366	0.374053	Gad2-CX-P3-vs-Syn1-CX-P3	0.398785	0.265184	NA	NA	NA
Q08331	Calb2	CX_Gad2 enriched	Camk2a-CX-P3-vs-CX-CONTROL	-0.422859	0.0476659	Gad2-CX-P3-vs-CX-CONTROL	0.782076	0.000302531	Syn1-CX-P3-vs-CX-CONTROL	0.514155	0.0135141	Camk2a-CX-P3-vs-Gad2-CX-P3	-1.20494	3.00508e-05	Camk2a-CX-P3-vs-Syn1-CX-P3	-0.937014	0.00919686	Gad2-CX-P3-vs-Syn1-CX-P3	0.267922	0.368994	NA	NA	NA
Q0GA42	Cnnm1	CX_Gad2 enriched	Camk2a-CX-P3-vs-CX-CONTROL	-0.199022	0.328632	Gad2-CX-P3-vs-CX-CONTROL	0.566164	0.01079	Syn1-CX-P3-vs-CX-CONTROL	0.23065	0.227811	Camk2a-CX-P3-vs-Gad2-CX-P3	-0.765186	0.0125753	Camk2a-CX-P3-vs-Syn1-CX-P3	-0.429672	0.396713	Gad2-CX-P3-vs-Syn1-CX-P3	0.335514	0.300174	NA	NA	NA
Q0VGU4	Vgf	CX_Gad2 enriched	Camk2a-CX-P3-vs-CX-CONTROL	0.35288	0.115647	Gad2-CX-P3-vs-CX-CONTROL	0.822547	0.000295959	Syn1-CX-P3-vs-CX-CONTROL	0.220557	0.260023	Camk2a-CX-P3-vs-Gad2-CX-P3	-0.469667	0.150853	Camk2a-CX-P3-vs-Syn1-CX-P3	0.132323	1	Gad2-CX-P3-vs-Syn1-CX-P3	0.60199	0.0888354	NA	NA	NA
Q3TC72	Fahd2	CX_Gad2 enriched	Camk2a-CX-P3-vs-CX-CONTROL	-0.489933	0.000140761	Gad2-CX-P3-vs-CX-CONTROL	0.151508	0.213855	Syn1-CX-P3-vs-CX-CONTROL	-0.287675	0.017866	Camk2a-CX-P3-vs-Gad2-CX-P3	-0.641441	0.000196082	Camk2a-CX-P3-vs-Syn1-CX-P3	-0.202258	0.428879	Gad2-CX-P3-vs-Syn1-CX-P3	0.439183	0.0181482	NA	NA	NA
Q3TDD9	Ppp1r21	CX_Gad2 enriched	Camk2a-CX-P3-vs-CX-CONTROL	0.0149409	1	Gad2-CX-P3-vs-CX-CONTROL	0.368873	0.0208778	Syn1-CX-P3-vs-CX-CONTROL	0.460232	0.00289859	Camk2a-CX-P3-vs-Gad2-CX-P3	-0.353932	0.121981	Camk2a-CX-P3-vs-Syn1-CX-P3	-0.445292	0.278591	Gad2-CX-P3-vs-Syn1-CX-P3	-0.0913596	1	NA	NA	NA
Q3TES0	Iqsec3	CX_Gad2 enriched	Camk2a-CX-P3-vs-CX-CONTROL	-0.112132	1	Gad2-CX-P3-vs-CX-CONTROL	1.08609	1.28511e-07	Syn1-CX-P3-vs-CX-CONTROL	0.387677	0.0425551	Camk2a-CX-P3-vs-Gad2-CX-P3	-1.19822	2.04758e-05	Camk2a-CX-P3-vs-Syn1-CX-P3	-0.499809	0.363738	Gad2-CX-P3-vs-Syn1-CX-P3	0.698414	0.0219225	NA	NA	NA
Q3THK7	Gmps	CX_Gad2 enriched	Camk2a-CX-P3-vs-CX-CONTROL	0.201232	0.216626	Gad2-CX-P3-vs-CX-CONTROL	0.48977	0.00429552	Syn1-CX-P3-vs-CX-CONTROL	0.307974	0.0530069	Camk2a-CX-P3-vs-Gad2-CX-P3	-0.288538	0.216426	Camk2a-CX-P3-vs-Syn1-CX-P3	-0.106743	1	Gad2-CX-P3-vs-Syn1-CX-P3	0.181796	0.411715	NA	NA	NA
Q3UHH2	Slc22a23	CX_Gad2 enriched	Camk2a-CX-P3-vs-CX-CONTROL	-0.0313802	1	Gad2-CX-P3-vs-CX-CONTROL	0.480378	0.00953407	Syn1-CX-P3-vs-CX-CONTROL	0.245229	0.138576	Camk2a-CX-P3-vs-Gad2-CX-P3	-0.511759	0.0620734	Camk2a-CX-P3-vs-Syn1-CX-P3	-0.27661	0.443066	Gad2-CX-P3-vs-Syn1-CX-P3	0.235149	0.361671	NA	NA	NA
Q3UHJ0	Aak1	CX_Gad2 enriched	Camk2a-CX-P3-vs-CX-CONTROL	0.303501	0.00236868	Gad2-CX-P3-vs-CX-CONTROL	0.451434	4.69185e-06	Syn1-CX-P3-vs-CX-CONTROL	0.327391	0.000736724	Camk2a-CX-P3-vs-Gad2-CX-P3	-0.147933	0.269733	Camk2a-CX-P3-vs-Syn1-CX-P3	-0.0238897	1	Gad2-CX-P3-vs-Syn1-CX-P3	0.124044	1	NA	NA	NA
Q3UHK1	Slc2a13	CX_Gad2 enriched	Camk2a-CX-P3-vs-CX-CONTROL	0.151851	0.352726	Gad2-CX-P3-vs-CX-CONTROL	0.833494	2.74836e-06	Syn1-CX-P3-vs-CX-CONTROL	0.334175	0.0445921	Camk2a-CX-P3-vs-Gad2-CX-P3	-0.681643	0.00551668	Camk2a-CX-P3-vs-Syn1-CX-P3	-0.182324	0.474229	Gad2-CX-P3-vs-Syn1-CX-P3	0.499319	0.0654259	NA	NA	NA
Q3UHX2	Pdap1	CX_Gad2 enriched	Camk2a-CX-P3-vs-CX-CONTROL	0.284824	0.0333102	Gad2-CX-P3-vs-CX-CONTROL	0.456778	0.000627558	Syn1-CX-P3-vs-CX-CONTROL	0.234632	0.058447	Camk2a-CX-P3-vs-Gad2-CX-P3	-0.171954	0.330501	Camk2a-CX-P3-vs-Syn1-CX-P3	0.0501918	1	Gad2-CX-P3-vs-Syn1-CX-P3	0.222146	0.275329	NA	NA	NA
Q3UM45	Ppp1r7	CX_Gad2 enriched	Camk2a-CX-P3-vs-CX-CONTROL	0.330174	0.011429	Gad2-CX-P3-vs-CX-CONTROL	0.265724	0.0437007	Syn1-CX-P3-vs-CX-CONTROL	0.448656	0.000497105	Camk2a-CX-P3-vs-Gad2-CX-P3	0.06445	1	Camk2a-CX-P3-vs-Syn1-CX-P3	-0.118482	1	Gad2-CX-P3-vs-Syn1-CX-P3	-0.182932	0.338295	NA	NA	NA
Q3URD3	Slmap	CX_Gad2 enriched	Camk2a-CX-P3-vs-CX-CONTROL	-0.679257	0.000440517	Gad2-CX-P3-vs-CX-CONTROL	0.014936	1	Syn1-CX-P3-vs-CX-CONTROL	-0.123016	1	Camk2a-CX-P3-vs-Gad2-CX-P3	-0.694193	0.0141447	Camk2a-CX-P3-vs-Syn1-CX-P3	-0.556241	0.271768	Gad2-CX-P3-vs-Syn1-CX-P3	0.137952	0.558055	NA	NA	NA
Q3UTH8	Arhgef9	CX_Gad2 enriched	Camk2a-CX-P3-vs-CX-CONTROL	-0.19303	0.397089	Gad2-CX-P3-vs-CX-CONTROL	1.31507	2.48983e-08	Syn1-CX-P3-vs-CX-CONTROL	0.447133	0.039463	Camk2a-CX-P3-vs-Gad2-CX-P3	-1.5081	4.6256e-06	Camk2a-CX-P3-vs-Syn1-CX-P3	-0.640163	0.300852	Gad2-CX-P3-vs-Syn1-CX-P3	0.867939	0.0116117	NA	NA	NA
Q3UYC0	Ppm1h	CX_Gad2 enriched	Camk2a-CX-P3-vs-CX-CONTROL	0.292452	0.0266636	Gad2-CX-P3-vs-CX-CONTROL	0.284195	0.0329889	Syn1-CX-P3-vs-CX-CONTROL	0.299228	0.0187107	Camk2a-CX-P3-vs-Gad2-CX-P3	0.00825675	1	Camk2a-CX-P3-vs-Syn1-CX-P3	-0.00677546	1	Gad2-CX-P3-vs-Syn1-CX-P3	-0.0150322	1	NA	NA	NA
Q4KMM3	Oxr1	CX_Gad2 enriched	Camk2a-CX-P3-vs-CX-CONTROL	0.329252	0.00188304	Gad2-CX-P3-vs-CX-CONTROL	0.34017	0.0011467	Syn1-CX-P3-vs-CX-CONTROL	0.393722	0.000119611	Camk2a-CX-P3-vs-Gad2-CX-P3	-0.0109182	1	Camk2a-CX-P3-vs-Syn1-CX-P3	-0.0644702	1	Gad2-CX-P3-vs-Syn1-CX-P3	-0.053552	1	NA	NA	NA
Q4VAA2	Cdv3	CX_Gad2 enriched	Camk2a-CX-P3-vs-CX-CONTROL	0.267297	0.0691368	Gad2-CX-P3-vs-CX-CONTROL	0.446523	0.00234722	Syn1-CX-P3-vs-CX-CONTROL	0.340642	0.0155761	Camk2a-CX-P3-vs-Gad2-CX-P3	-0.179226	0.350471	Camk2a-CX-P3-vs-Syn1-CX-P3	-0.0733443	1	Gad2-CX-P3-vs-Syn1-CX-P3	0.105881	1	NA	NA	NA
Q4VAE3	Tmem65	CX_Gad2 enriched	Camk2a-CX-P3-vs-CX-CONTROL	-0.448409	0.00187568	Gad2-CX-P3-vs-CX-CONTROL	0.130653	1	Syn1-CX-P3-vs-CX-CONTROL	-0.176707	0.161325	Camk2a-CX-P3-vs-Gad2-CX-P3	-0.579063	0.00408909	Camk2a-CX-P3-vs-Syn1-CX-P3	-0.271702	0.396713	Gad2-CX-P3-vs-Syn1-CX-P3	0.30736	0.163811	NA	NA	NA
Q50H33	Kctd8	CX_Gad2 enriched	Camk2a-CX-P3-vs-CX-CONTROL	-0.196333	0.442281	Gad2-CX-P3-vs-CX-CONTROL	0.865919	0.00291627	Syn1-CX-P3-vs-CX-CONTROL	0.152465	0.51775	Camk2a-CX-P3-vs-Gad2-CX-P3	-1.06225	0.00715896	Camk2a-CX-P3-vs-Syn1-CX-P3	-0.348798	0.457379	Gad2-CX-P3-vs-Syn1-CX-P3	0.713455	0.102018	NA	NA	NA
Q59J78	Ndufaf2	CX_Gad2 enriched	Camk2a-CX-P3-vs-CX-CONTROL	-0.483361	0.00640175	Gad2-CX-P3-vs-CX-CONTROL	0.0938716	1	Syn1-CX-P3-vs-CX-CONTROL	-0.372866	0.0258696	Camk2a-CX-P3-vs-Gad2-CX-P3	-0.577232	0.0210564	Camk2a-CX-P3-vs-Syn1-CX-P3	-0.110495	1	Gad2-CX-P3-vs-Syn1-CX-P3	0.466737	0.0886417	NA	NA	NA
Q5M8N4	Sdr39u1	CX_Gad2 enriched	Camk2a-CX-P3-vs-CX-CONTROL	-0.637784	0.000612386	Gad2-CX-P3-vs-CX-CONTROL	0.149874	0.368922	Syn1-CX-P3-vs-CX-CONTROL	-0.163825	0.297917	Camk2a-CX-P3-vs-Gad2-CX-P3	-0.787658	0.00216525	Camk2a-CX-P3-vs-Syn1-CX-P3	-0.473959	0.302527	Gad2-CX-P3-vs-Syn1-CX-P3	0.313699	0.266285	NA	NA	NA
Q5SRX1	Tom1l2	CX_Gad2 enriched	Camk2a-CX-P3-vs-CX-CONTROL	0.239002	0.0233966	Gad2-CX-P3-vs-CX-CONTROL	0.273205	0.00926046	Syn1-CX-P3-vs-CX-CONTROL	0.267381	0.00829388	Camk2a-CX-P3-vs-Gad2-CX-P3	-0.0342031	1	Camk2a-CX-P3-vs-Syn1-CX-P3	-0.0283792	1	Gad2-CX-P3-vs-Syn1-CX-P3	0.00582388	1	NA	NA	NA
Q60598	Cttn	CX_Gad2 enriched	Camk2a-CX-P3-vs-CX-CONTROL	0.321884	0.00113649	Gad2-CX-P3-vs-CX-CONTROL	0.265646	0.00713822	Syn1-CX-P3-vs-CX-CONTROL	0.302797	0.00162942	Camk2a-CX-P3-vs-Gad2-CX-P3	0.0562382	1	Camk2a-CX-P3-vs-Syn1-CX-P3	0.0190868	1	Gad2-CX-P3-vs-Syn1-CX-P3	-0.0371514	1	NA	NA	NA
Q60631	Grb2	CX_Gad2 enriched	Camk2a-CX-P3-vs-CX-CONTROL	0.176678	0.13753	Gad2-CX-P3-vs-CX-CONTROL	0.352059	0.00404809	Syn1-CX-P3-vs-CX-CONTROL	0.246031	0.0323309	Camk2a-CX-P3-vs-Gad2-CX-P3	-0.175382	0.281557	Camk2a-CX-P3-vs-Syn1-CX-P3	-0.0693538	1	Gad2-CX-P3-vs-Syn1-CX-P3	0.106028	1	NA	NA	NA
Q60673	Ptprn	CX_Gad2 enriched	Camk2a-CX-P3-vs-CX-CONTROL	0.248675	0.221481	Gad2-CX-P3-vs-CX-CONTROL	0.712768	0.000883347	Syn1-CX-P3-vs-CX-CONTROL	0.284228	0.136072	Camk2a-CX-P3-vs-Gad2-CX-P3	-0.464093	0.126347	Camk2a-CX-P3-vs-Syn1-CX-P3	-0.0355532	1	Gad2-CX-P3-vs-Syn1-CX-P3	0.42854	0.193575	NA	NA	NA
Q60692	Psmb6	CX_Gad2 enriched	Camk2a-CX-P3-vs-CX-CONTROL	0.175689	0.217391	Gad2-CX-P3-vs-CX-CONTROL	0.458605	0.00197547	Syn1-CX-P3-vs-CX-CONTROL	0.212232	0.11409	Camk2a-CX-P3-vs-Gad2-CX-P3	-0.282916	0.177218	Camk2a-CX-P3-vs-Syn1-CX-P3	-0.0365425	1	Gad2-CX-P3-vs-Syn1-CX-P3	0.246373	0.275329	NA	NA	NA
Q60737	Csnk2a1	CX_Gad2 enriched	Camk2a-CX-P3-vs-CX-CONTROL	0.224486	0.0554246	Gad2-CX-P3-vs-CX-CONTROL	0.24876	0.0343326	Syn1-CX-P3-vs-CX-CONTROL	0.26268	0.0191116	Camk2a-CX-P3-vs-Gad2-CX-P3	-0.0242734	1	Camk2a-CX-P3-vs-Syn1-CX-P3	-0.0381939	1	Gad2-CX-P3-vs-Syn1-CX-P3	-0.0139206	1	NA	NA	NA
Q60803	Traf3	CX_Gad2 enriched	Camk2a-CX-P3-vs-CX-CONTROL	0.243574	0.265257	Gad2-CX-P3-vs-CX-CONTROL	0.814122	0.000447011	Syn1-CX-P3-vs-CX-CONTROL	0.353984	0.0948111	Camk2a-CX-P3-vs-Gad2-CX-P3	-0.570548	0.0834373	Camk2a-CX-P3-vs-Syn1-CX-P3	-0.11041	1	Gad2-CX-P3-vs-Syn1-CX-P3	0.460137	0.199314	NA	NA	NA
Q60864	Stip1	CX_Gad2 enriched	Camk2a-CX-P3-vs-CX-CONTROL	0.207766	0.130505	Gad2-CX-P3-vs-CX-CONTROL	0.374	0.00707957	Syn1-CX-P3-vs-CX-CONTROL	0.354425	0.00803181	Camk2a-CX-P3-vs-Gad2-CX-P3	-0.166234	0.362201	Camk2a-CX-P3-vs-Syn1-CX-P3	-0.146659	0.474229	Gad2-CX-P3-vs-Syn1-CX-P3	0.0195749	1	NA	NA	NA
Q60902	Eps15l1	CX_Gad2 enriched	Camk2a-CX-P3-vs-CX-CONTROL	0.33563	0.00397544	Gad2-CX-P3-vs-CX-CONTROL	0.57748	6.63672e-07	Syn1-CX-P3-vs-CX-CONTROL	0.278597	0.0128167	Camk2a-CX-P3-vs-Gad2-CX-P3	-0.24185	0.144661	Camk2a-CX-P3-vs-Syn1-CX-P3	0.0570332	1	Gad2-CX-P3-vs-Syn1-CX-P3	0.298883	0.0956677	NA	NA	NA
Q61016	Gng7	CX_Gad2 enriched	Camk2a-CX-P3-vs-CX-CONTROL	0.0338766	1	Gad2-CX-P3-vs-CX-CONTROL	0.606714	0.000696184	Syn1-CX-P3-vs-CX-CONTROL	0.298582	0.070231	Camk2a-CX-P3-vs-Gad2-CX-P3	-0.572837	0.0237761	Camk2a-CX-P3-vs-Syn1-CX-P3	-0.264705	0.443066	Gad2-CX-P3-vs-Syn1-CX-P3	0.308132	0.264596	NA	NA	NA
Q61036	Pak3	CX_Gad2 enriched	Camk2a-CX-P3-vs-CX-CONTROL	0.0719912	1	Gad2-CX-P3-vs-CX-CONTROL	0.503886	0.0135058	Syn1-CX-P3-vs-CX-CONTROL	0.326428	0.0801278	Camk2a-CX-P3-vs-Gad2-CX-P3	-0.431894	0.13145	Camk2a-CX-P3-vs-Syn1-CX-P3	-0.254437	0.454605	Gad2-CX-P3-vs-Syn1-CX-P3	0.177458	0.472443	NA	NA	NA
Q61151	Ppp2r5e	CX_Gad2 enriched	Camk2a-CX-P3-vs-CX-CONTROL	0.326829	0.0117084	Gad2-CX-P3-vs-CX-CONTROL	0.366499	0.00500941	Syn1-CX-P3-vs-CX-CONTROL	0.338457	0.00721584	Camk2a-CX-P3-vs-Gad2-CX-P3	-0.0396702	1	Camk2a-CX-P3-vs-Syn1-CX-P3	-0.0116274	1	Gad2-CX-P3-vs-Syn1-CX-P3	0.0280429	1	NA	NA	NA
Q61205	Pafah1b3	CX_Gad2 enriched	Camk2a-CX-P3-vs-CX-CONTROL	-0.0447988	1	Gad2-CX-P3-vs-CX-CONTROL	0.81423	6.47696e-10	Syn1-CX-P3-vs-CX-CONTROL	0.126548	1	Camk2a-CX-P3-vs-Gad2-CX-P3	-0.859029	1.12206e-06	Camk2a-CX-P3-vs-Syn1-CX-P3	-0.171346	0.452933	Gad2-CX-P3-vs-Syn1-CX-P3	0.687682	0.000141855	NA	NA	NA
Q61233	Lcp1	CX_Gad2 enriched	Camk2a-CX-P3-vs-CX-CONTROL	-0.954348	0.00670223	Gad2-CX-P3-vs-CX-CONTROL	0.40226	0.168695	Syn1-CX-P3-vs-CX-CONTROL	-0.685204	0.0172881	Camk2a-CX-P3-vs-Gad2-CX-P3	-1.35661	0.00347076	Camk2a-CX-P3-vs-Syn1-CX-P3	-0.269144	0.516679	Gad2-CX-P3-vs-Syn1-CX-P3	1.08746	0.0137442	NA	NA	NA
Q61316	Hspa4	CX_Gad2 enriched	Camk2a-CX-P3-vs-CX-CONTROL	0.28744	0.0050394	Gad2-CX-P3-vs-CX-CONTROL	0.33182	0.00112147	Syn1-CX-P3-vs-CX-CONTROL	0.323882	0.00117048	Camk2a-CX-P3-vs-Gad2-CX-P3	-0.0443801	1	Camk2a-CX-P3-vs-Syn1-CX-P3	-0.0364425	1	Gad2-CX-P3-vs-Syn1-CX-P3	0.00793755	1	NA	NA	NA
Q61327	Slc6a3	CX_Gad2 enriched	Camk2a-CX-P3-vs-CX-CONTROL	-1.37868	0.0374476	Gad2-CX-P3-vs-CX-CONTROL	0.673648	0.250074	Syn1-CX-P3-vs-CX-CONTROL	0.146906	0.748434	Camk2a-CX-P3-vs-Gad2-CX-P3	-2.05233	0.025524	Camk2a-CX-P3-vs-Syn1-CX-P3	-1.52559	0.361153	Gad2-CX-P3-vs-Syn1-CX-P3	0.526742	0.470923	NA	NA	NA
Q61548	Snap91	CX_Gad2 enriched	Camk2a-CX-P3-vs-CX-CONTROL	0.327784	0.00478315	Gad2-CX-P3-vs-CX-CONTROL	0.273938	0.016253	Syn1-CX-P3-vs-CX-CONTROL	0.354993	0.00139774	Camk2a-CX-P3-vs-Gad2-CX-P3	0.0538455	1	Camk2a-CX-P3-vs-Syn1-CX-P3	-0.0272095	1	Gad2-CX-P3-vs-Syn1-CX-P3	-0.081055	1	NA	NA	NA
Q61672	Slc29a2	CX_Gad2 enriched	Camk2a-CX-P3-vs-CX-CONTROL	0.189668	0.328292	Gad2-CX-P3-vs-CX-CONTROL	0.592772	0.00535471	Syn1-CX-P3-vs-CX-CONTROL	0.137291	1	Camk2a-CX-P3-vs-Gad2-CX-P3	-0.403104	0.166297	Camk2a-CX-P3-vs-Syn1-CX-P3	0.052377	1	Gad2-CX-P3-vs-Syn1-CX-P3	0.455481	0.156008	NA	NA	NA
Q61699	Hsph1	CX_Gad2 enriched	Camk2a-CX-P3-vs-CX-CONTROL	0.321805	0.000664522	Gad2-CX-P3-vs-CX-CONTROL	0.191865	0.0412064	Syn1-CX-P3-vs-CX-CONTROL	0.317725	0.00053189	Camk2a-CX-P3-vs-Gad2-CX-P3	0.12994	1	Camk2a-CX-P3-vs-Syn1-CX-P3	0.00407995	1	Gad2-CX-P3-vs-Syn1-CX-P3	-0.125861	1	NA	NA	NA
Q61768	Kif5b	CX_Gad2 enriched	Camk2a-CX-P3-vs-CX-CONTROL	-0.103577	1	Gad2-CX-P3-vs-CX-CONTROL	0.372793	0.00491623	Syn1-CX-P3-vs-CX-CONTROL	0.184415	0.121069	Camk2a-CX-P3-vs-Gad2-CX-P3	-0.47637	0.0109703	Camk2a-CX-P3-vs-Syn1-CX-P3	-0.287992	0.391948	Gad2-CX-P3-vs-Syn1-CX-P3	0.188378	0.334305	NA	NA	NA
Q62417	Sorbs1	CX_Gad2 enriched	Camk2a-CX-P3-vs-CX-CONTROL	0.113574	1	Gad2-CX-P3-vs-CX-CONTROL	0.532316	0.00187092	Syn1-CX-P3-vs-CX-CONTROL	0.306903	0.0538284	Camk2a-CX-P3-vs-Gad2-CX-P3	-0.418742	0.0888246	Camk2a-CX-P3-vs-Syn1-CX-P3	-0.193329	0.460563	Gad2-CX-P3-vs-Syn1-CX-P3	0.225413	0.35368	NA	NA	NA
Q62418	Dbnl	CX_Gad2 enriched	Camk2a-CX-P3-vs-CX-CONTROL	0.25513	0.0276903	Gad2-CX-P3-vs-CX-CONTROL	0.34421	0.00305189	Syn1-CX-P3-vs-CX-CONTROL	0.3038	0.00690963	Camk2a-CX-P3-vs-Gad2-CX-P3	-0.0890797	1	Camk2a-CX-P3-vs-Syn1-CX-P3	-0.0486694	1	Gad2-CX-P3-vs-Syn1-CX-P3	0.0404103	1	NA	NA	NA
Q62442	Vamp1	CX_Gad2 enriched	Camk2a-CX-P3-vs-CX-CONTROL	0.0541676	1	Gad2-CX-P3-vs-CX-CONTROL	1.07149	9.13032e-08	Syn1-CX-P3-vs-CX-CONTROL	0.406324	0.031089	Camk2a-CX-P3-vs-Gad2-CX-P3	-1.01732	0.000188487	Camk2a-CX-P3-vs-Syn1-CX-P3	-0.352156	0.399725	Gad2-CX-P3-vs-Syn1-CX-P3	0.665163	0.0245135	NA	NA	NA
Q62465	Vat1	CX_Gad2 enriched	Camk2a-CX-P3-vs-CX-CONTROL	-0.37716	0.0324406	Gad2-CX-P3-vs-CX-CONTROL	0.926785	1.83566e-07	Syn1-CX-P3-vs-CX-CONTROL	0.207073	0.184872	Camk2a-CX-P3-vs-Gad2-CX-P3	-1.30394	4.95063e-08	Camk2a-CX-P3-vs-Syn1-CX-P3	-0.584233	0.111307	Gad2-CX-P3-vs-Syn1-CX-P3	0.719711	0.00439608	NA	NA	NA
Q62523	Zyx	CX_Gad2 enriched	Camk2a-CX-P3-vs-CX-CONTROL	0.0888538	1	Gad2-CX-P3-vs-CX-CONTROL	0.691655	7.95568e-05	Syn1-CX-P3-vs-CX-CONTROL	0.408695	0.0141668	Camk2a-CX-P3-vs-Gad2-CX-P3	-0.602801	0.0217309	Camk2a-CX-P3-vs-Syn1-CX-P3	-0.319841	0.408266	Gad2-CX-P3-vs-Syn1-CX-P3	0.28296	0.279723	NA	NA	NA
Q63959	Kcnc3	CX_Gad2 enriched	Camk2a-CX-P3-vs-CX-CONTROL	-0.378943	0.0993383	Gad2-CX-P3-vs-CX-CONTROL	1.30963	5.88687e-08	Syn1-CX-P3-vs-CX-CONTROL	0.461945	0.0391312	Camk2a-CX-P3-vs-Gad2-CX-P3	-1.68857	7.20641e-08	Camk2a-CX-P3-vs-Syn1-CX-P3	-0.840888	0.0614647	Gad2-CX-P3-vs-Syn1-CX-P3	0.84768	0.013507	NA	NA	NA
Q64010	Crk	CX_Gad2 enriched	Camk2a-CX-P3-vs-CX-CONTROL	0.383482	0.00476039	Gad2-CX-P3-vs-CX-CONTROL	0.273637	0.0423701	Syn1-CX-P3-vs-CX-CONTROL	0.298487	0.0197683	Camk2a-CX-P3-vs-Gad2-CX-P3	0.109845	1	Camk2a-CX-P3-vs-Syn1-CX-P3	0.0849952	1	Gad2-CX-P3-vs-Syn1-CX-P3	-0.0248497	1	NA	NA	NA
Q64373	Bcl2l1	CX_Gad2 enriched	Camk2a-CX-P3-vs-CX-CONTROL	-0.136274	1	Gad2-CX-P3-vs-CX-CONTROL	0.346274	0.0442051	Syn1-CX-P3-vs-CX-CONTROL	0.19972	0.184838	Camk2a-CX-P3-vs-Gad2-CX-P3	-0.482548	0.0478026	Camk2a-CX-P3-vs-Syn1-CX-P3	-0.335994	0.396713	Gad2-CX-P3-vs-Syn1-CX-P3	0.146555	0.480583	NA	NA	NA
Q64433	Hspe1	CX_Gad2 enriched	Camk2a-CX-P3-vs-CX-CONTROL	-0.369879	0.00426661	Gad2-CX-P3-vs-CX-CONTROL	0.258952	0.0471557	Syn1-CX-P3-vs-CX-CONTROL	-0.102533	1	Camk2a-CX-P3-vs-Gad2-CX-P3	-0.628831	0.00033007	Camk2a-CX-P3-vs-Syn1-CX-P3	-0.267346	0.391948	Gad2-CX-P3-vs-Syn1-CX-P3	0.361485	0.0684328	NA	NA	NA
Q64520	Guk1	CX_Gad2 enriched	Camk2a-CX-P3-vs-CX-CONTROL	-0.151937	0.397058	Gad2-CX-P3-vs-CX-CONTROL	0.453094	0.019265	Syn1-CX-P3-vs-CX-CONTROL	0.200125	0.23241	Camk2a-CX-P3-vs-Gad2-CX-P3	-0.60503	0.0292177	Camk2a-CX-P3-vs-Syn1-CX-P3	-0.352062	0.399725	Gad2-CX-P3-vs-Syn1-CX-P3	0.252968	0.358263	NA	NA	NA
Q64674	Srm	CX_Gad2 enriched	Camk2a-CX-P3-vs-CX-CONTROL	0.00381921	1	Gad2-CX-P3-vs-CX-CONTROL	0.406101	0.00685545	Syn1-CX-P3-vs-CX-CONTROL	0.0451758	1	Camk2a-CX-P3-vs-Gad2-CX-P3	-0.402281	0.0618526	Camk2a-CX-P3-vs-Syn1-CX-P3	-0.0413566	1	Gad2-CX-P3-vs-Syn1-CX-P3	0.360925	0.120407	NA	NA	NA
Q68ED2	Grm7	CX_Gad2 enriched	Camk2a-CX-P3-vs-CX-CONTROL	0.274043	0.160896	Gad2-CX-P3-vs-CX-CONTROL	0.574235	0.00480448	Syn1-CX-P3-vs-CX-CONTROL	0.379312	0.0445921	Camk2a-CX-P3-vs-Gad2-CX-P3	-0.300192	0.266435	Camk2a-CX-P3-vs-Syn1-CX-P3	-0.105269	1	Gad2-CX-P3-vs-Syn1-CX-P3	0.194923	0.444772	NA	NA	NA
Q68FD5	Cltc	CX_Gad2 enriched	Camk2a-CX-P3-vs-CX-CONTROL	0.246701	0.0357066	Gad2-CX-P3-vs-CX-CONTROL	0.425741	0.000269036	Syn1-CX-P3-vs-CX-CONTROL	0.305039	0.00710032	Camk2a-CX-P3-vs-Gad2-CX-P3	-0.17904	0.261657	Camk2a-CX-P3-vs-Syn1-CX-P3	-0.0583384	1	Gad2-CX-P3-vs-Syn1-CX-P3	0.120701	1	NA	NA	NA
Q68FH0	Pkp4	CX_Gad2 enriched	Camk2a-CX-P3-vs-CX-CONTROL	0.156698	0.290267	Gad2-CX-P3-vs-CX-CONTROL	0.539687	0.000571445	Syn1-CX-P3-vs-CX-CONTROL	0.459192	0.00264015	Camk2a-CX-P3-vs-Gad2-CX-P3	-0.382989	0.0895421	Camk2a-CX-P3-vs-Syn1-CX-P3	-0.302494	0.396713	Gad2-CX-P3-vs-Syn1-CX-P3	0.0804948	1	NA	NA	NA
Q69Z23	Dnah17	CX_Gad2 enriched	Camk2a-CX-P3-vs-CX-CONTROL	0.12428	1	Gad2-CX-P3-vs-CX-CONTROL	0.338882	0.0494459	Syn1-CX-P3-vs-CX-CONTROL	0.316179	0.0488362	Camk2a-CX-P3-vs-Gad2-CX-P3	-0.214602	0.342387	Camk2a-CX-P3-vs-Syn1-CX-P3	-0.191898	0.463624	Gad2-CX-P3-vs-Syn1-CX-P3	0.0227033	1	NA	NA	NA
Q69ZK9	Nlgn2	CX_Gad2 enriched	Camk2a-CX-P3-vs-CX-CONTROL	0.106219	1	Gad2-CX-P3-vs-CX-CONTROL	1.42924	2.63926e-10	Syn1-CX-P3-vs-CX-CONTROL	0.494388	0.0201139	Camk2a-CX-P3-vs-Gad2-CX-P3	-1.32302	8.82325e-06	Camk2a-CX-P3-vs-Syn1-CX-P3	-0.388169	0.399725	Gad2-CX-P3-vs-Syn1-CX-P3	0.934855	0.00283941	NA	NA	NA
Q69ZS6	Sv2c	CX_Gad2 enriched	Camk2a-CX-P3-vs-CX-CONTROL	-0.0788711	1	Gad2-CX-P3-vs-CX-CONTROL	1.16445	1.16543e-06	Syn1-CX-P3-vs-CX-CONTROL	0.159255	0.423306	Camk2a-CX-P3-vs-Gad2-CX-P3	-1.24332	0.000147252	Camk2a-CX-P3-vs-Syn1-CX-P3	-0.238126	0.482388	Gad2-CX-P3-vs-Syn1-CX-P3	1.00519	0.00314453	NA	NA	NA
Q6A065	Cep170	CX_Gad2 enriched	Camk2a-CX-P3-vs-CX-CONTROL	0.102153	1	Gad2-CX-P3-vs-CX-CONTROL	0.559922	0.000553124	Syn1-CX-P3-vs-CX-CONTROL	0.336004	0.0281976	Camk2a-CX-P3-vs-Gad2-CX-P3	-0.457769	0.0454851	Camk2a-CX-P3-vs-Syn1-CX-P3	-0.233852	0.443066	Gad2-CX-P3-vs-Syn1-CX-P3	0.223917	0.339599	NA	NA	NA
Q6IR34	Gpsm1	CX_Gad2 enriched	Camk2a-CX-P3-vs-CX-CONTROL	0.300952	0.216626	Gad2-CX-P3-vs-CX-CONTROL	0.777679	0.0011871	Syn1-CX-P3-vs-CX-CONTROL	0.358823	0.0989962	Camk2a-CX-P3-vs-Gad2-CX-P3	-0.476726	0.173039	Camk2a-CX-P3-vs-Syn1-CX-P3	-0.0578703	1	Gad2-CX-P3-vs-Syn1-CX-P3	0.418856	0.252946	NA	NA	NA
Q6IRU5	Cltb	CX_Gad2 enriched	Camk2a-CX-P3-vs-CX-CONTROL	0.234631	0.107001	Gad2-CX-P3-vs-CX-CONTROL	0.510252	0.000518608	Syn1-CX-P3-vs-CX-CONTROL	0.363998	0.0104292	Camk2a-CX-P3-vs-Gad2-CX-P3	-0.275621	0.186555	Camk2a-CX-P3-vs-Syn1-CX-P3	-0.129367	1	Gad2-CX-P3-vs-Syn1-CX-P3	0.146254	0.436488	NA	NA	NA
Q6NVE9	Pptc7	CX_Gad2 enriched	Camk2a-CX-P3-vs-CX-CONTROL	-0.926561	6.25831e-06	Gad2-CX-P3-vs-CX-CONTROL	0.215186	0.250834	Syn1-CX-P3-vs-CX-CONTROL	-0.244495	0.161602	Camk2a-CX-P3-vs-Gad2-CX-P3	-1.14175	2.1499e-05	Camk2a-CX-P3-vs-Syn1-CX-P3	-0.682066	0.0875166	Gad2-CX-P3-vs-Syn1-CX-P3	0.459681	0.136012	NA	NA	NA
Q6NVF0	Ocrl	CX_Gad2 enriched	Camk2a-CX-P3-vs-CX-CONTROL	0.127269	1	Gad2-CX-P3-vs-CX-CONTROL	0.533866	0.00013685	Syn1-CX-P3-vs-CX-CONTROL	0.371803	0.00635141	Camk2a-CX-P3-vs-Gad2-CX-P3	-0.406598	0.0395753	Camk2a-CX-P3-vs-Syn1-CX-P3	-0.244535	0.399725	Gad2-CX-P3-vs-Syn1-CX-P3	0.162063	0.387405	NA	NA	NA
Q6NZJ6	Eif4g1	CX_Gad2 enriched	Camk2a-CX-P3-vs-CX-CONTROL	-0.340803	0.0710639	Gad2-CX-P3-vs-CX-CONTROL	0.330922	0.0788937	Syn1-CX-P3-vs-CX-CONTROL	0.179046	0.26501	Camk2a-CX-P3-vs-Gad2-CX-P3	-0.671725	0.0123722	Camk2a-CX-P3-vs-Syn1-CX-P3	-0.519849	0.294227	Gad2-CX-P3-vs-Syn1-CX-P3	0.151876	0.497527	NA	NA	NA
Q6P5E8	Dgkq	CX_Gad2 enriched	Camk2a-CX-P3-vs-CX-CONTROL	0.27807	0.145456	Gad2-CX-P3-vs-CX-CONTROL	0.684256	0.000547993	Syn1-CX-P3-vs-CX-CONTROL	0.386776	0.0372658	Camk2a-CX-P3-vs-Gad2-CX-P3	-0.406186	0.146864	Camk2a-CX-P3-vs-Syn1-CX-P3	-0.108706	1	Gad2-CX-P3-vs-Syn1-CX-P3	0.29748	0.312762	NA	NA	NA
Q6P8X1	Snx6	CX_Gad2 enriched	Camk2a-CX-P3-vs-CX-CONTROL	0.07842	1	Gad2-CX-P3-vs-CX-CONTROL	0.394316	0.00109734	Syn1-CX-P3-vs-CX-CONTROL	0.280691	0.0154856	Camk2a-CX-P3-vs-Gad2-CX-P3	-0.315896	0.0633771	Camk2a-CX-P3-vs-Syn1-CX-P3	-0.202271	0.409259	Gad2-CX-P3-vs-Syn1-CX-P3	0.113624	1	NA	NA	NA
Q6P9K8	Caskin1	CX_Gad2 enriched	Camk2a-CX-P3-vs-CX-CONTROL	0.221922	0.0293016	Gad2-CX-P3-vs-CX-CONTROL	0.62431	2.32577e-09	Syn1-CX-P3-vs-CX-CONTROL	0.34816	0.000583984	Camk2a-CX-P3-vs-Gad2-CX-P3	-0.402389	0.00489529	Camk2a-CX-P3-vs-Syn1-CX-P3	-0.126238	1	Gad2-CX-P3-vs-Syn1-CX-P3	0.27615	0.0821657	NA	NA	NA
Q6P9K9	Nrxn3	CX_Gad2 enriched	Camk2a-CX-P3-vs-CX-CONTROL	0.0637226	1	Gad2-CX-P3-vs-CX-CONTROL	1.0452	1.63247e-13	Syn1-CX-P3-vs-CX-CONTROL	0.446224	0.00082718	Camk2a-CX-P3-vs-Gad2-CX-P3	-0.981478	1.16081e-07	Camk2a-CX-P3-vs-Syn1-CX-P3	-0.382501	0.279652	Gad2-CX-P3-vs-Syn1-CX-P3	0.598976	0.00200303	NA	NA	NA
Q6P9S0	Mtss2	CX_Gad2 enriched	Camk2a-CX-P3-vs-CX-CONTROL	-0.509012	0.00694054	Gad2-CX-P3-vs-CX-CONTROL	0.843527	5.59948e-06	Syn1-CX-P3-vs-CX-CONTROL	0.149344	0.343574	Camk2a-CX-P3-vs-Gad2-CX-P3	-1.35254	1.05832e-07	Camk2a-CX-P3-vs-Syn1-CX-P3	-0.658356	0.0766739	Gad2-CX-P3-vs-Syn1-CX-P3	0.694183	0.0123156	NA	NA	NA
Q6PAR5	Gapvd1	CX_Gad2 enriched	Camk2a-CX-P3-vs-CX-CONTROL	-0.0382879	1	Gad2-CX-P3-vs-CX-CONTROL	0.463629	0.0444224	Syn1-CX-P3-vs-CX-CONTROL	0.365008	0.0813251	Camk2a-CX-P3-vs-Gad2-CX-P3	-0.501917	0.124119	Camk2a-CX-P3-vs-Syn1-CX-P3	-0.403296	0.399725	Gad2-CX-P3-vs-Syn1-CX-P3	0.0986214	1	NA	NA	NA
Q6PB44	Ptpn23	CX_Gad2 enriched	Camk2a-CX-P3-vs-CX-CONTROL	0.268296	0.130674	Gad2-CX-P3-vs-CX-CONTROL	0.597151	0.00110334	Syn1-CX-P3-vs-CX-CONTROL	0.42627	0.0151264	Camk2a-CX-P3-vs-Gad2-CX-P3	-0.328855	0.196056	Camk2a-CX-P3-vs-Syn1-CX-P3	-0.157975	0.506794	Gad2-CX-P3-vs-Syn1-CX-P3	0.17088	0.452268	NA	NA	NA
Q6PDY2	Ado	CX_Gad2 enriched	Camk2a-CX-P3-vs-CX-CONTROL	-0.00271632	1	Gad2-CX-P3-vs-CX-CONTROL	0.379069	0.0325467	Syn1-CX-P3-vs-CX-CONTROL	-0.255598	0.110919	Camk2a-CX-P3-vs-Gad2-CX-P3	-0.381785	0.133621	Camk2a-CX-P3-vs-Syn1-CX-P3	0.252882	0.443066	Gad2-CX-P3-vs-Syn1-CX-P3	0.634667	0.0149454	NA	NA	NA
Q6PE15	Abhd10	CX_Gad2 enriched	Camk2a-CX-P3-vs-CX-CONTROL	-0.80414	6.70267e-06	Gad2-CX-P3-vs-CX-CONTROL	0.285531	0.0975774	Syn1-CX-P3-vs-CX-CONTROL	-0.174876	0.244471	Camk2a-CX-P3-vs-Gad2-CX-P3	-1.08967	3.14035e-06	Camk2a-CX-P3-vs-Syn1-CX-P3	-0.629264	0.0614647	Gad2-CX-P3-vs-Syn1-CX-P3	0.460407	0.0877746	NA	NA	NA
Q6PGN3	Dclk2	CX_Gad2 enriched	Camk2a-CX-P3-vs-CX-CONTROL	0.237004	0.0722954	Gad2-CX-P3-vs-CX-CONTROL	0.461272	0.000571445	Syn1-CX-P3-vs-CX-CONTROL	0.323483	0.0121363	Camk2a-CX-P3-vs-Gad2-CX-P3	-0.224268	0.216169	Camk2a-CX-P3-vs-Syn1-CX-P3	-0.0864793	1	Gad2-CX-P3-vs-Syn1-CX-P3	0.137789	0.420557	NA	NA	NA
Q6PHS9	Cacna2d2	CX_Gad2 enriched	Camk2a-CX-P3-vs-CX-CONTROL	-0.486674	0.00147668	Gad2-CX-P3-vs-CX-CONTROL	1.33381	5.10147e-14	Syn1-CX-P3-vs-CX-CONTROL	0.438675	0.00288953	Camk2a-CX-P3-vs-Gad2-CX-P3	-1.82049	7.74936e-14	Camk2a-CX-P3-vs-Syn1-CX-P3	-0.925349	3.27572e-05	Gad2-CX-P3-vs-Syn1-CX-P3	0.895139	1.66812e-05	NA	NA	NA
Q6PIC6	Atp1a3	CX_Gad2 enriched	Camk2a-CX-P3-vs-CX-CONTROL	0.116461	1	Gad2-CX-P3-vs-CX-CONTROL	0.577322	3.63866e-09	Syn1-CX-P3-vs-CX-CONTROL	0.32436	0.00062365	Camk2a-CX-P3-vs-Gad2-CX-P3	-0.460861	0.000530316	Camk2a-CX-P3-vs-Syn1-CX-P3	-0.207899	0.391948	Gad2-CX-P3-vs-Syn1-CX-P3	0.252961	0.0912126	NA	NA	NA
Q6PNC0	Dmxl1	CX_Gad2 enriched	Camk2a-CX-P3-vs-CX-CONTROL	-0.0671112	1	Gad2-CX-P3-vs-CX-CONTROL	0.748093	0.00210555	Syn1-CX-P3-vs-CX-CONTROL	0.117515	1	Camk2a-CX-P3-vs-Gad2-CX-P3	-0.815204	0.0170322	Camk2a-CX-P3-vs-Syn1-CX-P3	-0.184626	0.530364	Gad2-CX-P3-vs-Syn1-CX-P3	0.630579	0.0912126	NA	NA	NA
Q6RHR9	Magi1	CX_Gad2 enriched	Camk2a-CX-P3-vs-CX-CONTROL	0.102931	1	Gad2-CX-P3-vs-CX-CONTROL	0.601516	0.00114969	Syn1-CX-P3-vs-CX-CONTROL	0.365185	0.0357736	Camk2a-CX-P3-vs-Gad2-CX-P3	-0.498585	0.0595881	Camk2a-CX-P3-vs-Syn1-CX-P3	-0.262253	0.443411	Gad2-CX-P3-vs-Syn1-CX-P3	0.236332	0.362253	NA	NA	NA
Q6VNB8	Wdfy3	CX_Gad2 enriched	Camk2a-CX-P3-vs-CX-CONTROL	0.128006	1	Gad2-CX-P3-vs-CX-CONTROL	0.292077	0.0455213	Syn1-CX-P3-vs-CX-CONTROL	0.35524	0.0114156	Camk2a-CX-P3-vs-Gad2-CX-P3	-0.164071	0.38025	Camk2a-CX-P3-vs-Syn1-CX-P3	-0.227234	0.434786	Gad2-CX-P3-vs-Syn1-CX-P3	-0.0631631	1	NA	NA	NA
Q6W8Q3	Pcp4l1	CX_Gad2 enriched	Camk2a-CX-P3-vs-CX-CONTROL	0.111337	1	Gad2-CX-P3-vs-CX-CONTROL	1.45396	2.24918e-11	Syn1-CX-P3-vs-CX-CONTROL	0.554219	0.00700492	Camk2a-CX-P3-vs-Gad2-CX-P3	-1.34263	2.14365e-06	Camk2a-CX-P3-vs-Syn1-CX-P3	-0.442883	0.391948	Gad2-CX-P3-vs-Syn1-CX-P3	0.899744	0.00257626	NA	NA	NA
Q6WVG3	Kctd12	CX_Gad2 enriched	Camk2a-CX-P3-vs-CX-CONTROL	-0.149473	0.396837	Gad2-CX-P3-vs-CX-CONTROL	0.851685	8.34281e-06	Syn1-CX-P3-vs-CX-CONTROL	0.0261256	1	Camk2a-CX-P3-vs-Gad2-CX-P3	-1.00116	0.000121015	Camk2a-CX-P3-vs-Syn1-CX-P3	-0.175598	0.500183	Gad2-CX-P3-vs-Syn1-CX-P3	0.825559	0.00244189	NA	NA	NA
Q6ZQ38	Cand1	CX_Gad2 enriched	Camk2a-CX-P3-vs-CX-CONTROL	0.195496	0.0360652	Gad2-CX-P3-vs-CX-CONTROL	0.31064	0.00087282	Syn1-CX-P3-vs-CX-CONTROL	0.273171	0.00262132	Camk2a-CX-P3-vs-Gad2-CX-P3	-0.115144	1	Camk2a-CX-P3-vs-Syn1-CX-P3	-0.0776754	1	Gad2-CX-P3-vs-Syn1-CX-P3	0.0374689	1	NA	NA	NA
Q71LX4	Tln2	CX_Gad2 enriched	Camk2a-CX-P3-vs-CX-CONTROL	0.27472	0.0231513	Gad2-CX-P3-vs-CX-CONTROL	0.558354	3.96454e-06	Syn1-CX-P3-vs-CX-CONTROL	0.342812	0.00362611	Camk2a-CX-P3-vs-Gad2-CX-P3	-0.283634	0.102291	Camk2a-CX-P3-vs-Syn1-CX-P3	-0.0680915	1	Gad2-CX-P3-vs-Syn1-CX-P3	0.215542	0.249842	NA	NA	NA
Q78JW9	Ubfd1	CX_Gad2 enriched	Camk2a-CX-P3-vs-CX-CONTROL	0.16255	0.323373	Gad2-CX-P3-vs-CX-CONTROL	0.615435	0.000612604	Syn1-CX-P3-vs-CX-CONTROL	0.471313	0.00696602	Camk2a-CX-P3-vs-Gad2-CX-P3	-0.452885	0.0674052	Camk2a-CX-P3-vs-Syn1-CX-P3	-0.308763	0.399725	Gad2-CX-P3-vs-Syn1-CX-P3	0.144122	0.4909	NA	NA	NA
Q7M6Y3	Picalm	CX_Gad2 enriched	Camk2a-CX-P3-vs-CX-CONTROL	0.0762939	1	Gad2-CX-P3-vs-CX-CONTROL	0.39047	0.00747594	Syn1-CX-P3-vs-CX-CONTROL	0.152073	0.228999	Camk2a-CX-P3-vs-Gad2-CX-P3	-0.314176	0.135973	Camk2a-CX-P3-vs-Syn1-CX-P3	-0.0757793	1	Gad2-CX-P3-vs-Syn1-CX-P3	0.238397	0.277871	NA	NA	NA
Q7TN29	Smap2	CX_Gad2 enriched	Camk2a-CX-P3-vs-CX-CONTROL	0.0840901	1	Gad2-CX-P3-vs-CX-CONTROL	0.565397	0.000407531	Syn1-CX-P3-vs-CX-CONTROL	0.29253	0.0500979	Camk2a-CX-P3-vs-Gad2-CX-P3	-0.481307	0.0345802	Camk2a-CX-P3-vs-Syn1-CX-P3	-0.20844	0.452933	Gad2-CX-P3-vs-Syn1-CX-P3	0.272867	0.265458	NA	NA	NA
Q7TNC9	Inpp5a	CX_Gad2 enriched	Camk2a-CX-P3-vs-CX-CONTROL	0.114343	1	Gad2-CX-P3-vs-CX-CONTROL	0.436454	0.0224879	Syn1-CX-P3-vs-CX-CONTROL	0.29412	0.0913324	Camk2a-CX-P3-vs-Gad2-CX-P3	-0.322111	0.221475	Camk2a-CX-P3-vs-Syn1-CX-P3	-0.179777	0.494668	Gad2-CX-P3-vs-Syn1-CX-P3	0.142334	0.526157	NA	NA	NA
Q7TNG5	Eml2	CX_Gad2 enriched	Camk2a-CX-P3-vs-CX-CONTROL	-0.111938	1	Gad2-CX-P3-vs-CX-CONTROL	1.14852	2.86513e-08	Syn1-CX-P3-vs-CX-CONTROL	0.4153	0.031287	Camk2a-CX-P3-vs-Gad2-CX-P3	-1.26046	5.81325e-06	Camk2a-CX-P3-vs-Syn1-CX-P3	-0.527238	0.302527	Gad2-CX-P3-vs-Syn1-CX-P3	0.733225	0.0149454	NA	NA	NA
Q7TPB0	Plppr3	CX_Gad2 enriched	Camk2a-CX-P3-vs-CX-CONTROL	0.238782	0.2136	Gad2-CX-P3-vs-CX-CONTROL	1.12338	3.28467e-08	Syn1-CX-P3-vs-CX-CONTROL	0.400205	0.0345089	Camk2a-CX-P3-vs-Gad2-CX-P3	-0.884597	0.00145739	Camk2a-CX-P3-vs-Syn1-CX-P3	-0.161423	0.516679	Gad2-CX-P3-vs-Syn1-CX-P3	0.723173	0.0144582	NA	NA	NA
Q7TQF7	Amph	CX_Gad2 enriched	Camk2a-CX-P3-vs-CX-CONTROL	0.259059	0.00822449	Gad2-CX-P3-vs-CX-CONTROL	0.504453	2.23952e-07	Syn1-CX-P3-vs-CX-CONTROL	0.335988	0.000456526	Camk2a-CX-P3-vs-Gad2-CX-P3	-0.245395	0.0807312	Camk2a-CX-P3-vs-Syn1-CX-P3	-0.0769293	1	Gad2-CX-P3-vs-Syn1-CX-P3	0.168465	0.264009	NA	NA	NA
Q80TB8	Vat1l	CX_Gad2 enriched	Camk2a-CX-P3-vs-CX-CONTROL	0.0460963	1	Gad2-CX-P3-vs-CX-CONTROL	0.475943	0.00113771	Syn1-CX-P3-vs-CX-CONTROL	0.308246	0.0263071	Camk2a-CX-P3-vs-Gad2-CX-P3	-0.429847	0.038246	Camk2a-CX-P3-vs-Syn1-CX-P3	-0.26215	0.399725	Gad2-CX-P3-vs-Syn1-CX-P3	0.167697	0.391522	NA	NA	NA
Q80TJ1	Cadps	CX_Gad2 enriched	Camk2a-CX-P3-vs-CX-CONTROL	0.318057	0.00549717	Gad2-CX-P3-vs-CX-CONTROL	0.635654	3.1099e-08	Syn1-CX-P3-vs-CX-CONTROL	0.435256	9.8448e-05	Camk2a-CX-P3-vs-Gad2-CX-P3	-0.317597	0.0509681	Camk2a-CX-P3-vs-Syn1-CX-P3	-0.117199	1	Gad2-CX-P3-vs-Syn1-CX-P3	0.200399	0.255219	NA	NA	NA
Q80TV8	Clasp1	CX_Gad2 enriched	Camk2a-CX-P3-vs-CX-CONTROL	0.00494546	1	Gad2-CX-P3-vs-CX-CONTROL	0.335461	0.0438603	Syn1-CX-P3-vs-CX-CONTROL	0.212357	0.15104	Camk2a-CX-P3-vs-Gad2-CX-P3	-0.330515	0.164077	Camk2a-CX-P3-vs-Syn1-CX-P3	-0.207412	0.457725	Gad2-CX-P3-vs-Syn1-CX-P3	0.123104	1	NA	NA	NA
Q80TZ3	Dnajc6	CX_Gad2 enriched	Camk2a-CX-P3-vs-CX-CONTROL	0.277316	0.00201005	Gad2-CX-P3-vs-CX-CONTROL	0.294532	0.000923028	Syn1-CX-P3-vs-CX-CONTROL	0.361241	3.34531e-05	Camk2a-CX-P3-vs-Gad2-CX-P3	-0.0172159	1	Camk2a-CX-P3-vs-Syn1-CX-P3	-0.0839242	1	Gad2-CX-P3-vs-Syn1-CX-P3	-0.0667084	1	NA	NA	NA
Q80UG2	Plxna4	CX_Gad2 enriched	Camk2a-CX-P3-vs-CX-CONTROL	0.0277432	1	Gad2-CX-P3-vs-CX-CONTROL	0.518867	0.0044071	Syn1-CX-P3-vs-CX-CONTROL	0.350098	0.0391704	Camk2a-CX-P3-vs-Gad2-CX-P3	-0.491124	0.0582279	Camk2a-CX-P3-vs-Syn1-CX-P3	-0.322355	0.399725	Gad2-CX-P3-vs-Syn1-CX-P3	0.168769	0.454832	NA	NA	NA
Q80UJ7	Rab3gap1	CX_Gad2 enriched	Camk2a-CX-P3-vs-CX-CONTROL	0.0714289	1	Gad2-CX-P3-vs-CX-CONTROL	0.477885	0.00621618	Syn1-CX-P3-vs-CX-CONTROL	0.407031	0.0147079	Camk2a-CX-P3-vs-Gad2-CX-P3	-0.406456	0.0926434	Camk2a-CX-P3-vs-Syn1-CX-P3	-0.335602	0.396713	Gad2-CX-P3-vs-Syn1-CX-P3	0.0708536	1	NA	NA	NA
Q80VP1	Epn1	CX_Gad2 enriched	Camk2a-CX-P3-vs-CX-CONTROL	0.436381	0.0196918	Gad2-CX-P3-vs-CX-CONTROL	0.377786	0.043025	Syn1-CX-P3-vs-CX-CONTROL	0.267118	0.112832	Camk2a-CX-P3-vs-Gad2-CX-P3	0.0585945	1	Camk2a-CX-P3-vs-Syn1-CX-P3	0.169263	0.501562	Gad2-CX-P3-vs-Syn1-CX-P3	0.110668	1	NA	NA	NA
Q80WM4	Hapln4	CX_Gad2 enriched	Camk2a-CX-P3-vs-CX-CONTROL	0.268736	0.302152	Gad2-CX-P3-vs-CX-CONTROL	0.604572	0.0311114	Syn1-CX-P3-vs-CX-CONTROL	0.406987	0.109063	Camk2a-CX-P3-vs-Gad2-CX-P3	-0.335836	0.350436	Camk2a-CX-P3-vs-Syn1-CX-P3	-0.138251	0.656441	Gad2-CX-P3-vs-Syn1-CX-P3	0.197584	0.539451	NA	NA	NA
Q80WQ2	Vac14	CX_Gad2 enriched	Camk2a-CX-P3-vs-CX-CONTROL	0.234404	0.0495342	Gad2-CX-P3-vs-CX-CONTROL	0.582009	1.46003e-06	Syn1-CX-P3-vs-CX-CONTROL	0.228598	0.0435042	Camk2a-CX-P3-vs-Gad2-CX-P3	-0.347605	0.040811	Camk2a-CX-P3-vs-Syn1-CX-P3	0.00580622	1	Gad2-CX-P3-vs-Syn1-CX-P3	0.353411	0.0520567	NA	NA	NA
Q80XA6	Reps2	CX_Gad2 enriched	Camk2a-CX-P3-vs-CX-CONTROL	0.204479	0.295664	Gad2-CX-P3-vs-CX-CONTROL	0.686354	0.00107414	Syn1-CX-P3-vs-CX-CONTROL	0.257382	0.2112	Camk2a-CX-P3-vs-Gad2-CX-P3	-0.481875	0.10624	Camk2a-CX-P3-vs-Syn1-CX-P3	-0.0529031	1	Gad2-CX-P3-vs-Syn1-CX-P3	0.428972	0.220712	NA	NA	NA
Q80Y14	Glrx5	CX_Gad2 enriched	Camk2a-CX-P3-vs-CX-CONTROL	-0.314284	0.0868595	Gad2-CX-P3-vs-CX-CONTROL	0.224471	0.204333	Syn1-CX-P3-vs-CX-CONTROL	-0.322526	0.0580131	Camk2a-CX-P3-vs-Gad2-CX-P3	-0.538755	0.0417986	Camk2a-CX-P3-vs-Syn1-CX-P3	0.00824227	1	Gad2-CX-P3-vs-Syn1-CX-P3	0.546997	0.0502208	NA	NA	NA
Q810U3	Nfasc	CX_Gad2 enriched	Camk2a-CX-P3-vs-CX-CONTROL	0.162224	0.205058	Gad2-CX-P3-vs-CX-CONTROL	0.317141	0.0180821	Syn1-CX-P3-vs-CX-CONTROL	0.263079	0.0361386	Camk2a-CX-P3-vs-Gad2-CX-P3	-0.154917	0.366268	Camk2a-CX-P3-vs-Syn1-CX-P3	-0.100855	1	Gad2-CX-P3-vs-Syn1-CX-P3	0.0540618	1	NA	NA	NA
Q811I0	Atpaf1	CX_Gad2 enriched	Camk2a-CX-P3-vs-CX-CONTROL	-0.227987	0.173144	Gad2-CX-P3-vs-CX-CONTROL	0.520938	0.00232651	Syn1-CX-P3-vs-CX-CONTROL	0.158518	0.27906	Camk2a-CX-P3-vs-Gad2-CX-P3	-0.748925	0.00194059	Camk2a-CX-P3-vs-Syn1-CX-P3	-0.386505	0.380047	Gad2-CX-P3-vs-Syn1-CX-P3	0.362419	0.169796	NA	NA	NA
Q812A2	Srgap3	CX_Gad2 enriched	Camk2a-CX-P3-vs-CX-CONTROL	0.19239	0.179725	Gad2-CX-P3-vs-CX-CONTROL	0.482988	0.00127055	Syn1-CX-P3-vs-CX-CONTROL	0.313618	0.0273428	Camk2a-CX-P3-vs-Gad2-CX-P3	-0.290598	0.162693	Camk2a-CX-P3-vs-Syn1-CX-P3	-0.121228	1	Gad2-CX-P3-vs-Syn1-CX-P3	0.16937	0.391522	NA	NA	NA
Q8BFU3	Rnf214	CX_Gad2 enriched	Camk2a-CX-P3-vs-CX-CONTROL	0.0216771	1	Gad2-CX-P3-vs-CX-CONTROL	0.437729	0.00901992	Syn1-CX-P3-vs-CX-CONTROL	0.30336	0.0517158	Camk2a-CX-P3-vs-Gad2-CX-P3	-0.416052	0.0853801	Camk2a-CX-P3-vs-Syn1-CX-P3	-0.281683	0.415262	Gad2-CX-P3-vs-Syn1-CX-P3	0.134369	1	NA	NA	NA
Q8BFY9	Tnpo1	CX_Gad2 enriched	Camk2a-CX-P3-vs-CX-CONTROL	-0.512206	0.0215356	Gad2-CX-P3-vs-CX-CONTROL	0.114633	1	Syn1-CX-P3-vs-CX-CONTROL	0.121461	1	Camk2a-CX-P3-vs-Gad2-CX-P3	-0.626839	0.0406735	Camk2a-CX-P3-vs-Syn1-CX-P3	-0.633667	0.231905	Gad2-CX-P3-vs-Syn1-CX-P3	-0.00682838	1	NA	NA	NA
Q8BG32	Psmd11	CX_Gad2 enriched	Camk2a-CX-P3-vs-CX-CONTROL	0.180493	0.0723983	Gad2-CX-P3-vs-CX-CONTROL	0.32481	0.00122356	Syn1-CX-P3-vs-CX-CONTROL	0.29624	0.00249422	Camk2a-CX-P3-vs-Gad2-CX-P3	-0.144317	0.286838	Camk2a-CX-P3-vs-Syn1-CX-P3	-0.115747	1	Gad2-CX-P3-vs-Syn1-CX-P3	0.0285697	1	NA	NA	NA
Q8BGG7	Ubash3b	CX_Gad2 enriched	Camk2a-CX-P3-vs-CX-CONTROL	0.120949	1	Gad2-CX-P3-vs-CX-CONTROL	1.06246	0.00697926	Syn1-CX-P3-vs-CX-CONTROL	0.106592	1	Camk2a-CX-P3-vs-Gad2-CX-P3	-0.941513	0.124119	Camk2a-CX-P3-vs-Syn1-CX-P3	0.0143566	1	Gad2-CX-P3-vs-Syn1-CX-P3	0.95587	0.108405	NA	NA	NA
Q8BGN8	Synpr	CX_Gad2 enriched	Camk2a-CX-P3-vs-CX-CONTROL	0.368431	0.140378	Gad2-CX-P3-vs-CX-CONTROL	1.35225	1.4826e-07	Syn1-CX-P3-vs-CX-CONTROL	0.535651	0.0274329	Camk2a-CX-P3-vs-Gad2-CX-P3	-0.983823	0.00637467	Camk2a-CX-P3-vs-Syn1-CX-P3	-0.16722	0.573736	Gad2-CX-P3-vs-Syn1-CX-P3	0.816603	0.0348183	NA	NA	NA
Q8BGQ7	Aars1	CX_Gad2 enriched	Camk2a-CX-P3-vs-CX-CONTROL	0.0969285	1	Gad2-CX-P3-vs-CX-CONTROL	0.600311	2.56795e-07	Syn1-CX-P3-vs-CX-CONTROL	0.282052	0.0120465	Camk2a-CX-P3-vs-Gad2-CX-P3	-0.503382	0.00206624	Camk2a-CX-P3-vs-Syn1-CX-P3	-0.185124	0.431166	Gad2-CX-P3-vs-Syn1-CX-P3	0.318259	0.0800699	NA	NA	NA
Q8BGT8	Phyhipl	CX_Gad2 enriched	Camk2a-CX-P3-vs-CX-CONTROL	0.128297	1	Gad2-CX-P3-vs-CX-CONTROL	0.529373	2.52937e-05	Syn1-CX-P3-vs-CX-CONTROL	0.181874	0.112468	Camk2a-CX-P3-vs-Gad2-CX-P3	-0.401077	0.0250146	Camk2a-CX-P3-vs-Syn1-CX-P3	-0.0535771	1	Gad2-CX-P3-vs-Syn1-CX-P3	0.3475	0.0765836	NA	NA	NA
Q8BHE3	Atcay	CX_Gad2 enriched	Camk2a-CX-P3-vs-CX-CONTROL	0.128122	1	Gad2-CX-P3-vs-CX-CONTROL	0.54568	0.045974	Syn1-CX-P3-vs-CX-CONTROL	0.444133	0.076595	Camk2a-CX-P3-vs-Gad2-CX-P3	-0.417558	0.261143	Camk2a-CX-P3-vs-Syn1-CX-P3	-0.31601	0.460563	Gad2-CX-P3-vs-Syn1-CX-P3	0.101547	1	NA	NA	NA
Q8BHZ0	Cyria	CX_Gad2 enriched	Camk2a-CX-P3-vs-CX-CONTROL	0.262012	0.10831	Gad2-CX-P3-vs-CX-CONTROL	0.36322	0.0285326	Syn1-CX-P3-vs-CX-CONTROL	0.264435	0.0802414	Camk2a-CX-P3-vs-Gad2-CX-P3	-0.101208	1	Camk2a-CX-P3-vs-Syn1-CX-P3	-0.00242307	1	Gad2-CX-P3-vs-Syn1-CX-P3	0.0987846	1	NA	NA	NA
Q8BJH1	Zc2hc1a	CX_Gad2 enriched	Camk2a-CX-P3-vs-CX-CONTROL	0.411869	0.000161561	Gad2-CX-P3-vs-CX-CONTROL	0.219716	0.0422033	Syn1-CX-P3-vs-CX-CONTROL	0.286857	0.00612442	Camk2a-CX-P3-vs-Gad2-CX-P3	0.192153	0.200877	Camk2a-CX-P3-vs-Syn1-CX-P3	0.125012	1	Gad2-CX-P3-vs-Syn1-CX-P3	-0.0671411	1	NA	NA	NA
Q8BJI1	Slc6a17	CX_Gad2 enriched	Camk2a-CX-P3-vs-CX-CONTROL	0.268121	0.0159396	Gad2-CX-P3-vs-CX-CONTROL	0.254603	0.0231488	Syn1-CX-P3-vs-CX-CONTROL	0.366376	0.000809369	Camk2a-CX-P3-vs-Gad2-CX-P3	0.0135178	1	Camk2a-CX-P3-vs-Syn1-CX-P3	-0.0982555	1	Gad2-CX-P3-vs-Syn1-CX-P3	-0.111773	1	NA	NA	NA
Q8BJU0	Sgta	CX_Gad2 enriched	Camk2a-CX-P3-vs-CX-CONTROL	0.196066	0.201766	Gad2-CX-P3-vs-CX-CONTROL	0.532293	0.000997566	Syn1-CX-P3-vs-CX-CONTROL	0.359803	0.0197963	Camk2a-CX-P3-vs-Gad2-CX-P3	-0.336227	0.13801	Camk2a-CX-P3-vs-Syn1-CX-P3	-0.163738	0.476792	Gad2-CX-P3-vs-Syn1-CX-P3	0.17249	0.409204	NA	NA	NA
Q8BK64	Ahsa1	CX_Gad2 enriched	Camk2a-CX-P3-vs-CX-CONTROL	0.20787	0.0267227	Gad2-CX-P3-vs-CX-CONTROL	0.204719	0.0301967	Syn1-CX-P3-vs-CX-CONTROL	0.278524	0.00240586	Camk2a-CX-P3-vs-Gad2-CX-P3	0.00315125	1	Camk2a-CX-P3-vs-Syn1-CX-P3	-0.0706542	1	Gad2-CX-P3-vs-Syn1-CX-P3	-0.0738054	1	NA	NA	NA
Q8BLJ3	Plcxd3	CX_Gad2 enriched	Camk2a-CX-P3-vs-CX-CONTROL	-0.0410182	1	Gad2-CX-P3-vs-CX-CONTROL	0.511675	0.00351284	Syn1-CX-P3-vs-CX-CONTROL	0.421053	0.0121363	Camk2a-CX-P3-vs-Gad2-CX-P3	-0.552693	0.0257017	Camk2a-CX-P3-vs-Syn1-CX-P3	-0.462072	0.300852	Gad2-CX-P3-vs-Syn1-CX-P3	0.0906215	1	NA	NA	NA
Q8BLK3	Lsamp	CX_Gad2 enriched	Camk2a-CX-P3-vs-CX-CONTROL	0.169308	0.121381	Gad2-CX-P3-vs-CX-CONTROL	0.383334	0.000560685	Syn1-CX-P3-vs-CX-CONTROL	0.200598	0.0530848	Camk2a-CX-P3-vs-Gad2-CX-P3	-0.214026	0.173637	Camk2a-CX-P3-vs-Syn1-CX-P3	-0.0312897	1	Gad2-CX-P3-vs-Syn1-CX-P3	0.182737	0.27662	NA	NA	NA
Q8BNY6	Ncs1	CX_Gad2 enriched	Camk2a-CX-P3-vs-CX-CONTROL	0.304926	0.123667	Gad2-CX-P3-vs-CX-CONTROL	0.40615	0.0446939	Syn1-CX-P3-vs-CX-CONTROL	0.362491	0.0535591	Camk2a-CX-P3-vs-Gad2-CX-P3	-0.101225	1	Camk2a-CX-P3-vs-Syn1-CX-P3	-0.0575651	1	Gad2-CX-P3-vs-Syn1-CX-P3	0.0436596	1	NA	NA	NA
Q8BP47	NARS1	CX_Gad2 enriched	Camk2a-CX-P3-vs-CX-CONTROL	0.0310499	1	Gad2-CX-P3-vs-CX-CONTROL	0.499918	1.95768e-05	Syn1-CX-P3-vs-CX-CONTROL	0.279441	0.0135989	Camk2a-CX-P3-vs-Gad2-CX-P3	-0.468868	0.00511067	Camk2a-CX-P3-vs-Syn1-CX-P3	-0.248391	0.391948	Gad2-CX-P3-vs-Syn1-CX-P3	0.220477	0.231694	NA	NA	NA
Q8BQZ4	Ralgapb	CX_Gad2 enriched	Camk2a-CX-P3-vs-CX-CONTROL	0.624807	0.124941	Gad2-CX-P3-vs-CX-CONTROL	0.834519	0.0373899	Syn1-CX-P3-vs-CX-CONTROL	0.416666	0.195966	Camk2a-CX-P3-vs-Gad2-CX-P3	-0.209712	0.635838	Camk2a-CX-P3-vs-Syn1-CX-P3	0.208141	0.622944	Gad2-CX-P3-vs-Syn1-CX-P3	0.417852	0.383286	NA	NA	NA
Q8BSS9	Ppfia2	CX_Gad2 enriched	Camk2a-CX-P3-vs-CX-CONTROL	0.307979	0.052859	Gad2-CX-P3-vs-CX-CONTROL	0.486551	0.00255909	Syn1-CX-P3-vs-CX-CONTROL	0.291754	0.0525185	Camk2a-CX-P3-vs-Gad2-CX-P3	-0.178571	0.381128	Camk2a-CX-P3-vs-Syn1-CX-P3	0.0162254	1	Gad2-CX-P3-vs-Syn1-CX-P3	0.194797	0.374074	NA	NA	NA
Q8BSZ2	Ap3s2	CX_Gad2 enriched	Camk2a-CX-P3-vs-CX-CONTROL	0.324556	0.00188304	Gad2-CX-P3-vs-CX-CONTROL	0.565629	4.52735e-08	Syn1-CX-P3-vs-CX-CONTROL	0.393784	9.35176e-05	Camk2a-CX-P3-vs-Gad2-CX-P3	-0.241074	0.10624	Camk2a-CX-P3-vs-Syn1-CX-P3	-0.0692283	1	Gad2-CX-P3-vs-Syn1-CX-P3	0.171845	0.275329	NA	NA	NA
Q8BTG3	Tcp11l1	CX_Gad2 enriched	Camk2a-CX-P3-vs-CX-CONTROL	0.349604	0.239033	Gad2-CX-P3-vs-CX-CONTROL	0.678834	0.030623	Syn1-CX-P3-vs-CX-CONTROL	0.257668	0.359851	Camk2a-CX-P3-vs-Gad2-CX-P3	-0.32923	0.397865	Camk2a-CX-P3-vs-Syn1-CX-P3	0.091936	1	Gad2-CX-P3-vs-Syn1-CX-P3	0.421166	0.35368	NA	NA	NA
Q8BTG7	Ndrg4	CX_Gad2 enriched	Camk2a-CX-P3-vs-CX-CONTROL	0.0260087	1	Gad2-CX-P3-vs-CX-CONTROL	0.993878	5.87492e-06	Syn1-CX-P3-vs-CX-CONTROL	0.433681	0.0361386	Camk2a-CX-P3-vs-Gad2-CX-P3	-0.967869	0.0013467	Camk2a-CX-P3-vs-Syn1-CX-P3	-0.407672	0.396713	Gad2-CX-P3-vs-Syn1-CX-P3	0.560197	0.0959902	NA	NA	NA
Q8BU31	Rap2c	CX_Gad2 enriched	Camk2a-CX-P3-vs-CX-CONTROL	0.282314	0.287345	Gad2-CX-P3-vs-CX-CONTROL	0.520769	0.0472585	Syn1-CX-P3-vs-CX-CONTROL	0.470231	0.0391704	Camk2a-CX-P3-vs-Gad2-CX-P3	-0.238455	0.474722	Camk2a-CX-P3-vs-Syn1-CX-P3	-0.187917	0.545832	Gad2-CX-P3-vs-Syn1-CX-P3	0.0505386	1	NA	NA	NA
Q8BUV3	Gphn	CX_Gad2 enriched	Camk2a-CX-P3-vs-CX-CONTROL	0.0815297	1	Gad2-CX-P3-vs-CX-CONTROL	0.928762	2.04059e-13	Syn1-CX-P3-vs-CX-CONTROL	0.292162	0.0127989	Camk2a-CX-P3-vs-Gad2-CX-P3	-0.847233	2.98029e-07	Camk2a-CX-P3-vs-Syn1-CX-P3	-0.210632	0.408266	Gad2-CX-P3-vs-Syn1-CX-P3	0.6366	0.000162745	NA	NA	NA
Q8BVE3	Atp6v1h	CX_Gad2 enriched	Camk2a-CX-P3-vs-CX-CONTROL	0.267082	0.00113649	Gad2-CX-P3-vs-CX-CONTROL	0.262469	0.0011871	Syn1-CX-P3-vs-CX-CONTROL	0.285459	0.000336618	Camk2a-CX-P3-vs-Gad2-CX-P3	0.00461273	1	Camk2a-CX-P3-vs-Syn1-CX-P3	-0.0183769	1	Gad2-CX-P3-vs-Syn1-CX-P3	-0.0229896	1	NA	NA	NA
Q8BWF0	Aldh5a1	CX_Gad2 enriched	Camk2a-CX-P3-vs-CX-CONTROL	-0.654842	1.38535e-08	Gad2-CX-P3-vs-CX-CONTROL	0.234703	0.0366986	Syn1-CX-P3-vs-CX-CONTROL	-0.306837	0.00482553	Camk2a-CX-P3-vs-Gad2-CX-P3	-0.889545	4.5462e-09	Camk2a-CX-P3-vs-Syn1-CX-P3	-0.348005	0.156487	Gad2-CX-P3-vs-Syn1-CX-P3	0.54154	0.000566953	NA	NA	NA
Q8BXR1	Slc7a14	CX_Gad2 enriched	Camk2a-CX-P3-vs-CX-CONTROL	0.179994	0.352726	Gad2-CX-P3-vs-CX-CONTROL	0.643604	0.00222815	Syn1-CX-P3-vs-CX-CONTROL	0.159562	0.368661	Camk2a-CX-P3-vs-Gad2-CX-P3	-0.46361	0.11943	Camk2a-CX-P3-vs-Syn1-CX-P3	0.0204321	1	Gad2-CX-P3-vs-Syn1-CX-P3	0.484042	0.136012	NA	NA	NA
Q8BZ98	Dnm3	CX_Gad2 enriched	Camk2a-CX-P3-vs-CX-CONTROL	0.254569	0.0350557	Gad2-CX-P3-vs-CX-CONTROL	0.579262	1.57118e-06	Syn1-CX-P3-vs-CX-CONTROL	0.382781	0.00121493	Camk2a-CX-P3-vs-Gad2-CX-P3	-0.324693	0.0618526	Camk2a-CX-P3-vs-Syn1-CX-P3	-0.128212	1	Gad2-CX-P3-vs-Syn1-CX-P3	0.196481	0.279723	NA	NA	NA
Q8C052	Map1s	CX_Gad2 enriched	Camk2a-CX-P3-vs-CX-CONTROL	0.154522	0.390743	Gad2-CX-P3-vs-CX-CONTROL	0.651833	0.00210555	Syn1-CX-P3-vs-CX-CONTROL	0.314728	0.078821	Camk2a-CX-P3-vs-Gad2-CX-P3	-0.49731	0.0903517	Camk2a-CX-P3-vs-Syn1-CX-P3	-0.160205	0.515311	Gad2-CX-P3-vs-Syn1-CX-P3	0.337105	0.27662	NA	NA	NA
Q8C0E2	Vps26b	CX_Gad2 enriched	Camk2a-CX-P3-vs-CX-CONTROL	0.0432126	1	Gad2-CX-P3-vs-CX-CONTROL	0.34142	0.0356705	Syn1-CX-P3-vs-CX-CONTROL	0.237151	0.106989	Camk2a-CX-P3-vs-Gad2-CX-P3	-0.298208	0.183946	Camk2a-CX-P3-vs-Syn1-CX-P3	-0.193939	0.458311	Gad2-CX-P3-vs-Syn1-CX-P3	0.104269	1	NA	NA	NA
Q8C0J2	Atg16l1	CX_Gad2 enriched	Camk2a-CX-P3-vs-CX-CONTROL	0.425633	0.00747462	Gad2-CX-P3-vs-CX-CONTROL	0.405272	0.0112448	Syn1-CX-P3-vs-CX-CONTROL	0.298005	0.045036	Camk2a-CX-P3-vs-Gad2-CX-P3	0.0203607	1	Camk2a-CX-P3-vs-Syn1-CX-P3	0.127627	1	Gad2-CX-P3-vs-Syn1-CX-P3	0.107267	1	NA	NA	NA
Q8C522	Endod1	CX_Gad2 enriched	Camk2a-CX-P3-vs-CX-CONTROL	-0.331931	0.0460871	Gad2-CX-P3-vs-CX-CONTROL	0.403581	0.0156161	Syn1-CX-P3-vs-CX-CONTROL	0.156425	0.272747	Camk2a-CX-P3-vs-Gad2-CX-P3	-0.735511	0.00163344	Camk2a-CX-P3-vs-Syn1-CX-P3	-0.488356	0.240077	Gad2-CX-P3-vs-Syn1-CX-P3	0.247156	0.318427	NA	NA	NA
Q8C878	Uba3	CX_Gad2 enriched	Camk2a-CX-P3-vs-CX-CONTROL	0.0860134	1	Gad2-CX-P3-vs-CX-CONTROL	0.606755	0.000262766	Syn1-CX-P3-vs-CX-CONTROL	0.259332	0.0675583	Camk2a-CX-P3-vs-Gad2-CX-P3	-0.520742	0.0231048	Camk2a-CX-P3-vs-Syn1-CX-P3	-0.173318	0.462625	Gad2-CX-P3-vs-Syn1-CX-P3	0.347424	0.164509	NA	NA	NA
Q8C8N2	Scai	CX_Gad2 enriched	Camk2a-CX-P3-vs-CX-CONTROL	0.376031	0.0144916	Gad2-CX-P3-vs-CX-CONTROL	0.619362	4.48001e-05	Syn1-CX-P3-vs-CX-CONTROL	0.275101	0.0530409	Camk2a-CX-P3-vs-Gad2-CX-P3	-0.243331	0.244378	Camk2a-CX-P3-vs-Syn1-CX-P3	0.100929	1	Gad2-CX-P3-vs-Syn1-CX-P3	0.34426	0.148024	NA	NA	NA
Q8C8T7	Elfn1	CX_Gad2 enriched	Camk2a-CX-P3-vs-CX-CONTROL	0.262826	0.424864	Gad2-CX-P3-vs-CX-CONTROL	1.08884	0.00304637	Syn1-CX-P3-vs-CX-CONTROL	0.201325	0.498892	Camk2a-CX-P3-vs-Gad2-CX-P3	-0.82601	0.112625	Camk2a-CX-P3-vs-Syn1-CX-P3	0.0615008	1	Gad2-CX-P3-vs-Syn1-CX-P3	0.887511	0.114622	NA	NA	NA
Q8CDN6	Txnl1	CX_Gad2 enriched	Camk2a-CX-P3-vs-CX-CONTROL	-0.0236618	1	Gad2-CX-P3-vs-CX-CONTROL	0.423978	0.0180601	Syn1-CX-P3-vs-CX-CONTROL	0.212576	0.177438	Camk2a-CX-P3-vs-Gad2-CX-P3	-0.44764	0.0821284	Camk2a-CX-P3-vs-Syn1-CX-P3	-0.236238	0.452933	Gad2-CX-P3-vs-Syn1-CX-P3	0.211402	0.383286	NA	NA	NA
Q8CHC4	Synj1	CX_Gad2 enriched	Camk2a-CX-P3-vs-CX-CONTROL	0.234759	0.0324624	Gad2-CX-P3-vs-CX-CONTROL	0.267145	0.0160621	Syn1-CX-P3-vs-CX-CONTROL	0.33693	0.00181755	Camk2a-CX-P3-vs-Gad2-CX-P3	-0.0323862	1	Camk2a-CX-P3-vs-Syn1-CX-P3	-0.102171	1	Gad2-CX-P3-vs-Syn1-CX-P3	-0.069785	1	NA	NA	NA
Q8HW98	Iglon5	CX_Gad2 enriched	Camk2a-CX-P3-vs-CX-CONTROL	0.142351	0.273526	Gad2-CX-P3-vs-CX-CONTROL	0.648106	2.78959e-06	Syn1-CX-P3-vs-CX-CONTROL	0.296189	0.0247392	Camk2a-CX-P3-vs-Gad2-CX-P3	-0.505755	0.00879779	Camk2a-CX-P3-vs-Syn1-CX-P3	-0.153838	0.461879	Gad2-CX-P3-vs-Syn1-CX-P3	0.351917	0.0968104	NA	NA	NA
Q8JZR6	Slc4a8	CX_Gad2 enriched	Camk2a-CX-P3-vs-CX-CONTROL	0.00052717	1	Gad2-CX-P3-vs-CX-CONTROL	0.529373	0.0293986	Syn1-CX-P3-vs-CX-CONTROL	0.345258	0.0874881	Camk2a-CX-P3-vs-Gad2-CX-P3	-0.528846	0.122043	Camk2a-CX-P3-vs-Syn1-CX-P3	-0.34473	0.437133	Gad2-CX-P3-vs-Syn1-CX-P3	0.184116	0.508431	NA	NA	NA
Q8K183	Pdxk	CX_Gad2 enriched	Camk2a-CX-P3-vs-CX-CONTROL	-0.182795	0.340113	Gad2-CX-P3-vs-CX-CONTROL	0.761612	0.00021104	Syn1-CX-P3-vs-CX-CONTROL	0.112264	1	Camk2a-CX-P3-vs-Gad2-CX-P3	-0.944408	0.000950898	Camk2a-CX-P3-vs-Syn1-CX-P3	-0.295059	0.443066	Gad2-CX-P3-vs-Syn1-CX-P3	0.649348	0.0360567	NA	NA	NA
Q8K1M6	Dnm1l	CX_Gad2 enriched	Camk2a-CX-P3-vs-CX-CONTROL	0.299639	0.0383404	Gad2-CX-P3-vs-CX-CONTROL	0.382153	0.00911641	Syn1-CX-P3-vs-CX-CONTROL	0.445625	0.0018122	Camk2a-CX-P3-vs-Gad2-CX-P3	-0.0825131	1	Camk2a-CX-P3-vs-Syn1-CX-P3	-0.145986	0.482388	Gad2-CX-P3-vs-Syn1-CX-P3	-0.0634727	1	NA	NA	NA
Q8K2K6	Agfg1	CX_Gad2 enriched	Camk2a-CX-P3-vs-CX-CONTROL	-0.539771	0.0150294	Gad2-CX-P3-vs-CX-CONTROL	0.202835	0.326994	Syn1-CX-P3-vs-CX-CONTROL	0.463737	0.0286019	Camk2a-CX-P3-vs-Gad2-CX-P3	-0.742605	0.0174416	Camk2a-CX-P3-vs-Syn1-CX-P3	-1.00351	0.00564502	Gad2-CX-P3-vs-Syn1-CX-P3	-0.260902	0.383286	NA	NA	NA
Q8K2P7	Slc38a1	CX_Gad2 enriched	Camk2a-CX-P3-vs-CX-CONTROL	0.398504	0.0239019	Gad2-CX-P3-vs-CX-CONTROL	0.879392	4.79549e-07	Syn1-CX-P3-vs-CX-CONTROL	0.54567	0.00114468	Camk2a-CX-P3-vs-Gad2-CX-P3	-0.480888	0.0570207	Camk2a-CX-P3-vs-Syn1-CX-P3	-0.147166	0.51371	Gad2-CX-P3-vs-Syn1-CX-P3	0.333722	0.212056	NA	NA	NA
Q8K4I3	Arhgef6	CX_Gad2 enriched	Camk2a-CX-P3-vs-CX-CONTROL	1.09594	0.00716992	Gad2-CX-P3-vs-CX-CONTROL	1.12763	0.00140025	Syn1-CX-P3-vs-CX-CONTROL	0.671468	0.0414844	Camk2a-CX-P3-vs-Gad2-CX-P3	-0.0316871	1	Camk2a-CX-P3-vs-Syn1-CX-P3	0.424475	0.460566	Gad2-CX-P3-vs-Syn1-CX-P3	0.456162	0.347204	NA	NA	NA
Q8K4R4	Pitpnc1	CX_Gad2 enriched	Camk2a-CX-P3-vs-CX-CONTROL	-0.0165271	1	Gad2-CX-P3-vs-CX-CONTROL	0.341349	0.0176071	Syn1-CX-P3-vs-CX-CONTROL	0.276516	0.0395759	Camk2a-CX-P3-vs-Gad2-CX-P3	-0.357876	0.0812624	Camk2a-CX-P3-vs-Syn1-CX-P3	-0.293043	0.396713	Gad2-CX-P3-vs-Syn1-CX-P3	0.0648331	1	NA	NA	NA
Q8R066	C1qtnf4	CX_Gad2 enriched	Camk2a-CX-P3-vs-CX-CONTROL	0.0619151	1	Gad2-CX-P3-vs-CX-CONTROL	0.479766	0.00697926	Syn1-CX-P3-vs-CX-CONTROL	-0.0184561	1	Camk2a-CX-P3-vs-Gad2-CX-P3	-0.417851	0.0959288	Camk2a-CX-P3-vs-Syn1-CX-P3	0.0803713	1	Gad2-CX-P3-vs-Syn1-CX-P3	0.498223	0.0661326	NA	NA	NA
Q8R0A5	Tceal3	CX_Gad2 enriched	Camk2a-CX-P3-vs-CX-CONTROL	0.679866	0.00319384	Gad2-CX-P3-vs-CX-CONTROL	0.538463	0.0183696	Syn1-CX-P3-vs-CX-CONTROL	0.544793	0.0127989	Camk2a-CX-P3-vs-Gad2-CX-P3	0.141403	0.59592	Camk2a-CX-P3-vs-Syn1-CX-P3	0.135073	1	Gad2-CX-P3-vs-Syn1-CX-P3	-0.00632997	1	NA	NA	NA
Q8R0A7	Kiaa0513	CX_Gad2 enriched	Camk2a-CX-P3-vs-CX-CONTROL	0.197922	0.145335	Gad2-CX-P3-vs-CX-CONTROL	0.693082	6.00942e-07	Syn1-CX-P3-vs-CX-CONTROL	0.362234	0.00721584	Camk2a-CX-P3-vs-Gad2-CX-P3	-0.49516	0.0120376	Camk2a-CX-P3-vs-Syn1-CX-P3	-0.164312	0.458608	Gad2-CX-P3-vs-Syn1-CX-P3	0.330848	0.126757	NA	NA	NA
Q8R0H9	Gga1	CX_Gad2 enriched	Camk2a-CX-P3-vs-CX-CONTROL	0.0902652	1	Gad2-CX-P3-vs-CX-CONTROL	0.396657	0.0200984	Syn1-CX-P3-vs-CX-CONTROL	0.34258	0.0314062	Camk2a-CX-P3-vs-Gad2-CX-P3	-0.306392	0.197803	Camk2a-CX-P3-vs-Syn1-CX-P3	-0.252314	0.443066	Gad2-CX-P3-vs-Syn1-CX-P3	0.0540776	1	NA	NA	NA
Q8R104	Sirt3	CX_Gad2 enriched	Camk2a-CX-P3-vs-CX-CONTROL	-0.543989	0.0084258	Gad2-CX-P3-vs-CX-CONTROL	0.171939	0.325833	Syn1-CX-P3-vs-CX-CONTROL	-0.292958	0.0912352	Camk2a-CX-P3-vs-Gad2-CX-P3	-0.715928	0.0115202	Camk2a-CX-P3-vs-Syn1-CX-P3	-0.251031	0.457379	Gad2-CX-P3-vs-Syn1-CX-P3	0.464897	0.114622	NA	NA	NA
Q8R1B5	Cplx3	CX_Gad2 enriched	Camk2a-CX-P3-vs-CX-CONTROL	0.237197	0.333983	Gad2-CX-P3-vs-CX-CONTROL	0.579642	0.0311114	Syn1-CX-P3-vs-CX-CONTROL	0.436547	0.0767311	Camk2a-CX-P3-vs-Gad2-CX-P3	-0.342445	0.320092	Camk2a-CX-P3-vs-Syn1-CX-P3	-0.199349	0.531312	Gad2-CX-P3-vs-Syn1-CX-P3	0.143095	0.619616	NA	NA	NA
Q8R1N4	Nudcd3	CX_Gad2 enriched	Camk2a-CX-P3-vs-CX-CONTROL	0.385124	0.00557815	Gad2-CX-P3-vs-CX-CONTROL	0.312682	0.0227979	Syn1-CX-P3-vs-CX-CONTROL	0.402731	0.00249295	Camk2a-CX-P3-vs-Gad2-CX-P3	0.0724426	1	Camk2a-CX-P3-vs-Syn1-CX-P3	-0.0176071	1	Gad2-CX-P3-vs-Syn1-CX-P3	-0.0900497	1	NA	NA	NA
Q8R361	Rab11fip5	CX_Gad2 enriched	Camk2a-CX-P3-vs-CX-CONTROL	0.153049	0.320647	Gad2-CX-P3-vs-CX-CONTROL	0.648607	8.14469e-05	Syn1-CX-P3-vs-CX-CONTROL	0.460819	0.00407368	Camk2a-CX-P3-vs-Gad2-CX-P3	-0.495558	0.0336374	Camk2a-CX-P3-vs-Syn1-CX-P3	-0.30777	0.396713	Gad2-CX-P3-vs-Syn1-CX-P3	0.187788	0.393343	NA	NA	NA
Q8R366	Igsf8	CX_Gad2 enriched	Camk2a-CX-P3-vs-CX-CONTROL	0.132778	1	Gad2-CX-P3-vs-CX-CONTROL	0.349173	0.00111956	Syn1-CX-P3-vs-CX-CONTROL	0.140967	0.141546	Camk2a-CX-P3-vs-Gad2-CX-P3	-0.216396	0.15937	Camk2a-CX-P3-vs-Syn1-CX-P3	-0.00818898	1	Gad2-CX-P3-vs-Syn1-CX-P3	0.208207	0.21509	NA	NA	NA
Q8R3Q2	Ppp6r2	CX_Gad2 enriched	Camk2a-CX-P3-vs-CX-CONTROL	0.161823	0.354849	Gad2-CX-P3-vs-CX-CONTROL	0.380437	0.0442151	Syn1-CX-P3-vs-CX-CONTROL	0.377202	0.0332634	Camk2a-CX-P3-vs-Gad2-CX-P3	-0.218614	0.369182	Camk2a-CX-P3-vs-Syn1-CX-P3	-0.215379	0.460563	Gad2-CX-P3-vs-Syn1-CX-P3	0.0032352	1	NA	NA	NA
Q8R3T5	Stxbp6	CX_Gad2 enriched	Camk2a-CX-P3-vs-CX-CONTROL	-0.0397411	1	Gad2-CX-P3-vs-CX-CONTROL	0.820187	8.47832e-06	Syn1-CX-P3-vs-CX-CONTROL	0.10055	1	Camk2a-CX-P3-vs-Gad2-CX-P3	-0.859928	0.000755815	Camk2a-CX-P3-vs-Syn1-CX-P3	-0.140291	0.531312	Gad2-CX-P3-vs-Syn1-CX-P3	0.719637	0.00711169	NA	NA	NA
Q8R570	Snap47	CX_Gad2 enriched	Camk2a-CX-P3-vs-CX-CONTROL	0.147285	0.252231	Gad2-CX-P3-vs-CX-CONTROL	0.354895	0.00850432	Syn1-CX-P3-vs-CX-CONTROL	0.200619	0.1015	Camk2a-CX-P3-vs-Gad2-CX-P3	-0.20761	0.256659	Camk2a-CX-P3-vs-Syn1-CX-P3	-0.0533338	1	Gad2-CX-P3-vs-Syn1-CX-P3	0.154276	0.392149	NA	NA	NA
Q8VBV7	Cops8	CX_Gad2 enriched	Camk2a-CX-P3-vs-CX-CONTROL	-0.0165104	1	Gad2-CX-P3-vs-CX-CONTROL	0.467578	0.0304957	Syn1-CX-P3-vs-CX-CONTROL	0.349303	0.0775503	Camk2a-CX-P3-vs-Gad2-CX-P3	-0.484089	0.117366	Camk2a-CX-P3-vs-Syn1-CX-P3	-0.365814	0.409259	Gad2-CX-P3-vs-Syn1-CX-P3	0.118275	1	NA	NA	NA
Q8VBW6	Nae1	CX_Gad2 enriched	Camk2a-CX-P3-vs-CX-CONTROL	0.332646	0.0984158	Gad2-CX-P3-vs-CX-CONTROL	0.517607	0.0122304	Syn1-CX-P3-vs-CX-CONTROL	0.23723	0.189722	Camk2a-CX-P3-vs-Gad2-CX-P3	-0.18496	0.46116	Camk2a-CX-P3-vs-Syn1-CX-P3	0.0954159	1	Gad2-CX-P3-vs-Syn1-CX-P3	0.280376	0.344794	NA	NA	NA
Q8VD33	Sgtb	CX_Gad2 enriched	Camk2a-CX-P3-vs-CX-CONTROL	0.407377	0.00583571	Gad2-CX-P3-vs-CX-CONTROL	0.480565	0.00109734	Syn1-CX-P3-vs-CX-CONTROL	0.309176	0.0264944	Camk2a-CX-P3-vs-Gad2-CX-P3	-0.0731879	1	Camk2a-CX-P3-vs-Syn1-CX-P3	0.0982009	1	Gad2-CX-P3-vs-Syn1-CX-P3	0.171389	0.387309	NA	NA	NA
Q8VD37	Sgip1	CX_Gad2 enriched	Camk2a-CX-P3-vs-CX-CONTROL	0.230324	0.0623655	Gad2-CX-P3-vs-CX-CONTROL	0.446981	0.000378238	Syn1-CX-P3-vs-CX-CONTROL	0.303399	0.0120834	Camk2a-CX-P3-vs-Gad2-CX-P3	-0.216658	0.208273	Camk2a-CX-P3-vs-Syn1-CX-P3	-0.0730756	1	Gad2-CX-P3-vs-Syn1-CX-P3	0.143582	0.390238	NA	NA	NA
Q8VDM4	Psmd2	CX_Gad2 enriched	Camk2a-CX-P3-vs-CX-CONTROL	0.0451567	1	Gad2-CX-P3-vs-CX-CONTROL	0.339239	0.00751529	Syn1-CX-P3-vs-CX-CONTROL	0.177162	0.120268	Camk2a-CX-P3-vs-Gad2-CX-P3	-0.294082	0.105862	Camk2a-CX-P3-vs-Syn1-CX-P3	-0.132006	1	Gad2-CX-P3-vs-Syn1-CX-P3	0.162076	0.361671	NA	NA	NA
Q8VE09	Ttc39c	CX_Gad2 enriched	Camk2a-CX-P3-vs-CX-CONTROL	0.229351	0.15902	Gad2-CX-P3-vs-CX-CONTROL	0.581206	0.000462348	Syn1-CX-P3-vs-CX-CONTROL	0.351819	0.0234044	Camk2a-CX-P3-vs-Gad2-CX-P3	-0.351855	0.143346	Camk2a-CX-P3-vs-Syn1-CX-P3	-0.122467	1	Gad2-CX-P3-vs-Syn1-CX-P3	0.229387	0.339599	NA	NA	NA
Q8VE33	Gdap1l1	CX_Gad2 enriched	Camk2a-CX-P3-vs-CX-CONTROL	-0.0513817	1	Gad2-CX-P3-vs-CX-CONTROL	0.500316	0.00444237	Syn1-CX-P3-vs-CX-CONTROL	0.252706	0.110919	Camk2a-CX-P3-vs-Gad2-CX-P3	-0.551698	0.0264247	Camk2a-CX-P3-vs-Syn1-CX-P3	-0.304088	0.408266	Gad2-CX-P3-vs-Syn1-CX-P3	0.247611	0.336256	NA	NA	NA
Q8VE47	Uba5	CX_Gad2 enriched	Camk2a-CX-P3-vs-CX-CONTROL	0.141373	0.401411	Gad2-CX-P3-vs-CX-CONTROL	0.407838	0.0262187	Syn1-CX-P3-vs-CX-CONTROL	0.235326	0.148982	Camk2a-CX-P3-vs-Gad2-CX-P3	-0.266465	0.280932	Camk2a-CX-P3-vs-Syn1-CX-P3	-0.0939531	1	Gad2-CX-P3-vs-Syn1-CX-P3	0.172512	0.452268	NA	NA	NA
Q8VHI6	Wasf3	CX_Gad2 enriched	Camk2a-CX-P3-vs-CX-CONTROL	-0.0128917	1	Gad2-CX-P3-vs-CX-CONTROL	0.73791	4.72483e-06	Syn1-CX-P3-vs-CX-CONTROL	0.295247	0.0510732	Camk2a-CX-P3-vs-Gad2-CX-P3	-0.750802	0.000593163	Camk2a-CX-P3-vs-Syn1-CX-P3	-0.308138	0.396713	Gad2-CX-P3-vs-Syn1-CX-P3	0.442663	0.0733663	NA	NA	NA
Q8VHL1	Setd7	CX_Gad2 enriched	Camk2a-CX-P3-vs-CX-CONTROL	-0.0485369	1	Gad2-CX-P3-vs-CX-CONTROL	0.541995	0.00179818	Syn1-CX-P3-vs-CX-CONTROL	0.226498	0.144895	Camk2a-CX-P3-vs-Gad2-CX-P3	-0.590532	0.0174416	Camk2a-CX-P3-vs-Syn1-CX-P3	-0.275035	0.434786	Gad2-CX-P3-vs-Syn1-CX-P3	0.315497	0.243257	NA	NA	NA
Q91V09	Wdr13	CX_Gad2 enriched	Camk2a-CX-P3-vs-CX-CONTROL	0.213357	0.126285	Gad2-CX-P3-vs-CX-CONTROL	0.305859	0.0322914	Syn1-CX-P3-vs-CX-CONTROL	0.393722	0.00441224	Camk2a-CX-P3-vs-Gad2-CX-P3	-0.0925028	1	Camk2a-CX-P3-vs-Syn1-CX-P3	-0.180366	0.456074	Gad2-CX-P3-vs-Syn1-CX-P3	-0.087863	1	NA	NA	NA
Q91V12	Acot7	CX_Gad2 enriched	Camk2a-CX-P3-vs-CX-CONTROL	0.123972	1	Gad2-CX-P3-vs-CX-CONTROL	0.657054	1.99545e-06	Syn1-CX-P3-vs-CX-CONTROL	0.299774	0.0231033	Camk2a-CX-P3-vs-Gad2-CX-P3	-0.533081	0.0062936	Camk2a-CX-P3-vs-Syn1-CX-P3	-0.175801	0.454605	Gad2-CX-P3-vs-Syn1-CX-P3	0.35728	0.0956677	NA	NA	NA
Q91V14	Slc12a5	CX_Gad2 enriched	Camk2a-CX-P3-vs-CX-CONTROL	0.493344	2.95637e-05	Gad2-CX-P3-vs-CX-CONTROL	0.262063	0.0242066	Syn1-CX-P3-vs-CX-CONTROL	0.323645	0.00400931	Camk2a-CX-P3-vs-Gad2-CX-P3	0.231281	0.159591	Camk2a-CX-P3-vs-Syn1-CX-P3	0.1697	0.443066	Gad2-CX-P3-vs-Syn1-CX-P3	-0.0615816	1	NA	NA	NA
Q91V92	Acly	CX_Gad2 enriched	Camk2a-CX-P3-vs-CX-CONTROL	-0.0380507	1	Gad2-CX-P3-vs-CX-CONTROL	0.778285	1.6109e-10	Syn1-CX-P3-vs-CX-CONTROL	0.15352	0.15104	Camk2a-CX-P3-vs-Gad2-CX-P3	-0.816336	4.11784e-07	Camk2a-CX-P3-vs-Syn1-CX-P3	-0.19157	0.428879	Gad2-CX-P3-vs-Syn1-CX-P3	0.624765	0.000161527	NA	NA	NA
Q91VI7	Rnh1	CX_Gad2 enriched	Camk2a-CX-P3-vs-CX-CONTROL	-0.287655	0.0560365	Gad2-CX-P3-vs-CX-CONTROL	0.385839	0.0116954	Syn1-CX-P3-vs-CX-CONTROL	0.115167	1	Camk2a-CX-P3-vs-Gad2-CX-P3	-0.673494	0.00129587	Camk2a-CX-P3-vs-Syn1-CX-P3	-0.402822	0.300852	Gad2-CX-P3-vs-Syn1-CX-P3	0.270672	0.247946	NA	NA	NA
Q91VM9	Ppa2	CX_Gad2 enriched	Camk2a-CX-P3-vs-CX-CONTROL	-0.622423	0.000342988	Gad2-CX-P3-vs-CX-CONTROL	0.0722753	1	Syn1-CX-P3-vs-CX-CONTROL	-0.167835	0.260174	Camk2a-CX-P3-vs-Gad2-CX-P3	-0.694699	0.00398761	Camk2a-CX-P3-vs-Syn1-CX-P3	-0.454588	0.300852	Gad2-CX-P3-vs-Syn1-CX-P3	0.240111	0.339454	NA	NA	NA
Q91VZ6	Smap1	CX_Gad2 enriched	Camk2a-CX-P3-vs-CX-CONTROL	0.252234	0.0781176	Gad2-CX-P3-vs-CX-CONTROL	0.350309	0.0149919	Syn1-CX-P3-vs-CX-CONTROL	0.277649	0.0390254	Camk2a-CX-P3-vs-Gad2-CX-P3	-0.0980751	1	Camk2a-CX-P3-vs-Syn1-CX-P3	-0.025415	1	Gad2-CX-P3-vs-Syn1-CX-P3	0.0726601	1	NA	NA	NA
Q91WG7	Dgkg	CX_Gad2 enriched	Camk2a-CX-P3-vs-CX-CONTROL	-0.0721085	1	Gad2-CX-P3-vs-CX-CONTROL	0.546234	0.0224879	Syn1-CX-P3-vs-CX-CONTROL	0.177013	0.425257	Camk2a-CX-P3-vs-Gad2-CX-P3	-0.618342	0.0926434	Camk2a-CX-P3-vs-Syn1-CX-P3	-0.249121	0.501076	Gad2-CX-P3-vs-Syn1-CX-P3	0.369221	0.315652	NA	NA	NA
Q91WQ3	Yars1	CX_Gad2 enriched	Camk2a-CX-P3-vs-CX-CONTROL	0.235983	0.0338352	Gad2-CX-P3-vs-CX-CONTROL	0.465807	2.52937e-05	Syn1-CX-P3-vs-CX-CONTROL	0.294841	0.00633039	Camk2a-CX-P3-vs-Gad2-CX-P3	-0.229824	0.15093	Camk2a-CX-P3-vs-Syn1-CX-P3	-0.058857	1	Gad2-CX-P3-vs-Syn1-CX-P3	0.170967	0.306128	NA	NA	NA
Q91YD9	Wasl	CX_Gad2 enriched	Camk2a-CX-P3-vs-CX-CONTROL	-0.0285679	1	Gad2-CX-P3-vs-CX-CONTROL	0.353007	0.0306062	Syn1-CX-P3-vs-CX-CONTROL	0.359329	0.0205657	Camk2a-CX-P3-vs-Gad2-CX-P3	-0.381575	0.10004	Camk2a-CX-P3-vs-Syn1-CX-P3	-0.387897	0.363738	Gad2-CX-P3-vs-Syn1-CX-P3	-0.00632212	1	NA	NA	NA
Q91Z38	Ttc1	CX_Gad2 enriched	Camk2a-CX-P3-vs-CX-CONTROL	0.27532	0.253002	Gad2-CX-P3-vs-CX-CONTROL	0.575822	0.02366	Syn1-CX-P3-vs-CX-CONTROL	0.399001	0.0854705	Camk2a-CX-P3-vs-Gad2-CX-P3	-0.300502	0.357719	Camk2a-CX-P3-vs-Syn1-CX-P3	-0.12368	1	Gad2-CX-P3-vs-Syn1-CX-P3	0.176822	0.545262	NA	NA	NA
Q91Z61	Diras1	CX_Gad2 enriched	Camk2a-CX-P3-vs-CX-CONTROL	-0.0669039	1	Gad2-CX-P3-vs-CX-CONTROL	0.814727	4.07759e-05	Syn1-CX-P3-vs-CX-CONTROL	0.469398	0.0142463	Camk2a-CX-P3-vs-Gad2-CX-P3	-0.881631	0.0014823	Camk2a-CX-P3-vs-Syn1-CX-P3	-0.536302	0.300852	Gad2-CX-P3-vs-Syn1-CX-P3	0.345329	0.262085	NA	NA	NA
Q91Z67	Srgap2	CX_Gad2 enriched	Camk2a-CX-P3-vs-CX-CONTROL	0.0986724	1	Gad2-CX-P3-vs-CX-CONTROL	0.604758	4.75256e-05	Syn1-CX-P3-vs-CX-CONTROL	0.333994	0.0195422	Camk2a-CX-P3-vs-Gad2-CX-P3	-0.506086	0.0133559	Camk2a-CX-P3-vs-Syn1-CX-P3	-0.235322	0.428879	Gad2-CX-P3-vs-Syn1-CX-P3	0.270764	0.231694	NA	NA	NA
Q91ZP9	Necab2	CX_Gad2 enriched	Camk2a-CX-P3-vs-CX-CONTROL	-0.0965836	1	Gad2-CX-P3-vs-CX-CONTROL	0.735365	1.7868e-05	Syn1-CX-P3-vs-CX-CONTROL	0.333322	0.0393517	Camk2a-CX-P3-vs-Gad2-CX-P3	-0.831949	0.000294022	Camk2a-CX-P3-vs-Syn1-CX-P3	-0.429906	0.303194	Gad2-CX-P3-vs-Syn1-CX-P3	0.402043	0.126989	NA	NA	NA
Q91ZZ3	Sncb	CX_Gad2 enriched	Camk2a-CX-P3-vs-CX-CONTROL	0.208645	0.253079	Gad2-CX-P3-vs-CX-CONTROL	0.742528	0.000100983	Syn1-CX-P3-vs-CX-CONTROL	0.493345	0.00780879	Camk2a-CX-P3-vs-Gad2-CX-P3	-0.533882	0.0509681	Camk2a-CX-P3-vs-Syn1-CX-P3	-0.2847	0.443066	Gad2-CX-P3-vs-Syn1-CX-P3	0.249182	0.358263	NA	NA	NA
Q922B1	Macrod1	CX_Gad2 enriched	Camk2a-CX-P3-vs-CX-CONTROL	-0.763265	0.00103177	Gad2-CX-P3-vs-CX-CONTROL	0.431359	0.061961	Syn1-CX-P3-vs-CX-CONTROL	-0.101081	1	Camk2a-CX-P3-vs-Gad2-CX-P3	-1.19462	0.000136649	Camk2a-CX-P3-vs-Syn1-CX-P3	-0.662183	0.244942	Gad2-CX-P3-vs-Syn1-CX-P3	0.53244	0.136753	NA	NA	NA
Q925I1	Atad3	CX_Gad2 enriched	Camk2a-CX-P3-vs-CX-CONTROL	-0.422218	0.00369791	Gad2-CX-P3-vs-CX-CONTROL	0.00615359	1	Syn1-CX-P3-vs-CX-CONTROL	-0.180503	0.161933	Camk2a-CX-P3-vs-Gad2-CX-P3	-0.428371	0.0371354	Camk2a-CX-P3-vs-Syn1-CX-P3	-0.241715	0.415356	Gad2-CX-P3-vs-Syn1-CX-P3	0.186656	0.361364	NA	NA	NA
Q925T6	Grip1	CX_Gad2 enriched	Camk2a-CX-P3-vs-CX-CONTROL	-0.396873	0.206699	Gad2-CX-P3-vs-CX-CONTROL	1.47121	8.34989e-06	Syn1-CX-P3-vs-CX-CONTROL	0.720876	0.0224678	Camk2a-CX-P3-vs-Gad2-CX-P3	-1.86808	2.04758e-05	Camk2a-CX-P3-vs-Syn1-CX-P3	-1.11775	0.0875166	Gad2-CX-P3-vs-Syn1-CX-P3	0.750334	0.139201	NA	NA	NA
Q99K51	Pls3	CX_Gad2 enriched	Camk2a-CX-P3-vs-CX-CONTROL	0.0508735	1	Gad2-CX-P3-vs-CX-CONTROL	0.729485	1.3792e-06	Syn1-CX-P3-vs-CX-CONTROL	0.247334	0.0762768	Camk2a-CX-P3-vs-Gad2-CX-P3	-0.678612	0.00116738	Camk2a-CX-P3-vs-Syn1-CX-P3	-0.19646	0.452933	Gad2-CX-P3-vs-Syn1-CX-P3	0.482152	0.0340779	NA	NA	NA
Q99KN9	Clint1	CX_Gad2 enriched	Camk2a-CX-P3-vs-CX-CONTROL	0.0864371	1	Gad2-CX-P3-vs-CX-CONTROL	0.386384	0.0210436	Syn1-CX-P3-vs-CX-CONTROL	0.328365	0.0361386	Camk2a-CX-P3-vs-Gad2-CX-P3	-0.299947	0.197388	Camk2a-CX-P3-vs-Syn1-CX-P3	-0.241928	0.443066	Gad2-CX-P3-vs-Syn1-CX-P3	0.0580186	1	NA	NA	NA
Q99L04	Dhrs1	CX_Gad2 enriched	Camk2a-CX-P3-vs-CX-CONTROL	-0.745716	4.90475e-05	Gad2-CX-P3-vs-CX-CONTROL	0.00245773	1	Syn1-CX-P3-vs-CX-CONTROL	-0.315444	0.0585756	Camk2a-CX-P3-vs-Gad2-CX-P3	-0.748174	0.00301553	Camk2a-CX-P3-vs-Syn1-CX-P3	-0.430273	0.363738	Gad2-CX-P3-vs-Syn1-CX-P3	0.317901	0.252394	NA	NA	NA
Q99L47	St13	CX_Gad2 enriched	Camk2a-CX-P3-vs-CX-CONTROL	0.171273	0.14838	Gad2-CX-P3-vs-CX-CONTROL	0.316704	0.00917786	Syn1-CX-P3-vs-CX-CONTROL	0.270474	0.0195422	Camk2a-CX-P3-vs-Gad2-CX-P3	-0.145431	0.35687	Camk2a-CX-P3-vs-Syn1-CX-P3	-0.0992015	1	Gad2-CX-P3-vs-Syn1-CX-P3	0.0462296	1	NA	NA	NA
Q99LD8	Ddah2	CX_Gad2 enriched	Camk2a-CX-P3-vs-CX-CONTROL	-0.365716	0.0374476	Gad2-CX-P3-vs-CX-CONTROL	0.166592	0.313905	Syn1-CX-P3-vs-CX-CONTROL	-0.299038	0.0682759	Camk2a-CX-P3-vs-Gad2-CX-P3	-0.532308	0.0334028	Camk2a-CX-P3-vs-Syn1-CX-P3	-0.0666783	1	Gad2-CX-P3-vs-Syn1-CX-P3	0.46563	0.0898787	NA	NA	NA
Q99LI8	Hgs	CX_Gad2 enriched	Camk2a-CX-P3-vs-CX-CONTROL	0.262215	0.0118974	Gad2-CX-P3-vs-CX-CONTROL	0.304861	0.00339259	Syn1-CX-P3-vs-CX-CONTROL	0.339113	0.000828109	Camk2a-CX-P3-vs-Gad2-CX-P3	-0.0426458	1	Camk2a-CX-P3-vs-Syn1-CX-P3	-0.0768976	1	Gad2-CX-P3-vs-Syn1-CX-P3	-0.0342518	1	NA	NA	NA
Q99LS3	Psph	CX_Gad2 enriched	Camk2a-CX-P3-vs-CX-CONTROL	-0.444875	0.00727622	Gad2-CX-P3-vs-CX-CONTROL	0.219779	0.170247	Syn1-CX-P3-vs-CX-CONTROL	-0.184505	0.199722	Camk2a-CX-P3-vs-Gad2-CX-P3	-0.664654	0.00411638	Camk2a-CX-P3-vs-Syn1-CX-P3	-0.26037	0.43351	Gad2-CX-P3-vs-Syn1-CX-P3	0.404284	0.114566	NA	NA	NA
Q99LY9	Ndufs5	CX_Gad2 enriched	Camk2a-CX-P3-vs-CX-CONTROL	-0.605533	0.000642026	Gad2-CX-P3-vs-CX-CONTROL	0.0564885	1	Syn1-CX-P3-vs-CX-CONTROL	-0.22817	0.148579	Camk2a-CX-P3-vs-Gad2-CX-P3	-0.662021	0.00742741	Camk2a-CX-P3-vs-Syn1-CX-P3	-0.377363	0.391948	Gad2-CX-P3-vs-Syn1-CX-P3	0.284658	0.279728	NA	NA	NA
Q99M51	Nck1	CX_Gad2 enriched	Camk2a-CX-P3-vs-CX-CONTROL	0.350977	0.0813439	Gad2-CX-P3-vs-CX-CONTROL	0.523356	0.0104112	Syn1-CX-P3-vs-CX-CONTROL	0.334078	0.0755709	Camk2a-CX-P3-vs-Gad2-CX-P3	-0.172379	0.484363	Camk2a-CX-P3-vs-Syn1-CX-P3	0.0168995	1	Gad2-CX-P3-vs-Syn1-CX-P3	0.189278	0.453804	NA	NA	NA
Q99P58	Rab27b	CX_Gad2 enriched	Camk2a-CX-P3-vs-CX-CONTROL	-0.0681302	1	Gad2-CX-P3-vs-CX-CONTROL	0.774424	0.000484221	Syn1-CX-P3-vs-CX-CONTROL	0.171926	0.358963	Camk2a-CX-P3-vs-Gad2-CX-P3	-0.842554	0.00615812	Camk2a-CX-P3-vs-Syn1-CX-P3	-0.240056	0.466863	Gad2-CX-P3-vs-Syn1-CX-P3	0.602498	0.0776538	NA	NA	NA
Q99PL5	Rrbp1	CX_Gad2 enriched	Camk2a-CX-P3-vs-CX-CONTROL	-0.828056	0.0202986	Gad2-CX-P3-vs-CX-CONTROL	0.352927	0.300285	Syn1-CX-P3-vs-CX-CONTROL	-0.513372	0.118402	Camk2a-CX-P3-vs-Gad2-CX-P3	-1.18098	0.0181135	Camk2a-CX-P3-vs-Syn1-CX-P3	-0.314684	0.501826	Gad2-CX-P3-vs-Syn1-CX-P3	0.866299	0.114622	NA	NA	NA
Q99PL6	Ubxn6	CX_Gad2 enriched	Camk2a-CX-P3-vs-CX-CONTROL	0.308369	0.00241479	Gad2-CX-P3-vs-CX-CONTROL	0.289305	0.00465747	Syn1-CX-P3-vs-CX-CONTROL	0.350864	0.000450945	Camk2a-CX-P3-vs-Gad2-CX-P3	0.0190641	1	Camk2a-CX-P3-vs-Syn1-CX-P3	-0.0424948	1	Gad2-CX-P3-vs-Syn1-CX-P3	-0.0615589	1	NA	NA	NA
Q9CPW0	Cntnap2	CX_Gad2 enriched	Camk2a-CX-P3-vs-CX-CONTROL	0.165068	0.185143	Gad2-CX-P3-vs-CX-CONTROL	0.579576	6.17016e-06	Syn1-CX-P3-vs-CX-CONTROL	0.243662	0.0429838	Camk2a-CX-P3-vs-Gad2-CX-P3	-0.414508	0.0224893	Camk2a-CX-P3-vs-Syn1-CX-P3	-0.0785943	1	Gad2-CX-P3-vs-Syn1-CX-P3	0.335914	0.0912126	NA	NA	NA
Q9CQ92	Fis1	CX_Gad2 enriched	Camk2a-CX-P3-vs-CX-CONTROL	-0.275396	0.138711	Gad2-CX-P3-vs-CX-CONTROL	0.456213	0.0159472	Syn1-CX-P3-vs-CX-CONTROL	0.0951884	1	Camk2a-CX-P3-vs-Gad2-CX-P3	-0.73161	0.00644737	Camk2a-CX-P3-vs-Syn1-CX-P3	-0.370585	0.396713	Gad2-CX-P3-vs-Syn1-CX-P3	0.361025	0.221539	NA	NA	NA
Q9CQE1	Nipsnap3b	CX_Gad2 enriched	Camk2a-CX-P3-vs-CX-CONTROL	-0.904225	0.000233463	Gad2-CX-P3-vs-CX-CONTROL	0.0199263	1	Syn1-CX-P3-vs-CX-CONTROL	-0.282449	0.18621	Camk2a-CX-P3-vs-Gad2-CX-P3	-0.924151	0.00668093	Camk2a-CX-P3-vs-Syn1-CX-P3	-0.621776	0.302527	Gad2-CX-P3-vs-Syn1-CX-P3	0.302375	0.369157	NA	NA	NA
Q9CQF4	Mtres1	CX_Gad2 enriched	Camk2a-CX-P3-vs-CX-CONTROL	-0.574716	0.00163171	Gad2-CX-P3-vs-CX-CONTROL	0.0774217	1	Syn1-CX-P3-vs-CX-CONTROL	-0.324497	0.0556347	Camk2a-CX-P3-vs-Gad2-CX-P3	-0.652138	0.0108391	Camk2a-CX-P3-vs-Syn1-CX-P3	-0.25022	0.45063	Gad2-CX-P3-vs-Syn1-CX-P3	0.401918	0.153682	NA	NA	NA
Q9CQM9	Glrx3	CX_Gad2 enriched	Camk2a-CX-P3-vs-CX-CONTROL	0.154167	0.145456	Gad2-CX-P3-vs-CX-CONTROL	0.443012	3.75987e-05	Syn1-CX-P3-vs-CX-CONTROL	0.309175	0.00317849	Camk2a-CX-P3-vs-Gad2-CX-P3	-0.288846	0.0643247	Camk2a-CX-P3-vs-Syn1-CX-P3	-0.155009	0.443066	Gad2-CX-P3-vs-Syn1-CX-P3	0.133837	1	NA	NA	NA
Q9CQV8	Ywhab	CX_Gad2 enriched	Camk2a-CX-P3-vs-CX-CONTROL	0.104344	1	Gad2-CX-P3-vs-CX-CONTROL	0.22699	0.0438603	Syn1-CX-P3-vs-CX-CONTROL	0.257109	0.0170805	Camk2a-CX-P3-vs-Gad2-CX-P3	-0.122646	1	Camk2a-CX-P3-vs-Syn1-CX-P3	-0.152765	0.452933	Gad2-CX-P3-vs-Syn1-CX-P3	-0.0301189	1	NA	NA	NA
Q9CQX8	Mrps36	CX_Gad2 enriched	Camk2a-CX-P3-vs-CX-CONTROL	-0.37961	0.0315276	Gad2-CX-P3-vs-CX-CONTROL	0.215407	0.204652	Syn1-CX-P3-vs-CX-CONTROL	-0.178062	0.243692	Camk2a-CX-P3-vs-Gad2-CX-P3	-0.595017	0.0181135	Camk2a-CX-P3-vs-Syn1-CX-P3	-0.201547	0.460563	Gad2-CX-P3-vs-Syn1-CX-P3	0.39347	0.152345	NA	NA	NA
Q9CQZ1	Hsbp1	CX_Gad2 enriched	Camk2a-CX-P3-vs-CX-CONTROL	0.332452	0.186627	Gad2-CX-P3-vs-CX-CONTROL	0.92978	0.000407531	Syn1-CX-P3-vs-CX-CONTROL	0.41286	0.0862965	Camk2a-CX-P3-vs-Gad2-CX-P3	-0.597328	0.105862	Camk2a-CX-P3-vs-Syn1-CX-P3	-0.080408	1	Gad2-CX-P3-vs-Syn1-CX-P3	0.51692	0.199314	NA	NA	NA
Q9CR16	Ppid	CX_Gad2 enriched	Camk2a-CX-P3-vs-CX-CONTROL	0.228908	0.0344365	Gad2-CX-P3-vs-CX-CONTROL	0.436549	4.27548e-05	Syn1-CX-P3-vs-CX-CONTROL	0.315686	0.00247387	Camk2a-CX-P3-vs-Gad2-CX-P3	-0.20764	0.176536	Camk2a-CX-P3-vs-Syn1-CX-P3	-0.086778	1	Gad2-CX-P3-vs-Syn1-CX-P3	0.120862	1	NA	NA	NA
Q9CR51	Atp6v1g1	CX_Gad2 enriched	Camk2a-CX-P3-vs-CX-CONTROL	0.162623	0.100285	Gad2-CX-P3-vs-CX-CONTROL	0.255025	0.0115706	Syn1-CX-P3-vs-CX-CONTROL	0.211407	0.026533	Camk2a-CX-P3-vs-Gad2-CX-P3	-0.0924018	1	Camk2a-CX-P3-vs-Syn1-CX-P3	-0.0487835	1	Gad2-CX-P3-vs-Syn1-CX-P3	0.0436183	1	NA	NA	NA
Q9CR95	Necap1	CX_Gad2 enriched	Camk2a-CX-P3-vs-CX-CONTROL	0.184538	0.107115	Gad2-CX-P3-vs-CX-CONTROL	0.290423	0.0126899	Syn1-CX-P3-vs-CX-CONTROL	0.346944	0.00224857	Camk2a-CX-P3-vs-Gad2-CX-P3	-0.105885	1	Camk2a-CX-P3-vs-Syn1-CX-P3	-0.162406	0.448272	Gad2-CX-P3-vs-Syn1-CX-P3	-0.0565209	1	NA	NA	NA
Q9CRA7	Dmac2l	CX_Gad2 enriched	Camk2a-CX-P3-vs-CX-CONTROL	-0.519084	0.00242041	Gad2-CX-P3-vs-CX-CONTROL	0.188944	0.244634	Syn1-CX-P3-vs-CX-CONTROL	-0.179197	0.226594	Camk2a-CX-P3-vs-Gad2-CX-P3	-0.708028	0.0031199	Camk2a-CX-P3-vs-Syn1-CX-P3	-0.339887	0.396713	Gad2-CX-P3-vs-Syn1-CX-P3	0.368141	0.163123	NA	NA	NA
Q9CWE0	Mtfr1l	CX_Gad2 enriched	Camk2a-CX-P3-vs-CX-CONTROL	-0.369738	0.00609043	Gad2-CX-P3-vs-CX-CONTROL	0.0530218	1	Syn1-CX-P3-vs-CX-CONTROL	-0.10393	1	Camk2a-CX-P3-vs-Gad2-CX-P3	-0.42276	0.0261162	Camk2a-CX-P3-vs-Syn1-CX-P3	-0.265808	0.396713	Gad2-CX-P3-vs-Syn1-CX-P3	0.156952	0.38442	NA	NA	NA
Q9CWK8	Snx2	CX_Gad2 enriched	Camk2a-CX-P3-vs-CX-CONTROL	0.13491	1	Gad2-CX-P3-vs-CX-CONTROL	0.36466	0.0081795	Syn1-CX-P3-vs-CX-CONTROL	0.275576	0.0330205	Camk2a-CX-P3-vs-Gad2-CX-P3	-0.229749	0.222084	Camk2a-CX-P3-vs-Syn1-CX-P3	-0.140666	0.478933	Gad2-CX-P3-vs-Syn1-CX-P3	0.0890838	1	NA	NA	NA
Q9CWM4	Pfdn1	CX_Gad2 enriched	Camk2a-CX-P3-vs-CX-CONTROL	0.26641	0.0333513	Gad2-CX-P3-vs-CX-CONTROL	0.468568	0.000187556	Syn1-CX-P3-vs-CX-CONTROL	0.261647	0.0274116	Camk2a-CX-P3-vs-Gad2-CX-P3	-0.202157	0.237943	Camk2a-CX-P3-vs-Syn1-CX-P3	0.00476333	1	Gad2-CX-P3-vs-Syn1-CX-P3	0.206921	0.275992	NA	NA	NA
Q9CWZ7	Napg	CX_Gad2 enriched	Camk2a-CX-P3-vs-CX-CONTROL	0.245924	0.00372541	Gad2-CX-P3-vs-CX-CONTROL	0.239472	0.00451916	Syn1-CX-P3-vs-CX-CONTROL	0.33627	4.32771e-05	Camk2a-CX-P3-vs-Gad2-CX-P3	0.00645236	1	Camk2a-CX-P3-vs-Syn1-CX-P3	-0.0903465	1	Gad2-CX-P3-vs-Syn1-CX-P3	-0.0967989	1	NA	NA	NA
Q9CXW3	Cacybp	CX_Gad2 enriched	Camk2a-CX-P3-vs-CX-CONTROL	0.161679	0.276681	Gad2-CX-P3-vs-CX-CONTROL	0.52407	0.000849006	Syn1-CX-P3-vs-CX-CONTROL	0.263146	0.0691668	Camk2a-CX-P3-vs-Gad2-CX-P3	-0.362391	0.10895	Camk2a-CX-P3-vs-Syn1-CX-P3	-0.101467	1	Gad2-CX-P3-vs-Syn1-CX-P3	0.260924	0.275329	NA	NA	NA
Q9CY64	Blvra	CX_Gad2 enriched	Camk2a-CX-P3-vs-CX-CONTROL	-0.125473	1	Gad2-CX-P3-vs-CX-CONTROL	0.398513	0.0262187	Syn1-CX-P3-vs-CX-CONTROL	0.312208	0.0592701	Camk2a-CX-P3-vs-Gad2-CX-P3	-0.523986	0.0382293	Camk2a-CX-P3-vs-Syn1-CX-P3	-0.437681	0.339684	Gad2-CX-P3-vs-Syn1-CX-P3	0.0863058	1	NA	NA	NA
Q9CYN9	Atp6ap2	CX_Gad2 enriched	Camk2a-CX-P3-vs-CX-CONTROL	0.15215	0.27357	Gad2-CX-P3-vs-CX-CONTROL	0.295526	0.0473717	Syn1-CX-P3-vs-CX-CONTROL	0.247073	0.0714799	Camk2a-CX-P3-vs-Gad2-CX-P3	-0.143376	0.432236	Camk2a-CX-P3-vs-Syn1-CX-P3	-0.0949225	1	Gad2-CX-P3-vs-Syn1-CX-P3	0.0484536	1	NA	NA	NA
Q9CZ04	Cops7a	CX_Gad2 enriched	Camk2a-CX-P3-vs-CX-CONTROL	0.0687789	1	Gad2-CX-P3-vs-CX-CONTROL	0.400125	0.0296788	Syn1-CX-P3-vs-CX-CONTROL	0.320352	0.0592701	Camk2a-CX-P3-vs-Gad2-CX-P3	-0.331346	0.19024	Camk2a-CX-P3-vs-Syn1-CX-P3	-0.251573	0.447103	Gad2-CX-P3-vs-Syn1-CX-P3	0.0797729	1	NA	NA	NA
Q9CZ30	Ola1	CX_Gad2 enriched	Camk2a-CX-P3-vs-CX-CONTROL	0.28869	0.00105225	Gad2-CX-P3-vs-CX-CONTROL	0.217341	0.0119677	Syn1-CX-P3-vs-CX-CONTROL	0.333515	7.91786e-05	Camk2a-CX-P3-vs-Gad2-CX-P3	0.0713486	1	Camk2a-CX-P3-vs-Syn1-CX-P3	-0.0448254	1	Gad2-CX-P3-vs-Syn1-CX-P3	-0.116174	1	NA	NA	NA
Q9CZC8	Scrn1	CX_Gad2 enriched	Camk2a-CX-P3-vs-CX-CONTROL	-0.187603	0.258084	Gad2-CX-P3-vs-CX-CONTROL	0.50299	0.00455925	Syn1-CX-P3-vs-CX-CONTROL	0.133608	1	Camk2a-CX-P3-vs-Gad2-CX-P3	-0.690594	0.0045176	Camk2a-CX-P3-vs-Syn1-CX-P3	-0.321212	0.396713	Gad2-CX-P3-vs-Syn1-CX-P3	0.369382	0.167418	NA	NA	NA
Q9CZD3	Gars1	CX_Gad2 enriched	Camk2a-CX-P3-vs-CX-CONTROL	-0.0119185	1	Gad2-CX-P3-vs-CX-CONTROL	0.632573	8.76271e-05	Syn1-CX-P3-vs-CX-CONTROL	0.325741	0.0326538	Camk2a-CX-P3-vs-Gad2-CX-P3	-0.644492	0.00448873	Camk2a-CX-P3-vs-Syn1-CX-P3	-0.33766	0.391948	Gad2-CX-P3-vs-Syn1-CX-P3	0.306832	0.222707	NA	NA	NA
Q9CZN7	Shmt2	CX_Gad2 enriched	Camk2a-CX-P3-vs-CX-CONTROL	-0.541714	0.00550895	Gad2-CX-P3-vs-CX-CONTROL	0.0720382	1	Syn1-CX-P3-vs-CX-CONTROL	-0.194747	0.246194	Camk2a-CX-P3-vs-Gad2-CX-P3	-0.613753	0.0256762	Camk2a-CX-P3-vs-Syn1-CX-P3	-0.346968	0.399725	Gad2-CX-P3-vs-Syn1-CX-P3	0.266785	0.344794	NA	NA	NA
Q9CZT8	Rab3b	CX_Gad2 enriched	Camk2a-CX-P3-vs-CX-CONTROL	-0.21948	0.367393	Gad2-CX-P3-vs-CX-CONTROL	1.22719	2.30828e-06	Syn1-CX-P3-vs-CX-CONTROL	0.391248	0.0992271	Camk2a-CX-P3-vs-Gad2-CX-P3	-1.44667	5.04857e-05	Camk2a-CX-P3-vs-Syn1-CX-P3	-0.610728	0.374053	Gad2-CX-P3-vs-Syn1-CX-P3	0.835945	0.0345432	NA	NA	NA
Q9D0E3	Lysmd1	CX_Gad2 enriched	Camk2a-CX-P3-vs-CX-CONTROL	0.348175	0.106188	Gad2-CX-P3-vs-CX-CONTROL	0.58663	0.00803075	Syn1-CX-P3-vs-CX-CONTROL	0.657264	0.00226855	Camk2a-CX-P3-vs-Gad2-CX-P3	-0.238455	0.390616	Camk2a-CX-P3-vs-Syn1-CX-P3	-0.309089	0.443411	Gad2-CX-P3-vs-Syn1-CX-P3	-0.0706336	1	NA	NA	NA
Q9D0F9	Pgm1	CX_Gad2 enriched	Camk2a-CX-P3-vs-CX-CONTROL	-0.522265	0.00609043	Gad2-CX-P3-vs-CX-CONTROL	0.0541723	1	Syn1-CX-P3-vs-CX-CONTROL	-0.152847	0.34224	Camk2a-CX-P3-vs-Gad2-CX-P3	-0.576437	0.0321608	Camk2a-CX-P3-vs-Syn1-CX-P3	-0.369418	0.396713	Gad2-CX-P3-vs-Syn1-CX-P3	0.207019	0.407964	NA	NA	NA
Q9D0K2	Oxct1	CX_Gad2 enriched	Camk2a-CX-P3-vs-CX-CONTROL	-0.308194	0.0104962	Gad2-CX-P3-vs-CX-CONTROL	0.050075	1	Syn1-CX-P3-vs-CX-CONTROL	-0.146358	0.164789	Camk2a-CX-P3-vs-Gad2-CX-P3	-0.358269	0.0365105	Camk2a-CX-P3-vs-Syn1-CX-P3	-0.161836	0.452933	Gad2-CX-P3-vs-Syn1-CX-P3	0.196433	0.27662	NA	NA	NA
Q9D0R2	Tars1	CX_Gad2 enriched	Camk2a-CX-P3-vs-CX-CONTROL	0.155703	0.294632	Gad2-CX-P3-vs-CX-CONTROL	0.44769	0.00477603	Syn1-CX-P3-vs-CX-CONTROL	0.285466	0.0525185	Camk2a-CX-P3-vs-Gad2-CX-P3	-0.291987	0.188708	Camk2a-CX-P3-vs-Syn1-CX-P3	-0.129762	1	Gad2-CX-P3-vs-Syn1-CX-P3	0.162225	0.422976	NA	NA	NA
Q9D0S9	Hint2	CX_Gad2 enriched	Camk2a-CX-P3-vs-CX-CONTROL	-0.635738	0.00312293	Gad2-CX-P3-vs-CX-CONTROL	0.137644	0.459588	Syn1-CX-P3-vs-CX-CONTROL	-0.130542	1	Camk2a-CX-P3-vs-Gad2-CX-P3	-0.773382	0.0109703	Camk2a-CX-P3-vs-Syn1-CX-P3	-0.505195	0.374053	Gad2-CX-P3-vs-Syn1-CX-P3	0.268186	0.367541	NA	NA	NA
Q9D164	Fxyd6	CX_Gad2 enriched	Camk2a-CX-P3-vs-CX-CONTROL	0.200547	0.130505	Gad2-CX-P3-vs-CX-CONTROL	0.299669	0.027781	Syn1-CX-P3-vs-CX-CONTROL	0.199009	0.105677	Camk2a-CX-P3-vs-Gad2-CX-P3	-0.0991214	1	Camk2a-CX-P3-vs-Syn1-CX-P3	0.00153787	1	Gad2-CX-P3-vs-Syn1-CX-P3	0.100659	1	NA	NA	NA
Q9D1K2	Atp6v1f	CX_Gad2 enriched	Camk2a-CX-P3-vs-CX-CONTROL	0.349461	0.000136876	Gad2-CX-P3-vs-CX-CONTROL	0.367824	3.73151e-05	Syn1-CX-P3-vs-CX-CONTROL	0.275123	0.00166673	Camk2a-CX-P3-vs-Gad2-CX-P3	-0.0183629	1	Camk2a-CX-P3-vs-Syn1-CX-P3	0.0743378	1	Gad2-CX-P3-vs-Syn1-CX-P3	0.0927007	1	NA	NA	NA
Q9D387	Lamp5	CX_Gad2 enriched	Camk2a-CX-P3-vs-CX-CONTROL	-0.13954	0.607703	Gad2-CX-P3-vs-CX-CONTROL	1.6558	9.21216e-08	Syn1-CX-P3-vs-CX-CONTROL	0.336738	0.210454	Camk2a-CX-P3-vs-Gad2-CX-P3	-1.79534	1.68973e-05	Camk2a-CX-P3-vs-Syn1-CX-P3	-0.476278	0.434786	Gad2-CX-P3-vs-Syn1-CX-P3	1.31906	0.00257626	NA	NA	NA
Q9D394	Rufy3	CX_Gad2 enriched	Camk2a-CX-P3-vs-CX-CONTROL	0.258213	0.00231259	Gad2-CX-P3-vs-CX-CONTROL	0.507925	2.31544e-09	Syn1-CX-P3-vs-CX-CONTROL	0.341857	3.22582e-05	Camk2a-CX-P3-vs-Gad2-CX-P3	-0.249712	0.0381314	Camk2a-CX-P3-vs-Syn1-CX-P3	-0.0836433	1	Gad2-CX-P3-vs-Syn1-CX-P3	0.166068	0.205609	NA	NA	NA
Q9D4C9	Clvs1	CX_Gad2 enriched	Camk2a-CX-P3-vs-CX-CONTROL	0.205559	0.16695	Gad2-CX-P3-vs-CX-CONTROL	0.423082	0.00578782	Syn1-CX-P3-vs-CX-CONTROL	0.462579	0.00185507	Camk2a-CX-P3-vs-Gad2-CX-P3	-0.217523	0.288945	Camk2a-CX-P3-vs-Syn1-CX-P3	-0.25702	0.415073	Gad2-CX-P3-vs-Syn1-CX-P3	-0.0394965	1	NA	NA	NA
Q9D4H8	Cul2	CX_Gad2 enriched	Camk2a-CX-P3-vs-CX-CONTROL	0.182353	0.148394	Gad2-CX-P3-vs-CX-CONTROL	0.278589	0.0306782	Syn1-CX-P3-vs-CX-CONTROL	0.143376	0.202153	Camk2a-CX-P3-vs-Gad2-CX-P3	-0.0962359	1	Camk2a-CX-P3-vs-Syn1-CX-P3	0.038977	1	Gad2-CX-P3-vs-Syn1-CX-P3	0.135213	1	NA	NA	NA
Q9D5V6	Syap1	CX_Gad2 enriched	Camk2a-CX-P3-vs-CX-CONTROL	-0.0461004	1	Gad2-CX-P3-vs-CX-CONTROL	0.596819	0.00493491	Syn1-CX-P3-vs-CX-CONTROL	0.354919	0.0685408	Camk2a-CX-P3-vs-Gad2-CX-P3	-0.642919	0.0315492	Camk2a-CX-P3-vs-Syn1-CX-P3	-0.40102	0.396713	Gad2-CX-P3-vs-Syn1-CX-P3	0.2419	0.391522	NA	NA	NA
Q9D6R2	Idh3a	CX_Gad2 enriched	Camk2a-CX-P3-vs-CX-CONTROL	-0.368513	0.001391	Gad2-CX-P3-vs-CX-CONTROL	0.121464	1	Syn1-CX-P3-vs-CX-CONTROL	-0.23069	0.0327295	Camk2a-CX-P3-vs-Gad2-CX-P3	-0.489977	0.0020935	Camk2a-CX-P3-vs-Syn1-CX-P3	-0.137823	0.458311	Gad2-CX-P3-vs-Syn1-CX-P3	0.352154	0.0396077	NA	NA	NA
Q9D6Y9	Gbe1	CX_Gad2 enriched	Camk2a-CX-P3-vs-CX-CONTROL	-0.462	0.0929198	Gad2-CX-P3-vs-CX-CONTROL	0.608673	0.0335847	Syn1-CX-P3-vs-CX-CONTROL	0.34844	0.135575	Camk2a-CX-P3-vs-Gad2-CX-P3	-1.07067	0.00658442	Camk2a-CX-P3-vs-Syn1-CX-P3	-0.81044	0.189012	Gad2-CX-P3-vs-Syn1-CX-P3	0.260233	0.445071	NA	NA	NA
Q9D7V2	Lysmd2	CX_Gad2 enriched	Camk2a-CX-P3-vs-CX-CONTROL	0.300156	0.0239019	Gad2-CX-P3-vs-CX-CONTROL	0.393703	0.00351435	Syn1-CX-P3-vs-CX-CONTROL	0.411192	0.00176204	Camk2a-CX-P3-vs-Gad2-CX-P3	-0.093547	1	Camk2a-CX-P3-vs-Syn1-CX-P3	-0.111036	1	Gad2-CX-P3-vs-Syn1-CX-P3	-0.0174886	1	NA	NA	NA
Q9D819	Ppa1	CX_Gad2 enriched	Camk2a-CX-P3-vs-CX-CONTROL	0.176231	0.109567	Gad2-CX-P3-vs-CX-CONTROL	0.258207	0.0214943	Syn1-CX-P3-vs-CX-CONTROL	0.156197	0.1221	Camk2a-CX-P3-vs-Gad2-CX-P3	-0.0819763	1	Camk2a-CX-P3-vs-Syn1-CX-P3	0.0200335	1	Gad2-CX-P3-vs-Syn1-CX-P3	0.10201	1	NA	NA	NA
Q9D855	Uqcrb	CX_Gad2 enriched	Camk2a-CX-P3-vs-CX-CONTROL	-0.401744	0.00119604	Gad2-CX-P3-vs-CX-CONTROL	0.00183444	1	Syn1-CX-P3-vs-CX-CONTROL	-0.242524	0.0345089	Camk2a-CX-P3-vs-Gad2-CX-P3	-0.403579	0.0207428	Camk2a-CX-P3-vs-Syn1-CX-P3	-0.15922	0.452933	Gad2-CX-P3-vs-Syn1-CX-P3	0.244359	0.199314	NA	NA	NA
Q9D898	Arpc5l	CX_Gad2 enriched	Camk2a-CX-P3-vs-CX-CONTROL	0.293129	0.0111305	Gad2-CX-P3-vs-CX-CONTROL	0.236457	0.0410963	Syn1-CX-P3-vs-CX-CONTROL	0.268208	0.0151264	Camk2a-CX-P3-vs-Gad2-CX-P3	0.0566723	1	Camk2a-CX-P3-vs-Syn1-CX-P3	0.0249216	1	Gad2-CX-P3-vs-Syn1-CX-P3	-0.0317507	1	NA	NA	NA
Q9D8B3	Chmp4b	CX_Gad2 enriched	Camk2a-CX-P3-vs-CX-CONTROL	0.145303	0.249043	Gad2-CX-P3-vs-CX-CONTROL	0.275256	0.0384154	Syn1-CX-P3-vs-CX-CONTROL	0.246488	0.0460716	Camk2a-CX-P3-vs-Gad2-CX-P3	-0.129953	1	Camk2a-CX-P3-vs-Syn1-CX-P3	-0.101185	1	Gad2-CX-P3-vs-Syn1-CX-P3	0.0287678	1	NA	NA	NA
Q9D8B6	Fam210b	CX_Gad2 enriched	Camk2a-CX-P3-vs-CX-CONTROL	-0.666947	0.00138757	Gad2-CX-P3-vs-CX-CONTROL	0.357539	0.0816326	Syn1-CX-P3-vs-CX-CONTROL	0.0850403	1	Camk2a-CX-P3-vs-Gad2-CX-P3	-1.02449	0.000292888	Camk2a-CX-P3-vs-Syn1-CX-P3	-0.751987	0.0614647	Gad2-CX-P3-vs-Syn1-CX-P3	0.272499	0.35336	NA	NA	NA
Q9D8S9	Bola1	CX_Gad2 enriched	Camk2a-CX-P3-vs-CX-CONTROL	-0.215082	0.195531	Gad2-CX-P3-vs-CX-CONTROL	0.293867	0.0842394	Syn1-CX-P3-vs-CX-CONTROL	-0.135588	1	Camk2a-CX-P3-vs-Gad2-CX-P3	-0.508949	0.0381314	Camk2a-CX-P3-vs-Syn1-CX-P3	-0.079494	1	Gad2-CX-P3-vs-Syn1-CX-P3	0.429455	0.106587	NA	NA	NA
Q9DAM7	Tmem263	CX_Gad2 enriched	Camk2a-CX-P3-vs-CX-CONTROL	0.247116	0.197072	Gad2-CX-P3-vs-CX-CONTROL	0.441406	0.0280406	Syn1-CX-P3-vs-CX-CONTROL	0.351046	0.058447	Camk2a-CX-P3-vs-Gad2-CX-P3	-0.194291	0.432394	Camk2a-CX-P3-vs-Syn1-CX-P3	-0.10393	1	Gad2-CX-P3-vs-Syn1-CX-P3	0.0903606	1	NA	NA	NA
Q9DB50	Ap1s2	CX_Gad2 enriched	Camk2a-CX-P3-vs-CX-CONTROL	-0.0970507	1	Gad2-CX-P3-vs-CX-CONTROL	0.943216	3.61471e-06	Syn1-CX-P3-vs-CX-CONTROL	0.314336	0.0842274	Camk2a-CX-P3-vs-Gad2-CX-P3	-1.04027	0.000287338	Camk2a-CX-P3-vs-Syn1-CX-P3	-0.411387	0.396713	Gad2-CX-P3-vs-Syn1-CX-P3	0.62888	0.0357777	NA	NA	NA
Q9DB73	Cyb5r1	CX_Gad2 enriched	Camk2a-CX-P3-vs-CX-CONTROL	-0.39265	0.0202509	Gad2-CX-P3-vs-CX-CONTROL	0.162483	0.303714	Syn1-CX-P3-vs-CX-CONTROL	-0.132719	1	Camk2a-CX-P3-vs-Gad2-CX-P3	-0.555133	0.0207182	Camk2a-CX-P3-vs-Syn1-CX-P3	-0.259931	0.435179	Gad2-CX-P3-vs-Syn1-CX-P3	0.295202	0.259036	NA	NA	NA
Q9DB75	Cdip1	CX_Gad2 enriched	Camk2a-CX-P3-vs-CX-CONTROL	0.36157	0.0167787	Gad2-CX-P3-vs-CX-CONTROL	0.44286	0.00351435	Syn1-CX-P3-vs-CX-CONTROL	0.407443	0.00557853	Camk2a-CX-P3-vs-Gad2-CX-P3	-0.0812902	1	Camk2a-CX-P3-vs-Syn1-CX-P3	-0.0458731	1	Gad2-CX-P3-vs-Syn1-CX-P3	0.0354171	1	NA	NA	NA
Q9DBG3	Ap2b1	CX_Gad2 enriched	Camk2a-CX-P3-vs-CX-CONTROL	0.332665	9.46076e-05	Gad2-CX-P3-vs-CX-CONTROL	0.188987	0.0258208	Syn1-CX-P3-vs-CX-CONTROL	0.268157	0.00117497	Camk2a-CX-P3-vs-Gad2-CX-P3	0.143679	0.214314	Camk2a-CX-P3-vs-Syn1-CX-P3	0.0645089	1	Gad2-CX-P3-vs-Syn1-CX-P3	-0.0791697	1	NA	NA	NA
Q9DBP5	Cmpk1	CX_Gad2 enriched	Camk2a-CX-P3-vs-CX-CONTROL	0.123741	1	Gad2-CX-P3-vs-CX-CONTROL	0.352203	0.00145198	Syn1-CX-P3-vs-CX-CONTROL	0.212834	0.0402409	Camk2a-CX-P3-vs-Gad2-CX-P3	-0.228461	0.153006	Camk2a-CX-P3-vs-Syn1-CX-P3	-0.0890929	1	Gad2-CX-P3-vs-Syn1-CX-P3	0.139368	0.368994	NA	NA	NA
Q9DBT5	Ampd2	CX_Gad2 enriched	Camk2a-CX-P3-vs-CX-CONTROL	0.0205885	1	Gad2-CX-P3-vs-CX-CONTROL	0.546421	0.00452382	Syn1-CX-P3-vs-CX-CONTROL	0.353637	0.048033	Camk2a-CX-P3-vs-Gad2-CX-P3	-0.525832	0.0511216	Camk2a-CX-P3-vs-Syn1-CX-P3	-0.333049	0.399725	Gad2-CX-P3-vs-Syn1-CX-P3	0.192783	0.428957	NA	NA	NA
Q9DC07	Nebl	CX_Gad2 enriched	Camk2a-CX-P3-vs-CX-CONTROL	0.18819	0.103578	Gad2-CX-P3-vs-CX-CONTROL	0.758885	1.40393e-10	Syn1-CX-P3-vs-CX-CONTROL	0.360777	0.00151935	Camk2a-CX-P3-vs-Gad2-CX-P3	-0.570695	0.000402091	Camk2a-CX-P3-vs-Syn1-CX-P3	-0.172587	0.443066	Gad2-CX-P3-vs-Syn1-CX-P3	0.398108	0.0210967	NA	NA	NA
Q9DCL8	Ppp1r2	CX_Gad2 enriched	Camk2a-CX-P3-vs-CX-CONTROL	0.333234	0.0824713	Gad2-CX-P3-vs-CX-CONTROL	0.653819	0.000879417	Syn1-CX-P3-vs-CX-CONTROL	0.378972	0.0395759	Camk2a-CX-P3-vs-Gad2-CX-P3	-0.320585	0.222084	Camk2a-CX-P3-vs-Syn1-CX-P3	-0.0457377	1	Gad2-CX-P3-vs-Syn1-CX-P3	0.274847	0.334305	NA	NA	NA
Q9DCW4	Etfb	CX_Gad2 enriched	Camk2a-CX-P3-vs-CX-CONTROL	-0.67581	1.89904e-08	Gad2-CX-P3-vs-CX-CONTROL	0.0851016	1	Syn1-CX-P3-vs-CX-CONTROL	-0.477231	2.84754e-05	Camk2a-CX-P3-vs-Gad2-CX-P3	-0.760912	1.19814e-06	Camk2a-CX-P3-vs-Syn1-CX-P3	-0.198579	0.409259	Gad2-CX-P3-vs-Syn1-CX-P3	0.562332	0.000577365	NA	NA	NA
Q9EPN1	Nbea	CX_Gad2 enriched	Camk2a-CX-P3-vs-CX-CONTROL	0.187618	0.124877	Gad2-CX-P3-vs-CX-CONTROL	0.480788	0.000111495	Syn1-CX-P3-vs-CX-CONTROL	0.298383	0.012964	Camk2a-CX-P3-vs-Gad2-CX-P3	-0.293169	0.101319	Camk2a-CX-P3-vs-Syn1-CX-P3	-0.110765	1	Gad2-CX-P3-vs-Syn1-CX-P3	0.182405	0.324106	NA	NA	NA
Q9EQF6	Dpysl5	CX_Gad2 enriched	Camk2a-CX-P3-vs-CX-CONTROL	0.0273187	1	Gad2-CX-P3-vs-CX-CONTROL	0.400221	0.0161467	Syn1-CX-P3-vs-CX-CONTROL	0.342595	0.0285087	Camk2a-CX-P3-vs-Gad2-CX-P3	-0.372902	0.118564	Camk2a-CX-P3-vs-Syn1-CX-P3	-0.315277	0.396713	Gad2-CX-P3-vs-Syn1-CX-P3	0.0576256	1	NA	NA	NA
Q9EQP2	Ehd4	CX_Gad2 enriched	Camk2a-CX-P3-vs-CX-CONTROL	-0.187323	0.294632	Gad2-CX-P3-vs-CX-CONTROL	0.350577	0.0636288	Syn1-CX-P3-vs-CX-CONTROL	0.213485	0.196523	Camk2a-CX-P3-vs-Gad2-CX-P3	-0.537901	0.0474589	Camk2a-CX-P3-vs-Syn1-CX-P3	-0.400808	0.391948	Gad2-CX-P3-vs-Syn1-CX-P3	0.137093	1	NA	NA	NA
Q9EQZ6	Rapgef4	CX_Gad2 enriched	Camk2a-CX-P3-vs-CX-CONTROL	0.411603	0.000251622	Gad2-CX-P3-vs-CX-CONTROL	0.432329	0.000108981	Syn1-CX-P3-vs-CX-CONTROL	0.318574	0.00343951	Camk2a-CX-P3-vs-Gad2-CX-P3	-0.0207252	1	Camk2a-CX-P3-vs-Syn1-CX-P3	0.093029	1	Gad2-CX-P3-vs-Syn1-CX-P3	0.113754	1	NA	NA	NA
Q9EQZ7	Rims2	CX_Gad2 enriched	Camk2a-CX-P3-vs-CX-CONTROL	0.354312	0.0506699	Gad2-CX-P3-vs-CX-CONTROL	0.462648	0.0113649	Syn1-CX-P3-vs-CX-CONTROL	0.349605	0.0402409	Camk2a-CX-P3-vs-Gad2-CX-P3	-0.108336	1	Camk2a-CX-P3-vs-Syn1-CX-P3	0.00470739	1	Gad2-CX-P3-vs-Syn1-CX-P3	0.113044	1	NA	NA	NA
Q9ERK4	Cse1l	CX_Gad2 enriched	Camk2a-CX-P3-vs-CX-CONTROL	0.0664542	1	Gad2-CX-P3-vs-CX-CONTROL	0.245947	0.0181394	Syn1-CX-P3-vs-CX-CONTROL	0.15733	0.0969152	Camk2a-CX-P3-vs-Gad2-CX-P3	-0.179493	0.208273	Camk2a-CX-P3-vs-Syn1-CX-P3	-0.0908757	1	Gad2-CX-P3-vs-Syn1-CX-P3	0.0886175	1	NA	NA	NA
Q9ES56	Trappc4	CX_Gad2 enriched	Camk2a-CX-P3-vs-CX-CONTROL	0.0902028	1	Gad2-CX-P3-vs-CX-CONTROL	0.393538	0.0322914	Syn1-CX-P3-vs-CX-CONTROL	0.262023	0.114443	Camk2a-CX-P3-vs-Gad2-CX-P3	-0.303335	0.22252	Camk2a-CX-P3-vs-Syn1-CX-P3	-0.17182	0.491552	Gad2-CX-P3-vs-Syn1-CX-P3	0.131515	1	NA	NA	NA
Q9ESN9	Mapk8ip3	CX_Gad2 enriched	Camk2a-CX-P3-vs-CX-CONTROL	0.146164	0.290267	Gad2-CX-P3-vs-CX-CONTROL	0.470538	0.00121204	Syn1-CX-P3-vs-CX-CONTROL	0.292725	0.0327295	Camk2a-CX-P3-vs-Gad2-CX-P3	-0.324375	0.12339	Camk2a-CX-P3-vs-Syn1-CX-P3	-0.146562	0.482388	Gad2-CX-P3-vs-Syn1-CX-P3	0.177813	0.374074	NA	NA	NA
Q9JHR7	Ide	CX_Gad2 enriched	Camk2a-CX-P3-vs-CX-CONTROL	-0.858578	0.0333369	Gad2-CX-P3-vs-CX-CONTROL	0.34431	0.354009	Syn1-CX-P3-vs-CX-CONTROL	-0.320255	0.353554	Camk2a-CX-P3-vs-Gad2-CX-P3	-1.20289	0.0361749	Camk2a-CX-P3-vs-Syn1-CX-P3	-0.538323	0.452933	Gad2-CX-P3-vs-Syn1-CX-P3	0.664565	0.27662	NA	NA	NA
Q9JI90	Rnf14	CX_Gad2 enriched	Camk2a-CX-P3-vs-CX-CONTROL	0.0914465	1	Gad2-CX-P3-vs-CX-CONTROL	0.694667	4.36337e-06	Syn1-CX-P3-vs-CX-CONTROL	0.240664	0.0826009	Camk2a-CX-P3-vs-Gad2-CX-P3	-0.60322	0.00454664	Camk2a-CX-P3-vs-Syn1-CX-P3	-0.149217	0.482972	Gad2-CX-P3-vs-Syn1-CX-P3	0.454003	0.0465062	NA	NA	NA
Q9JIS5	Sv2a	CX_Gad2 enriched	Camk2a-CX-P3-vs-CX-CONTROL	0.187199	0.187526	Gad2-CX-P3-vs-CX-CONTROL	0.591138	4.48001e-05	Syn1-CX-P3-vs-CX-CONTROL	0.396905	0.00502103	Camk2a-CX-P3-vs-Gad2-CX-P3	-0.403939	0.0540296	Camk2a-CX-P3-vs-Syn1-CX-P3	-0.209706	0.443066	Gad2-CX-P3-vs-Syn1-CX-P3	0.194233	0.351941	NA	NA	NA
Q9JIY5	Htra2	CX_Gad2 enriched	Camk2a-CX-P3-vs-CX-CONTROL	-0.485575	0.000255743	Gad2-CX-P3-vs-CX-CONTROL	0.0935733	1	Syn1-CX-P3-vs-CX-CONTROL	-0.20173	0.0916118	Camk2a-CX-P3-vs-Gad2-CX-P3	-0.579148	0.00152474	Camk2a-CX-P3-vs-Syn1-CX-P3	-0.283844	0.391948	Gad2-CX-P3-vs-Syn1-CX-P3	0.295304	0.147591	NA	NA	NA
Q9JKD3	Scamp5	CX_Gad2 enriched	Camk2a-CX-P3-vs-CX-CONTROL	0.316025	0.0572525	Gad2-CX-P3-vs-CX-CONTROL	0.329996	0.0494345	Syn1-CX-P3-vs-CX-CONTROL	0.375648	0.0189694	Camk2a-CX-P3-vs-Gad2-CX-P3	-0.0139705	1	Camk2a-CX-P3-vs-Syn1-CX-P3	-0.059623	1	Gad2-CX-P3-vs-Syn1-CX-P3	-0.0456525	1	NA	NA	NA
Q9JKV1	Adrm1	CX_Gad2 enriched	Camk2a-CX-P3-vs-CX-CONTROL	0.352368	0.0143254	Gad2-CX-P3-vs-CX-CONTROL	0.392458	0.00688369	Syn1-CX-P3-vs-CX-CONTROL	0.220984	0.0943348	Camk2a-CX-P3-vs-Gad2-CX-P3	-0.0400891	1	Camk2a-CX-P3-vs-Syn1-CX-P3	0.131385	1	Gad2-CX-P3-vs-Syn1-CX-P3	0.171474	0.379557	NA	NA	NA
Q9JL26	Fmnl1	CX_Gad2 enriched	Camk2a-CX-P3-vs-CX-CONTROL	0.304634	0.0723975	Gad2-CX-P3-vs-CX-CONTROL	0.392975	0.0225646	Syn1-CX-P3-vs-CX-CONTROL	0.335875	0.0368722	Camk2a-CX-P3-vs-Gad2-CX-P3	-0.0883405	1	Camk2a-CX-P3-vs-Syn1-CX-P3	-0.031241	1	Gad2-CX-P3-vs-Syn1-CX-P3	0.0570996	1	NA	NA	NA
Q9JLV5	Cul3	CX_Gad2 enriched	Camk2a-CX-P3-vs-CX-CONTROL	0.183106	0.190638	Gad2-CX-P3-vs-CX-CONTROL	0.308126	0.0343326	Syn1-CX-P3-vs-CX-CONTROL	0.291536	0.0328628	Camk2a-CX-P3-vs-Gad2-CX-P3	-0.12502	1	Camk2a-CX-P3-vs-Syn1-CX-P3	-0.10843	1	Gad2-CX-P3-vs-Syn1-CX-P3	0.0165902	1	NA	NA	NA
Q9JLZ3	Auh	CX_Gad2 enriched	Camk2a-CX-P3-vs-CX-CONTROL	-0.544437	0.000342988	Gad2-CX-P3-vs-CX-CONTROL	0.145563	0.301906	Syn1-CX-P3-vs-CX-CONTROL	-0.109153	1	Camk2a-CX-P3-vs-Gad2-CX-P3	-0.69	0.000950898	Camk2a-CX-P3-vs-Syn1-CX-P3	-0.435284	0.244942	Gad2-CX-P3-vs-Syn1-CX-P3	0.254716	0.268961	NA	NA	NA
Q9JME5	Ap3b2	CX_Gad2 enriched	Camk2a-CX-P3-vs-CX-CONTROL	0.248328	0.0478134	Gad2-CX-P3-vs-CX-CONTROL	0.332546	0.0084214	Syn1-CX-P3-vs-CX-CONTROL	0.333439	0.00635141	Camk2a-CX-P3-vs-Gad2-CX-P3	-0.0842182	1	Camk2a-CX-P3-vs-Syn1-CX-P3	-0.0851117	1	Gad2-CX-P3-vs-Syn1-CX-P3	-0.000893526	1	NA	NA	NA
Q9QWI6	Srcin1	CX_Gad2 enriched	Camk2a-CX-P3-vs-CX-CONTROL	0.332632	0.0101649	Gad2-CX-P3-vs-CX-CONTROL	0.435448	0.000737458	Syn1-CX-P3-vs-CX-CONTROL	0.389368	0.00196004	Camk2a-CX-P3-vs-Gad2-CX-P3	-0.102816	1	Camk2a-CX-P3-vs-Syn1-CX-P3	-0.0567361	1	Gad2-CX-P3-vs-Syn1-CX-P3	0.0460803	1	NA	NA	NA
Q9QXG4	Acss2	CX_Gad2 enriched	Camk2a-CX-P3-vs-CX-CONTROL	-0.512772	0.047876	Gad2-CX-P3-vs-CX-CONTROL	0.266336	0.28036	Syn1-CX-P3-vs-CX-CONTROL	-0.220429	0.322671	Camk2a-CX-P3-vs-Gad2-CX-P3	-0.779108	0.0336374	Camk2a-CX-P3-vs-Syn1-CX-P3	-0.292342	0.460563	Gad2-CX-P3-vs-Syn1-CX-P3	0.486765	0.225248	NA	NA	NA
Q9QXL2	Kif21a	CX_Gad2 enriched	Camk2a-CX-P3-vs-CX-CONTROL	0.333714	0.00268931	Gad2-CX-P3-vs-CX-CONTROL	0.311268	0.00532773	Syn1-CX-P3-vs-CX-CONTROL	0.378132	0.000523267	Camk2a-CX-P3-vs-Gad2-CX-P3	0.0224468	1	Camk2a-CX-P3-vs-Syn1-CX-P3	-0.0444178	1	Gad2-CX-P3-vs-Syn1-CX-P3	-0.0668646	1	NA	NA	NA
Q9QXV0	Pcsk1n	CX_Gad2 enriched	Camk2a-CX-P3-vs-CX-CONTROL	0.111018	1	Gad2-CX-P3-vs-CX-CONTROL	1.01694	9.71846e-07	Syn1-CX-P3-vs-CX-CONTROL	0.36376	0.0595401	Camk2a-CX-P3-vs-Gad2-CX-P3	-0.905926	0.00206624	Camk2a-CX-P3-vs-Syn1-CX-P3	-0.252742	0.458311	Gad2-CX-P3-vs-Syn1-CX-P3	0.653184	0.0379172	NA	NA	NA
Q9QYI5	Dnajb2	CX_Gad2 enriched	Camk2a-CX-P3-vs-CX-CONTROL	0.219187	0.0792929	Gad2-CX-P3-vs-CX-CONTROL	0.246719	0.0477068	Syn1-CX-P3-vs-CX-CONTROL	0.233481	0.0441401	Camk2a-CX-P3-vs-Gad2-CX-P3	-0.0275315	1	Camk2a-CX-P3-vs-Syn1-CX-P3	-0.0142943	1	Gad2-CX-P3-vs-Syn1-CX-P3	0.0132372	1	NA	NA	NA
Q9QZ06	Tollip	CX_Gad2 enriched	Camk2a-CX-P3-vs-CX-CONTROL	0.160694	0.206101	Gad2-CX-P3-vs-CX-CONTROL	0.259873	0.0478617	Syn1-CX-P3-vs-CX-CONTROL	0.296168	0.0182542	Camk2a-CX-P3-vs-Gad2-CX-P3	-0.0991786	1	Camk2a-CX-P3-vs-Syn1-CX-P3	-0.135474	1	Gad2-CX-P3-vs-Syn1-CX-P3	-0.0362957	1	NA	NA	NA
Q9QZM0	Ubqln2	CX_Gad2 enriched	Camk2a-CX-P3-vs-CX-CONTROL	0.268621	0.0293625	Gad2-CX-P3-vs-CX-CONTROL	0.478896	0.000101045	Syn1-CX-P3-vs-CX-CONTROL	0.24447	0.0351025	Camk2a-CX-P3-vs-Gad2-CX-P3	-0.210274	0.21729	Camk2a-CX-P3-vs-Syn1-CX-P3	0.024151	1	Gad2-CX-P3-vs-Syn1-CX-P3	0.234425	0.22311	NA	NA	NA
Q9R0P5	Dstn	CX_Gad2 enriched	Camk2a-CX-P3-vs-CX-CONTROL	0.0481138	1	Gad2-CX-P3-vs-CX-CONTROL	0.272916	0.0187915	Syn1-CX-P3-vs-CX-CONTROL	0.145809	0.156868	Camk2a-CX-P3-vs-Gad2-CX-P3	-0.224802	0.172695	Camk2a-CX-P3-vs-Syn1-CX-P3	-0.0976954	1	Gad2-CX-P3-vs-Syn1-CX-P3	0.127107	1	NA	NA	NA
Q9R0P9	Uchl1	CX_Gad2 enriched	Camk2a-CX-P3-vs-CX-CONTROL	0.0894746	1	Gad2-CX-P3-vs-CX-CONTROL	0.325343	0.0243579	Syn1-CX-P3-vs-CX-CONTROL	0.138168	0.264925	Camk2a-CX-P3-vs-Gad2-CX-P3	-0.235868	0.220228	Camk2a-CX-P3-vs-Syn1-CX-P3	-0.0486937	1	Gad2-CX-P3-vs-Syn1-CX-P3	0.187175	0.352932	NA	NA	NA
Q9R0Y5	Ak1	CX_Gad2 enriched	Camk2a-CX-P3-vs-CX-CONTROL	0.26347	0.0154388	Gad2-CX-P3-vs-CX-CONTROL	0.253035	0.0197875	Syn1-CX-P3-vs-CX-CONTROL	0.238366	0.0207373	Camk2a-CX-P3-vs-Gad2-CX-P3	0.0104344	1	Camk2a-CX-P3-vs-Syn1-CX-P3	0.0251033	1	Gad2-CX-P3-vs-Syn1-CX-P3	0.0146689	1	NA	NA	NA
Q9R1P0	Psma4	CX_Gad2 enriched	Camk2a-CX-P3-vs-CX-CONTROL	0.140016	0.401411	Gad2-CX-P3-vs-CX-CONTROL	0.39619	0.0296788	Syn1-CX-P3-vs-CX-CONTROL	0.12538	1	Camk2a-CX-P3-vs-Gad2-CX-P3	-0.256173	0.294135	Camk2a-CX-P3-vs-Syn1-CX-P3	0.0146362	1	Gad2-CX-P3-vs-Syn1-CX-P3	0.27081	0.317445	NA	NA	NA
Q9R1P4	Psma1	CX_Gad2 enriched	Camk2a-CX-P3-vs-CX-CONTROL	0.12141	1	Gad2-CX-P3-vs-CX-CONTROL	0.509203	0.00952098	Syn1-CX-P3-vs-CX-CONTROL	0.213999	0.21032	Camk2a-CX-P3-vs-Gad2-CX-P3	-0.387793	0.166297	Camk2a-CX-P3-vs-Syn1-CX-P3	-0.0925887	1	Gad2-CX-P3-vs-Syn1-CX-P3	0.295204	0.314629	NA	NA	NA
Q9R1Q9	Atp6ap1	CX_Gad2 enriched	Camk2a-CX-P3-vs-CX-CONTROL	0.345082	0.0233611	Gad2-CX-P3-vs-CX-CONTROL	0.413085	0.00657437	Syn1-CX-P3-vs-CX-CONTROL	0.317805	0.0264301	Camk2a-CX-P3-vs-Gad2-CX-P3	-0.0680028	1	Camk2a-CX-P3-vs-Syn1-CX-P3	0.0272771	1	Gad2-CX-P3-vs-Syn1-CX-P3	0.0952799	1	NA	NA	NA
Q9WTL7	Lypla2	CX_Gad2 enriched	Camk2a-CX-P3-vs-CX-CONTROL	0.170225	0.199692	Gad2-CX-P3-vs-CX-CONTROL	0.300458	0.0302574	Syn1-CX-P3-vs-CX-CONTROL	0.0715639	1	Camk2a-CX-P3-vs-Gad2-CX-P3	-0.130233	1	Camk2a-CX-P3-vs-Syn1-CX-P3	0.0986611	1	Gad2-CX-P3-vs-Syn1-CX-P3	0.228894	0.275329	NA	NA	NA
Q9WTQ5	Akap12	CX_Gad2 enriched	Camk2a-CX-P3-vs-CX-CONTROL	-0.117828	1	Gad2-CX-P3-vs-CX-CONTROL	0.605487	5.4833e-05	Syn1-CX-P3-vs-CX-CONTROL	0.365765	0.0117514	Camk2a-CX-P3-vs-Gad2-CX-P3	-0.723314	0.000512106	Camk2a-CX-P3-vs-Syn1-CX-P3	-0.483593	0.136207	Gad2-CX-P3-vs-Syn1-CX-P3	0.239721	0.289695	NA	NA	NA
Q9WTR5	Cdh13	CX_Gad2 enriched	Camk2a-CX-P3-vs-CX-CONTROL	0.25659	0.122509	Gad2-CX-P3-vs-CX-CONTROL	0.362414	0.0306782	Syn1-CX-P3-vs-CX-CONTROL	0.209702	0.158165	Camk2a-CX-P3-vs-Gad2-CX-P3	-0.105824	1	Camk2a-CX-P3-vs-Syn1-CX-P3	0.046888	1	Gad2-CX-P3-vs-Syn1-CX-P3	0.152712	0.464132	NA	NA	NA
Q9WTT4	Atp6v1g2	CX_Gad2 enriched	Camk2a-CX-P3-vs-CX-CONTROL	0.31584	0.0132672	Gad2-CX-P3-vs-CX-CONTROL	0.382548	0.00269665	Syn1-CX-P3-vs-CX-CONTROL	0.27174	0.0248655	Camk2a-CX-P3-vs-Gad2-CX-P3	-0.0667086	1	Camk2a-CX-P3-vs-Syn1-CX-P3	0.0440995	1	Gad2-CX-P3-vs-Syn1-CX-P3	0.110808	1	NA	NA	NA
Q9WTX6	Cul1	CX_Gad2 enriched	Camk2a-CX-P3-vs-CX-CONTROL	0.139609	0.298582	Gad2-CX-P3-vs-CX-CONTROL	0.31326	0.0293986	Syn1-CX-P3-vs-CX-CONTROL	0.38072	0.00619087	Camk2a-CX-P3-vs-Gad2-CX-P3	-0.173651	0.350436	Camk2a-CX-P3-vs-Syn1-CX-P3	-0.24111	0.410696	Gad2-CX-P3-vs-Syn1-CX-P3	-0.0674593	1	NA	NA	NA
Q9WU28	Pfdn5	CX_Gad2 enriched	Camk2a-CX-P3-vs-CX-CONTROL	-0.0034693	1	Gad2-CX-P3-vs-CX-CONTROL	0.500586	0.0169281	Syn1-CX-P3-vs-CX-CONTROL	0.330717	0.0837637	Camk2a-CX-P3-vs-Gad2-CX-P3	-0.504056	0.0931413	Camk2a-CX-P3-vs-Syn1-CX-P3	-0.334187	0.428879	Gad2-CX-P3-vs-Syn1-CX-P3	0.169869	0.496744	NA	NA	NA
Q9WU78	Pdcd6ip	CX_Gad2 enriched	Camk2a-CX-P3-vs-CX-CONTROL	0.0665443	1	Gad2-CX-P3-vs-CX-CONTROL	0.350707	0.0231668	Syn1-CX-P3-vs-CX-CONTROL	0.292011	0.0422506	Camk2a-CX-P3-vs-Gad2-CX-P3	-0.284163	0.188869	Camk2a-CX-P3-vs-Syn1-CX-P3	-0.225467	0.443066	Gad2-CX-P3-vs-Syn1-CX-P3	0.0586966	1	NA	NA	NA
Q9WUM4	Coro1c	CX_Gad2 enriched	Camk2a-CX-P3-vs-CX-CONTROL	0.0918764	1	Gad2-CX-P3-vs-CX-CONTROL	0.556019	0.000404017	Syn1-CX-P3-vs-CX-CONTROL	0.435966	0.00424539	Camk2a-CX-P3-vs-Gad2-CX-P3	-0.464143	0.0401242	Camk2a-CX-P3-vs-Syn1-CX-P3	-0.34409	0.391948	Gad2-CX-P3-vs-Syn1-CX-P3	0.120053	1	NA	NA	NA
Q9WV54	Asah1	CX_Gad2 enriched	Camk2a-CX-P3-vs-CX-CONTROL	-0.780281	0.000149215	Gad2-CX-P3-vs-CX-CONTROL	0.0499912	1	Syn1-CX-P3-vs-CX-CONTROL	-0.416901	0.0280527	Camk2a-CX-P3-vs-Gad2-CX-P3	-0.830272	0.0034797	Camk2a-CX-P3-vs-Syn1-CX-P3	-0.36338	0.399725	Gad2-CX-P3-vs-Syn1-CX-P3	0.466892	0.136753	NA	NA	NA
Q9WV85	Nme3	CX_Gad2 enriched	Camk2a-CX-P3-vs-CX-CONTROL	-0.557909	0.01513	Gad2-CX-P3-vs-CX-CONTROL	0.205744	0.334964	Syn1-CX-P3-vs-CX-CONTROL	-0.0749245	1	Camk2a-CX-P3-vs-Gad2-CX-P3	-0.763653	0.0182043	Camk2a-CX-P3-vs-Syn1-CX-P3	-0.482985	0.391948	Gad2-CX-P3-vs-Syn1-CX-P3	0.280668	0.371143	NA	NA	NA
Q9WV92	Epb41l3	CX_Gad2 enriched	Camk2a-CX-P3-vs-CX-CONTROL	0.206079	0.0602626	Gad2-CX-P3-vs-CX-CONTROL	0.41954	0.000143453	Syn1-CX-P3-vs-CX-CONTROL	0.293243	0.00633039	Camk2a-CX-P3-vs-Gad2-CX-P3	-0.213461	0.170961	Camk2a-CX-P3-vs-Syn1-CX-P3	-0.0871639	1	Gad2-CX-P3-vs-Syn1-CX-P3	0.126297	1	NA	NA	NA
Q9WV98	Timm9	CX_Gad2 enriched	Camk2a-CX-P3-vs-CX-CONTROL	-0.166341	0.0922226	Gad2-CX-P3-vs-CX-CONTROL	0.193208	0.0530347	Syn1-CX-P3-vs-CX-CONTROL	-0.0779758	1	Camk2a-CX-P3-vs-Gad2-CX-P3	-0.359549	0.0109703	Camk2a-CX-P3-vs-Syn1-CX-P3	-0.0883652	1	Gad2-CX-P3-vs-Syn1-CX-P3	0.271184	0.0802696	NA	NA	NA
Q9WVE8	Pacsin2	CX_Gad2 enriched	Camk2a-CX-P3-vs-CX-CONTROL	0.0064901	1	Gad2-CX-P3-vs-CX-CONTROL	1.02172	5.10147e-14	Syn1-CX-P3-vs-CX-CONTROL	0.404229	0.00120624	Camk2a-CX-P3-vs-Gad2-CX-P3	-1.01523	4.14341e-09	Camk2a-CX-P3-vs-Syn1-CX-P3	-0.397739	0.155134	Gad2-CX-P3-vs-Syn1-CX-P3	0.617492	0.00055477	NA	NA	NA
Q9WVJ2	Psmd13	CX_Gad2 enriched	Camk2a-CX-P3-vs-CX-CONTROL	0.297729	0.00413661	Gad2-CX-P3-vs-CX-CONTROL	0.251334	0.0159676	Syn1-CX-P3-vs-CX-CONTROL	0.144539	0.12291	Camk2a-CX-P3-vs-Gad2-CX-P3	0.0463949	1	Camk2a-CX-P3-vs-Syn1-CX-P3	0.15319	0.443066	Gad2-CX-P3-vs-Syn1-CX-P3	0.106795	1	NA	NA	NA
Q9Z0E0	Ncdn	CX_Gad2 enriched	Camk2a-CX-P3-vs-CX-CONTROL	0.0669156	1	Gad2-CX-P3-vs-CX-CONTROL	0.380512	0.0253758	Syn1-CX-P3-vs-CX-CONTROL	0.285745	0.0678796	Camk2a-CX-P3-vs-Gad2-CX-P3	-0.313596	0.188715	Camk2a-CX-P3-vs-Syn1-CX-P3	-0.21883	0.452933	Gad2-CX-P3-vs-Syn1-CX-P3	0.0947661	1	NA	NA	NA
Q9Z0F7	Sncg	CX_Gad2 enriched	Camk2a-CX-P3-vs-CX-CONTROL	-0.324568	0.18939	Gad2-CX-P3-vs-CX-CONTROL	1.14993	6.96437e-06	Syn1-CX-P3-vs-CX-CONTROL	0.0719267	1	Camk2a-CX-P3-vs-Gad2-CX-P3	-1.4745	1.68973e-05	Camk2a-CX-P3-vs-Syn1-CX-P3	-0.396495	0.434786	Gad2-CX-P3-vs-Syn1-CX-P3	1.078	0.00283941	NA	NA	NA
Q9Z0H8	Clip2	CX_Gad2 enriched	Camk2a-CX-P3-vs-CX-CONTROL	0.162731	0.273783	Gad2-CX-P3-vs-CX-CONTROL	0.32141	0.0414469	Syn1-CX-P3-vs-CX-CONTROL	0.300933	0.0402409	Camk2a-CX-P3-vs-Gad2-CX-P3	-0.158679	0.421623	Camk2a-CX-P3-vs-Syn1-CX-P3	-0.138202	0.506057	Gad2-CX-P3-vs-Syn1-CX-P3	0.0204773	1	NA	NA	NA
Q9Z0J4	Nos1	CX_Gad2 enriched	Camk2a-CX-P3-vs-CX-CONTROL	-0.147012	0.314429	Gad2-CX-P3-vs-CX-CONTROL	1.56292	5.10147e-14	Syn1-CX-P3-vs-CX-CONTROL	0.409165	0.00664242	Camk2a-CX-P3-vs-Gad2-CX-P3	-1.70994	7.74936e-14	Camk2a-CX-P3-vs-Syn1-CX-P3	-0.556177	0.0666883	Gad2-CX-P3-vs-Syn1-CX-P3	1.15376	3.86285e-08	NA	NA	NA
Q9Z0R4	Itsn1	CX_Gad2 enriched	Camk2a-CX-P3-vs-CX-CONTROL	-0.00401286	1	Gad2-CX-P3-vs-CX-CONTROL	0.6649	2.29284e-05	Syn1-CX-P3-vs-CX-CONTROL	0.355435	0.0187813	Camk2a-CX-P3-vs-Gad2-CX-P3	-0.668912	0.00185142	Camk2a-CX-P3-vs-Syn1-CX-P3	-0.359447	0.374053	Gad2-CX-P3-vs-Syn1-CX-P3	0.309465	0.199314	NA	NA	NA
Q9Z0V2	Kcnd2	CX_Gad2 enriched	Camk2a-CX-P3-vs-CX-CONTROL	0.057438	1	Gad2-CX-P3-vs-CX-CONTROL	0.473244	0.00713276	Syn1-CX-P3-vs-CX-CONTROL	0.430302	0.0109372	Camk2a-CX-P3-vs-Gad2-CX-P3	-0.415806	0.0970258	Camk2a-CX-P3-vs-Syn1-CX-P3	-0.372864	0.391948	Gad2-CX-P3-vs-Syn1-CX-P3	0.0429427	1	NA	NA	NA
Q9Z110	Aldh18a1	CX_Gad2 enriched	Camk2a-CX-P3-vs-CX-CONTROL	-0.575784	0.00151035	Gad2-CX-P3-vs-CX-CONTROL	0.0486287	1	Syn1-CX-P3-vs-CX-CONTROL	-0.184072	0.235759	Camk2a-CX-P3-vs-Gad2-CX-P3	-0.624413	0.0142693	Camk2a-CX-P3-vs-Syn1-CX-P3	-0.391712	0.391948	Gad2-CX-P3-vs-Syn1-CX-P3	0.2327	0.360626	NA	NA	NA
Q9Z127	Slc7a5	CX_Gad2 enriched	Camk2a-CX-P3-vs-CX-CONTROL	-0.10748	1	Gad2-CX-P3-vs-CX-CONTROL	0.656422	4.98827e-06	Syn1-CX-P3-vs-CX-CONTROL	0.200922	0.12291	Camk2a-CX-P3-vs-Gad2-CX-P3	-0.763901	0.000101629	Camk2a-CX-P3-vs-Syn1-CX-P3	-0.308402	0.391948	Gad2-CX-P3-vs-Syn1-CX-P3	0.455499	0.0362766	NA	NA	NA
Q9Z1G3	Atp6v1c1	CX_Gad2 enriched	Camk2a-CX-P3-vs-CX-CONTROL	0.296191	0.106768	Gad2-CX-P3-vs-CX-CONTROL	0.413028	0.0262364	Syn1-CX-P3-vs-CX-CONTROL	0.361109	0.0373247	Camk2a-CX-P3-vs-Gad2-CX-P3	-0.116837	1	Camk2a-CX-P3-vs-Syn1-CX-P3	-0.0649184	1	Gad2-CX-P3-vs-Syn1-CX-P3	0.0519186	1	NA	NA	NA
Q9Z1G4	Atp6v0a1	CX_Gad2 enriched	Camk2a-CX-P3-vs-CX-CONTROL	0.291364	0.00314454	Gad2-CX-P3-vs-CX-CONTROL	0.262277	0.00794199	Syn1-CX-P3-vs-CX-CONTROL	0.307861	0.00139774	Camk2a-CX-P3-vs-Gad2-CX-P3	0.0290873	1	Camk2a-CX-P3-vs-Syn1-CX-P3	-0.0164971	1	Gad2-CX-P3-vs-Syn1-CX-P3	-0.0455844	1	NA	NA	NA
Q9Z1L5	Cacna2d3	CX_Gad2 enriched	Camk2a-CX-P3-vs-CX-CONTROL	0.339975	0.0333369	Gad2-CX-P3-vs-CX-CONTROL	0.42395	0.00880472	Syn1-CX-P3-vs-CX-CONTROL	0.328588	0.0308316	Camk2a-CX-P3-vs-Gad2-CX-P3	-0.0839759	1	Camk2a-CX-P3-vs-Syn1-CX-P3	0.0113865	1	Gad2-CX-P3-vs-Syn1-CX-P3	0.0953623	1	NA	NA	NA
Q9Z1W9	Stk39	CX_Gad2 enriched	Camk2a-CX-P3-vs-CX-CONTROL	0.52822	0.0443192	Gad2-CX-P3-vs-CX-CONTROL	0.641062	0.0141347	Syn1-CX-P3-vs-CX-CONTROL	0.232307	0.295457	Camk2a-CX-P3-vs-Gad2-CX-P3	-0.112842	1	Camk2a-CX-P3-vs-Syn1-CX-P3	0.295912	0.462625	Gad2-CX-P3-vs-Syn1-CX-P3	0.408754	0.300048	NA	NA	NA
Q9Z218	Dpp6	CX_Gad2 enriched	Camk2a-CX-P3-vs-CX-CONTROL	0.252851	0.0191003	Gad2-CX-P3-vs-CX-CONTROL	0.276987	0.00999139	Syn1-CX-P3-vs-CX-CONTROL	0.345002	0.0010427	Camk2a-CX-P3-vs-Gad2-CX-P3	-0.0241364	1	Camk2a-CX-P3-vs-Syn1-CX-P3	-0.0921511	1	Gad2-CX-P3-vs-Syn1-CX-P3	-0.0680147	1	NA	NA	NA
Q9Z2H5	Epb41l1	CX_Gad2 enriched	Camk2a-CX-P3-vs-CX-CONTROL	0.251934	0.0256823	Gad2-CX-P3-vs-CX-CONTROL	0.399642	0.00043727	Syn1-CX-P3-vs-CX-CONTROL	0.261705	0.0163406	Camk2a-CX-P3-vs-Gad2-CX-P3	-0.147708	0.320361	Camk2a-CX-P3-vs-Syn1-CX-P3	-0.00977085	1	Gad2-CX-P3-vs-Syn1-CX-P3	0.137937	0.374074	NA	NA	NA
Q9Z2I9	Sucla2	CX_Gad2 enriched	Camk2a-CX-P3-vs-CX-CONTROL	-0.394385	0.000642601	Gad2-CX-P3-vs-CX-CONTROL	0.0929439	1	Syn1-CX-P3-vs-CX-CONTROL	-0.178794	0.0903924	Camk2a-CX-P3-vs-Gad2-CX-P3	-0.487329	0.00218254	Camk2a-CX-P3-vs-Syn1-CX-P3	-0.215592	0.396713	Gad2-CX-P3-vs-Syn1-CX-P3	0.271738	0.126989	NA	NA	NA
Q9Z2U0	Psma7	CX_Gad2 enriched	Camk2a-CX-P3-vs-CX-CONTROL	0.218778	0.269366	Gad2-CX-P3-vs-CX-CONTROL	0.497951	0.0175227	Syn1-CX-P3-vs-CX-CONTROL	0.244094	0.183702	Camk2a-CX-P3-vs-Gad2-CX-P3	-0.279172	0.313251	Camk2a-CX-P3-vs-Syn1-CX-P3	-0.0253152	1	Gad2-CX-P3-vs-Syn1-CX-P3	0.253857	0.374715	NA	NA	NA
Q9Z2U1	Psma5	CX_Gad2 enriched	Camk2a-CX-P3-vs-CX-CONTROL	0.0951064	1	Gad2-CX-P3-vs-CX-CONTROL	0.398643	0.0191531	Syn1-CX-P3-vs-CX-CONTROL	0.118343	1	Camk2a-CX-P3-vs-Gad2-CX-P3	-0.303537	0.202579	Camk2a-CX-P3-vs-Syn1-CX-P3	-0.0232368	1	Gad2-CX-P3-vs-Syn1-CX-P3	0.2803	0.275729	NA	NA	NA
Q9Z2V5	Hdac6	CX_Gad2 enriched	Camk2a-CX-P3-vs-CX-CONTROL	0.0841236	1	Gad2-CX-P3-vs-CX-CONTROL	0.377232	0.0293986	Syn1-CX-P3-vs-CX-CONTROL	0.27439	0.0821209	Camk2a-CX-P3-vs-Gad2-CX-P3	-0.293109	0.218341	Camk2a-CX-P3-vs-Syn1-CX-P3	-0.190267	0.466863	Gad2-CX-P3-vs-Syn1-CX-P3	0.102842	1	NA	NA	NA
A2AJA9	Ajm1	CX_Syn1 enriched	Camk2a-CX-P3-vs-CX-CONTROL	0.270897	0.0916695	Gad2-CX-P3-vs-CX-CONTROL	-0.0435797	1	Syn1-CX-P3-vs-CX-CONTROL	0.311159	0.0413975	Camk2a-CX-P3-vs-Gad2-CX-P3	0.314477	0.170803	Camk2a-CX-P3-vs-Syn1-CX-P3	-0.0402624	1	Gad2-CX-P3-vs-Syn1-CX-P3	-0.354739	0.158124	NA	NA	NA
A2AN08	Ubr4	CX_Syn1 enriched	Camk2a-CX-P3-vs-CX-CONTROL	0.151286	0.273791	Gad2-CX-P3-vs-CX-CONTROL	0.430436	0.00324582	Syn1-CX-P3-vs-CX-CONTROL	0.31432	0.0234044	Camk2a-CX-P3-vs-Gad2-CX-P3	-0.27915	0.176393	Camk2a-CX-P3-vs-Syn1-CX-P3	-0.163034	0.465108	Gad2-CX-P3-vs-Syn1-CX-P3	0.116116	1	NA	NA	NA
A2AQ25	Skt	CX_Syn1 enriched	Camk2a-CX-P3-vs-CX-CONTROL	0.252589	0.14104	Gad2-CX-P3-vs-CX-CONTROL	0.943214	1.06196e-07	Syn1-CX-P3-vs-CX-CONTROL	0.446191	0.00925656	Camk2a-CX-P3-vs-Gad2-CX-P3	-0.690625	0.00511067	Camk2a-CX-P3-vs-Syn1-CX-P3	-0.193602	0.466863	Gad2-CX-P3-vs-Syn1-CX-P3	0.497023	0.0665404	NA	NA	NA
A2RSJ4	Bltp3b	CX_Syn1 enriched	Camk2a-CX-P3-vs-CX-CONTROL	0.211609	0.427346	Gad2-CX-P3-vs-CX-CONTROL	0.10001	1	Syn1-CX-P3-vs-CX-CONTROL	0.528366	0.0438315	Camk2a-CX-P3-vs-Gad2-CX-P3	0.111599	1	Camk2a-CX-P3-vs-Syn1-CX-P3	-0.316757	0.460563	Gad2-CX-P3-vs-Syn1-CX-P3	-0.428356	0.28949	NA	NA	NA
A2RT62	Fbxl16	CX_Syn1 enriched	Camk2a-CX-P3-vs-CX-CONTROL	0.362288	0.0276903	Gad2-CX-P3-vs-CX-CONTROL	-0.0971635	1	Syn1-CX-P3-vs-CX-CONTROL	0.373699	0.0182588	Camk2a-CX-P3-vs-Gad2-CX-P3	0.459452	0.0512351	Camk2a-CX-P3-vs-Syn1-CX-P3	-0.0114111	1	Gad2-CX-P3-vs-Syn1-CX-P3	-0.470863	0.0649622	NA	NA	NA
B1AS29	Grik3	CX_Syn1 enriched	Camk2a-CX-P3-vs-CX-CONTROL	0.378395	0.0489551	Gad2-CX-P3-vs-CX-CONTROL	0.157589	0.397677	Syn1-CX-P3-vs-CX-CONTROL	0.565741	0.00226855	Camk2a-CX-P3-vs-Gad2-CX-P3	0.220806	0.392476	Camk2a-CX-P3-vs-Syn1-CX-P3	-0.187347	0.48836	Gad2-CX-P3-vs-Syn1-CX-P3	-0.408153	0.193468	NA	NA	NA
B1AZP2	Dlgap4	CX_Syn1 enriched	Camk2a-CX-P3-vs-CX-CONTROL	0.363763	0.0161881	Gad2-CX-P3-vs-CX-CONTROL	-0.330102	0.0304634	Syn1-CX-P3-vs-CX-CONTROL	0.28861	0.0421795	Camk2a-CX-P3-vs-Gad2-CX-P3	0.693864	0.000950898	Camk2a-CX-P3-vs-Syn1-CX-P3	0.0751529	1	Gad2-CX-P3-vs-Syn1-CX-P3	-0.618712	0.00417927	NA	NA	NA
B2RSH2	Gnai1	CX_Syn1 enriched	Camk2a-CX-P3-vs-CX-CONTROL	0.325493	0.0215356	Gad2-CX-P3-vs-CX-CONTROL	0.0201447	1	Syn1-CX-P3-vs-CX-CONTROL	0.277036	0.0377414	Camk2a-CX-P3-vs-Gad2-CX-P3	0.305349	0.132008	Camk2a-CX-P3-vs-Syn1-CX-P3	0.0484573	1	Gad2-CX-P3-vs-Syn1-CX-P3	-0.256891	0.242742	NA	NA	NA
B2RUJ5	Apba1	CX_Syn1 enriched	Camk2a-CX-P3-vs-CX-CONTROL	0.313414	0.0177889	Gad2-CX-P3-vs-CX-CONTROL	0.234117	0.0762794	Syn1-CX-P3-vs-CX-CONTROL	0.402197	0.00185507	Camk2a-CX-P3-vs-Gad2-CX-P3	0.0792967	1	Camk2a-CX-P3-vs-Syn1-CX-P3	-0.0887834	1	Gad2-CX-P3-vs-Syn1-CX-P3	-0.16808	0.365329	NA	NA	NA
B9EJA2	Cttnbp2	CX_Syn1 enriched	Camk2a-CX-P3-vs-CX-CONTROL	0.348683	0.055304	Gad2-CX-P3-vs-CX-CONTROL	0.0945064	1	Syn1-CX-P3-vs-CX-CONTROL	0.34453	0.0435042	Camk2a-CX-P3-vs-Gad2-CX-P3	0.254177	0.296475	Camk2a-CX-P3-vs-Syn1-CX-P3	0.00415287	1	Gad2-CX-P3-vs-Syn1-CX-P3	-0.250024	0.34509	NA	NA	NA
D3YZI9	Pgbd5	CX_Syn1 enriched	Camk2a-CX-P3-vs-CX-CONTROL	0.596555	0.000342919	Gad2-CX-P3-vs-CX-CONTROL	0.00920415	1	Syn1-CX-P3-vs-CX-CONTROL	0.342256	0.027766	Camk2a-CX-P3-vs-Gad2-CX-P3	0.58735	0.0117853	Camk2a-CX-P3-vs-Syn1-CX-P3	0.254298	0.434786	Gad2-CX-P3-vs-Syn1-CX-P3	-0.333052	0.193468	NA	NA	NA
D3YZU1	Shank1	CX_Syn1 enriched	Camk2a-CX-P3-vs-CX-CONTROL	0.470119	0.0583916	Gad2-CX-P3-vs-CX-CONTROL	-0.46507	0.0638309	Syn1-CX-P3-vs-CX-CONTROL	0.370742	0.1037	Camk2a-CX-P3-vs-Gad2-CX-P3	0.935189	0.00780512	Camk2a-CX-P3-vs-Syn1-CX-P3	0.0993767	1	Gad2-CX-P3-vs-Syn1-CX-P3	-0.835812	0.0234005	NA	NA	NA
E9Q3L2	Pi4ka	CX_Syn1 enriched	Camk2a-CX-P3-vs-CX-CONTROL	0.224743	0.0623655	Gad2-CX-P3-vs-CX-CONTROL	0.228482	0.0601014	Syn1-CX-P3-vs-CX-CONTROL	0.263003	0.0226943	Camk2a-CX-P3-vs-Gad2-CX-P3	-0.00373963	1	Camk2a-CX-P3-vs-Syn1-CX-P3	-0.0382598	1	Gad2-CX-P3-vs-Syn1-CX-P3	-0.0345202	1	NA	NA	NA
E9Q6P5	Ttc7b	CX_Syn1 enriched	Camk2a-CX-P3-vs-CX-CONTROL	0.216195	0.0602967	Gad2-CX-P3-vs-CX-CONTROL	0.125832	1	Syn1-CX-P3-vs-CX-CONTROL	0.253973	0.0212994	Camk2a-CX-P3-vs-Gad2-CX-P3	0.0903623	1	Camk2a-CX-P3-vs-Syn1-CX-P3	-0.0377786	1	Gad2-CX-P3-vs-Syn1-CX-P3	-0.128141	1	NA	NA	NA
E9Q912	Rap1gds1	CX_Syn1 enriched	Camk2a-CX-P3-vs-CX-CONTROL	0.17424	0.0818297	Gad2-CX-P3-vs-CX-CONTROL	0.052308	1	Syn1-CX-P3-vs-CX-CONTROL	0.278964	0.00430921	Camk2a-CX-P3-vs-Gad2-CX-P3	0.121932	1	Camk2a-CX-P3-vs-Syn1-CX-P3	-0.104724	1	Gad2-CX-P3-vs-Syn1-CX-P3	-0.226656	0.148024	NA	NA	NA
F6SEU4	Syngap1	CX_Syn1 enriched	Camk2a-CX-P3-vs-CX-CONTROL	0.466417	0.0154388	Gad2-CX-P3-vs-CX-CONTROL	-0.35786	0.0644442	Syn1-CX-P3-vs-CX-CONTROL	0.352794	0.0510732	Camk2a-CX-P3-vs-Gad2-CX-P3	0.824276	0.0020935	Camk2a-CX-P3-vs-Syn1-CX-P3	0.113623	1	Gad2-CX-P3-vs-Syn1-CX-P3	-0.710653	0.0127039	NA	NA	NA
G3X9K3	Arfgef1	CX_Syn1 enriched	Camk2a-CX-P3-vs-CX-CONTROL	-0.0456864	1	Gad2-CX-P3-vs-CX-CONTROL	0.264466	0.110419	Syn1-CX-P3-vs-CX-CONTROL	0.334157	0.0335512	Camk2a-CX-P3-vs-Gad2-CX-P3	-0.310153	0.190097	Camk2a-CX-P3-vs-Syn1-CX-P3	-0.379844	0.377597	Gad2-CX-P3-vs-Syn1-CX-P3	-0.0696912	1	NA	NA	NA
G5E829	Atp2b1	CX_Syn1 enriched	Camk2a-CX-P3-vs-CX-CONTROL	0.318971	0.0109904	Gad2-CX-P3-vs-CX-CONTROL	0.0302708	1	Syn1-CX-P3-vs-CX-CONTROL	0.303574	0.0119036	Camk2a-CX-P3-vs-Gad2-CX-P3	0.288701	0.107012	Camk2a-CX-P3-vs-Syn1-CX-P3	0.015397	1	Gad2-CX-P3-vs-Syn1-CX-P3	-0.273304	0.158124	NA	NA	NA
O08532	Cacna2d1	CX_Syn1 enriched	Camk2a-CX-P3-vs-CX-CONTROL	0.46139	0.000119038	Gad2-CX-P3-vs-CX-CONTROL	-0.160223	0.165184	Syn1-CX-P3-vs-CX-CONTROL	0.311473	0.00659897	Camk2a-CX-P3-vs-Gad2-CX-P3	0.621613	0.000101629	Camk2a-CX-P3-vs-Syn1-CX-P3	0.149917	0.454605	Gad2-CX-P3-vs-Syn1-CX-P3	-0.471697	0.00532954	NA	NA	NA
O08539	Bin1	CX_Syn1 enriched	Camk2a-CX-P3-vs-CX-CONTROL	0.316094	0.000282055	Gad2-CX-P3-vs-CX-CONTROL	0.399347	3.56733e-06	Syn1-CX-P3-vs-CX-CONTROL	0.33472	7.72972e-05	Camk2a-CX-P3-vs-Gad2-CX-P3	-0.0832536	1	Camk2a-CX-P3-vs-Syn1-CX-P3	-0.0186265	1	Gad2-CX-P3-vs-Syn1-CX-P3	0.0646272	1	NA	NA	NA
O08553	Dpysl2	CX_Syn1 enriched	Camk2a-CX-P3-vs-CX-CONTROL	0.164872	0.184563	Gad2-CX-P3-vs-CX-CONTROL	0.151541	0.220396	Syn1-CX-P3-vs-CX-CONTROL	0.238724	0.0470971	Camk2a-CX-P3-vs-Gad2-CX-P3	0.0133308	1	Camk2a-CX-P3-vs-Syn1-CX-P3	-0.0738519	1	Gad2-CX-P3-vs-Syn1-CX-P3	-0.0871827	1	NA	NA	NA
O08585	Clta	CX_Syn1 enriched	Camk2a-CX-P3-vs-CX-CONTROL	0.31816	0.0380997	Gad2-CX-P3-vs-CX-CONTROL	0.403606	0.00789014	Syn1-CX-P3-vs-CX-CONTROL	0.354241	0.0148234	Camk2a-CX-P3-vs-Gad2-CX-P3	-0.0854456	1	Camk2a-CX-P3-vs-Syn1-CX-P3	-0.0360805	1	Gad2-CX-P3-vs-Syn1-CX-P3	0.0493651	1	NA	NA	NA
O08788	Dctn1	CX_Syn1 enriched	Camk2a-CX-P3-vs-CX-CONTROL	0.260776	0.0224531	Gad2-CX-P3-vs-CX-CONTROL	0.149896	0.177379	Syn1-CX-P3-vs-CX-CONTROL	0.270998	0.0135993	Camk2a-CX-P3-vs-Gad2-CX-P3	0.11088	1	Camk2a-CX-P3-vs-Syn1-CX-P3	-0.0102228	1	Gad2-CX-P3-vs-Syn1-CX-P3	-0.121103	1	NA	NA	NA
O35098	Dpysl4	CX_Syn1 enriched	Camk2a-CX-P3-vs-CX-CONTROL	0.204761	0.120396	Gad2-CX-P3-vs-CX-CONTROL	0.311774	0.0205291	Syn1-CX-P3-vs-CX-CONTROL	0.294851	0.0209937	Camk2a-CX-P3-vs-Gad2-CX-P3	-0.107013	1	Camk2a-CX-P3-vs-Syn1-CX-P3	-0.0900903	1	Gad2-CX-P3-vs-Syn1-CX-P3	0.016923	1	NA	NA	NA
O35127	Grcc10	CX_Syn1 enriched	Camk2a-CX-P3-vs-CX-CONTROL	0.30807	0.0294784	Gad2-CX-P3-vs-CX-CONTROL	0.26483	0.0597004	Syn1-CX-P3-vs-CX-CONTROL	0.357216	0.00843308	Camk2a-CX-P3-vs-Gad2-CX-P3	0.0432399	1	Camk2a-CX-P3-vs-Syn1-CX-P3	-0.0491468	1	Gad2-CX-P3-vs-Syn1-CX-P3	-0.0923867	1	NA	NA	NA
O35136	Ncam2	CX_Syn1 enriched	Camk2a-CX-P3-vs-CX-CONTROL	0.325492	0.00983767	Gad2-CX-P3-vs-CX-CONTROL	0.0650761	1	Syn1-CX-P3-vs-CX-CONTROL	0.244536	0.0370855	Camk2a-CX-P3-vs-Gad2-CX-P3	0.260416	0.149083	Camk2a-CX-P3-vs-Syn1-CX-P3	0.0809555	1	Gad2-CX-P3-vs-Syn1-CX-P3	-0.17946	0.334305	NA	NA	NA
O35239	Ptpn9	CX_Syn1 enriched	Camk2a-CX-P3-vs-CX-CONTROL	0.226655	0.134273	Gad2-CX-P3-vs-CX-CONTROL	0.278454	0.070048	Syn1-CX-P3-vs-CX-CONTROL	0.343143	0.0195422	Camk2a-CX-P3-vs-Gad2-CX-P3	-0.0517997	1	Camk2a-CX-P3-vs-Syn1-CX-P3	-0.116489	1	Gad2-CX-P3-vs-Syn1-CX-P3	-0.0646892	1	NA	NA	NA
O35344	Kpna3	CX_Syn1 enriched	Camk2a-CX-P3-vs-CX-CONTROL	0.105491	1	Gad2-CX-P3-vs-CX-CONTROL	0.283399	0.0349414	Syn1-CX-P3-vs-CX-CONTROL	0.287246	0.0241811	Camk2a-CX-P3-vs-Gad2-CX-P3	-0.177908	0.316432	Camk2a-CX-P3-vs-Syn1-CX-P3	-0.181755	0.452933	Gad2-CX-P3-vs-Syn1-CX-P3	-0.003847	1	NA	NA	NA
O35382	Exoc4	CX_Syn1 enriched	Camk2a-CX-P3-vs-CX-CONTROL	0.269477	0.0644928	Gad2-CX-P3-vs-CX-CONTROL	0.103692	1	Syn1-CX-P3-vs-CX-CONTROL	0.308396	0.0262027	Camk2a-CX-P3-vs-Gad2-CX-P3	0.165785	0.378987	Camk2a-CX-P3-vs-Syn1-CX-P3	-0.038919	1	Gad2-CX-P3-vs-Syn1-CX-P3	-0.204704	0.339216	NA	NA	NA
O35551	Rabep1	CX_Syn1 enriched	Camk2a-CX-P3-vs-CX-CONTROL	0.320998	0.0314944	Gad2-CX-P3-vs-CX-CONTROL	0.379054	0.0115558	Syn1-CX-P3-vs-CX-CONTROL	0.301411	0.0325374	Camk2a-CX-P3-vs-Gad2-CX-P3	-0.0580568	1	Camk2a-CX-P3-vs-Syn1-CX-P3	0.019587	1	Gad2-CX-P3-vs-Syn1-CX-P3	0.0776438	1	NA	NA	NA
O35609	Scamp3	CX_Syn1 enriched	Camk2a-CX-P3-vs-CX-CONTROL	0.177296	0.142844	Gad2-CX-P3-vs-CX-CONTROL	0.344772	0.0060689	Syn1-CX-P3-vs-CX-CONTROL	0.295011	0.0139367	Camk2a-CX-P3-vs-Gad2-CX-P3	-0.167476	0.306702	Camk2a-CX-P3-vs-Syn1-CX-P3	-0.117715	1	Gad2-CX-P3-vs-Syn1-CX-P3	0.0497611	1	NA	NA	NA
O35621	Pmm1	CX_Syn1 enriched	Camk2a-CX-P3-vs-CX-CONTROL	0.213815	0.23428	Gad2-CX-P3-vs-CX-CONTROL	-0.13926	0.416677	Syn1-CX-P3-vs-CX-CONTROL	0.354282	0.0480908	Camk2a-CX-P3-vs-Gad2-CX-P3	0.353075	0.178633	Camk2a-CX-P3-vs-Syn1-CX-P3	-0.140467	0.531538	Gad2-CX-P3-vs-Syn1-CX-P3	-0.493542	0.0912126	NA	NA	NA
O35633	Slc32a1	CX_Syn1 enriched	Camk2a-CX-P3-vs-CX-CONTROL	-0.231253	0.0810739	Gad2-CX-P3-vs-CX-CONTROL	1.74824	5.10147e-14	Syn1-CX-P3-vs-CX-CONTROL	0.457102	0.000496651	Camk2a-CX-P3-vs-Gad2-CX-P3	-1.97949	7.74936e-14	Camk2a-CX-P3-vs-Syn1-CX-P3	-0.688355	0.000902039	Gad2-CX-P3-vs-Syn1-CX-P3	1.29113	6.49703e-13	NA	NA	NA
O35643	Ap1b1	CX_Syn1 enriched	Camk2a-CX-P3-vs-CX-CONTROL	0.193281	0.0373741	Gad2-CX-P3-vs-CX-CONTROL	0.352784	0.00015589	Syn1-CX-P3-vs-CX-CONTROL	0.368799	5.94837e-05	Camk2a-CX-P3-vs-Gad2-CX-P3	-0.159503	0.215225	Camk2a-CX-P3-vs-Syn1-CX-P3	-0.175518	0.396713	Gad2-CX-P3-vs-Syn1-CX-P3	-0.0160149	1	NA	NA	NA
O35685	Nudc	CX_Syn1 enriched	Camk2a-CX-P3-vs-CX-CONTROL	0.171264	0.121343	Gad2-CX-P3-vs-CX-CONTROL	0.17832	0.109907	Syn1-CX-P3-vs-CX-CONTROL	0.260064	0.0159778	Camk2a-CX-P3-vs-Gad2-CX-P3	-0.00705605	1	Camk2a-CX-P3-vs-Syn1-CX-P3	-0.0888004	1	Gad2-CX-P3-vs-Syn1-CX-P3	-0.0817443	1	NA	NA	NA
O35864	Cops5	CX_Syn1 enriched	Camk2a-CX-P3-vs-CX-CONTROL	0.257784	0.0121779	Gad2-CX-P3-vs-CX-CONTROL	0.306585	0.00255909	Syn1-CX-P3-vs-CX-CONTROL	0.289746	0.00331329	Camk2a-CX-P3-vs-Gad2-CX-P3	-0.0488008	1	Camk2a-CX-P3-vs-Syn1-CX-P3	-0.0319621	1	Gad2-CX-P3-vs-Syn1-CX-P3	0.0168387	1	NA	NA	NA
O54774	Ap3d1	CX_Syn1 enriched	Camk2a-CX-P3-vs-CX-CONTROL	0.23722	0.100471	Gad2-CX-P3-vs-CX-CONTROL	0.299429	0.0393055	Syn1-CX-P3-vs-CX-CONTROL	0.305659	0.0259653	Camk2a-CX-P3-vs-Gad2-CX-P3	-0.0622092	1	Camk2a-CX-P3-vs-Syn1-CX-P3	-0.0684392	1	Gad2-CX-P3-vs-Syn1-CX-P3	-0.00622998	1	NA	NA	NA
O54781	Srpk2	CX_Syn1 enriched	Camk2a-CX-P3-vs-CX-CONTROL	0.316982	0.0373741	Gad2-CX-P3-vs-CX-CONTROL	-0.142984	0.315574	Syn1-CX-P3-vs-CX-CONTROL	0.281487	0.0494204	Camk2a-CX-P3-vs-Gad2-CX-P3	0.459966	0.0336458	Camk2a-CX-P3-vs-Syn1-CX-P3	0.0354946	1	Gad2-CX-P3-vs-Syn1-CX-P3	-0.424471	0.072764	NA	NA	NA
O54818	Tpd52l1	CX_Syn1 enriched	Camk2a-CX-P3-vs-CX-CONTROL	0.358891	0.0732317	Gad2-CX-P3-vs-CX-CONTROL	-0.19846	0.328046	Syn1-CX-P3-vs-CX-CONTROL	0.47296	0.0151264	Camk2a-CX-P3-vs-Gad2-CX-P3	0.557351	0.0643247	Camk2a-CX-P3-vs-Syn1-CX-P3	-0.114069	1	Gad2-CX-P3-vs-Syn1-CX-P3	-0.67142	0.0357777	NA	NA	NA
O54946	Dnajb6	CX_Syn1 enriched	Camk2a-CX-P3-vs-CX-CONTROL	0.482093	0.00268552	Gad2-CX-P3-vs-CX-CONTROL	0.304185	0.0577296	Syn1-CX-P3-vs-CX-CONTROL	0.321151	0.0326538	Camk2a-CX-P3-vs-Gad2-CX-P3	0.177908	0.383923	Camk2a-CX-P3-vs-Syn1-CX-P3	0.160941	0.482388	Gad2-CX-P3-vs-Syn1-CX-P3	-0.0169667	1	NA	NA	NA
O54983	Crym	CX_Syn1 enriched	Camk2a-CX-P3-vs-CX-CONTROL	0.01907	1	Gad2-CX-P3-vs-CX-CONTROL	-0.821873	0.00445806	Syn1-CX-P3-vs-CX-CONTROL	0.0429737	1	Camk2a-CX-P3-vs-Gad2-CX-P3	0.840943	0.0332542	Camk2a-CX-P3-vs-Syn1-CX-P3	-0.0239037	1	Gad2-CX-P3-vs-Syn1-CX-P3	-0.864847	0.0392985	NA	NA	NA
O55013	Trappc3	CX_Syn1 enriched	Camk2a-CX-P3-vs-CX-CONTROL	0.18027	0.0510356	Gad2-CX-P3-vs-CX-CONTROL	0.253362	0.0064745	Syn1-CX-P3-vs-CX-CONTROL	0.231168	0.00963714	Camk2a-CX-P3-vs-Gad2-CX-P3	-0.0730913	1	Camk2a-CX-P3-vs-Syn1-CX-P3	-0.050898	1	Gad2-CX-P3-vs-Syn1-CX-P3	0.0221932	1	NA	NA	NA
O55042	Snca	CX_Syn1 enriched	Camk2a-CX-P3-vs-CX-CONTROL	0.44842	1.58009e-05	Gad2-CX-P3-vs-CX-CONTROL	-0.165104	0.0995612	Syn1-CX-P3-vs-CX-CONTROL	0.303844	0.00205477	Camk2a-CX-P3-vs-Gad2-CX-P3	0.613523	7.23123e-06	Camk2a-CX-P3-vs-Syn1-CX-P3	0.144576	0.443066	Gad2-CX-P3-vs-Syn1-CX-P3	-0.468948	0.00106082	NA	NA	NA
O55100	Syngr1	CX_Syn1 enriched	Camk2a-CX-P3-vs-CX-CONTROL	0.374526	8.00001e-05	Gad2-CX-P3-vs-CX-CONTROL	0.0788925	1	Syn1-CX-P3-vs-CX-CONTROL	0.269246	0.00285875	Camk2a-CX-P3-vs-Gad2-CX-P3	0.295634	0.025524	Camk2a-CX-P3-vs-Syn1-CX-P3	0.10528	1	Gad2-CX-P3-vs-Syn1-CX-P3	-0.190354	0.187486	NA	NA	NA
O55143	Atp2a2	CX_Syn1 enriched	Camk2a-CX-P3-vs-CX-CONTROL	0.182296	0.198654	Gad2-CX-P3-vs-CX-CONTROL	-0.295354	0.0452377	Syn1-CX-P3-vs-CX-CONTROL	0.144974	0.253075	Camk2a-CX-P3-vs-Gad2-CX-P3	0.47765	0.021886	Camk2a-CX-P3-vs-Syn1-CX-P3	0.0373223	1	Gad2-CX-P3-vs-Syn1-CX-P3	-0.440327	0.0465062	NA	NA	NA
O70161	Pip5k1c	CX_Syn1 enriched	Camk2a-CX-P3-vs-CX-CONTROL	0.257658	0.115591	Gad2-CX-P3-vs-CX-CONTROL	0.167285	0.28635	Syn1-CX-P3-vs-CX-CONTROL	0.394812	0.0135989	Camk2a-CX-P3-vs-Gad2-CX-P3	0.0903728	1	Camk2a-CX-P3-vs-Syn1-CX-P3	-0.137154	1	Gad2-CX-P3-vs-Syn1-CX-P3	-0.227527	0.345118	NA	NA	NA
O70172	Pip4k2a	CX_Syn1 enriched	Camk2a-CX-P3-vs-CX-CONTROL	0.177407	0.144054	Gad2-CX-P3-vs-CX-CONTROL	-0.298995	0.0164231	Syn1-CX-P3-vs-CX-CONTROL	0.156405	0.156868	Camk2a-CX-P3-vs-Gad2-CX-P3	0.476401	0.00658746	Camk2a-CX-P3-vs-Syn1-CX-P3	0.0210015	1	Gad2-CX-P3-vs-Syn1-CX-P3	-0.4554	0.013507	NA	NA	NA
O70443	Gnaz	CX_Syn1 enriched	Camk2a-CX-P3-vs-CX-CONTROL	0.373668	0.0016488	Gad2-CX-P3-vs-CX-CONTROL	0.115627	1	Syn1-CX-P3-vs-CX-CONTROL	0.359213	0.00176204	Camk2a-CX-P3-vs-Gad2-CX-P3	0.258041	0.126899	Camk2a-CX-P3-vs-Syn1-CX-P3	0.0144552	1	Gad2-CX-P3-vs-Syn1-CX-P3	-0.243586	0.180835	NA	NA	NA
O70493	Snx12	CX_Syn1 enriched	Camk2a-CX-P3-vs-CX-CONTROL	0.206702	0.0929198	Gad2-CX-P3-vs-CX-CONTROL	0.493951	5.71466e-05	Syn1-CX-P3-vs-CX-CONTROL	0.312162	0.00874471	Camk2a-CX-P3-vs-Gad2-CX-P3	-0.287249	0.10867	Camk2a-CX-P3-vs-Syn1-CX-P3	-0.10546	1	Gad2-CX-P3-vs-Syn1-CX-P3	0.18179	0.323614	NA	NA	NA
O70589	Cask	CX_Syn1 enriched	Camk2a-CX-P3-vs-CX-CONTROL	0.191914	0.0929198	Gad2-CX-P3-vs-CX-CONTROL	0.0930596	1	Syn1-CX-P3-vs-CX-CONTROL	0.212754	0.0461474	Camk2a-CX-P3-vs-Gad2-CX-P3	0.098854	1	Camk2a-CX-P3-vs-Syn1-CX-P3	-0.0208405	1	Gad2-CX-P3-vs-Syn1-CX-P3	-0.119695	1	NA	NA	NA
O88447	Klc1	CX_Syn1 enriched	Camk2a-CX-P3-vs-CX-CONTROL	0.233806	0.013555	Gad2-CX-P3-vs-CX-CONTROL	0.365682	9.79247e-05	Syn1-CX-P3-vs-CX-CONTROL	0.275356	0.00264015	Camk2a-CX-P3-vs-Gad2-CX-P3	-0.131875	1	Camk2a-CX-P3-vs-Syn1-CX-P3	-0.0415497	1	Gad2-CX-P3-vs-Syn1-CX-P3	0.0903257	1	NA	NA	NA
O88448	Klc2	CX_Syn1 enriched	Camk2a-CX-P3-vs-CX-CONTROL	0.241809	0.0357066	Gad2-CX-P3-vs-CX-CONTROL	0.335451	0.00401431	Syn1-CX-P3-vs-CX-CONTROL	0.364877	0.00131087	Camk2a-CX-P3-vs-Gad2-CX-P3	-0.0936413	1	Camk2a-CX-P3-vs-Syn1-CX-P3	-0.123068	1	Gad2-CX-P3-vs-Syn1-CX-P3	-0.0294266	1	NA	NA	NA
O88485	Dync1i1	CX_Syn1 enriched	Camk2a-CX-P3-vs-CX-CONTROL	0.329655	0.011429	Gad2-CX-P3-vs-CX-CONTROL	0.105545	1	Syn1-CX-P3-vs-CX-CONTROL	0.364136	0.00363884	Camk2a-CX-P3-vs-Gad2-CX-P3	0.22411	0.213979	Camk2a-CX-P3-vs-Syn1-CX-P3	-0.034481	1	Gad2-CX-P3-vs-Syn1-CX-P3	-0.258591	0.199314	NA	NA	NA
O88543	Cops3	CX_Syn1 enriched	Camk2a-CX-P3-vs-CX-CONTROL	0.267989	0.00911255	Gad2-CX-P3-vs-CX-CONTROL	0.175338	0.0863772	Syn1-CX-P3-vs-CX-CONTROL	0.20961	0.0307479	Camk2a-CX-P3-vs-Gad2-CX-P3	0.0926518	1	Camk2a-CX-P3-vs-Syn1-CX-P3	0.0583794	1	Gad2-CX-P3-vs-Syn1-CX-P3	-0.0342724	1	NA	NA	NA
O88544	Cops4	CX_Syn1 enriched	Camk2a-CX-P3-vs-CX-CONTROL	0.162862	0.0782858	Gad2-CX-P3-vs-CX-CONTROL	0.270294	0.00366753	Syn1-CX-P3-vs-CX-CONTROL	0.26341	0.0034368	Camk2a-CX-P3-vs-Gad2-CX-P3	-0.107432	1	Camk2a-CX-P3-vs-Syn1-CX-P3	-0.100548	1	Gad2-CX-P3-vs-Syn1-CX-P3	0.00688409	1	NA	NA	NA
O88643	Pak1	CX_Syn1 enriched	Camk2a-CX-P3-vs-CX-CONTROL	0.40261	0.000341865	Gad2-CX-P3-vs-CX-CONTROL	-0.0754169	1	Syn1-CX-P3-vs-CX-CONTROL	0.285444	0.00814461	Camk2a-CX-P3-vs-Gad2-CX-P3	0.478027	0.00208888	Camk2a-CX-P3-vs-Syn1-CX-P3	0.117165	1	Gad2-CX-P3-vs-Syn1-CX-P3	-0.360861	0.0308438	NA	NA	NA
O88685	Psmc3	CX_Syn1 enriched	Camk2a-CX-P3-vs-CX-CONTROL	0.0139889	1	Gad2-CX-P3-vs-CX-CONTROL	0.318482	0.0277362	Syn1-CX-P3-vs-CX-CONTROL	0.282809	0.0361386	Camk2a-CX-P3-vs-Gad2-CX-P3	-0.304493	0.143332	Camk2a-CX-P3-vs-Syn1-CX-P3	-0.268821	0.396713	Gad2-CX-P3-vs-Syn1-CX-P3	0.0356728	1	NA	NA	NA
O88712	Ctbp1	CX_Syn1 enriched	Camk2a-CX-P3-vs-CX-CONTROL	0.286952	0.0261339	Gad2-CX-P3-vs-CX-CONTROL	0.203064	0.113987	Syn1-CX-P3-vs-CX-CONTROL	0.341394	0.00658107	Camk2a-CX-P3-vs-Gad2-CX-P3	0.0838879	1	Camk2a-CX-P3-vs-Syn1-CX-P3	-0.054442	1	Gad2-CX-P3-vs-Syn1-CX-P3	-0.13833	0.411715	NA	NA	NA
O88737	Bsn	CX_Syn1 enriched	Camk2a-CX-P3-vs-CX-CONTROL	0.437749	7.39919e-05	Gad2-CX-P3-vs-CX-CONTROL	0.0893364	1	Syn1-CX-P3-vs-CX-CONTROL	0.341324	0.00144809	Camk2a-CX-P3-vs-Gad2-CX-P3	0.348412	0.0225988	Camk2a-CX-P3-vs-Syn1-CX-P3	0.0964248	1	Gad2-CX-P3-vs-Syn1-CX-P3	-0.251988	0.135379	NA	NA	NA
O88935	Syn1	CX_Syn1 enriched	Camk2a-CX-P3-vs-CX-CONTROL	0.385562	0.000562393	Gad2-CX-P3-vs-CX-CONTROL	-0.0654918	1	Syn1-CX-P3-vs-CX-CONTROL	0.223235	0.0328628	Camk2a-CX-P3-vs-Gad2-CX-P3	0.451054	0.00350259	Camk2a-CX-P3-vs-Syn1-CX-P3	0.162327	0.443066	Gad2-CX-P3-vs-Syn1-CX-P3	-0.288727	0.0918572	NA	NA	NA
O88998	Olfm1	CX_Syn1 enriched	Camk2a-CX-P3-vs-CX-CONTROL	0.4858	5.68823e-05	Gad2-CX-P3-vs-CX-CONTROL	-0.362818	0.0020813	Syn1-CX-P3-vs-CX-CONTROL	0.278368	0.0139367	Camk2a-CX-P3-vs-Gad2-CX-P3	0.848618	1.05832e-07	Camk2a-CX-P3-vs-Syn1-CX-P3	0.207433	0.399725	Gad2-CX-P3-vs-Syn1-CX-P3	-0.641186	7.8074e-05	NA	NA	NA
O89053	Coro1a	CX_Syn1 enriched	Camk2a-CX-P3-vs-CX-CONTROL	0.396364	8.61692e-05	Gad2-CX-P3-vs-CX-CONTROL	-0.19478	0.0502279	Syn1-CX-P3-vs-CX-CONTROL	0.16778	0.0667655	Camk2a-CX-P3-vs-Gad2-CX-P3	0.591145	1.04017e-05	Camk2a-CX-P3-vs-Syn1-CX-P3	0.228584	0.374053	Gad2-CX-P3-vs-Syn1-CX-P3	-0.362561	0.013507	NA	NA	NA
O89116	Vti1a	CX_Syn1 enriched	Camk2a-CX-P3-vs-CX-CONTROL	0.317381	0.252231	Gad2-CX-P3-vs-CX-CONTROL	0.545745	0.0613378	Syn1-CX-P3-vs-CX-CONTROL	0.629949	0.0230712	Camk2a-CX-P3-vs-Gad2-CX-P3	-0.228364	0.512868	Camk2a-CX-P3-vs-Syn1-CX-P3	-0.312568	0.467829	Gad2-CX-P3-vs-Syn1-CX-P3	-0.0842038	1	NA	NA	NA
P00493	Hprt1	CX_Syn1 enriched	Camk2a-CX-P3-vs-CX-CONTROL	0.245031	0.0503898	Gad2-CX-P3-vs-CX-CONTROL	0.407336	0.00116754	Syn1-CX-P3-vs-CX-CONTROL	0.288133	0.0168958	Camk2a-CX-P3-vs-Gad2-CX-P3	-0.162305	0.327138	Camk2a-CX-P3-vs-Syn1-CX-P3	-0.0431019	1	Gad2-CX-P3-vs-Syn1-CX-P3	0.119203	1	NA	NA	NA
P01831	Thy1	CX_Syn1 enriched	Camk2a-CX-P3-vs-CX-CONTROL	0.355447	0.00427147	Gad2-CX-P3-vs-CX-CONTROL	0.185352	0.129128	Syn1-CX-P3-vs-CX-CONTROL	0.275767	0.0196461	Camk2a-CX-P3-vs-Gad2-CX-P3	0.170096	0.301035	Camk2a-CX-P3-vs-Syn1-CX-P3	0.0796802	1	Gad2-CX-P3-vs-Syn1-CX-P3	-0.0904155	1	NA	NA	NA
P05132	Prkaca	CX_Syn1 enriched	Camk2a-CX-P3-vs-CX-CONTROL	0.213647	0.233603	Gad2-CX-P3-vs-CX-CONTROL	0.428961	0.0218189	Syn1-CX-P3-vs-CX-CONTROL	0.426415	0.0171351	Camk2a-CX-P3-vs-Gad2-CX-P3	-0.215314	0.374322	Camk2a-CX-P3-vs-Syn1-CX-P3	-0.212768	0.460563	Gad2-CX-P3-vs-Syn1-CX-P3	0.0025465	1	NA	NA	NA
P07901	Hsp90aa1	CX_Syn1 enriched	Camk2a-CX-P3-vs-CX-CONTROL	0.274672	0.00129387	Gad2-CX-P3-vs-CX-CONTROL	0.282504	0.000771596	Syn1-CX-P3-vs-CX-CONTROL	0.243	0.00288953	Camk2a-CX-P3-vs-Gad2-CX-P3	-0.00783129	1	Camk2a-CX-P3-vs-Syn1-CX-P3	0.0316723	1	Gad2-CX-P3-vs-Syn1-CX-P3	0.0395036	1	NA	NA	NA
P08414	Camk4	CX_Syn1 enriched	Camk2a-CX-P3-vs-CX-CONTROL	0.293144	0.119192	Gad2-CX-P3-vs-CX-CONTROL	-0.374668	0.0513137	Syn1-CX-P3-vs-CX-CONTROL	0.381147	0.0343488	Camk2a-CX-P3-vs-Gad2-CX-P3	0.667812	0.0137805	Camk2a-CX-P3-vs-Syn1-CX-P3	-0.0880027	1	Gad2-CX-P3-vs-Syn1-CX-P3	-0.755814	0.00623582	NA	NA	NA
P09541	Myl4	CX_Syn1 enriched	Camk2a-CX-P3-vs-CX-CONTROL	0.435013	0.103143	Gad2-CX-P3-vs-CX-CONTROL	-0.500476	0.0878644	Syn1-CX-P3-vs-CX-CONTROL	0.512869	0.0441862	Camk2a-CX-P3-vs-Gad2-CX-P3	0.935488	0.0229364	Camk2a-CX-P3-vs-Syn1-CX-P3	-0.0778563	1	Gad2-CX-P3-vs-Syn1-CX-P3	-1.01334	0.0201394	NA	NA	NA
P0C192	Lrrc4b	CX_Syn1 enriched	Camk2a-CX-P3-vs-CX-CONTROL	0.361145	0.00832752	Gad2-CX-P3-vs-CX-CONTROL	-0.31666	0.0199317	Syn1-CX-P3-vs-CX-CONTROL	0.286853	0.0258696	Camk2a-CX-P3-vs-Gad2-CX-P3	0.677805	0.000290905	Camk2a-CX-P3-vs-Syn1-CX-P3	0.0742926	1	Gad2-CX-P3-vs-Syn1-CX-P3	-0.603512	0.00184061	NA	NA	NA
P0C7L0	Wipf3	CX_Syn1 enriched	Camk2a-CX-P3-vs-CX-CONTROL	0.468071	0.0267585	Gad2-CX-P3-vs-CX-CONTROL	0.385668	0.0715923	Syn1-CX-P3-vs-CX-CONTROL	0.454907	0.0257737	Camk2a-CX-P3-vs-Gad2-CX-P3	0.0824026	1	Camk2a-CX-P3-vs-Syn1-CX-P3	0.0131639	1	Gad2-CX-P3-vs-Syn1-CX-P3	-0.0692387	1	NA	NA	NA
P10637	Mapt	CX_Syn1 enriched	Camk2a-CX-P3-vs-CX-CONTROL	0.244068	0.0293016	Gad2-CX-P3-vs-CX-CONTROL	0.228897	0.0423701	Syn1-CX-P3-vs-CX-CONTROL	0.235735	0.026533	Camk2a-CX-P3-vs-Gad2-CX-P3	0.0151716	1	Camk2a-CX-P3-vs-Syn1-CX-P3	0.00833335	1	Gad2-CX-P3-vs-Syn1-CX-P3	-0.00683821	1	NA	NA	NA
P11499	Hsp90ab1	CX_Syn1 enriched	Camk2a-CX-P3-vs-CX-CONTROL	0.175877	0.0606313	Gad2-CX-P3-vs-CX-CONTROL	0.383145	3.80504e-05	Syn1-CX-P3-vs-CX-CONTROL	0.210236	0.0187107	Camk2a-CX-P3-vs-Gad2-CX-P3	-0.207268	0.124861	Camk2a-CX-P3-vs-Syn1-CX-P3	-0.0343593	1	Gad2-CX-P3-vs-Syn1-CX-P3	0.172909	0.236015	NA	NA	NA
P11627	L1cam	CX_Syn1 enriched	Camk2a-CX-P3-vs-CX-CONTROL	0.167611	0.148394	Gad2-CX-P3-vs-CX-CONTROL	0.0143434	1	Syn1-CX-P3-vs-CX-CONTROL	0.273199	0.0164629	Camk2a-CX-P3-vs-Gad2-CX-P3	0.153267	0.328328	Camk2a-CX-P3-vs-Syn1-CX-P3	-0.105588	1	Gad2-CX-P3-vs-Syn1-CX-P3	-0.258855	0.160275	NA	NA	NA
P11798	Camk2a	CX_Syn1 enriched	Camk2a-CX-P3-vs-CX-CONTROL	0.408222	0.001391	Gad2-CX-P3-vs-CX-CONTROL	-0.340283	0.00697926	Syn1-CX-P3-vs-CX-CONTROL	0.211774	0.0678494	Camk2a-CX-P3-vs-Gad2-CX-P3	0.748505	1.20667e-05	Camk2a-CX-P3-vs-Syn1-CX-P3	0.196448	0.434786	Gad2-CX-P3-vs-Syn1-CX-P3	-0.552057	0.00200303	NA	NA	NA
P12658	Calb1	CX_Syn1 enriched	Camk2a-CX-P3-vs-CX-CONTROL	0.0359845	1	Gad2-CX-P3-vs-CX-CONTROL	1.0364	9.66285e-08	Syn1-CX-P3-vs-CX-CONTROL	0.382673	0.0357722	Camk2a-CX-P3-vs-Gad2-CX-P3	-1.00041	0.00012064	Camk2a-CX-P3-vs-Syn1-CX-P3	-0.346688	0.399725	Gad2-CX-P3-vs-Syn1-CX-P3	0.653726	0.0212856	NA	NA	NA
P13595	Ncam1	CX_Syn1 enriched	Camk2a-CX-P3-vs-CX-CONTROL	0.153248	0.0759794	Gad2-CX-P3-vs-CX-CONTROL	0.0843006	1	Syn1-CX-P3-vs-CX-CONTROL	0.174772	0.031287	Camk2a-CX-P3-vs-Gad2-CX-P3	0.0689478	1	Camk2a-CX-P3-vs-Syn1-CX-P3	-0.0215234	1	Gad2-CX-P3-vs-Syn1-CX-P3	-0.0904712	1	NA	NA	NA
P14094	Atp1b1	CX_Syn1 enriched	Camk2a-CX-P3-vs-CX-CONTROL	0.248788	0.00151689	Gad2-CX-P3-vs-CX-CONTROL	0.395886	3.19154e-07	Syn1-CX-P3-vs-CX-CONTROL	0.287932	0.000144212	Camk2a-CX-P3-vs-Gad2-CX-P3	-0.147098	0.179915	Camk2a-CX-P3-vs-Syn1-CX-P3	-0.0391438	1	Gad2-CX-P3-vs-Syn1-CX-P3	0.107954	1	NA	NA	NA
P14873	Map1b	CX_Syn1 enriched	Camk2a-CX-P3-vs-CX-CONTROL	0.154969	0.23048	Gad2-CX-P3-vs-CX-CONTROL	0.131845	1	Syn1-CX-P3-vs-CX-CONTROL	0.288709	0.0246134	Camk2a-CX-P3-vs-Gad2-CX-P3	0.0231237	1	Camk2a-CX-P3-vs-Syn1-CX-P3	-0.13374	1	Gad2-CX-P3-vs-Syn1-CX-P3	-0.156864	0.388972	NA	NA	NA
P15388	Kcnc1	CX_Syn1 enriched	Camk2a-CX-P3-vs-CX-CONTROL	-0.388437	0.0614797	Gad2-CX-P3-vs-CX-CONTROL	1.39549	5.91188e-11	Syn1-CX-P3-vs-CX-CONTROL	0.625721	0.00201916	Camk2a-CX-P3-vs-Gad2-CX-P3	-1.78392	4.59537e-10	Camk2a-CX-P3-vs-Syn1-CX-P3	-1.01416	0.00262329	Gad2-CX-P3-vs-Syn1-CX-P3	0.769766	0.0127039	NA	NA	NA
P16054	Prkce	CX_Syn1 enriched	Camk2a-CX-P3-vs-CX-CONTROL	0.276164	0.0392192	Gad2-CX-P3-vs-CX-CONTROL	-0.0458591	1	Syn1-CX-P3-vs-CX-CONTROL	0.386721	0.00329911	Camk2a-CX-P3-vs-Gad2-CX-P3	0.322023	0.0935688	Camk2a-CX-P3-vs-Syn1-CX-P3	-0.110558	1	Gad2-CX-P3-vs-Syn1-CX-P3	-0.432581	0.0329179	NA	NA	NA
P17426	Ap2a1	CX_Syn1 enriched	Camk2a-CX-P3-vs-CX-CONTROL	0.207911	0.0903924	Gad2-CX-P3-vs-CX-CONTROL	0.271395	0.0285326	Syn1-CX-P3-vs-CX-CONTROL	0.345101	0.00396901	Camk2a-CX-P3-vs-Gad2-CX-P3	-0.0634838	1	Camk2a-CX-P3-vs-Syn1-CX-P3	-0.13719	1	Gad2-CX-P3-vs-Syn1-CX-P3	-0.0737063	1	NA	NA	NA
P17427	Ap2a2	CX_Syn1 enriched	Camk2a-CX-P3-vs-CX-CONTROL	0.247406	0.0229754	Gad2-CX-P3-vs-CX-CONTROL	0.234349	0.0306782	Syn1-CX-P3-vs-CX-CONTROL	0.351934	0.000871163	Camk2a-CX-P3-vs-Gad2-CX-P3	0.0130566	1	Camk2a-CX-P3-vs-Syn1-CX-P3	-0.104528	1	Gad2-CX-P3-vs-Syn1-CX-P3	-0.117585	1	NA	NA	NA
P18872	Gnao1	CX_Syn1 enriched	Camk2a-CX-P3-vs-CX-CONTROL	0.211649	0.0216932	Gad2-CX-P3-vs-CX-CONTROL	-0.0305575	1	Syn1-CX-P3-vs-CX-CONTROL	0.186432	0.0307807	Camk2a-CX-P3-vs-Gad2-CX-P3	0.242206	0.0682859	Camk2a-CX-P3-vs-Syn1-CX-P3	0.0252166	1	Gad2-CX-P3-vs-Syn1-CX-P3	-0.21699	0.12907	NA	NA	NA
P22723	Gabrg2	CX_Syn1 enriched	Camk2a-CX-P3-vs-CX-CONTROL	-0.0356751	1	Gad2-CX-P3-vs-CX-CONTROL	1.17936	8.34003e-07	Syn1-CX-P3-vs-CX-CONTROL	0.614401	0.00808094	Camk2a-CX-P3-vs-Gad2-CX-P3	-1.21503	0.000187655	Camk2a-CX-P3-vs-Syn1-CX-P3	-0.650076	0.294227	Gad2-CX-P3-vs-Syn1-CX-P3	0.564957	0.127618	NA	NA	NA
P23818	Gria1	CX_Syn1 enriched	Camk2a-CX-P3-vs-CX-CONTROL	0.461978	0.00268931	Gad2-CX-P3-vs-CX-CONTROL	-0.0881667	1	Syn1-CX-P3-vs-CX-CONTROL	0.31198	0.0313883	Camk2a-CX-P3-vs-Gad2-CX-P3	0.550145	0.0111765	Camk2a-CX-P3-vs-Syn1-CX-P3	0.149998	0.486357	Gad2-CX-P3-vs-Syn1-CX-P3	-0.400147	0.0919745	NA	NA	NA
P23819	Gria2	CX_Syn1 enriched	Camk2a-CX-P3-vs-CX-CONTROL	0.580442	0.000126293	Gad2-CX-P3-vs-CX-CONTROL	-0.327317	0.0303818	Syn1-CX-P3-vs-CX-CONTROL	0.297958	0.0351315	Camk2a-CX-P3-vs-Gad2-CX-P3	0.907759	5.75214e-06	Camk2a-CX-P3-vs-Syn1-CX-P3	0.282484	0.396713	Gad2-CX-P3-vs-Syn1-CX-P3	-0.625275	0.00303891	NA	NA	NA
P26638	Sars1	CX_Syn1 enriched	Camk2a-CX-P3-vs-CX-CONTROL	0.232953	0.0564654	Gad2-CX-P3-vs-CX-CONTROL	0.341529	0.00545905	Syn1-CX-P3-vs-CX-CONTROL	0.354802	0.00284931	Camk2a-CX-P3-vs-Gad2-CX-P3	-0.108575	1	Camk2a-CX-P3-vs-Syn1-CX-P3	-0.121849	1	Gad2-CX-P3-vs-Syn1-CX-P3	-0.0132738	1	NA	NA	NA
P27612	Plaa	CX_Syn1 enriched	Camk2a-CX-P3-vs-CX-CONTROL	0.207187	0.119727	Gad2-CX-P3-vs-CX-CONTROL	0.439447	0.00111886	Syn1-CX-P3-vs-CX-CONTROL	0.267444	0.034673	Camk2a-CX-P3-vs-Gad2-CX-P3	-0.23226	0.215612	Camk2a-CX-P3-vs-Syn1-CX-P3	-0.0602575	1	Gad2-CX-P3-vs-Syn1-CX-P3	0.172002	0.365329	NA	NA	NA
P28652	Camk2b	CX_Syn1 enriched	Camk2a-CX-P3-vs-CX-CONTROL	0.256161	0.0354199	Gad2-CX-P3-vs-CX-CONTROL	-0.144569	0.216094	Syn1-CX-P3-vs-CX-CONTROL	0.287623	0.0136725	Camk2a-CX-P3-vs-Gad2-CX-P3	0.40073	0.0210564	Camk2a-CX-P3-vs-Syn1-CX-P3	-0.0314624	1	Gad2-CX-P3-vs-Syn1-CX-P3	-0.432193	0.0159265	NA	NA	NA
P28656	Nap1l1	CX_Syn1 enriched	Camk2a-CX-P3-vs-CX-CONTROL	0.176192	0.148394	Gad2-CX-P3-vs-CX-CONTROL	-0.0315966	1	Syn1-CX-P3-vs-CX-CONTROL	0.274668	0.0207536	Camk2a-CX-P3-vs-Gad2-CX-P3	0.207789	0.225707	Camk2a-CX-P3-vs-Syn1-CX-P3	-0.0984756	1	Gad2-CX-P3-vs-Syn1-CX-P3	-0.306264	0.114622	NA	NA	NA
P28663	Napb	CX_Syn1 enriched	Camk2a-CX-P3-vs-CX-CONTROL	0.272986	0.0210607	Gad2-CX-P3-vs-CX-CONTROL	0.167972	0.142681	Syn1-CX-P3-vs-CX-CONTROL	0.253162	0.0230594	Camk2a-CX-P3-vs-Gad2-CX-P3	0.105014	1	Camk2a-CX-P3-vs-Syn1-CX-P3	0.0198237	1	Gad2-CX-P3-vs-Syn1-CX-P3	-0.0851903	1	NA	NA	NA
P28738	Kif5c	CX_Syn1 enriched	Camk2a-CX-P3-vs-CX-CONTROL	0.294849	0.0252359	Gad2-CX-P3-vs-CX-CONTROL	0.354358	0.00713276	Syn1-CX-P3-vs-CX-CONTROL	0.380293	0.00285875	Camk2a-CX-P3-vs-Gad2-CX-P3	-0.0595088	1	Camk2a-CX-P3-vs-Syn1-CX-P3	-0.0854444	1	Gad2-CX-P3-vs-Syn1-CX-P3	-0.0259356	1	NA	NA	NA
P28740	Kif2a	CX_Syn1 enriched	Camk2a-CX-P3-vs-CX-CONTROL	0.126668	1	Gad2-CX-P3-vs-CX-CONTROL	0.292107	0.00768647	Syn1-CX-P3-vs-CX-CONTROL	0.276807	0.00870171	Camk2a-CX-P3-vs-Gad2-CX-P3	-0.165439	0.262003	Camk2a-CX-P3-vs-Syn1-CX-P3	-0.150139	0.452933	Gad2-CX-P3-vs-Syn1-CX-P3	0.0153008	1	NA	NA	NA
P30416	Fkbp4	CX_Syn1 enriched	Camk2a-CX-P3-vs-CX-CONTROL	-0.0394709	1	Gad2-CX-P3-vs-CX-CONTROL	0.44722	0.000493668	Syn1-CX-P3-vs-CX-CONTROL	0.300112	0.0148605	Camk2a-CX-P3-vs-Gad2-CX-P3	-0.486691	0.00780512	Camk2a-CX-P3-vs-Syn1-CX-P3	-0.339583	0.300852	Gad2-CX-P3-vs-Syn1-CX-P3	0.147108	0.393343	NA	NA	NA
P30999	Ctnnd1	CX_Syn1 enriched	Camk2a-CX-P3-vs-CX-CONTROL	0.270808	0.0481267	Gad2-CX-P3-vs-CX-CONTROL	-0.0365605	1	Syn1-CX-P3-vs-CX-CONTROL	0.282637	0.0297231	Camk2a-CX-P3-vs-Gad2-CX-P3	0.307369	0.11943	Camk2a-CX-P3-vs-Syn1-CX-P3	-0.0118294	1	Gad2-CX-P3-vs-Syn1-CX-P3	-0.319198	0.13616	NA	NA	NA
P31648	Slc6a1	CX_Syn1 enriched	Camk2a-CX-P3-vs-CX-CONTROL	-0.668385	0.0171592	Gad2-CX-P3-vs-CX-CONTROL	1.44947	2.23952e-07	Syn1-CX-P3-vs-CX-CONTROL	0.4757	0.0663094	Camk2a-CX-P3-vs-Gad2-CX-P3	-2.11785	2.88123e-08	Camk2a-CX-P3-vs-Syn1-CX-P3	-1.14408	0.0202316	Gad2-CX-P3-vs-Syn1-CX-P3	0.973767	0.0181482	NA	NA	NA
P31938	Map2k1	CX_Syn1 enriched	Camk2a-CX-P3-vs-CX-CONTROL	0.208958	0.100529	Gad2-CX-P3-vs-CX-CONTROL	-0.0336314	1	Syn1-CX-P3-vs-CX-CONTROL	0.260948	0.0309418	Camk2a-CX-P3-vs-Gad2-CX-P3	0.242589	0.183497	Camk2a-CX-P3-vs-Syn1-CX-P3	-0.0519908	1	Gad2-CX-P3-vs-Syn1-CX-P3	-0.29458	0.140827	NA	NA	NA
P32037	Slc2a3	CX_Syn1 enriched	Camk2a-CX-P3-vs-CX-CONTROL	0.242691	0.0202509	Gad2-CX-P3-vs-CX-CONTROL	0.117711	1	Syn1-CX-P3-vs-CX-CONTROL	0.199859	0.0418602	Camk2a-CX-P3-vs-Gad2-CX-P3	0.12498	1	Camk2a-CX-P3-vs-Syn1-CX-P3	0.042832	1	Gad2-CX-P3-vs-Syn1-CX-P3	-0.0821484	1	NA	NA	NA
P32921	Wars1	CX_Syn1 enriched	Camk2a-CX-P3-vs-CX-CONTROL	0.147422	0.333983	Gad2-CX-P3-vs-CX-CONTROL	0.164569	0.281659	Syn1-CX-P3-vs-CX-CONTROL	0.311056	0.0402039	Camk2a-CX-P3-vs-Gad2-CX-P3	-0.017147	1	Camk2a-CX-P3-vs-Syn1-CX-P3	-0.163634	0.482388	Gad2-CX-P3-vs-Syn1-CX-P3	-0.146487	0.467061	NA	NA	NA
P33173	Kif1a	CX_Syn1 enriched	Camk2a-CX-P3-vs-CX-CONTROL	0.321526	0.00660801	Gad2-CX-P3-vs-CX-CONTROL	0.3276	0.00545905	Syn1-CX-P3-vs-CX-CONTROL	0.359438	0.00170862	Camk2a-CX-P3-vs-Gad2-CX-P3	-0.00607444	1	Camk2a-CX-P3-vs-Syn1-CX-P3	-0.0379125	1	Gad2-CX-P3-vs-Syn1-CX-P3	-0.031838	1	NA	NA	NA
P34022	Ranbp1	CX_Syn1 enriched	Camk2a-CX-P3-vs-CX-CONTROL	0.290297	0.00246762	Gad2-CX-P3-vs-CX-CONTROL	0.388416	4.63319e-05	Syn1-CX-P3-vs-CX-CONTROL	0.295624	0.00160469	Camk2a-CX-P3-vs-Gad2-CX-P3	-0.0981197	1	Camk2a-CX-P3-vs-Syn1-CX-P3	-0.00532699	1	Gad2-CX-P3-vs-Syn1-CX-P3	0.0927927	1	NA	NA	NA
P35438	Grin1	CX_Syn1 enriched	Camk2a-CX-P3-vs-CX-CONTROL	0.452847	0.00184552	Gad2-CX-P3-vs-CX-CONTROL	-0.204322	0.148524	Syn1-CX-P3-vs-CX-CONTROL	0.287915	0.0341273	Camk2a-CX-P3-vs-Gad2-CX-P3	0.657169	0.00106446	Camk2a-CX-P3-vs-Syn1-CX-P3	0.164932	0.460563	Gad2-CX-P3-vs-Syn1-CX-P3	-0.492237	0.0210967	NA	NA	NA
P35585	Ap1m1	CX_Syn1 enriched	Camk2a-CX-P3-vs-CX-CONTROL	0.312629	0.0143842	Gad2-CX-P3-vs-CX-CONTROL	0.240614	0.0590293	Syn1-CX-P3-vs-CX-CONTROL	0.264189	0.0276513	Camk2a-CX-P3-vs-Gad2-CX-P3	0.0720153	1	Camk2a-CX-P3-vs-Syn1-CX-P3	0.0484396	1	Gad2-CX-P3-vs-Syn1-CX-P3	-0.0235758	1	NA	NA	NA
P36916	Gnl1	CX_Syn1 enriched	Camk2a-CX-P3-vs-CX-CONTROL	0.411226	0.00317388	Gad2-CX-P3-vs-CX-CONTROL	0.126863	1	Syn1-CX-P3-vs-CX-CONTROL	0.281852	0.0307676	Camk2a-CX-P3-vs-Gad2-CX-P3	0.284364	0.152626	Camk2a-CX-P3-vs-Syn1-CX-P3	0.129375	1	Gad2-CX-P3-vs-Syn1-CX-P3	-0.154989	0.40009	NA	NA	NA
P39053	Dnm1	CX_Syn1 enriched	Camk2a-CX-P3-vs-CX-CONTROL	0.305745	0.00169662	Gad2-CX-P3-vs-CX-CONTROL	0.303958	0.00179818	Syn1-CX-P3-vs-CX-CONTROL	0.372947	9.31185e-05	Camk2a-CX-P3-vs-Gad2-CX-P3	0.00178745	1	Camk2a-CX-P3-vs-Syn1-CX-P3	-0.0672024	1	Gad2-CX-P3-vs-Syn1-CX-P3	-0.0689898	1	NA	NA	NA
P42859	Htt	CX_Syn1 enriched	Camk2a-CX-P3-vs-CX-CONTROL	0.233139	0.116564	Gad2-CX-P3-vs-CX-CONTROL	0.221188	0.136853	Syn1-CX-P3-vs-CX-CONTROL	0.300345	0.0345089	Camk2a-CX-P3-vs-Gad2-CX-P3	0.0119512	1	Camk2a-CX-P3-vs-Syn1-CX-P3	-0.0672059	1	Gad2-CX-P3-vs-Syn1-CX-P3	-0.079157	1	NA	NA	NA
P42932	Cct8	CX_Syn1 enriched	Camk2a-CX-P3-vs-CX-CONTROL	0.166667	0.068906	Gad2-CX-P3-vs-CX-CONTROL	0.325862	0.000404017	Syn1-CX-P3-vs-CX-CONTROL	0.221549	0.0122695	Camk2a-CX-P3-vs-Gad2-CX-P3	-0.159195	0.21188	Camk2a-CX-P3-vs-Syn1-CX-P3	-0.0548824	1	Gad2-CX-P3-vs-Syn1-CX-P3	0.104312	1	NA	NA	NA
P46096	Syt1	CX_Syn1 enriched	Camk2a-CX-P3-vs-CX-CONTROL	0.284174	0.00646494	Gad2-CX-P3-vs-CX-CONTROL	0.106485	1	Syn1-CX-P3-vs-CX-CONTROL	0.261933	0.00857232	Camk2a-CX-P3-vs-Gad2-CX-P3	0.177689	0.216022	Camk2a-CX-P3-vs-Syn1-CX-P3	0.0222412	1	Gad2-CX-P3-vs-Syn1-CX-P3	-0.155448	0.314629	NA	NA	NA
P46097	Syt2	CX_Syn1 enriched	Camk2a-CX-P3-vs-CX-CONTROL	-0.356729	0.0452394	Gad2-CX-P3-vs-CX-CONTROL	1.45239	5.10147e-14	Syn1-CX-P3-vs-CX-CONTROL	0.478282	0.00641667	Camk2a-CX-P3-vs-Gad2-CX-P3	-1.80912	1.29156e-13	Camk2a-CX-P3-vs-Syn1-CX-P3	-0.835012	0.00402649	Gad2-CX-P3-vs-Syn1-CX-P3	0.97411	7.8074e-05	NA	NA	NA
P46460	Nsf	CX_Syn1 enriched	Camk2a-CX-P3-vs-CX-CONTROL	0.251208	0.00523977	Gad2-CX-P3-vs-CX-CONTROL	0.193951	0.0306944	Syn1-CX-P3-vs-CX-CONTROL	0.308373	0.000456526	Camk2a-CX-P3-vs-Gad2-CX-P3	0.0572568	1	Camk2a-CX-P3-vs-Syn1-CX-P3	-0.0571655	1	Gad2-CX-P3-vs-Syn1-CX-P3	-0.114422	1	NA	NA	NA
P47754	Capza2	CX_Syn1 enriched	Camk2a-CX-P3-vs-CX-CONTROL	0.315472	0.00236868	Gad2-CX-P3-vs-CX-CONTROL	-0.101448	1	Syn1-CX-P3-vs-CX-CONTROL	0.220048	0.0249092	Camk2a-CX-P3-vs-Gad2-CX-P3	0.41692	0.00408909	Camk2a-CX-P3-vs-Syn1-CX-P3	0.0954234	1	Gad2-CX-P3-vs-Syn1-CX-P3	-0.321497	0.0386077	NA	NA	NA
P47809	Map2k4	CX_Syn1 enriched	Camk2a-CX-P3-vs-CX-CONTROL	0.2289	0.214986	Gad2-CX-P3-vs-CX-CONTROL	0.169889	0.337169	Syn1-CX-P3-vs-CX-CONTROL	0.403193	0.026845	Camk2a-CX-P3-vs-Gad2-CX-P3	0.059011	1	Camk2a-CX-P3-vs-Syn1-CX-P3	-0.174293	0.501356	Gad2-CX-P3-vs-Syn1-CX-P3	-0.233304	0.374715	NA	NA	NA
P47941	Crkl	CX_Syn1 enriched	Camk2a-CX-P3-vs-CX-CONTROL	-0.0493308	1	Gad2-CX-P3-vs-CX-CONTROL	0.512258	0.000207194	Syn1-CX-P3-vs-CX-CONTROL	0.292353	0.0258986	Camk2a-CX-P3-vs-Gad2-CX-P3	-0.561589	0.00404328	Camk2a-CX-P3-vs-Syn1-CX-P3	-0.341684	0.341712	Gad2-CX-P3-vs-Syn1-CX-P3	0.219905	0.291534	NA	NA	NA
P48318	Gad1	CX_Syn1 enriched	Camk2a-CX-P3-vs-CX-CONTROL	-0.367924	0.0131075	Gad2-CX-P3-vs-CX-CONTROL	1.77893	5.10147e-14	Syn1-CX-P3-vs-CX-CONTROL	0.614141	1.943e-05	Camk2a-CX-P3-vs-Gad2-CX-P3	-2.14686	7.74936e-14	Camk2a-CX-P3-vs-Syn1-CX-P3	-0.982065	5.46425e-06	Gad2-CX-P3-vs-Syn1-CX-P3	1.16479	4.8575e-09	NA	NA	NA
P48320	Gad2	CX_Syn1 enriched	Camk2a-CX-P3-vs-CX-CONTROL	-0.42731	0.0351213	Gad2-CX-P3-vs-CX-CONTROL	1.85002	5.10147e-14	Syn1-CX-P3-vs-CX-CONTROL	0.6248	0.00176204	Camk2a-CX-P3-vs-Gad2-CX-P3	-2.27733	7.74936e-14	Camk2a-CX-P3-vs-Syn1-CX-P3	-1.05211	0.000902039	Gad2-CX-P3-vs-Syn1-CX-P3	1.22522	1.29226e-05	NA	NA	NA
P48428	Tbca	CX_Syn1 enriched	Camk2a-CX-P3-vs-CX-CONTROL	0.364109	0.00659066	Gad2-CX-P3-vs-CX-CONTROL	0.628574	1.94938e-06	Syn1-CX-P3-vs-CX-CONTROL	0.324745	0.0110408	Camk2a-CX-P3-vs-Gad2-CX-P3	-0.264465	0.164257	Camk2a-CX-P3-vs-Syn1-CX-P3	0.0393637	1	Gad2-CX-P3-vs-Syn1-CX-P3	0.303828	0.141049	NA	NA	NA
P48722	Hspa4l	CX_Syn1 enriched	Camk2a-CX-P3-vs-CX-CONTROL	0.194802	0.0411305	Gad2-CX-P3-vs-CX-CONTROL	0.360922	0.000143453	Syn1-CX-P3-vs-CX-CONTROL	0.336331	0.000310154	Camk2a-CX-P3-vs-Gad2-CX-P3	-0.16612	0.21188	Camk2a-CX-P3-vs-Syn1-CX-P3	-0.141529	0.443066	Gad2-CX-P3-vs-Syn1-CX-P3	0.0245912	1	NA	NA	NA
P50153	Gng4	CX_Syn1 enriched	Camk2a-CX-P3-vs-CX-CONTROL	0.154269	0.571154	Gad2-CX-P3-vs-CX-CONTROL	0.158632	0.547965	Syn1-CX-P3-vs-CX-CONTROL	0.582465	0.0403454	Camk2a-CX-P3-vs-Gad2-CX-P3	-0.00436324	1	Camk2a-CX-P3-vs-Syn1-CX-P3	-0.428195	0.45063	Gad2-CX-P3-vs-Syn1-CX-P3	-0.423832	0.344794	NA	NA	NA
P50516	Atp6v1a	CX_Syn1 enriched	Camk2a-CX-P3-vs-CX-CONTROL	0.309806	0.00022671	Gad2-CX-P3-vs-CX-CONTROL	0.225053	0.00650203	Syn1-CX-P3-vs-CX-CONTROL	0.311387	0.000107229	Camk2a-CX-P3-vs-Gad2-CX-P3	0.0847538	1	Camk2a-CX-P3-vs-Syn1-CX-P3	-0.00158092	1	Gad2-CX-P3-vs-Syn1-CX-P3	-0.0863348	1	NA	NA	NA
P50518	Atp6v1e1	CX_Syn1 enriched	Camk2a-CX-P3-vs-CX-CONTROL	0.440931	7.65382e-06	Gad2-CX-P3-vs-CX-CONTROL	0.34366	0.000301115	Syn1-CX-P3-vs-CX-CONTROL	0.320472	0.000583984	Camk2a-CX-P3-vs-Gad2-CX-P3	0.0972709	1	Camk2a-CX-P3-vs-Syn1-CX-P3	0.120459	1	Gad2-CX-P3-vs-Syn1-CX-P3	0.0231884	1	NA	NA	NA
P51863	Atp6v0d1	CX_Syn1 enriched	Camk2a-CX-P3-vs-CX-CONTROL	0.317126	0.024453	Gad2-CX-P3-vs-CX-CONTROL	0.247784	0.0805584	Syn1-CX-P3-vs-CX-CONTROL	0.268695	0.0432743	Camk2a-CX-P3-vs-Gad2-CX-P3	0.0693418	1	Camk2a-CX-P3-vs-Syn1-CX-P3	0.0484309	1	Gad2-CX-P3-vs-Syn1-CX-P3	-0.0209108	1	NA	NA	NA
P52480	Pkm	CX_Syn1 enriched	Camk2a-CX-P3-vs-CX-CONTROL	0.261744	0.0258666	Gad2-CX-P3-vs-CX-CONTROL	0.66056	2.35718e-08	Syn1-CX-P3-vs-CX-CONTROL	0.356734	0.00182159	Camk2a-CX-P3-vs-Gad2-CX-P3	-0.398816	0.0171499	Camk2a-CX-P3-vs-Syn1-CX-P3	-0.0949903	1	Gad2-CX-P3-vs-Syn1-CX-P3	0.303825	0.0952308	NA	NA	NA
P53810	Pitpna	CX_Syn1 enriched	Camk2a-CX-P3-vs-CX-CONTROL	0.200448	0.126285	Gad2-CX-P3-vs-CX-CONTROL	0.363821	0.00730259	Syn1-CX-P3-vs-CX-CONTROL	0.322591	0.0129719	Camk2a-CX-P3-vs-Gad2-CX-P3	-0.163372	0.349736	Camk2a-CX-P3-vs-Syn1-CX-P3	-0.122143	1	Gad2-CX-P3-vs-Syn1-CX-P3	0.0412294	1	NA	NA	NA
P54227	Stmn1	CX_Syn1 enriched	Camk2a-CX-P3-vs-CX-CONTROL	0.33821	0.0028909	Gad2-CX-P3-vs-CX-CONTROL	-0.0382077	1	Syn1-CX-P3-vs-CX-CONTROL	0.348085	0.00150535	Camk2a-CX-P3-vs-Gad2-CX-P3	0.376418	0.019452	Camk2a-CX-P3-vs-Syn1-CX-P3	-0.00987477	1	Gad2-CX-P3-vs-Syn1-CX-P3	-0.386293	0.0201394	NA	NA	NA
P54728	Rad23b	CX_Syn1 enriched	Camk2a-CX-P3-vs-CX-CONTROL	0.302106	0.0132754	Gad2-CX-P3-vs-CX-CONTROL	0.321254	0.00854743	Syn1-CX-P3-vs-CX-CONTROL	0.36314	0.00226354	Camk2a-CX-P3-vs-Gad2-CX-P3	-0.0191478	1	Camk2a-CX-P3-vs-Syn1-CX-P3	-0.0610337	1	Gad2-CX-P3-vs-Syn1-CX-P3	-0.0418859	1	NA	NA	NA
P56371	Rab4a	CX_Syn1 enriched	Camk2a-CX-P3-vs-CX-CONTROL	0.227711	0.11356	Gad2-CX-P3-vs-CX-CONTROL	0.0757342	1	Syn1-CX-P3-vs-CX-CONTROL	0.403054	0.00504034	Camk2a-CX-P3-vs-Gad2-CX-P3	0.151977	0.408098	Camk2a-CX-P3-vs-Syn1-CX-P3	-0.175343	0.458311	Gad2-CX-P3-vs-Syn1-CX-P3	-0.327319	0.149246	NA	NA	NA
P56399	Usp5	CX_Syn1 enriched	Camk2a-CX-P3-vs-CX-CONTROL	0.144157	0.157319	Gad2-CX-P3-vs-CX-CONTROL	0.12907	1	Syn1-CX-P3-vs-CX-CONTROL	0.252341	0.0117453	Camk2a-CX-P3-vs-Gad2-CX-P3	0.0150869	1	Camk2a-CX-P3-vs-Syn1-CX-P3	-0.108184	1	Gad2-CX-P3-vs-Syn1-CX-P3	-0.123271	1	NA	NA	NA
P56812	Pdcd5	CX_Syn1 enriched	Camk2a-CX-P3-vs-CX-CONTROL	0.121379	1	Gad2-CX-P3-vs-CX-CONTROL	0.424916	0.00149126	Syn1-CX-P3-vs-CX-CONTROL	0.345496	0.00780403	Camk2a-CX-P3-vs-Gad2-CX-P3	-0.303537	0.118178	Camk2a-CX-P3-vs-Syn1-CX-P3	-0.224117	0.421779	Gad2-CX-P3-vs-Syn1-CX-P3	0.0794197	1	NA	NA	NA
P57746	Atp6v1d	CX_Syn1 enriched	Camk2a-CX-P3-vs-CX-CONTROL	0.223804	0.0648797	Gad2-CX-P3-vs-CX-CONTROL	0.348067	0.00394513	Syn1-CX-P3-vs-CX-CONTROL	0.340146	0.00357356	Camk2a-CX-P3-vs-Gad2-CX-P3	-0.124264	1	Camk2a-CX-P3-vs-Syn1-CX-P3	-0.116342	1	Gad2-CX-P3-vs-Syn1-CX-P3	0.00792161	1	NA	NA	NA
P58389	Ptpa	CX_Syn1 enriched	Camk2a-CX-P3-vs-CX-CONTROL	0.0844873	1	Gad2-CX-P3-vs-CX-CONTROL	0.432136	0.00145531	Syn1-CX-P3-vs-CX-CONTROL	0.286521	0.0263071	Camk2a-CX-P3-vs-Gad2-CX-P3	-0.347649	0.0765557	Camk2a-CX-P3-vs-Syn1-CX-P3	-0.202033	0.443066	Gad2-CX-P3-vs-Syn1-CX-P3	0.145616	0.411715	NA	NA	NA
P58404	Strn4	CX_Syn1 enriched	Camk2a-CX-P3-vs-CX-CONTROL	0.244806	0.0775559	Gad2-CX-P3-vs-CX-CONTROL	-0.0227318	1	Syn1-CX-P3-vs-CX-CONTROL	0.296877	0.0262961	Camk2a-CX-P3-vs-Gad2-CX-P3	0.267538	0.173039	Camk2a-CX-P3-vs-Syn1-CX-P3	-0.0520709	1	Gad2-CX-P3-vs-Syn1-CX-P3	-0.319609	0.140529	NA	NA	NA
P59281	Arhgap39	CX_Syn1 enriched	Camk2a-CX-P3-vs-CX-CONTROL	0.172761	0.412904	Gad2-CX-P3-vs-CX-CONTROL	0.118603	1	Syn1-CX-P3-vs-CX-CONTROL	0.50681	0.0215835	Camk2a-CX-P3-vs-Gad2-CX-P3	0.0541583	1	Camk2a-CX-P3-vs-Syn1-CX-P3	-0.334048	0.443066	Gad2-CX-P3-vs-Syn1-CX-P3	-0.388207	0.274436	NA	NA	NA
P59644	Inpp5j	CX_Syn1 enriched	Camk2a-CX-P3-vs-CX-CONTROL	-0.211559	0.258084	Gad2-CX-P3-vs-CX-CONTROL	1.31262	8.26099e-11	Syn1-CX-P3-vs-CX-CONTROL	0.61166	0.00144809	Camk2a-CX-P3-vs-Gad2-CX-P3	-1.52418	1.38013e-08	Camk2a-CX-P3-vs-Syn1-CX-P3	-0.823219	0.0143848	Gad2-CX-P3-vs-Syn1-CX-P3	0.700964	0.0144582	NA	NA	NA
P59823	Il1rapl1	CX_Syn1 enriched	Camk2a-CX-P3-vs-CX-CONTROL	0.372507	0.0707133	Gad2-CX-P3-vs-CX-CONTROL	-0.336335	0.130829	Syn1-CX-P3-vs-CX-CONTROL	0.345201	0.0737116	Camk2a-CX-P3-vs-Gad2-CX-P3	0.708842	0.0213919	Camk2a-CX-P3-vs-Syn1-CX-P3	0.0273057	1	Gad2-CX-P3-vs-Syn1-CX-P3	-0.681537	0.0387037	NA	NA	NA
P60469	Ppfia3	CX_Syn1 enriched	Camk2a-CX-P3-vs-CX-CONTROL	0.448189	6.3237e-05	Gad2-CX-P3-vs-CX-CONTROL	-0.0488406	1	Syn1-CX-P3-vs-CX-CONTROL	0.294045	0.00622761	Camk2a-CX-P3-vs-Gad2-CX-P3	0.497029	0.00106446	Camk2a-CX-P3-vs-Syn1-CX-P3	0.154144	0.446811	Gad2-CX-P3-vs-Syn1-CX-P3	-0.342885	0.0379172	NA	NA	NA
P60521	Gabarapl2	CX_Syn1 enriched	Camk2a-CX-P3-vs-CX-CONTROL	0.104166	1	Gad2-CX-P3-vs-CX-CONTROL	0.399274	0.00685545	Syn1-CX-P3-vs-CX-CONTROL	0.304289	0.0281976	Camk2a-CX-P3-vs-Gad2-CX-P3	-0.295108	0.157372	Camk2a-CX-P3-vs-Syn1-CX-P3	-0.200123	0.452933	Gad2-CX-P3-vs-Syn1-CX-P3	0.0949848	1	NA	NA	NA
P60755	Mdga2	CX_Syn1 enriched	Camk2a-CX-P3-vs-CX-CONTROL	-0.220635	0.348165	Gad2-CX-P3-vs-CX-CONTROL	1.56512	6.91224e-10	Syn1-CX-P3-vs-CX-CONTROL	0.472095	0.0421731	Camk2a-CX-P3-vs-Gad2-CX-P3	-1.78575	1.97025e-07	Camk2a-CX-P3-vs-Syn1-CX-P3	-0.69273	0.294227	Gad2-CX-P3-vs-Syn1-CX-P3	1.09302	0.00208294	NA	NA	NA
P61082	Ube2m	CX_Syn1 enriched	Camk2a-CX-P3-vs-CX-CONTROL	0.353327	0.0152662	Gad2-CX-P3-vs-CX-CONTROL	0.421897	0.00373302	Syn1-CX-P3-vs-CX-CONTROL	0.410024	0.00357356	Camk2a-CX-P3-vs-Gad2-CX-P3	-0.0685707	1	Camk2a-CX-P3-vs-Syn1-CX-P3	-0.0566976	1	Gad2-CX-P3-vs-Syn1-CX-P3	0.0118731	1	NA	NA	NA
P61089	Ube2n	CX_Syn1 enriched	Camk2a-CX-P3-vs-CX-CONTROL	0.330963	0.00165118	Gad2-CX-P3-vs-CX-CONTROL	0.271238	0.00933435	Syn1-CX-P3-vs-CX-CONTROL	0.260905	0.00951706	Camk2a-CX-P3-vs-Gad2-CX-P3	0.059725	1	Camk2a-CX-P3-vs-Syn1-CX-P3	0.0700583	1	Gad2-CX-P3-vs-Syn1-CX-P3	0.0103333	1	NA	NA	NA
P61202	Cops2	CX_Syn1 enriched	Camk2a-CX-P3-vs-CX-CONTROL	0.19187	0.071445	Gad2-CX-P3-vs-CX-CONTROL	0.247399	0.0208778	Syn1-CX-P3-vs-CX-CONTROL	0.325003	0.00182159	Camk2a-CX-P3-vs-Gad2-CX-P3	-0.055529	1	Camk2a-CX-P3-vs-Syn1-CX-P3	-0.133133	1	Gad2-CX-P3-vs-Syn1-CX-P3	-0.0776038	1	NA	NA	NA
P61264	Stx1b	CX_Syn1 enriched	Camk2a-CX-P3-vs-CX-CONTROL	0.288511	0.0165876	Gad2-CX-P3-vs-CX-CONTROL	0.3021	0.0124766	Syn1-CX-P3-vs-CX-CONTROL	0.255656	0.025796	Camk2a-CX-P3-vs-Gad2-CX-P3	-0.0135885	1	Camk2a-CX-P3-vs-Syn1-CX-P3	0.0328552	1	Gad2-CX-P3-vs-Syn1-CX-P3	0.0464436	1	NA	NA	NA
P61294	Rab6b	CX_Syn1 enriched	Camk2a-CX-P3-vs-CX-CONTROL	0.19466	0.260259	Gad2-CX-P3-vs-CX-CONTROL	0.22382	0.200155	Syn1-CX-P3-vs-CX-CONTROL	0.344755	0.0413125	Camk2a-CX-P3-vs-Gad2-CX-P3	-0.0291593	1	Camk2a-CX-P3-vs-Syn1-CX-P3	-0.150094	0.515311	Gad2-CX-P3-vs-Syn1-CX-P3	-0.120935	1	NA	NA	NA
P61961	Ufm1	CX_Syn1 enriched	Camk2a-CX-P3-vs-CX-CONTROL	0.13397	1	Gad2-CX-P3-vs-CX-CONTROL	0.299107	0.0140276	Syn1-CX-P3-vs-CX-CONTROL	0.254532	0.026533	Camk2a-CX-P3-vs-Gad2-CX-P3	-0.165137	0.308818	Camk2a-CX-P3-vs-Syn1-CX-P3	-0.120562	1	Gad2-CX-P3-vs-Syn1-CX-P3	0.0445752	1	NA	NA	NA
P62137	Ppp1ca	CX_Syn1 enriched	Camk2a-CX-P3-vs-CX-CONTROL	0.241116	0.0408824	Gad2-CX-P3-vs-CX-CONTROL	0.0248849	1	Syn1-CX-P3-vs-CX-CONTROL	0.245179	0.0284755	Camk2a-CX-P3-vs-Gad2-CX-P3	0.216231	0.19417	Camk2a-CX-P3-vs-Syn1-CX-P3	-0.00406307	1	Gad2-CX-P3-vs-Syn1-CX-P3	-0.220294	0.231694	NA	NA	NA
P62141	Ppp1cb	CX_Syn1 enriched	Camk2a-CX-P3-vs-CX-CONTROL	0.277079	0.00440452	Gad2-CX-P3-vs-CX-CONTROL	0.080254	1	Syn1-CX-P3-vs-CX-CONTROL	0.21272	0.0204289	Camk2a-CX-P3-vs-Gad2-CX-P3	0.196826	0.155514	Camk2a-CX-P3-vs-Syn1-CX-P3	0.0643596	1	Gad2-CX-P3-vs-Syn1-CX-P3	-0.132466	1	NA	NA	NA
P62484	Abi2	CX_Syn1 enriched	Camk2a-CX-P3-vs-CX-CONTROL	0.35329	0.0434751	Gad2-CX-P3-vs-CX-CONTROL	0.214462	0.202416	Syn1-CX-P3-vs-CX-CONTROL	0.390817	0.0190823	Camk2a-CX-P3-vs-Gad2-CX-P3	0.138829	0.512868	Camk2a-CX-P3-vs-Syn1-CX-P3	-0.037527	1	Gad2-CX-P3-vs-Syn1-CX-P3	-0.176356	0.430789	NA	NA	NA
P62627	Dynlrb1	CX_Syn1 enriched	Camk2a-CX-P3-vs-CX-CONTROL	0.280552	0.0118726	Gad2-CX-P3-vs-CX-CONTROL	0.23025	0.0375506	Syn1-CX-P3-vs-CX-CONTROL	0.320389	0.00284318	Camk2a-CX-P3-vs-Gad2-CX-P3	0.0503018	1	Camk2a-CX-P3-vs-Syn1-CX-P3	-0.039837	1	Gad2-CX-P3-vs-Syn1-CX-P3	-0.0901388	1	NA	NA	NA
P62812	Gabra1	CX_Syn1 enriched	Camk2a-CX-P3-vs-CX-CONTROL	0.347046	0.0324624	Gad2-CX-P3-vs-CX-CONTROL	0.8765	9.03091e-08	Syn1-CX-P3-vs-CX-CONTROL	0.388035	0.0135141	Camk2a-CX-P3-vs-Gad2-CX-P3	-0.529454	0.0217309	Camk2a-CX-P3-vs-Syn1-CX-P3	-0.0409892	1	Gad2-CX-P3-vs-Syn1-CX-P3	0.488465	0.0465062	NA	NA	NA
P62814	Atp6v1b2	CX_Syn1 enriched	Camk2a-CX-P3-vs-CX-CONTROL	0.263073	0.0236732	Gad2-CX-P3-vs-CX-CONTROL	0.317297	0.00682619	Syn1-CX-P3-vs-CX-CONTROL	0.291318	0.00974359	Camk2a-CX-P3-vs-Gad2-CX-P3	-0.0542233	1	Camk2a-CX-P3-vs-Syn1-CX-P3	-0.0282446	1	Gad2-CX-P3-vs-Syn1-CX-P3	0.0259787	1	NA	NA	NA
P62823	Rab3c	CX_Syn1 enriched	Camk2a-CX-P3-vs-CX-CONTROL	0.327701	0.0389248	Gad2-CX-P3-vs-CX-CONTROL	0.398803	0.0128662	Syn1-CX-P3-vs-CX-CONTROL	0.35607	0.0197448	Camk2a-CX-P3-vs-Gad2-CX-P3	-0.071102	1	Camk2a-CX-P3-vs-Syn1-CX-P3	-0.0283685	1	Gad2-CX-P3-vs-Syn1-CX-P3	0.0427335	1	NA	NA	NA
P62869	Elob	CX_Syn1 enriched	Camk2a-CX-P3-vs-CX-CONTROL	0.153563	0.13753	Gad2-CX-P3-vs-CX-CONTROL	0.266174	0.0125332	Syn1-CX-P3-vs-CX-CONTROL	0.238781	0.0189694	Camk2a-CX-P3-vs-Gad2-CX-P3	-0.112611	1	Camk2a-CX-P3-vs-Syn1-CX-P3	-0.0852181	1	Gad2-CX-P3-vs-Syn1-CX-P3	0.0273933	1	NA	NA	NA
P63005	Pafah1b1	CX_Syn1 enriched	Camk2a-CX-P3-vs-CX-CONTROL	0.216982	0.0229872	Gad2-CX-P3-vs-CX-CONTROL	0.229839	0.0157879	Syn1-CX-P3-vs-CX-CONTROL	0.246606	0.00724436	Camk2a-CX-P3-vs-Gad2-CX-P3	-0.0128576	1	Camk2a-CX-P3-vs-Syn1-CX-P3	-0.0296245	1	Gad2-CX-P3-vs-Syn1-CX-P3	-0.0167669	1	NA	NA	NA
P63017	Hspa8	CX_Syn1 enriched	Camk2a-CX-P3-vs-CX-CONTROL	0.235734	0.000616786	Gad2-CX-P3-vs-CX-CONTROL	0.302066	6.75938e-06	Syn1-CX-P3-vs-CX-CONTROL	0.258614	9.21894e-05	Camk2a-CX-P3-vs-Gad2-CX-P3	-0.0663321	1	Camk2a-CX-P3-vs-Syn1-CX-P3	-0.0228801	1	Gad2-CX-P3-vs-Syn1-CX-P3	0.043452	1	NA	NA	NA
P63046	Sult4a1	CX_Syn1 enriched	Camk2a-CX-P3-vs-CX-CONTROL	0.18176	0.254612	Gad2-CX-P3-vs-CX-CONTROL	0.364343	0.0301012	Syn1-CX-P3-vs-CX-CONTROL	0.317354	0.0422277	Camk2a-CX-P3-vs-Gad2-CX-P3	-0.182583	0.390952	Camk2a-CX-P3-vs-Syn1-CX-P3	-0.135594	1	Gad2-CX-P3-vs-Syn1-CX-P3	0.0469891	1	NA	NA	NA
P63080	Gabrb3	CX_Syn1 enriched	Camk2a-CX-P3-vs-CX-CONTROL	0.140258	0.396815	Gad2-CX-P3-vs-CX-CONTROL	0.911285	3.90913e-07	Syn1-CX-P3-vs-CX-CONTROL	0.359507	0.0334726	Camk2a-CX-P3-vs-Gad2-CX-P3	-0.771028	0.00216525	Camk2a-CX-P3-vs-Syn1-CX-P3	-0.219249	0.458311	Gad2-CX-P3-vs-Syn1-CX-P3	0.551779	0.0403388	NA	NA	NA
P63087	Ppp1cc	CX_Syn1 enriched	Camk2a-CX-P3-vs-CX-CONTROL	0.245409	0.0293016	Gad2-CX-P3-vs-CX-CONTROL	0.449084	7.41616e-05	Syn1-CX-P3-vs-CX-CONTROL	0.346156	0.00182159	Camk2a-CX-P3-vs-Gad2-CX-P3	-0.203675	0.197508	Camk2a-CX-P3-vs-Syn1-CX-P3	-0.100746	1	Gad2-CX-P3-vs-Syn1-CX-P3	0.102929	1	NA	NA	NA
P63318	Prkcg	CX_Syn1 enriched	Camk2a-CX-P3-vs-CX-CONTROL	0.364398	0.00733872	Gad2-CX-P3-vs-CX-CONTROL	-0.132032	1	Syn1-CX-P3-vs-CX-CONTROL	0.29241	0.0234635	Camk2a-CX-P3-vs-Gad2-CX-P3	0.49643	0.00936537	Camk2a-CX-P3-vs-Syn1-CX-P3	0.0719883	1	Gad2-CX-P3-vs-Syn1-CX-P3	-0.424442	0.0372477	NA	NA	NA
P63328	Ppp3ca	CX_Syn1 enriched	Camk2a-CX-P3-vs-CX-CONTROL	0.493357	4.97174e-06	Gad2-CX-P3-vs-CX-CONTROL	-0.181742	0.0809322	Syn1-CX-P3-vs-CX-CONTROL	0.28139	0.0056047	Camk2a-CX-P3-vs-Gad2-CX-P3	0.675099	1.78989e-06	Camk2a-CX-P3-vs-Syn1-CX-P3	0.211966	0.396713	Gad2-CX-P3-vs-Syn1-CX-P3	-0.463133	0.0018619	NA	NA	NA
P68368	Tuba4a	CX_Syn1 enriched	Camk2a-CX-P3-vs-CX-CONTROL	0.186239	0.126285	Gad2-CX-P3-vs-CX-CONTROL	0.0451049	1	Syn1-CX-P3-vs-CX-CONTROL	0.272756	0.0205426	Camk2a-CX-P3-vs-Gad2-CX-P3	0.141134	0.378987	Camk2a-CX-P3-vs-Syn1-CX-P3	-0.0865172	1	Gad2-CX-P3-vs-Syn1-CX-P3	-0.227651	0.237149	NA	NA	NA
P70175	Dlg3	CX_Syn1 enriched	Camk2a-CX-P3-vs-CX-CONTROL	0.386874	0.00629976	Gad2-CX-P3-vs-CX-CONTROL	-0.121588	1	Syn1-CX-P3-vs-CX-CONTROL	0.325416	0.0172881	Camk2a-CX-P3-vs-Gad2-CX-P3	0.508462	0.0104722	Camk2a-CX-P3-vs-Syn1-CX-P3	0.0614583	1	Gad2-CX-P3-vs-Syn1-CX-P3	-0.447003	0.0354587	NA	NA	NA
P70188	Kifap3	CX_Syn1 enriched	Camk2a-CX-P3-vs-CX-CONTROL	0.0507834	1	Gad2-CX-P3-vs-CX-CONTROL	0.435203	0.0282204	Syn1-CX-P3-vs-CX-CONTROL	0.572343	0.00317849	Camk2a-CX-P3-vs-Gad2-CX-P3	-0.384419	0.173529	Camk2a-CX-P3-vs-Syn1-CX-P3	-0.521559	0.302527	Gad2-CX-P3-vs-Syn1-CX-P3	-0.13714	1	NA	NA	NA
P70290	Mpp1	CX_Syn1 enriched	Camk2a-CX-P3-vs-CX-CONTROL	0.256682	0.0923657	Gad2-CX-P3-vs-CX-CONTROL	0.535663	0.000471847	Syn1-CX-P3-vs-CX-CONTROL	0.312256	0.0307807	Camk2a-CX-P3-vs-Gad2-CX-P3	-0.278981	0.197388	Camk2a-CX-P3-vs-Syn1-CX-P3	-0.055574	1	Gad2-CX-P3-vs-Syn1-CX-P3	0.223407	0.327501	NA	NA	NA
P70398	Usp9x	CX_Syn1 enriched	Camk2a-CX-P3-vs-CX-CONTROL	0.238277	0.0462103	Gad2-CX-P3-vs-CX-CONTROL	0.209838	0.0791481	Syn1-CX-P3-vs-CX-CONTROL	0.308798	0.00780403	Camk2a-CX-P3-vs-Gad2-CX-P3	0.0284387	1	Camk2a-CX-P3-vs-Syn1-CX-P3	-0.0705208	1	Gad2-CX-P3-vs-Syn1-CX-P3	-0.0989595	1	NA	NA	NA
P70408	Cdh10	CX_Syn1 enriched	Camk2a-CX-P3-vs-CX-CONTROL	0.236878	0.140378	Gad2-CX-P3-vs-CX-CONTROL	0.451088	0.00650203	Syn1-CX-P3-vs-CX-CONTROL	0.362476	0.0208127	Camk2a-CX-P3-vs-Gad2-CX-P3	-0.21421	0.323781	Camk2a-CX-P3-vs-Syn1-CX-P3	-0.125598	1	Gad2-CX-P3-vs-Syn1-CX-P3	0.0886116	1	NA	NA	NA
P70414	Slc8a1	CX_Syn1 enriched	Camk2a-CX-P3-vs-CX-CONTROL	0.147975	0.325466	Gad2-CX-P3-vs-CX-CONTROL	0.289445	0.070732	Syn1-CX-P3-vs-CX-CONTROL	0.387237	0.0120834	Camk2a-CX-P3-vs-Gad2-CX-P3	-0.14147	0.474543	Camk2a-CX-P3-vs-Syn1-CX-P3	-0.239262	0.443066	Gad2-CX-P3-vs-Syn1-CX-P3	-0.0977914	1	NA	NA	NA
P70704	Atp8a1	CX_Syn1 enriched	Camk2a-CX-P3-vs-CX-CONTROL	0.39256	0.000708756	Gad2-CX-P3-vs-CX-CONTROL	-0.00656751	1	Syn1-CX-P3-vs-CX-CONTROL	0.264306	0.0175404	Camk2a-CX-P3-vs-Gad2-CX-P3	0.399127	0.0137805	Camk2a-CX-P3-vs-Syn1-CX-P3	0.128254	1	Gad2-CX-P3-vs-Syn1-CX-P3	-0.270873	0.12935	NA	NA	NA
P80313	Cct7	CX_Syn1 enriched	Camk2a-CX-P3-vs-CX-CONTROL	0.119944	1	Gad2-CX-P3-vs-CX-CONTROL	0.306524	0.00205721	Syn1-CX-P3-vs-CX-CONTROL	0.224196	0.0185263	Camk2a-CX-P3-vs-Gad2-CX-P3	-0.18658	0.187596	Camk2a-CX-P3-vs-Syn1-CX-P3	-0.104252	1	Gad2-CX-P3-vs-Syn1-CX-P3	0.0823277	1	NA	NA	NA
P80315	Cct4	CX_Syn1 enriched	Camk2a-CX-P3-vs-CX-CONTROL	0.0630686	1	Gad2-CX-P3-vs-CX-CONTROL	0.250675	0.00111956	Syn1-CX-P3-vs-CX-CONTROL	0.183067	0.013347	Camk2a-CX-P3-vs-Gad2-CX-P3	-0.187607	0.0926434	Camk2a-CX-P3-vs-Syn1-CX-P3	-0.119999	1	Gad2-CX-P3-vs-Syn1-CX-P3	0.0676082	1	NA	NA	NA
P80318	Cct3	CX_Syn1 enriched	Camk2a-CX-P3-vs-CX-CONTROL	0.152574	0.0658559	Gad2-CX-P3-vs-CX-CONTROL	0.290483	0.00044452	Syn1-CX-P3-vs-CX-CONTROL	0.214349	0.00744656	Camk2a-CX-P3-vs-Gad2-CX-P3	-0.137909	0.226982	Camk2a-CX-P3-vs-Syn1-CX-P3	-0.0617751	1	Gad2-CX-P3-vs-Syn1-CX-P3	0.0761336	1	NA	NA	NA
P84091	Ap2m1	CX_Syn1 enriched	Camk2a-CX-P3-vs-CX-CONTROL	0.288287	0.000483195	Gad2-CX-P3-vs-CX-CONTROL	0.238792	0.00363647	Syn1-CX-P3-vs-CX-CONTROL	0.306139	0.000128643	Camk2a-CX-P3-vs-Gad2-CX-P3	0.0494942	1	Camk2a-CX-P3-vs-Syn1-CX-P3	-0.0178521	1	Gad2-CX-P3-vs-Syn1-CX-P3	-0.0673463	1	NA	NA	NA
P97300	Nptn	CX_Syn1 enriched	Camk2a-CX-P3-vs-CX-CONTROL	0.428468	0.000822408	Gad2-CX-P3-vs-CX-CONTROL	0.00864237	1	Syn1-CX-P3-vs-CX-CONTROL	0.313321	0.0108195	Camk2a-CX-P3-vs-Gad2-CX-P3	0.419826	0.0196896	Camk2a-CX-P3-vs-Syn1-CX-P3	0.115148	1	Gad2-CX-P3-vs-Syn1-CX-P3	-0.304678	0.121488	NA	NA	NA
P97427	Crmp1	CX_Syn1 enriched	Camk2a-CX-P3-vs-CX-CONTROL	0.292299	0.0215356	Gad2-CX-P3-vs-CX-CONTROL	0.0211509	1	Syn1-CX-P3-vs-CX-CONTROL	0.279461	0.0211226	Camk2a-CX-P3-vs-Gad2-CX-P3	0.271148	0.136281	Camk2a-CX-P3-vs-Syn1-CX-P3	0.0128374	1	Gad2-CX-P3-vs-Syn1-CX-P3	-0.25831	0.190937	NA	NA	NA
P97445	Cacna1a	CX_Syn1 enriched	Camk2a-CX-P3-vs-CX-CONTROL	0.475285	0.012656	Gad2-CX-P3-vs-CX-CONTROL	0.421502	0.0301821	Syn1-CX-P3-vs-CX-CONTROL	0.399038	0.0290375	Camk2a-CX-P3-vs-Gad2-CX-P3	0.0537826	1	Camk2a-CX-P3-vs-Syn1-CX-P3	0.0762472	1	Gad2-CX-P3-vs-Syn1-CX-P3	0.0224646	1	NA	NA	NA
P97765	Wbp2	CX_Syn1 enriched	Camk2a-CX-P3-vs-CX-CONTROL	0.323864	0.0375378	Gad2-CX-P3-vs-CX-CONTROL	0.210826	0.168411	Syn1-CX-P3-vs-CX-CONTROL	0.292153	0.0459268	Camk2a-CX-P3-vs-Gad2-CX-P3	0.113039	1	Camk2a-CX-P3-vs-Syn1-CX-P3	0.0317114	1	Gad2-CX-P3-vs-Syn1-CX-P3	-0.0813273	1	NA	NA	NA
P97772	Grm1	CX_Syn1 enriched	Camk2a-CX-P3-vs-CX-CONTROL	0.366729	0.032323	Gad2-CX-P3-vs-CX-CONTROL	0.420186	0.0148572	Syn1-CX-P3-vs-CX-CONTROL	0.420035	0.0112694	Camk2a-CX-P3-vs-Gad2-CX-P3	-0.0534568	1	Camk2a-CX-P3-vs-Syn1-CX-P3	-0.053306	1	Gad2-CX-P3-vs-Syn1-CX-P3	0.000150782	1	NA	NA	NA
P99024	Tubb5	CX_Syn1 enriched	Camk2a-CX-P3-vs-CX-CONTROL	0.153174	0.159687	Gad2-CX-P3-vs-CX-CONTROL	0.12513	1	Syn1-CX-P3-vs-CX-CONTROL	0.234685	0.0261949	Camk2a-CX-P3-vs-Gad2-CX-P3	0.0280438	1	Camk2a-CX-P3-vs-Syn1-CX-P3	-0.0815105	1	Gad2-CX-P3-vs-Syn1-CX-P3	-0.109554	1	NA	NA	NA
Q00558	F8a1	CX_Syn1 enriched	Camk2a-CX-P3-vs-CX-CONTROL	0.199664	0.23428	Gad2-CX-P3-vs-CX-CONTROL	0.0884298	1	Syn1-CX-P3-vs-CX-CONTROL	0.385026	0.0234452	Camk2a-CX-P3-vs-Gad2-CX-P3	0.111234	1	Camk2a-CX-P3-vs-Syn1-CX-P3	-0.185362	0.469405	Gad2-CX-P3-vs-Syn1-CX-P3	-0.296596	0.269788	NA	NA	NA
Q01063	Pde4d	CX_Syn1 enriched	Camk2a-CX-P3-vs-CX-CONTROL	0.428472	0.00315453	Gad2-CX-P3-vs-CX-CONTROL	-0.167029	0.228822	Syn1-CX-P3-vs-CX-CONTROL	0.30055	0.0280167	Camk2a-CX-P3-vs-Gad2-CX-P3	0.595501	0.00333523	Camk2a-CX-P3-vs-Syn1-CX-P3	0.127922	1	Gad2-CX-P3-vs-Syn1-CX-P3	-0.467579	0.0313808	NA	NA	NA
Q01405	Sec23a	CX_Syn1 enriched	Camk2a-CX-P3-vs-CX-CONTROL	0.319477	0.00971248	Gad2-CX-P3-vs-CX-CONTROL	0.32313	0.00897951	Syn1-CX-P3-vs-CX-CONTROL	0.334536	0.00524024	Camk2a-CX-P3-vs-Gad2-CX-P3	-0.00365331	1	Camk2a-CX-P3-vs-Syn1-CX-P3	-0.0150588	1	Gad2-CX-P3-vs-Syn1-CX-P3	-0.0114055	1	NA	NA	NA
Q02053	Uba1	CX_Syn1 enriched	Camk2a-CX-P3-vs-CX-CONTROL	0.16026	0.121898	Gad2-CX-P3-vs-CX-CONTROL	0.278044	0.0081795	Syn1-CX-P3-vs-CX-CONTROL	0.26511	0.00878296	Camk2a-CX-P3-vs-Gad2-CX-P3	-0.117784	1	Camk2a-CX-P3-vs-Syn1-CX-P3	-0.10485	1	Gad2-CX-P3-vs-Syn1-CX-P3	0.0129344	1	NA	NA	NA
Q02248	Ctnnb1	CX_Syn1 enriched	Camk2a-CX-P3-vs-CX-CONTROL	0.225523	0.118465	Gad2-CX-P3-vs-CX-CONTROL	0.286453	0.053594	Syn1-CX-P3-vs-CX-CONTROL	0.325557	0.020831	Camk2a-CX-P3-vs-Gad2-CX-P3	-0.0609305	1	Camk2a-CX-P3-vs-Syn1-CX-P3	-0.100034	1	Gad2-CX-P3-vs-Syn1-CX-P3	-0.0391036	1	NA	NA	NA
Q03958	Pfdn6	CX_Syn1 enriched	Camk2a-CX-P3-vs-CX-CONTROL	0.00331453	1	Gad2-CX-P3-vs-CX-CONTROL	0.325055	0.0794122	Syn1-CX-P3-vs-CX-CONTROL	0.385418	0.0281726	Camk2a-CX-P3-vs-Gad2-CX-P3	-0.321741	0.207203	Camk2a-CX-P3-vs-Syn1-CX-P3	-0.382103	0.391948	Gad2-CX-P3-vs-Syn1-CX-P3	-0.0603629	1	NA	NA	NA
Q06138	Cab39	CX_Syn1 enriched	Camk2a-CX-P3-vs-CX-CONTROL	0.278222	0.00749368	Gad2-CX-P3-vs-CX-CONTROL	0.18884	0.0676153	Syn1-CX-P3-vs-CX-CONTROL	0.305471	0.00242403	Camk2a-CX-P3-vs-Gad2-CX-P3	0.0893821	1	Camk2a-CX-P3-vs-Syn1-CX-P3	-0.027249	1	Gad2-CX-P3-vs-Syn1-CX-P3	-0.116631	1	NA	NA	NA
Q08331	Calb2	CX_Syn1 enriched	Camk2a-CX-P3-vs-CX-CONTROL	-0.422859	0.0476659	Gad2-CX-P3-vs-CX-CONTROL	0.782076	0.000302531	Syn1-CX-P3-vs-CX-CONTROL	0.514155	0.0135141	Camk2a-CX-P3-vs-Gad2-CX-P3	-1.20494	3.00508e-05	Camk2a-CX-P3-vs-Syn1-CX-P3	-0.937014	0.00919686	Gad2-CX-P3-vs-Syn1-CX-P3	0.267922	0.368994	NA	NA	NA
Q0KL02	Trio	CX_Syn1 enriched	Camk2a-CX-P3-vs-CX-CONTROL	0.391149	0.00472064	Gad2-CX-P3-vs-CX-CONTROL	0.16175	0.219818	Syn1-CX-P3-vs-CX-CONTROL	0.296919	0.0230097	Camk2a-CX-P3-vs-Gad2-CX-P3	0.2294	0.223415	Camk2a-CX-P3-vs-Syn1-CX-P3	0.0942306	1	Gad2-CX-P3-vs-Syn1-CX-P3	-0.135169	1	NA	NA	NA
Q0VBF8	Stum	CX_Syn1 enriched	Camk2a-CX-P3-vs-CX-CONTROL	0.425989	0.00989064	Gad2-CX-P3-vs-CX-CONTROL	-0.300913	0.0715871	Syn1-CX-P3-vs-CX-CONTROL	0.315483	0.0436596	Camk2a-CX-P3-vs-Gad2-CX-P3	0.726902	0.00137349	Camk2a-CX-P3-vs-Syn1-CX-P3	0.110506	1	Gad2-CX-P3-vs-Syn1-CX-P3	-0.616396	0.0111269	NA	NA	NA
Q148V7	Relch	CX_Syn1 enriched	Camk2a-CX-P3-vs-CX-CONTROL	0.374435	0.00079284	Gad2-CX-P3-vs-CX-CONTROL	0.123261	1	Syn1-CX-P3-vs-CX-CONTROL	0.297504	0.00526458	Camk2a-CX-P3-vs-Gad2-CX-P3	0.251173	0.114421	Camk2a-CX-P3-vs-Syn1-CX-P3	0.0769304	1	Gad2-CX-P3-vs-Syn1-CX-P3	-0.174243	0.29355	NA	NA	NA
Q14BI2	Grm2	CX_Syn1 enriched	Camk2a-CX-P3-vs-CX-CONTROL	0.38809	0.00537951	Gad2-CX-P3-vs-CX-CONTROL	-0.350759	0.0119677	Syn1-CX-P3-vs-CX-CONTROL	0.331547	0.013347	Camk2a-CX-P3-vs-Gad2-CX-P3	0.738849	8.8853e-05	Camk2a-CX-P3-vs-Syn1-CX-P3	0.0565424	1	Gad2-CX-P3-vs-Syn1-CX-P3	-0.682307	0.000481245	NA	NA	NA
Q3TDD9	Ppp1r21	CX_Syn1 enriched	Camk2a-CX-P3-vs-CX-CONTROL	0.0149409	1	Gad2-CX-P3-vs-CX-CONTROL	0.368873	0.0208778	Syn1-CX-P3-vs-CX-CONTROL	0.460232	0.00289859	Camk2a-CX-P3-vs-Gad2-CX-P3	-0.353932	0.121981	Camk2a-CX-P3-vs-Syn1-CX-P3	-0.445292	0.278591	Gad2-CX-P3-vs-Syn1-CX-P3	-0.0913596	1	NA	NA	NA
Q3TDK6	Rogdi	CX_Syn1 enriched	Camk2a-CX-P3-vs-CX-CONTROL	0.342602	0.00220489	Gad2-CX-P3-vs-CX-CONTROL	0.159903	0.145051	Syn1-CX-P3-vs-CX-CONTROL	0.310538	0.00432969	Camk2a-CX-P3-vs-Gad2-CX-P3	0.1827	0.229289	Camk2a-CX-P3-vs-Syn1-CX-P3	0.0320644	1	Gad2-CX-P3-vs-Syn1-CX-P3	-0.150636	0.34789	NA	NA	NA
Q3TES0	Iqsec3	CX_Syn1 enriched	Camk2a-CX-P3-vs-CX-CONTROL	-0.112132	1	Gad2-CX-P3-vs-CX-CONTROL	1.08609	1.28511e-07	Syn1-CX-P3-vs-CX-CONTROL	0.387677	0.0425551	Camk2a-CX-P3-vs-Gad2-CX-P3	-1.19822	2.04758e-05	Camk2a-CX-P3-vs-Syn1-CX-P3	-0.499809	0.363738	Gad2-CX-P3-vs-Syn1-CX-P3	0.698414	0.0219225	NA	NA	NA
Q3TXX4	Slc17a7	CX_Syn1 enriched	Camk2a-CX-P3-vs-CX-CONTROL	0.45597	0.00203154	Gad2-CX-P3-vs-CX-CONTROL	-0.593758	4.48198e-05	Syn1-CX-P3-vs-CX-CONTROL	0.217558	0.102161	Camk2a-CX-P3-vs-Gad2-CX-P3	1.04973	1.16081e-07	Camk2a-CX-P3-vs-Syn1-CX-P3	0.238413	0.428879	Gad2-CX-P3-vs-Syn1-CX-P3	-0.811315	6.06296e-05	NA	NA	NA
Q3TY60	Fam131b	CX_Syn1 enriched	Camk2a-CX-P3-vs-CX-CONTROL	0.399301	0.00822449	Gad2-CX-P3-vs-CX-CONTROL	0.121268	1	Syn1-CX-P3-vs-CX-CONTROL	0.280846	0.0481894	Camk2a-CX-P3-vs-Gad2-CX-P3	0.278033	0.187596	Camk2a-CX-P3-vs-Syn1-CX-P3	0.118455	1	Gad2-CX-P3-vs-Syn1-CX-P3	-0.159578	0.413948	NA	NA	NA
Q3UHD1	Adgrb1	CX_Syn1 enriched	Camk2a-CX-P3-vs-CX-CONTROL	0.441079	0.0550017	Gad2-CX-P3-vs-CX-CONTROL	-0.328466	0.145194	Syn1-CX-P3-vs-CX-CONTROL	0.372182	0.0782832	Camk2a-CX-P3-vs-Gad2-CX-P3	0.769545	0.0189071	Camk2a-CX-P3-vs-Syn1-CX-P3	0.0688978	1	Gad2-CX-P3-vs-Syn1-CX-P3	-0.700647	0.042811	NA	NA	NA
Q3UHD9	Agap2	CX_Syn1 enriched	Camk2a-CX-P3-vs-CX-CONTROL	0.41323	0.0138092	Gad2-CX-P3-vs-CX-CONTROL	-0.00739118	1	Syn1-CX-P3-vs-CX-CONTROL	0.380861	0.018781	Camk2a-CX-P3-vs-Gad2-CX-P3	0.420621	0.0792347	Camk2a-CX-P3-vs-Syn1-CX-P3	0.0323686	1	Gad2-CX-P3-vs-Syn1-CX-P3	-0.388252	0.136012	NA	NA	NA
Q3UHJ0	Aak1	CX_Syn1 enriched	Camk2a-CX-P3-vs-CX-CONTROL	0.303501	0.00236868	Gad2-CX-P3-vs-CX-CONTROL	0.451434	4.69185e-06	Syn1-CX-P3-vs-CX-CONTROL	0.327391	0.000736724	Camk2a-CX-P3-vs-Gad2-CX-P3	-0.147933	0.269733	Camk2a-CX-P3-vs-Syn1-CX-P3	-0.0238897	1	Gad2-CX-P3-vs-Syn1-CX-P3	0.124044	1	NA	NA	NA
Q3UHK1	Slc2a13	CX_Syn1 enriched	Camk2a-CX-P3-vs-CX-CONTROL	0.151851	0.352726	Gad2-CX-P3-vs-CX-CONTROL	0.833494	2.74836e-06	Syn1-CX-P3-vs-CX-CONTROL	0.334175	0.0445921	Camk2a-CX-P3-vs-Gad2-CX-P3	-0.681643	0.00551668	Camk2a-CX-P3-vs-Syn1-CX-P3	-0.182324	0.474229	Gad2-CX-P3-vs-Syn1-CX-P3	0.499319	0.0654259	NA	NA	NA
Q3UM45	Ppp1r7	CX_Syn1 enriched	Camk2a-CX-P3-vs-CX-CONTROL	0.330174	0.011429	Gad2-CX-P3-vs-CX-CONTROL	0.265724	0.0437007	Syn1-CX-P3-vs-CX-CONTROL	0.448656	0.000497105	Camk2a-CX-P3-vs-Gad2-CX-P3	0.06445	1	Camk2a-CX-P3-vs-Syn1-CX-P3	-0.118482	1	Gad2-CX-P3-vs-Syn1-CX-P3	-0.182932	0.338295	NA	NA	NA
Q3UNH4	Gprin1	CX_Syn1 enriched	Camk2a-CX-P3-vs-CX-CONTROL	0.517096	0.00181137	Gad2-CX-P3-vs-CX-CONTROL	0.188415	0.233643	Syn1-CX-P3-vs-CX-CONTROL	0.320364	0.0388004	Camk2a-CX-P3-vs-Gad2-CX-P3	0.328681	0.161023	Camk2a-CX-P3-vs-Syn1-CX-P3	0.196731	0.458311	Gad2-CX-P3-vs-Syn1-CX-P3	-0.13195	1	NA	NA	NA
Q3UPL0	Sec31a	CX_Syn1 enriched	Camk2a-CX-P3-vs-CX-CONTROL	0.185621	0.306621	Gad2-CX-P3-vs-CX-CONTROL	0.268068	0.157254	Syn1-CX-P3-vs-CX-CONTROL	0.368745	0.0418602	Camk2a-CX-P3-vs-Gad2-CX-P3	-0.0824476	1	Camk2a-CX-P3-vs-Syn1-CX-P3	-0.183124	0.491552	Gad2-CX-P3-vs-Syn1-CX-P3	-0.100676	1	NA	NA	NA
Q3UTH8	Arhgef9	CX_Syn1 enriched	Camk2a-CX-P3-vs-CX-CONTROL	-0.19303	0.397089	Gad2-CX-P3-vs-CX-CONTROL	1.31507	2.48983e-08	Syn1-CX-P3-vs-CX-CONTROL	0.447133	0.039463	Camk2a-CX-P3-vs-Gad2-CX-P3	-1.5081	4.6256e-06	Camk2a-CX-P3-vs-Syn1-CX-P3	-0.640163	0.300852	Gad2-CX-P3-vs-Syn1-CX-P3	0.867939	0.0116117	NA	NA	NA
Q3UTJ2	Sorbs2	CX_Syn1 enriched	Camk2a-CX-P3-vs-CX-CONTROL	0.499046	0.0481267	Gad2-CX-P3-vs-CX-CONTROL	-0.475313	0.0669042	Syn1-CX-P3-vs-CX-CONTROL	0.310692	0.17509	Camk2a-CX-P3-vs-Gad2-CX-P3	0.974359	0.00546355	Camk2a-CX-P3-vs-Syn1-CX-P3	0.188354	0.531538	Gad2-CX-P3-vs-Syn1-CX-P3	-0.786005	0.0379172	NA	NA	NA
Q3UTQ8	Cdkl5	CX_Syn1 enriched	Camk2a-CX-P3-vs-CX-CONTROL	0.528996	0.00734885	Gad2-CX-P3-vs-CX-CONTROL	-0.288698	0.133247	Syn1-CX-P3-vs-CX-CONTROL	0.443343	0.017866	Camk2a-CX-P3-vs-Gad2-CX-P3	0.817694	0.00341245	Camk2a-CX-P3-vs-Syn1-CX-P3	0.0856527	1	Gad2-CX-P3-vs-Syn1-CX-P3	-0.732041	0.0130969	NA	NA	NA
Q3UUG6	Tbc1d24	CX_Syn1 enriched	Camk2a-CX-P3-vs-CX-CONTROL	0.297148	0.015816	Gad2-CX-P3-vs-CX-CONTROL	0.179428	0.134884	Syn1-CX-P3-vs-CX-CONTROL	0.303739	0.00996343	Camk2a-CX-P3-vs-Gad2-CX-P3	0.11772	1	Camk2a-CX-P3-vs-Syn1-CX-P3	-0.00659083	1	Gad2-CX-P3-vs-Syn1-CX-P3	-0.124311	1	NA	NA	NA
Q3UVL4	Vps51	CX_Syn1 enriched	Camk2a-CX-P3-vs-CX-CONTROL	0.37628	0.0261005	Gad2-CX-P3-vs-CX-CONTROL	0.275646	0.0992922	Syn1-CX-P3-vs-CX-CONTROL	0.325396	0.0393246	Camk2a-CX-P3-vs-Gad2-CX-P3	0.100634	1	Camk2a-CX-P3-vs-Syn1-CX-P3	0.050884	1	Gad2-CX-P3-vs-Syn1-CX-P3	-0.0497496	1	NA	NA	NA
Q3UYC0	Ppm1h	CX_Syn1 enriched	Camk2a-CX-P3-vs-CX-CONTROL	0.292452	0.0266636	Gad2-CX-P3-vs-CX-CONTROL	0.284195	0.0329889	Syn1-CX-P3-vs-CX-CONTROL	0.299228	0.0187107	Camk2a-CX-P3-vs-Gad2-CX-P3	0.00825675	1	Camk2a-CX-P3-vs-Syn1-CX-P3	-0.00677546	1	Gad2-CX-P3-vs-Syn1-CX-P3	-0.0150322	1	NA	NA	NA
Q3V0I2	Prr7	CX_Syn1 enriched	Camk2a-CX-P3-vs-CX-CONTROL	0.318685	0.0814641	Gad2-CX-P3-vs-CX-CONTROL	-0.445169	0.0167042	Syn1-CX-P3-vs-CX-CONTROL	0.281085	0.0960247	Camk2a-CX-P3-vs-Gad2-CX-P3	0.763854	0.00334081	Camk2a-CX-P3-vs-Syn1-CX-P3	0.0376006	1	Gad2-CX-P3-vs-Syn1-CX-P3	-0.726254	0.00711169	NA	NA	NA
Q3V3V9	Carmil2	CX_Syn1 enriched	Camk2a-CX-P3-vs-CX-CONTROL	0.294387	0.0699513	Gad2-CX-P3-vs-CX-CONTROL	0.2909	0.0756354	Syn1-CX-P3-vs-CX-CONTROL	0.301559	0.0490941	Camk2a-CX-P3-vs-Gad2-CX-P3	0.00348732	1	Camk2a-CX-P3-vs-Syn1-CX-P3	-0.00717206	1	Gad2-CX-P3-vs-Syn1-CX-P3	-0.0106594	1	NA	NA	NA
Q4ACU6	Shank3	CX_Syn1 enriched	Camk2a-CX-P3-vs-CX-CONTROL	0.479556	0.00453139	Gad2-CX-P3-vs-CX-CONTROL	-0.431186	0.01042	Syn1-CX-P3-vs-CX-CONTROL	0.330956	0.0358128	Camk2a-CX-P3-vs-Gad2-CX-P3	0.910742	6.46458e-05	Camk2a-CX-P3-vs-Syn1-CX-P3	0.148601	0.502898	Gad2-CX-P3-vs-Syn1-CX-P3	-0.762142	0.00140664	NA	NA	NA
Q4KMM3	Oxr1	CX_Syn1 enriched	Camk2a-CX-P3-vs-CX-CONTROL	0.329252	0.00188304	Gad2-CX-P3-vs-CX-CONTROL	0.34017	0.0011467	Syn1-CX-P3-vs-CX-CONTROL	0.393722	0.000119611	Camk2a-CX-P3-vs-Gad2-CX-P3	-0.0109182	1	Camk2a-CX-P3-vs-Syn1-CX-P3	-0.0644702	1	Gad2-CX-P3-vs-Syn1-CX-P3	-0.053552	1	NA	NA	NA
Q4KUS2	Unc13a	CX_Syn1 enriched	Camk2a-CX-P3-vs-CX-CONTROL	0.134879	1	Gad2-CX-P3-vs-CX-CONTROL	0.085575	1	Syn1-CX-P3-vs-CX-CONTROL	0.314118	0.0264944	Camk2a-CX-P3-vs-Gad2-CX-P3	0.0493038	1	Camk2a-CX-P3-vs-Syn1-CX-P3	-0.179239	0.458311	Gad2-CX-P3-vs-Syn1-CX-P3	-0.228543	0.298476	NA	NA	NA
Q4VAA2	Cdv3	CX_Syn1 enriched	Camk2a-CX-P3-vs-CX-CONTROL	0.267297	0.0691368	Gad2-CX-P3-vs-CX-CONTROL	0.446523	0.00234722	Syn1-CX-P3-vs-CX-CONTROL	0.340642	0.0155761	Camk2a-CX-P3-vs-Gad2-CX-P3	-0.179226	0.350471	Camk2a-CX-P3-vs-Syn1-CX-P3	-0.0733443	1	Gad2-CX-P3-vs-Syn1-CX-P3	0.105881	1	NA	NA	NA
Q52KR3	Prune2	CX_Syn1 enriched	Camk2a-CX-P3-vs-CX-CONTROL	0.30173	0.0374476	Gad2-CX-P3-vs-CX-CONTROL	0.283748	0.0546948	Syn1-CX-P3-vs-CX-CONTROL	0.293372	0.0340643	Camk2a-CX-P3-vs-Gad2-CX-P3	0.0179823	1	Camk2a-CX-P3-vs-Syn1-CX-P3	0.0083582	1	Gad2-CX-P3-vs-Syn1-CX-P3	-0.00962408	1	NA	NA	NA
Q5DTL9	Slc4a10	CX_Syn1 enriched	Camk2a-CX-P3-vs-CX-CONTROL	0.382152	0.104309	Gad2-CX-P3-vs-CX-CONTROL	0.131518	1	Syn1-CX-P3-vs-CX-CONTROL	0.449486	0.0428301	Camk2a-CX-P3-vs-Gad2-CX-P3	0.250634	0.40808	Camk2a-CX-P3-vs-Syn1-CX-P3	-0.067334	1	Gad2-CX-P3-vs-Syn1-CX-P3	-0.317968	0.350613	NA	NA	NA
Q5DU25	Iqsec2	CX_Syn1 enriched	Camk2a-CX-P3-vs-CX-CONTROL	0.234149	0.139324	Gad2-CX-P3-vs-CX-CONTROL	-0.544446	0.000869414	Syn1-CX-P3-vs-CX-CONTROL	0.307713	0.0437043	Camk2a-CX-P3-vs-Gad2-CX-P3	0.778594	0.000455938	Camk2a-CX-P3-vs-Syn1-CX-P3	-0.0735641	1	Gad2-CX-P3-vs-Syn1-CX-P3	-0.852158	0.000147462	NA	NA	NA
Q5FWK3	Arhgap1	CX_Syn1 enriched	Camk2a-CX-P3-vs-CX-CONTROL	0.387286	0.00588255	Gad2-CX-P3-vs-CX-CONTROL	-0.0654308	1	Syn1-CX-P3-vs-CX-CONTROL	0.29538	0.0258986	Camk2a-CX-P3-vs-Gad2-CX-P3	0.452717	0.0226395	Camk2a-CX-P3-vs-Syn1-CX-P3	0.0919056	1	Gad2-CX-P3-vs-Syn1-CX-P3	-0.360811	0.0956368	NA	NA	NA
Q5GH67	Xkr4	CX_Syn1 enriched	Camk2a-CX-P3-vs-CX-CONTROL	0.473205	0.0383404	Gad2-CX-P3-vs-CX-CONTROL	0.292632	0.189938	Syn1-CX-P3-vs-CX-CONTROL	0.507999	0.0205896	Camk2a-CX-P3-vs-Gad2-CX-P3	0.180574	0.512901	Camk2a-CX-P3-vs-Syn1-CX-P3	-0.0347939	1	Gad2-CX-P3-vs-Syn1-CX-P3	-0.215368	0.452859	NA	NA	NA
Q5M8N0	Cnrip1	CX_Syn1 enriched	Camk2a-CX-P3-vs-CX-CONTROL	0.360009	0.000684975	Gad2-CX-P3-vs-CX-CONTROL	0.113023	1	Syn1-CX-P3-vs-CX-CONTROL	0.290552	0.00448566	Camk2a-CX-P3-vs-Gad2-CX-P3	0.246986	0.101319	Camk2a-CX-P3-vs-Syn1-CX-P3	0.0694565	1	Gad2-CX-P3-vs-Syn1-CX-P3	-0.177529	0.269675	NA	NA	NA
Q5PR73	Diras2	CX_Syn1 enriched	Camk2a-CX-P3-vs-CX-CONTROL	0.356204	0.00120225	Gad2-CX-P3-vs-CX-CONTROL	-0.365553	0.000712805	Syn1-CX-P3-vs-CX-CONTROL	0.284292	0.0066212	Camk2a-CX-P3-vs-Gad2-CX-P3	0.721757	9.80678e-07	Camk2a-CX-P3-vs-Syn1-CX-P3	0.0719114	1	Gad2-CX-P3-vs-Syn1-CX-P3	-0.649846	1.29226e-05	NA	NA	NA
Q5RJI5	Brsk1	CX_Syn1 enriched	Camk2a-CX-P3-vs-CX-CONTROL	0.235283	0.130927	Gad2-CX-P3-vs-CX-CONTROL	0.279274	0.0804474	Syn1-CX-P3-vs-CX-CONTROL	0.33853	0.0260071	Camk2a-CX-P3-vs-Gad2-CX-P3	-0.0439905	1	Camk2a-CX-P3-vs-Syn1-CX-P3	-0.103246	1	Gad2-CX-P3-vs-Syn1-CX-P3	-0.0592557	1	NA	NA	NA
Q5SQX6	Cyfip2	CX_Syn1 enriched	Camk2a-CX-P3-vs-CX-CONTROL	0.373759	0.00312293	Gad2-CX-P3-vs-CX-CONTROL	0.23523	0.0629184	Syn1-CX-P3-vs-CX-CONTROL	0.285816	0.0181697	Camk2a-CX-P3-vs-Gad2-CX-P3	0.138529	0.388079	Camk2a-CX-P3-vs-Syn1-CX-P3	0.0879431	1	Gad2-CX-P3-vs-Syn1-CX-P3	-0.0505862	1	NA	NA	NA
Q5SRX1	Tom1l2	CX_Syn1 enriched	Camk2a-CX-P3-vs-CX-CONTROL	0.239002	0.0233966	Gad2-CX-P3-vs-CX-CONTROL	0.273205	0.00926046	Syn1-CX-P3-vs-CX-CONTROL	0.267381	0.00829388	Camk2a-CX-P3-vs-Gad2-CX-P3	-0.0342031	1	Camk2a-CX-P3-vs-Syn1-CX-P3	-0.0283792	1	Gad2-CX-P3-vs-Syn1-CX-P3	0.00582388	1	NA	NA	NA
Q5SSM3	Arhgap44	CX_Syn1 enriched	Camk2a-CX-P3-vs-CX-CONTROL	0.359776	0.00158474	Gad2-CX-P3-vs-CX-CONTROL	0.0960919	1	Syn1-CX-P3-vs-CX-CONTROL	0.366308	0.00082718	Camk2a-CX-P3-vs-Gad2-CX-P3	0.263684	0.104799	Camk2a-CX-P3-vs-Syn1-CX-P3	-0.00653216	1	Gad2-CX-P3-vs-Syn1-CX-P3	-0.270216	0.121488	NA	NA	NA
Q5SVL6	Rap1gap2	CX_Syn1 enriched	Camk2a-CX-P3-vs-CX-CONTROL	0.314188	0.125597	Gad2-CX-P3-vs-CX-CONTROL	-0.310251	0.135638	Syn1-CX-P3-vs-CX-CONTROL	0.449724	0.0252517	Camk2a-CX-P3-vs-Gad2-CX-P3	0.624439	0.0350099	Camk2a-CX-P3-vs-Syn1-CX-P3	-0.135536	1	Gad2-CX-P3-vs-Syn1-CX-P3	-0.759975	0.0139888	NA	NA	NA
Q5U3K5	Rabl6	CX_Syn1 enriched	Camk2a-CX-P3-vs-CX-CONTROL	0.283932	0.0934096	Gad2-CX-P3-vs-CX-CONTROL	0.17295	0.279298	Syn1-CX-P3-vs-CX-CONTROL	0.318568	0.0438317	Camk2a-CX-P3-vs-Gad2-CX-P3	0.110983	1	Camk2a-CX-P3-vs-Syn1-CX-P3	-0.0346356	1	Gad2-CX-P3-vs-Syn1-CX-P3	-0.145618	0.481283	NA	NA	NA
Q60598	Cttn	CX_Syn1 enriched	Camk2a-CX-P3-vs-CX-CONTROL	0.321884	0.00113649	Gad2-CX-P3-vs-CX-CONTROL	0.265646	0.00713822	Syn1-CX-P3-vs-CX-CONTROL	0.302797	0.00162942	Camk2a-CX-P3-vs-Gad2-CX-P3	0.0562382	1	Camk2a-CX-P3-vs-Syn1-CX-P3	0.0190868	1	Gad2-CX-P3-vs-Syn1-CX-P3	-0.0371514	1	NA	NA	NA
Q60631	Grb2	CX_Syn1 enriched	Camk2a-CX-P3-vs-CX-CONTROL	0.176678	0.13753	Gad2-CX-P3-vs-CX-CONTROL	0.352059	0.00404809	Syn1-CX-P3-vs-CX-CONTROL	0.246031	0.0323309	Camk2a-CX-P3-vs-Gad2-CX-P3	-0.175382	0.281557	Camk2a-CX-P3-vs-Syn1-CX-P3	-0.0693538	1	Gad2-CX-P3-vs-Syn1-CX-P3	0.106028	1	NA	NA	NA
Q60676	Ppp5c	CX_Syn1 enriched	Camk2a-CX-P3-vs-CX-CONTROL	0.271282	0.0811903	Gad2-CX-P3-vs-CX-CONTROL	0.143868	0.321536	Syn1-CX-P3-vs-CX-CONTROL	0.3665	0.0151264	Camk2a-CX-P3-vs-Gad2-CX-P3	0.127414	1	Camk2a-CX-P3-vs-Syn1-CX-P3	-0.0952184	1	Gad2-CX-P3-vs-Syn1-CX-P3	-0.222633	0.334305	NA	NA	NA
Q60737	Csnk2a1	CX_Syn1 enriched	Camk2a-CX-P3-vs-CX-CONTROL	0.224486	0.0554246	Gad2-CX-P3-vs-CX-CONTROL	0.24876	0.0343326	Syn1-CX-P3-vs-CX-CONTROL	0.26268	0.0191116	Camk2a-CX-P3-vs-Gad2-CX-P3	-0.0242734	1	Camk2a-CX-P3-vs-Syn1-CX-P3	-0.0381939	1	Gad2-CX-P3-vs-Syn1-CX-P3	-0.0139206	1	NA	NA	NA
Q60864	Stip1	CX_Syn1 enriched	Camk2a-CX-P3-vs-CX-CONTROL	0.207766	0.130505	Gad2-CX-P3-vs-CX-CONTROL	0.374	0.00707957	Syn1-CX-P3-vs-CX-CONTROL	0.354425	0.00803181	Camk2a-CX-P3-vs-Gad2-CX-P3	-0.166234	0.362201	Camk2a-CX-P3-vs-Syn1-CX-P3	-0.146659	0.474229	Gad2-CX-P3-vs-Syn1-CX-P3	0.0195749	1	NA	NA	NA
Q60902	Eps15l1	CX_Syn1 enriched	Camk2a-CX-P3-vs-CX-CONTROL	0.33563	0.00397544	Gad2-CX-P3-vs-CX-CONTROL	0.57748	6.63672e-07	Syn1-CX-P3-vs-CX-CONTROL	0.278597	0.0128167	Camk2a-CX-P3-vs-Gad2-CX-P3	-0.24185	0.144661	Camk2a-CX-P3-vs-Syn1-CX-P3	0.0570332	1	Gad2-CX-P3-vs-Syn1-CX-P3	0.298883	0.0956677	NA	NA	NA
Q60996	Ppp2r5c	CX_Syn1 enriched	Camk2a-CX-P3-vs-CX-CONTROL	0.214061	0.0938055	Gad2-CX-P3-vs-CX-CONTROL	-0.00202836	1	Syn1-CX-P3-vs-CX-CONTROL	0.426516	0.000761129	Camk2a-CX-P3-vs-Gad2-CX-P3	0.21609	0.222084	Camk2a-CX-P3-vs-Syn1-CX-P3	-0.212455	0.424731	Gad2-CX-P3-vs-Syn1-CX-P3	-0.428544	0.0250048	NA	NA	NA
Q61137	Astn1	CX_Syn1 enriched	Camk2a-CX-P3-vs-CX-CONTROL	0.364653	0.0112285	Gad2-CX-P3-vs-CX-CONTROL	-0.0321935	1	Syn1-CX-P3-vs-CX-CONTROL	0.271882	0.0443503	Camk2a-CX-P3-vs-Gad2-CX-P3	0.396846	0.0511216	Camk2a-CX-P3-vs-Syn1-CX-P3	0.0927702	1	Gad2-CX-P3-vs-Syn1-CX-P3	-0.304076	0.167418	NA	NA	NA
Q61151	Ppp2r5e	CX_Syn1 enriched	Camk2a-CX-P3-vs-CX-CONTROL	0.326829	0.0117084	Gad2-CX-P3-vs-CX-CONTROL	0.366499	0.00500941	Syn1-CX-P3-vs-CX-CONTROL	0.338457	0.00721584	Camk2a-CX-P3-vs-Gad2-CX-P3	-0.0396702	1	Camk2a-CX-P3-vs-Syn1-CX-P3	-0.0116274	1	Gad2-CX-P3-vs-Syn1-CX-P3	0.0280429	1	NA	NA	NA
Q61187	Tsg101	CX_Syn1 enriched	Camk2a-CX-P3-vs-CX-CONTROL	0.331049	0.00801908	Gad2-CX-P3-vs-CX-CONTROL	0.0695609	1	Syn1-CX-P3-vs-CX-CONTROL	0.280606	0.0184842	Camk2a-CX-P3-vs-Gad2-CX-P3	0.261488	0.142403	Camk2a-CX-P3-vs-Syn1-CX-P3	0.0504425	1	Gad2-CX-P3-vs-Syn1-CX-P3	-0.211045	0.268295	NA	NA	NA
Q61290	Cacna1e	CX_Syn1 enriched	Camk2a-CX-P3-vs-CX-CONTROL	0.500516	0.000322533	Gad2-CX-P3-vs-CX-CONTROL	0.0207947	1	Syn1-CX-P3-vs-CX-CONTROL	0.327027	0.0148423	Camk2a-CX-P3-vs-Gad2-CX-P3	0.479722	0.0129646	Camk2a-CX-P3-vs-Syn1-CX-P3	0.17349	0.454605	Gad2-CX-P3-vs-Syn1-CX-P3	-0.306232	0.1517	NA	NA	NA
Q61301	Ctnna2	CX_Syn1 enriched	Camk2a-CX-P3-vs-CX-CONTROL	0.170014	0.263343	Gad2-CX-P3-vs-CX-CONTROL	0.263677	0.100504	Syn1-CX-P3-vs-CX-CONTROL	0.387692	0.0127989	Camk2a-CX-P3-vs-Gad2-CX-P3	-0.0936634	1	Camk2a-CX-P3-vs-Syn1-CX-P3	-0.217678	0.452933	Gad2-CX-P3-vs-Syn1-CX-P3	-0.124015	1	NA	NA	NA
Q61316	Hspa4	CX_Syn1 enriched	Camk2a-CX-P3-vs-CX-CONTROL	0.28744	0.0050394	Gad2-CX-P3-vs-CX-CONTROL	0.33182	0.00112147	Syn1-CX-P3-vs-CX-CONTROL	0.323882	0.00117048	Camk2a-CX-P3-vs-Gad2-CX-P3	-0.0443801	1	Camk2a-CX-P3-vs-Syn1-CX-P3	-0.0364425	1	Gad2-CX-P3-vs-Syn1-CX-P3	0.00793755	1	NA	NA	NA
Q61548	Snap91	CX_Syn1 enriched	Camk2a-CX-P3-vs-CX-CONTROL	0.327784	0.00478315	Gad2-CX-P3-vs-CX-CONTROL	0.273938	0.016253	Syn1-CX-P3-vs-CX-CONTROL	0.354993	0.00139774	Camk2a-CX-P3-vs-Gad2-CX-P3	0.0538455	1	Camk2a-CX-P3-vs-Syn1-CX-P3	-0.0272095	1	Gad2-CX-P3-vs-Syn1-CX-P3	-0.081055	1	NA	NA	NA
Q61644	Pacsin1	CX_Syn1 enriched	Camk2a-CX-P3-vs-CX-CONTROL	0.195598	0.145335	Gad2-CX-P3-vs-CX-CONTROL	0.237726	0.0863068	Syn1-CX-P3-vs-CX-CONTROL	0.359085	0.00780403	Camk2a-CX-P3-vs-Gad2-CX-P3	-0.042128	1	Camk2a-CX-P3-vs-Syn1-CX-P3	-0.163487	0.458311	Gad2-CX-P3-vs-Syn1-CX-P3	-0.121359	1	NA	NA	NA
Q61699	Hsph1	CX_Syn1 enriched	Camk2a-CX-P3-vs-CX-CONTROL	0.321805	0.000664522	Gad2-CX-P3-vs-CX-CONTROL	0.191865	0.0412064	Syn1-CX-P3-vs-CX-CONTROL	0.317725	0.00053189	Camk2a-CX-P3-vs-Gad2-CX-P3	0.12994	1	Camk2a-CX-P3-vs-Syn1-CX-P3	0.00407995	1	Gad2-CX-P3-vs-Syn1-CX-P3	-0.125861	1	NA	NA	NA
Q61792	Lasp1	CX_Syn1 enriched	Camk2a-CX-P3-vs-CX-CONTROL	0.364248	3.63335e-05	Gad2-CX-P3-vs-CX-CONTROL	0.065067	1	Syn1-CX-P3-vs-CX-CONTROL	0.255895	0.00238581	Camk2a-CX-P3-vs-Gad2-CX-P3	0.299181	0.0141447	Camk2a-CX-P3-vs-Syn1-CX-P3	0.108352	1	Gad2-CX-P3-vs-Syn1-CX-P3	-0.190828	0.154733	NA	NA	NA
Q61879	Myh10	CX_Syn1 enriched	Camk2a-CX-P3-vs-CX-CONTROL	0.291777	0.00856617	Gad2-CX-P3-vs-CX-CONTROL	0.106528	1	Syn1-CX-P3-vs-CX-CONTROL	0.245476	0.0195422	Camk2a-CX-P3-vs-Gad2-CX-P3	0.185249	0.222084	Camk2a-CX-P3-vs-Syn1-CX-P3	0.0463014	1	Gad2-CX-P3-vs-Syn1-CX-P3	-0.138948	0.367541	NA	NA	NA
Q62108	Dlg4	CX_Syn1 enriched	Camk2a-CX-P3-vs-CX-CONTROL	0.468232	0.000265405	Gad2-CX-P3-vs-CX-CONTROL	-0.451684	0.000330849	Syn1-CX-P3-vs-CX-CONTROL	0.279543	0.0198737	Camk2a-CX-P3-vs-Gad2-CX-P3	0.919916	8.58326e-08	Camk2a-CX-P3-vs-Syn1-CX-P3	0.188689	0.443066	Gad2-CX-P3-vs-Syn1-CX-P3	-0.731227	2.55591e-05	NA	NA	NA
Q62188	Dpysl3	CX_Syn1 enriched	Camk2a-CX-P3-vs-CX-CONTROL	0.300713	0.0203627	Gad2-CX-P3-vs-CX-CONTROL	0.129905	1	Syn1-CX-P3-vs-CX-CONTROL	0.340824	0.00610173	Camk2a-CX-P3-vs-Gad2-CX-P3	0.170807	0.3186	Camk2a-CX-P3-vs-Syn1-CX-P3	-0.0401117	1	Gad2-CX-P3-vs-Syn1-CX-P3	-0.210919	0.277195	NA	NA	NA
Q62277	Syp	CX_Syn1 enriched	Camk2a-CX-P3-vs-CX-CONTROL	0.518101	0.000104311	Gad2-CX-P3-vs-CX-CONTROL	0.188485	0.138122	Syn1-CX-P3-vs-CX-CONTROL	0.375118	0.00286422	Camk2a-CX-P3-vs-Gad2-CX-P3	0.329616	0.0812624	Camk2a-CX-P3-vs-Syn1-CX-P3	0.142983	0.46725	Gad2-CX-P3-vs-Syn1-CX-P3	-0.186633	0.334305	NA	NA	NA
Q62393	Tpd52	CX_Syn1 enriched	Camk2a-CX-P3-vs-CX-CONTROL	0.350026	0.00440831	Gad2-CX-P3-vs-CX-CONTROL	-0.0938684	1	Syn1-CX-P3-vs-CX-CONTROL	0.296951	0.0115536	Camk2a-CX-P3-vs-Gad2-CX-P3	0.443895	0.0104722	Camk2a-CX-P3-vs-Syn1-CX-P3	0.0530753	1	Gad2-CX-P3-vs-Syn1-CX-P3	-0.390819	0.0340779	NA	NA	NA
Q62418	Dbnl	CX_Syn1 enriched	Camk2a-CX-P3-vs-CX-CONTROL	0.25513	0.0276903	Gad2-CX-P3-vs-CX-CONTROL	0.34421	0.00305189	Syn1-CX-P3-vs-CX-CONTROL	0.3038	0.00690963	Camk2a-CX-P3-vs-Gad2-CX-P3	-0.0890797	1	Camk2a-CX-P3-vs-Syn1-CX-P3	-0.0486694	1	Gad2-CX-P3-vs-Syn1-CX-P3	0.0404103	1	NA	NA	NA
Q62419	Sh3gl1	CX_Syn1 enriched	Camk2a-CX-P3-vs-CX-CONTROL	0.354549	0.00123359	Gad2-CX-P3-vs-CX-CONTROL	0.15873	0.135311	Syn1-CX-P3-vs-CX-CONTROL	0.295351	0.00494103	Camk2a-CX-P3-vs-Gad2-CX-P3	0.195819	0.19947	Camk2a-CX-P3-vs-Syn1-CX-P3	0.0591977	1	Gad2-CX-P3-vs-Syn1-CX-P3	-0.136621	1	NA	NA	NA
Q62420	Sh3gl2	CX_Syn1 enriched	Camk2a-CX-P3-vs-CX-CONTROL	0.317329	0.0156028	Gad2-CX-P3-vs-CX-CONTROL	-0.0478284	1	Syn1-CX-P3-vs-CX-CONTROL	0.413936	0.00126644	Camk2a-CX-P3-vs-Gad2-CX-P3	0.365158	0.0511052	Camk2a-CX-P3-vs-Syn1-CX-P3	-0.0966065	1	Gad2-CX-P3-vs-Syn1-CX-P3	-0.461764	0.0167804	NA	NA	NA
Q62442	Vamp1	CX_Syn1 enriched	Camk2a-CX-P3-vs-CX-CONTROL	0.0541676	1	Gad2-CX-P3-vs-CX-CONTROL	1.07149	9.13032e-08	Syn1-CX-P3-vs-CX-CONTROL	0.406324	0.031089	Camk2a-CX-P3-vs-Gad2-CX-P3	-1.01732	0.000188487	Camk2a-CX-P3-vs-Syn1-CX-P3	-0.352156	0.399725	Gad2-CX-P3-vs-Syn1-CX-P3	0.665163	0.0245135	NA	NA	NA
Q62523	Zyx	CX_Syn1 enriched	Camk2a-CX-P3-vs-CX-CONTROL	0.0888538	1	Gad2-CX-P3-vs-CX-CONTROL	0.691655	7.95568e-05	Syn1-CX-P3-vs-CX-CONTROL	0.408695	0.0141668	Camk2a-CX-P3-vs-Gad2-CX-P3	-0.602801	0.0217309	Camk2a-CX-P3-vs-Syn1-CX-P3	-0.319841	0.408266	Gad2-CX-P3-vs-Syn1-CX-P3	0.28296	0.279723	NA	NA	NA
Q63810	Ppp3r1	CX_Syn1 enriched	Camk2a-CX-P3-vs-CX-CONTROL	0.318076	0.0457052	Gad2-CX-P3-vs-CX-CONTROL	0.0282652	1	Syn1-CX-P3-vs-CX-CONTROL	0.294482	0.0459531	Camk2a-CX-P3-vs-Gad2-CX-P3	0.289811	0.197388	Camk2a-CX-P3-vs-Syn1-CX-P3	0.023594	1	Gad2-CX-P3-vs-Syn1-CX-P3	-0.266217	0.274436	NA	NA	NA
Q63959	Kcnc3	CX_Syn1 enriched	Camk2a-CX-P3-vs-CX-CONTROL	-0.378943	0.0993383	Gad2-CX-P3-vs-CX-CONTROL	1.30963	5.88687e-08	Syn1-CX-P3-vs-CX-CONTROL	0.461945	0.0391312	Camk2a-CX-P3-vs-Gad2-CX-P3	-1.68857	7.20641e-08	Camk2a-CX-P3-vs-Syn1-CX-P3	-0.840888	0.0614647	Gad2-CX-P3-vs-Syn1-CX-P3	0.84768	0.013507	NA	NA	NA
Q64010	Crk	CX_Syn1 enriched	Camk2a-CX-P3-vs-CX-CONTROL	0.383482	0.00476039	Gad2-CX-P3-vs-CX-CONTROL	0.273637	0.0423701	Syn1-CX-P3-vs-CX-CONTROL	0.298487	0.0197683	Camk2a-CX-P3-vs-Gad2-CX-P3	0.109845	1	Camk2a-CX-P3-vs-Syn1-CX-P3	0.0849952	1	Gad2-CX-P3-vs-Syn1-CX-P3	-0.0248497	1	NA	NA	NA
Q64332	Syn2	CX_Syn1 enriched	Camk2a-CX-P3-vs-CX-CONTROL	0.358252	0.0232716	Gad2-CX-P3-vs-CX-CONTROL	0.0212018	1	Syn1-CX-P3-vs-CX-CONTROL	0.311472	0.0377414	Camk2a-CX-P3-vs-Gad2-CX-P3	0.337051	0.134171	Camk2a-CX-P3-vs-Syn1-CX-P3	0.04678	1	Gad2-CX-P3-vs-Syn1-CX-P3	-0.290271	0.23639	NA	NA	NA
Q64487	Ptprd	CX_Syn1 enriched	Camk2a-CX-P3-vs-CX-CONTROL	0.489175	4.16861e-05	Gad2-CX-P3-vs-CX-CONTROL	-0.142797	0.201705	Syn1-CX-P3-vs-CX-CONTROL	0.280808	0.0118488	Camk2a-CX-P3-vs-Gad2-CX-P3	0.631971	6.76637e-05	Camk2a-CX-P3-vs-Syn1-CX-P3	0.208367	0.399725	Gad2-CX-P3-vs-Syn1-CX-P3	-0.423605	0.0138017	NA	NA	NA
Q68ED2	Grm7	CX_Syn1 enriched	Camk2a-CX-P3-vs-CX-CONTROL	0.274043	0.160896	Gad2-CX-P3-vs-CX-CONTROL	0.574235	0.00480448	Syn1-CX-P3-vs-CX-CONTROL	0.379312	0.0445921	Camk2a-CX-P3-vs-Gad2-CX-P3	-0.300192	0.266435	Camk2a-CX-P3-vs-Syn1-CX-P3	-0.105269	1	Gad2-CX-P3-vs-Syn1-CX-P3	0.194923	0.444772	NA	NA	NA
Q68FD5	Cltc	CX_Syn1 enriched	Camk2a-CX-P3-vs-CX-CONTROL	0.246701	0.0357066	Gad2-CX-P3-vs-CX-CONTROL	0.425741	0.000269036	Syn1-CX-P3-vs-CX-CONTROL	0.305039	0.00710032	Camk2a-CX-P3-vs-Gad2-CX-P3	-0.17904	0.261657	Camk2a-CX-P3-vs-Syn1-CX-P3	-0.0583384	1	Gad2-CX-P3-vs-Syn1-CX-P3	0.120701	1	NA	NA	NA
Q68FF6	Git1	CX_Syn1 enriched	Camk2a-CX-P3-vs-CX-CONTROL	0.350584	0.00236868	Gad2-CX-P3-vs-CX-CONTROL	0.125903	1	Syn1-CX-P3-vs-CX-CONTROL	0.320411	0.00418084	Camk2a-CX-P3-vs-Gad2-CX-P3	0.224681	0.168347	Camk2a-CX-P3-vs-Syn1-CX-P3	0.030173	1	Gad2-CX-P3-vs-Syn1-CX-P3	-0.194509	0.268961	NA	NA	NA
Q68FH0	Pkp4	CX_Syn1 enriched	Camk2a-CX-P3-vs-CX-CONTROL	0.156698	0.290267	Gad2-CX-P3-vs-CX-CONTROL	0.539687	0.000571445	Syn1-CX-P3-vs-CX-CONTROL	0.459192	0.00264015	Camk2a-CX-P3-vs-Gad2-CX-P3	-0.382989	0.0895421	Camk2a-CX-P3-vs-Syn1-CX-P3	-0.302494	0.396713	Gad2-CX-P3-vs-Syn1-CX-P3	0.0804948	1	NA	NA	NA
Q69Z23	Dnah17	CX_Syn1 enriched	Camk2a-CX-P3-vs-CX-CONTROL	0.12428	1	Gad2-CX-P3-vs-CX-CONTROL	0.338882	0.0494459	Syn1-CX-P3-vs-CX-CONTROL	0.316179	0.0488362	Camk2a-CX-P3-vs-Gad2-CX-P3	-0.214602	0.342387	Camk2a-CX-P3-vs-Syn1-CX-P3	-0.191898	0.463624	Gad2-CX-P3-vs-Syn1-CX-P3	0.0227033	1	NA	NA	NA
Q69Z98	Brsk2	CX_Syn1 enriched	Camk2a-CX-P3-vs-CX-CONTROL	0.368129	0.00778398	Gad2-CX-P3-vs-CX-CONTROL	0.21248	0.120963	Syn1-CX-P3-vs-CX-CONTROL	0.409479	0.00240586	Camk2a-CX-P3-vs-Gad2-CX-P3	0.155649	0.378987	Camk2a-CX-P3-vs-Syn1-CX-P3	-0.0413501	1	Gad2-CX-P3-vs-Syn1-CX-P3	-0.197	0.334305	NA	NA	NA
Q69ZK9	Nlgn2	CX_Syn1 enriched	Camk2a-CX-P3-vs-CX-CONTROL	0.106219	1	Gad2-CX-P3-vs-CX-CONTROL	1.42924	2.63926e-10	Syn1-CX-P3-vs-CX-CONTROL	0.494388	0.0201139	Camk2a-CX-P3-vs-Gad2-CX-P3	-1.32302	8.82325e-06	Camk2a-CX-P3-vs-Syn1-CX-P3	-0.388169	0.399725	Gad2-CX-P3-vs-Syn1-CX-P3	0.934855	0.00283941	NA	NA	NA
Q6A065	Cep170	CX_Syn1 enriched	Camk2a-CX-P3-vs-CX-CONTROL	0.102153	1	Gad2-CX-P3-vs-CX-CONTROL	0.559922	0.000553124	Syn1-CX-P3-vs-CX-CONTROL	0.336004	0.0281976	Camk2a-CX-P3-vs-Gad2-CX-P3	-0.457769	0.0454851	Camk2a-CX-P3-vs-Syn1-CX-P3	-0.233852	0.443066	Gad2-CX-P3-vs-Syn1-CX-P3	0.223917	0.339599	NA	NA	NA
Q6IRU5	Cltb	CX_Syn1 enriched	Camk2a-CX-P3-vs-CX-CONTROL	0.234631	0.107001	Gad2-CX-P3-vs-CX-CONTROL	0.510252	0.000518608	Syn1-CX-P3-vs-CX-CONTROL	0.363998	0.0104292	Camk2a-CX-P3-vs-Gad2-CX-P3	-0.275621	0.186555	Camk2a-CX-P3-vs-Syn1-CX-P3	-0.129367	1	Gad2-CX-P3-vs-Syn1-CX-P3	0.146254	0.436488	NA	NA	NA
Q6NVF0	Ocrl	CX_Syn1 enriched	Camk2a-CX-P3-vs-CX-CONTROL	0.127269	1	Gad2-CX-P3-vs-CX-CONTROL	0.533866	0.00013685	Syn1-CX-P3-vs-CX-CONTROL	0.371803	0.00635141	Camk2a-CX-P3-vs-Gad2-CX-P3	-0.406598	0.0395753	Camk2a-CX-P3-vs-Syn1-CX-P3	-0.244535	0.399725	Gad2-CX-P3-vs-Syn1-CX-P3	0.162063	0.387405	NA	NA	NA
Q6NXK7	Dpp10	CX_Syn1 enriched	Camk2a-CX-P3-vs-CX-CONTROL	0.426864	0.000709168	Gad2-CX-P3-vs-CX-CONTROL	0.093427	1	Syn1-CX-P3-vs-CX-CONTROL	0.306176	0.0110677	Camk2a-CX-P3-vs-Gad2-CX-P3	0.333437	0.0626087	Camk2a-CX-P3-vs-Syn1-CX-P3	0.120688	1	Gad2-CX-P3-vs-Syn1-CX-P3	-0.212749	0.26631	NA	NA	NA
Q6P1F6	Ppp2r2a	CX_Syn1 enriched	Camk2a-CX-P3-vs-CX-CONTROL	0.282741	0.0150294	Gad2-CX-P3-vs-CX-CONTROL	0.100885	1	Syn1-CX-P3-vs-CX-CONTROL	0.268923	0.0151264	Camk2a-CX-P3-vs-Gad2-CX-P3	0.181856	0.250408	Camk2a-CX-P3-vs-Syn1-CX-P3	0.0138188	1	Gad2-CX-P3-vs-Syn1-CX-P3	-0.168038	0.328067	NA	NA	NA
Q6P4S6	Sik3	CX_Syn1 enriched	Camk2a-CX-P3-vs-CX-CONTROL	0.0813816	1	Gad2-CX-P3-vs-CX-CONTROL	0.165798	0.241164	Syn1-CX-P3-vs-CX-CONTROL	0.272833	0.0486182	Camk2a-CX-P3-vs-Gad2-CX-P3	-0.0844163	1	Camk2a-CX-P3-vs-Syn1-CX-P3	-0.191451	0.452933	Gad2-CX-P3-vs-Syn1-CX-P3	-0.107035	1	NA	NA	NA
Q6P5E8	Dgkq	CX_Syn1 enriched	Camk2a-CX-P3-vs-CX-CONTROL	0.27807	0.145456	Gad2-CX-P3-vs-CX-CONTROL	0.684256	0.000547993	Syn1-CX-P3-vs-CX-CONTROL	0.386776	0.0372658	Camk2a-CX-P3-vs-Gad2-CX-P3	-0.406186	0.146864	Camk2a-CX-P3-vs-Syn1-CX-P3	-0.108706	1	Gad2-CX-P3-vs-Syn1-CX-P3	0.29748	0.312762	NA	NA	NA
Q6P5F6	Slc39a10	CX_Syn1 enriched	Camk2a-CX-P3-vs-CX-CONTROL	0.184377	0.258084	Gad2-CX-P3-vs-CX-CONTROL	0.122182	1	Syn1-CX-P3-vs-CX-CONTROL	0.341124	0.0326538	Camk2a-CX-P3-vs-Gad2-CX-P3	0.0621947	1	Camk2a-CX-P3-vs-Syn1-CX-P3	-0.156748	0.500183	Gad2-CX-P3-vs-Syn1-CX-P3	-0.218942	0.361671	NA	NA	NA
Q6P8X1	Snx6	CX_Syn1 enriched	Camk2a-CX-P3-vs-CX-CONTROL	0.07842	1	Gad2-CX-P3-vs-CX-CONTROL	0.394316	0.00109734	Syn1-CX-P3-vs-CX-CONTROL	0.280691	0.0154856	Camk2a-CX-P3-vs-Gad2-CX-P3	-0.315896	0.0633771	Camk2a-CX-P3-vs-Syn1-CX-P3	-0.202271	0.409259	Gad2-CX-P3-vs-Syn1-CX-P3	0.113624	1	NA	NA	NA
Q6P9K8	Caskin1	CX_Syn1 enriched	Camk2a-CX-P3-vs-CX-CONTROL	0.221922	0.0293016	Gad2-CX-P3-vs-CX-CONTROL	0.62431	2.32577e-09	Syn1-CX-P3-vs-CX-CONTROL	0.34816	0.000583984	Camk2a-CX-P3-vs-Gad2-CX-P3	-0.402389	0.00489529	Camk2a-CX-P3-vs-Syn1-CX-P3	-0.126238	1	Gad2-CX-P3-vs-Syn1-CX-P3	0.27615	0.0821657	NA	NA	NA
Q6P9K9	Nrxn3	CX_Syn1 enriched	Camk2a-CX-P3-vs-CX-CONTROL	0.0637226	1	Gad2-CX-P3-vs-CX-CONTROL	1.0452	1.63247e-13	Syn1-CX-P3-vs-CX-CONTROL	0.446224	0.00082718	Camk2a-CX-P3-vs-Gad2-CX-P3	-0.981478	1.16081e-07	Camk2a-CX-P3-vs-Syn1-CX-P3	-0.382501	0.279652	Gad2-CX-P3-vs-Syn1-CX-P3	0.598976	0.00200303	NA	NA	NA
Q6PB44	Ptpn23	CX_Syn1 enriched	Camk2a-CX-P3-vs-CX-CONTROL	0.268296	0.130674	Gad2-CX-P3-vs-CX-CONTROL	0.597151	0.00110334	Syn1-CX-P3-vs-CX-CONTROL	0.42627	0.0151264	Camk2a-CX-P3-vs-Gad2-CX-P3	-0.328855	0.196056	Camk2a-CX-P3-vs-Syn1-CX-P3	-0.157975	0.506794	Gad2-CX-P3-vs-Syn1-CX-P3	0.17088	0.452268	NA	NA	NA
Q6PER3	Mapre3	CX_Syn1 enriched	Camk2a-CX-P3-vs-CX-CONTROL	0.266747	0.0115637	Gad2-CX-P3-vs-CX-CONTROL	0.158387	0.129854	Syn1-CX-P3-vs-CX-CONTROL	0.237283	0.0192903	Camk2a-CX-P3-vs-Gad2-CX-P3	0.10836	1	Camk2a-CX-P3-vs-Syn1-CX-P3	0.0294636	1	Gad2-CX-P3-vs-Syn1-CX-P3	-0.0788959	1	NA	NA	NA
Q6PFD5	Dlgap3	CX_Syn1 enriched	Camk2a-CX-P3-vs-CX-CONTROL	0.471165	0.000645265	Gad2-CX-P3-vs-CX-CONTROL	-0.391373	0.00455925	Syn1-CX-P3-vs-CX-CONTROL	0.30308	0.0205657	Camk2a-CX-P3-vs-Gad2-CX-P3	0.862539	2.89559e-06	Camk2a-CX-P3-vs-Syn1-CX-P3	0.168085	0.458311	Gad2-CX-P3-vs-Syn1-CX-P3	-0.694453	0.000263155	NA	NA	NA
Q6PGN3	Dclk2	CX_Syn1 enriched	Camk2a-CX-P3-vs-CX-CONTROL	0.237004	0.0722954	Gad2-CX-P3-vs-CX-CONTROL	0.461272	0.000571445	Syn1-CX-P3-vs-CX-CONTROL	0.323483	0.0121363	Camk2a-CX-P3-vs-Gad2-CX-P3	-0.224268	0.216169	Camk2a-CX-P3-vs-Syn1-CX-P3	-0.0864793	1	Gad2-CX-P3-vs-Syn1-CX-P3	0.137789	0.420557	NA	NA	NA
Q6PH08	Erc2	CX_Syn1 enriched	Camk2a-CX-P3-vs-CX-CONTROL	0.213069	0.1971	Gad2-CX-P3-vs-CX-CONTROL	0.039372	1	Syn1-CX-P3-vs-CX-CONTROL	0.327277	0.0442	Camk2a-CX-P3-vs-Gad2-CX-P3	0.173697	0.416917	Camk2a-CX-P3-vs-Syn1-CX-P3	-0.114208	1	Gad2-CX-P3-vs-Syn1-CX-P3	-0.287905	0.270791	NA	NA	NA
Q6PHS9	Cacna2d2	CX_Syn1 enriched	Camk2a-CX-P3-vs-CX-CONTROL	-0.486674	0.00147668	Gad2-CX-P3-vs-CX-CONTROL	1.33381	5.10147e-14	Syn1-CX-P3-vs-CX-CONTROL	0.438675	0.00288953	Camk2a-CX-P3-vs-Gad2-CX-P3	-1.82049	7.74936e-14	Camk2a-CX-P3-vs-Syn1-CX-P3	-0.925349	3.27572e-05	Gad2-CX-P3-vs-Syn1-CX-P3	0.895139	1.66812e-05	NA	NA	NA
Q6PHZ2	Camk2d	CX_Syn1 enriched	Camk2a-CX-P3-vs-CX-CONTROL	0.200045	0.13753	Gad2-CX-P3-vs-CX-CONTROL	-0.130189	1	Syn1-CX-P3-vs-CX-CONTROL	0.362529	0.00692139	Camk2a-CX-P3-vs-Gad2-CX-P3	0.330234	0.0935688	Camk2a-CX-P3-vs-Syn1-CX-P3	-0.162484	0.458311	Gad2-CX-P3-vs-Syn1-CX-P3	-0.492718	0.015001	NA	NA	NA
Q6PIC6	Atp1a3	CX_Syn1 enriched	Camk2a-CX-P3-vs-CX-CONTROL	0.116461	1	Gad2-CX-P3-vs-CX-CONTROL	0.577322	3.63866e-09	Syn1-CX-P3-vs-CX-CONTROL	0.32436	0.00062365	Camk2a-CX-P3-vs-Gad2-CX-P3	-0.460861	0.000530316	Camk2a-CX-P3-vs-Syn1-CX-P3	-0.207899	0.391948	Gad2-CX-P3-vs-Syn1-CX-P3	0.252961	0.0912126	NA	NA	NA
Q6R891	Ppp1r9b	CX_Syn1 enriched	Camk2a-CX-P3-vs-CX-CONTROL	0.245323	0.0403116	Gad2-CX-P3-vs-CX-CONTROL	0.000905779	1	Syn1-CX-P3-vs-CX-CONTROL	0.311943	0.00721584	Camk2a-CX-P3-vs-Gad2-CX-P3	0.244418	0.154747	Camk2a-CX-P3-vs-Syn1-CX-P3	-0.0666194	1	Gad2-CX-P3-vs-Syn1-CX-P3	-0.311037	0.0946064	NA	NA	NA
Q6RHR9	Magi1	CX_Syn1 enriched	Camk2a-CX-P3-vs-CX-CONTROL	0.102931	1	Gad2-CX-P3-vs-CX-CONTROL	0.601516	0.00114969	Syn1-CX-P3-vs-CX-CONTROL	0.365185	0.0357736	Camk2a-CX-P3-vs-Gad2-CX-P3	-0.498585	0.0595881	Camk2a-CX-P3-vs-Syn1-CX-P3	-0.262253	0.443411	Gad2-CX-P3-vs-Syn1-CX-P3	0.236332	0.362253	NA	NA	NA
Q6VNB8	Wdfy3	CX_Syn1 enriched	Camk2a-CX-P3-vs-CX-CONTROL	0.128006	1	Gad2-CX-P3-vs-CX-CONTROL	0.292077	0.0455213	Syn1-CX-P3-vs-CX-CONTROL	0.35524	0.0114156	Camk2a-CX-P3-vs-Gad2-CX-P3	-0.164071	0.38025	Camk2a-CX-P3-vs-Syn1-CX-P3	-0.227234	0.434786	Gad2-CX-P3-vs-Syn1-CX-P3	-0.0631631	1	NA	NA	NA
Q6W8Q3	Pcp4l1	CX_Syn1 enriched	Camk2a-CX-P3-vs-CX-CONTROL	0.111337	1	Gad2-CX-P3-vs-CX-CONTROL	1.45396	2.24918e-11	Syn1-CX-P3-vs-CX-CONTROL	0.554219	0.00700492	Camk2a-CX-P3-vs-Gad2-CX-P3	-1.34263	2.14365e-06	Camk2a-CX-P3-vs-Syn1-CX-P3	-0.442883	0.391948	Gad2-CX-P3-vs-Syn1-CX-P3	0.899744	0.00257626	NA	NA	NA
Q6ZPE2	Sbf1	CX_Syn1 enriched	Camk2a-CX-P3-vs-CX-CONTROL	0.349808	0.00550297	Gad2-CX-P3-vs-CX-CONTROL	-0.100891	1	Syn1-CX-P3-vs-CX-CONTROL	0.240839	0.0390303	Camk2a-CX-P3-vs-Gad2-CX-P3	0.4507	0.0112537	Camk2a-CX-P3-vs-Syn1-CX-P3	0.108969	1	Gad2-CX-P3-vs-Syn1-CX-P3	-0.341731	0.0791774	NA	NA	NA
Q6ZPJ3	Ube2o	CX_Syn1 enriched	Camk2a-CX-P3-vs-CX-CONTROL	0.300544	0.0147187	Gad2-CX-P3-vs-CX-CONTROL	0.144106	0.222001	Syn1-CX-P3-vs-CX-CONTROL	0.300473	0.0112791	Camk2a-CX-P3-vs-Gad2-CX-P3	0.156438	0.332989	Camk2a-CX-P3-vs-Syn1-CX-P3	7.14464e-05	1	Gad2-CX-P3-vs-Syn1-CX-P3	-0.156366	0.365329	NA	NA	NA
Q6ZQ18	Efr3b	CX_Syn1 enriched	Camk2a-CX-P3-vs-CX-CONTROL	0.161913	0.23048	Gad2-CX-P3-vs-CX-CONTROL	0.215585	0.123226	Syn1-CX-P3-vs-CX-CONTROL	0.297904	0.0261767	Camk2a-CX-P3-vs-Gad2-CX-P3	-0.0536721	1	Camk2a-CX-P3-vs-Syn1-CX-P3	-0.135991	1	Gad2-CX-P3-vs-Syn1-CX-P3	-0.0823187	1	NA	NA	NA
Q6ZQ38	Cand1	CX_Syn1 enriched	Camk2a-CX-P3-vs-CX-CONTROL	0.195496	0.0360652	Gad2-CX-P3-vs-CX-CONTROL	0.31064	0.00087282	Syn1-CX-P3-vs-CX-CONTROL	0.273171	0.00262132	Camk2a-CX-P3-vs-Gad2-CX-P3	-0.115144	1	Camk2a-CX-P3-vs-Syn1-CX-P3	-0.0776754	1	Gad2-CX-P3-vs-Syn1-CX-P3	0.0374689	1	NA	NA	NA
Q6ZWR6	Syne1	CX_Syn1 enriched	Camk2a-CX-P3-vs-CX-CONTROL	0.298214	0.0942745	Gad2-CX-P3-vs-CX-CONTROL	0.143566	0.378666	Syn1-CX-P3-vs-CX-CONTROL	0.338326	0.0447662	Camk2a-CX-P3-vs-Gad2-CX-P3	0.154647	0.483218	Camk2a-CX-P3-vs-Syn1-CX-P3	-0.0401129	1	Gad2-CX-P3-vs-Syn1-CX-P3	-0.19476	0.409817	NA	NA	NA
Q71LX4	Tln2	CX_Syn1 enriched	Camk2a-CX-P3-vs-CX-CONTROL	0.27472	0.0231513	Gad2-CX-P3-vs-CX-CONTROL	0.558354	3.96454e-06	Syn1-CX-P3-vs-CX-CONTROL	0.342812	0.00362611	Camk2a-CX-P3-vs-Gad2-CX-P3	-0.283634	0.102291	Camk2a-CX-P3-vs-Syn1-CX-P3	-0.0680915	1	Gad2-CX-P3-vs-Syn1-CX-P3	0.215542	0.249842	NA	NA	NA
Q76MZ3	Ppp2r1a	CX_Syn1 enriched	Camk2a-CX-P3-vs-CX-CONTROL	0.281657	0.031313	Gad2-CX-P3-vs-CX-CONTROL	0.223012	0.0893195	Syn1-CX-P3-vs-CX-CONTROL	0.274772	0.0274745	Camk2a-CX-P3-vs-Gad2-CX-P3	0.0586448	1	Camk2a-CX-P3-vs-Syn1-CX-P3	0.0068844	1	Gad2-CX-P3-vs-Syn1-CX-P3	-0.0517604	1	NA	NA	NA
Q78JW9	Ubfd1	CX_Syn1 enriched	Camk2a-CX-P3-vs-CX-CONTROL	0.16255	0.323373	Gad2-CX-P3-vs-CX-CONTROL	0.615435	0.000612604	Syn1-CX-P3-vs-CX-CONTROL	0.471313	0.00696602	Camk2a-CX-P3-vs-Gad2-CX-P3	-0.452885	0.0674052	Camk2a-CX-P3-vs-Syn1-CX-P3	-0.308763	0.399725	Gad2-CX-P3-vs-Syn1-CX-P3	0.144122	0.4909	NA	NA	NA
Q7TME0	Plppr4	CX_Syn1 enriched	Camk2a-CX-P3-vs-CX-CONTROL	0.314405	0.0433754	Gad2-CX-P3-vs-CX-CONTROL	0.111997	1	Syn1-CX-P3-vs-CX-CONTROL	0.330919	0.0258986	Camk2a-CX-P3-vs-Gad2-CX-P3	0.202408	0.324016	Camk2a-CX-P3-vs-Syn1-CX-P3	-0.016514	1	Gad2-CX-P3-vs-Syn1-CX-P3	-0.218922	0.339216	NA	NA	NA
Q7TNG5	Eml2	CX_Syn1 enriched	Camk2a-CX-P3-vs-CX-CONTROL	-0.111938	1	Gad2-CX-P3-vs-CX-CONTROL	1.14852	2.86513e-08	Syn1-CX-P3-vs-CX-CONTROL	0.4153	0.031287	Camk2a-CX-P3-vs-Gad2-CX-P3	-1.26046	5.81325e-06	Camk2a-CX-P3-vs-Syn1-CX-P3	-0.527238	0.302527	Gad2-CX-P3-vs-Syn1-CX-P3	0.733225	0.0149454	NA	NA	NA
Q7TNR6	Igsf21	CX_Syn1 enriched	Camk2a-CX-P3-vs-CX-CONTROL	0.481166	0.00432135	Gad2-CX-P3-vs-CX-CONTROL	-0.267232	0.108176	Syn1-CX-P3-vs-CX-CONTROL	0.251461	0.100116	Camk2a-CX-P3-vs-Gad2-CX-P3	0.748398	0.00134058	Camk2a-CX-P3-vs-Syn1-CX-P3	0.229705	0.452933	Gad2-CX-P3-vs-Syn1-CX-P3	-0.518693	0.0390208	NA	NA	NA
Q7TPB0	Plppr3	CX_Syn1 enriched	Camk2a-CX-P3-vs-CX-CONTROL	0.238782	0.2136	Gad2-CX-P3-vs-CX-CONTROL	1.12338	3.28467e-08	Syn1-CX-P3-vs-CX-CONTROL	0.400205	0.0345089	Camk2a-CX-P3-vs-Gad2-CX-P3	-0.884597	0.00145739	Camk2a-CX-P3-vs-Syn1-CX-P3	-0.161423	0.516679	Gad2-CX-P3-vs-Syn1-CX-P3	0.723173	0.0144582	NA	NA	NA
Q7TPM6	Fsd1	CX_Syn1 enriched	Camk2a-CX-P3-vs-CX-CONTROL	0.0211228	1	Gad2-CX-P3-vs-CX-CONTROL	0.143933	0.275226	Syn1-CX-P3-vs-CX-CONTROL	0.28221	0.0319802	Camk2a-CX-P3-vs-Gad2-CX-P3	-0.12281	1	Camk2a-CX-P3-vs-Syn1-CX-P3	-0.261087	0.396713	Gad2-CX-P3-vs-Syn1-CX-P3	-0.138277	0.436488	NA	NA	NA
Q7TPR4	Actn1	CX_Syn1 enriched	Camk2a-CX-P3-vs-CX-CONTROL	0.335761	0.0233611	Gad2-CX-P3-vs-CX-CONTROL	-0.32905	0.0279638	Syn1-CX-P3-vs-CX-CONTROL	0.33365	0.0191116	Camk2a-CX-P3-vs-Gad2-CX-P3	0.664811	0.00125134	Camk2a-CX-P3-vs-Syn1-CX-P3	0.00211071	1	Gad2-CX-P3-vs-Syn1-CX-P3	-0.6627	0.00177443	NA	NA	NA
Q7TQF7	Amph	CX_Syn1 enriched	Camk2a-CX-P3-vs-CX-CONTROL	0.259059	0.00822449	Gad2-CX-P3-vs-CX-CONTROL	0.504453	2.23952e-07	Syn1-CX-P3-vs-CX-CONTROL	0.335988	0.000456526	Camk2a-CX-P3-vs-Gad2-CX-P3	-0.245395	0.0807312	Camk2a-CX-P3-vs-Syn1-CX-P3	-0.0769293	1	Gad2-CX-P3-vs-Syn1-CX-P3	0.168465	0.264009	NA	NA	NA
Q7TSJ2	Map6	CX_Syn1 enriched	Camk2a-CX-P3-vs-CX-CONTROL	0.284819	0.0101368	Gad2-CX-P3-vs-CX-CONTROL	0.0136051	1	Syn1-CX-P3-vs-CX-CONTROL	0.226176	0.0287693	Camk2a-CX-P3-vs-Gad2-CX-P3	0.271214	0.088412	Camk2a-CX-P3-vs-Syn1-CX-P3	0.0586432	1	Gad2-CX-P3-vs-Syn1-CX-P3	-0.21257	0.217013	NA	NA	NA
Q80TB8	Vat1l	CX_Syn1 enriched	Camk2a-CX-P3-vs-CX-CONTROL	0.0460963	1	Gad2-CX-P3-vs-CX-CONTROL	0.475943	0.00113771	Syn1-CX-P3-vs-CX-CONTROL	0.308246	0.0263071	Camk2a-CX-P3-vs-Gad2-CX-P3	-0.429847	0.038246	Camk2a-CX-P3-vs-Syn1-CX-P3	-0.26215	0.399725	Gad2-CX-P3-vs-Syn1-CX-P3	0.167697	0.391522	NA	NA	NA
Q80TJ1	Cadps	CX_Syn1 enriched	Camk2a-CX-P3-vs-CX-CONTROL	0.318057	0.00549717	Gad2-CX-P3-vs-CX-CONTROL	0.635654	3.1099e-08	Syn1-CX-P3-vs-CX-CONTROL	0.435256	9.8448e-05	Camk2a-CX-P3-vs-Gad2-CX-P3	-0.317597	0.0509681	Camk2a-CX-P3-vs-Syn1-CX-P3	-0.117199	1	Gad2-CX-P3-vs-Syn1-CX-P3	0.200399	0.255219	NA	NA	NA
Q80TL4	Phf24	CX_Syn1 enriched	Camk2a-CX-P3-vs-CX-CONTROL	0.389369	0.0013107	Gad2-CX-P3-vs-CX-CONTROL	-0.127395	1	Syn1-CX-P3-vs-CX-CONTROL	0.249621	0.0278556	Camk2a-CX-P3-vs-Gad2-CX-P3	0.516765	0.00206624	Camk2a-CX-P3-vs-Syn1-CX-P3	0.139749	0.459949	Gad2-CX-P3-vs-Syn1-CX-P3	-0.377016	0.036913	NA	NA	NA
Q80TQ2	Cyld	CX_Syn1 enriched	Camk2a-CX-P3-vs-CX-CONTROL	0.198753	0.259225	Gad2-CX-P3-vs-CX-CONTROL	-0.243423	0.179117	Syn1-CX-P3-vs-CX-CONTROL	0.423676	0.017866	Camk2a-CX-P3-vs-Gad2-CX-P3	0.442175	0.0949744	Camk2a-CX-P3-vs-Syn1-CX-P3	-0.224923	0.458311	Gad2-CX-P3-vs-Syn1-CX-P3	-0.667098	0.0147547	NA	NA	NA
Q80TR1	Adgrl1	CX_Syn1 enriched	Camk2a-CX-P3-vs-CX-CONTROL	0.330966	0.0139367	Gad2-CX-P3-vs-CX-CONTROL	0.0646797	1	Syn1-CX-P3-vs-CX-CONTROL	0.323026	0.0121363	Camk2a-CX-P3-vs-Gad2-CX-P3	0.266286	0.163961	Camk2a-CX-P3-vs-Syn1-CX-P3	0.0079405	1	Gad2-CX-P3-vs-Syn1-CX-P3	-0.258346	0.217013	NA	NA	NA
Q80TS3	Adgrl3	CX_Syn1 enriched	Camk2a-CX-P3-vs-CX-CONTROL	0.182015	0.254744	Gad2-CX-P3-vs-CX-CONTROL	0.00278911	1	Syn1-CX-P3-vs-CX-CONTROL	0.317661	0.0434109	Camk2a-CX-P3-vs-Gad2-CX-P3	0.179226	0.397865	Camk2a-CX-P3-vs-Syn1-CX-P3	-0.135646	1	Gad2-CX-P3-vs-Syn1-CX-P3	-0.314872	0.227461	NA	NA	NA
Q80TZ3	Dnajc6	CX_Syn1 enriched	Camk2a-CX-P3-vs-CX-CONTROL	0.277316	0.00201005	Gad2-CX-P3-vs-CX-CONTROL	0.294532	0.000923028	Syn1-CX-P3-vs-CX-CONTROL	0.361241	3.34531e-05	Camk2a-CX-P3-vs-Gad2-CX-P3	-0.0172159	1	Camk2a-CX-P3-vs-Syn1-CX-P3	-0.0839242	1	Gad2-CX-P3-vs-Syn1-CX-P3	-0.0667084	1	NA	NA	NA
Q80U28	Madd	CX_Syn1 enriched	Camk2a-CX-P3-vs-CX-CONTROL	0.233083	0.0874946	Gad2-CX-P3-vs-CX-CONTROL	0.257674	0.0613378	Syn1-CX-P3-vs-CX-CONTROL	0.330753	0.0122695	Camk2a-CX-P3-vs-Gad2-CX-P3	-0.0245912	1	Camk2a-CX-P3-vs-Syn1-CX-P3	-0.0976698	1	Gad2-CX-P3-vs-Syn1-CX-P3	-0.0730786	1	NA	NA	NA
Q80U56	Avl9	CX_Syn1 enriched	Camk2a-CX-P3-vs-CX-CONTROL	0.204089	0.162012	Gad2-CX-P3-vs-CX-CONTROL	0.212255	0.151565	Syn1-CX-P3-vs-CX-CONTROL	0.301065	0.0342829	Camk2a-CX-P3-vs-Gad2-CX-P3	-0.00816626	1	Camk2a-CX-P3-vs-Syn1-CX-P3	-0.0969769	1	Gad2-CX-P3-vs-Syn1-CX-P3	-0.0888106	1	NA	NA	NA
Q80UG2	Plxna4	CX_Syn1 enriched	Camk2a-CX-P3-vs-CX-CONTROL	0.0277432	1	Gad2-CX-P3-vs-CX-CONTROL	0.518867	0.0044071	Syn1-CX-P3-vs-CX-CONTROL	0.350098	0.0391704	Camk2a-CX-P3-vs-Gad2-CX-P3	-0.491124	0.0582279	Camk2a-CX-P3-vs-Syn1-CX-P3	-0.322355	0.399725	Gad2-CX-P3-vs-Syn1-CX-P3	0.168769	0.454832	NA	NA	NA
Q80UJ7	Rab3gap1	CX_Syn1 enriched	Camk2a-CX-P3-vs-CX-CONTROL	0.0714289	1	Gad2-CX-P3-vs-CX-CONTROL	0.477885	0.00621618	Syn1-CX-P3-vs-CX-CONTROL	0.407031	0.0147079	Camk2a-CX-P3-vs-Gad2-CX-P3	-0.406456	0.0926434	Camk2a-CX-P3-vs-Syn1-CX-P3	-0.335602	0.396713	Gad2-CX-P3-vs-Syn1-CX-P3	0.0708536	1	NA	NA	NA
Q80UP3	Dgkz	CX_Syn1 enriched	Camk2a-CX-P3-vs-CX-CONTROL	0.502384	0.0229754	Gad2-CX-P3-vs-CX-CONTROL	0.149216	0.446348	Syn1-CX-P3-vs-CX-CONTROL	0.459867	0.0112108	Camk2a-CX-P3-vs-Gad2-CX-P3	0.353168	0.256044	Camk2a-CX-P3-vs-Syn1-CX-P3	0.0425164	1	Gad2-CX-P3-vs-Syn1-CX-P3	-0.310651	0.323614	NA	NA	NA
Q80WQ2	Vac14	CX_Syn1 enriched	Camk2a-CX-P3-vs-CX-CONTROL	0.234404	0.0495342	Gad2-CX-P3-vs-CX-CONTROL	0.582009	1.46003e-06	Syn1-CX-P3-vs-CX-CONTROL	0.228598	0.0435042	Camk2a-CX-P3-vs-Gad2-CX-P3	-0.347605	0.040811	Camk2a-CX-P3-vs-Syn1-CX-P3	0.00580622	1	Gad2-CX-P3-vs-Syn1-CX-P3	0.353411	0.0520567	NA	NA	NA
Q80YA9	Cnksr2	CX_Syn1 enriched	Camk2a-CX-P3-vs-CX-CONTROL	0.433267	0.0216207	Gad2-CX-P3-vs-CX-CONTROL	-0.330375	0.0814671	Syn1-CX-P3-vs-CX-CONTROL	0.35455	0.0459531	Camk2a-CX-P3-vs-Gad2-CX-P3	0.763642	0.00378931	Camk2a-CX-P3-vs-Syn1-CX-P3	0.0787168	1	Gad2-CX-P3-vs-Syn1-CX-P3	-0.684925	0.0139888	NA	NA	NA
Q80Z24	Negr1	CX_Syn1 enriched	Camk2a-CX-P3-vs-CX-CONTROL	0.321815	0.00149054	Gad2-CX-P3-vs-CX-CONTROL	0.075614	1	Syn1-CX-P3-vs-CX-CONTROL	0.250601	0.00974359	Camk2a-CX-P3-vs-Gad2-CX-P3	0.246201	0.088412	Camk2a-CX-P3-vs-Syn1-CX-P3	0.0712146	1	Gad2-CX-P3-vs-Syn1-CX-P3	-0.174987	0.259596	NA	NA	NA
Q80Z38	Shank2	CX_Syn1 enriched	Camk2a-CX-P3-vs-CX-CONTROL	0.475503	0.00249763	Gad2-CX-P3-vs-CX-CONTROL	-0.593682	0.000166272	Syn1-CX-P3-vs-CX-CONTROL	0.273063	0.0620728	Camk2a-CX-P3-vs-Gad2-CX-P3	1.06919	3.85763e-07	Camk2a-CX-P3-vs-Syn1-CX-P3	0.202441	0.452933	Gad2-CX-P3-vs-Syn1-CX-P3	-0.866744	6.06296e-05	NA	NA	NA
Q80ZF8	Adgrb3	CX_Syn1 enriched	Camk2a-CX-P3-vs-CX-CONTROL	0.442	0.00120225	Gad2-CX-P3-vs-CX-CONTROL	-0.269692	0.0502557	Syn1-CX-P3-vs-CX-CONTROL	0.351019	0.00829388	Camk2a-CX-P3-vs-Gad2-CX-P3	0.711692	9.27181e-05	Camk2a-CX-P3-vs-Syn1-CX-P3	0.090981	1	Gad2-CX-P3-vs-Syn1-CX-P3	-0.620711	0.00119692	NA	NA	NA
Q810U3	Nfasc	CX_Syn1 enriched	Camk2a-CX-P3-vs-CX-CONTROL	0.162224	0.205058	Gad2-CX-P3-vs-CX-CONTROL	0.317141	0.0180821	Syn1-CX-P3-vs-CX-CONTROL	0.263079	0.0361386	Camk2a-CX-P3-vs-Gad2-CX-P3	-0.154917	0.366268	Camk2a-CX-P3-vs-Syn1-CX-P3	-0.100855	1	Gad2-CX-P3-vs-Syn1-CX-P3	0.0540618	1	NA	NA	NA
Q811D0	Dlg1	CX_Syn1 enriched	Camk2a-CX-P3-vs-CX-CONTROL	0.42631	0.00491345	Gad2-CX-P3-vs-CX-CONTROL	-0.378331	0.0119677	Syn1-CX-P3-vs-CX-CONTROL	0.26606	0.0565061	Camk2a-CX-P3-vs-Gad2-CX-P3	0.80464	8.8853e-05	Camk2a-CX-P3-vs-Syn1-CX-P3	0.160249	0.469405	Gad2-CX-P3-vs-Syn1-CX-P3	-0.644391	0.00253652	NA	NA	NA
Q811P8	Arhgap32	CX_Syn1 enriched	Camk2a-CX-P3-vs-CX-CONTROL	0.377796	0.0229455	Gad2-CX-P3-vs-CX-CONTROL	-0.0730906	1	Syn1-CX-P3-vs-CX-CONTROL	0.309317	0.0489284	Camk2a-CX-P3-vs-Gad2-CX-P3	0.450887	0.0565775	Camk2a-CX-P3-vs-Syn1-CX-P3	0.0684791	1	Gad2-CX-P3-vs-Syn1-CX-P3	-0.382407	0.138566	NA	NA	NA
Q812A2	Srgap3	CX_Syn1 enriched	Camk2a-CX-P3-vs-CX-CONTROL	0.19239	0.179725	Gad2-CX-P3-vs-CX-CONTROL	0.482988	0.00127055	Syn1-CX-P3-vs-CX-CONTROL	0.313618	0.0273428	Camk2a-CX-P3-vs-Gad2-CX-P3	-0.290598	0.162693	Camk2a-CX-P3-vs-Syn1-CX-P3	-0.121228	1	Gad2-CX-P3-vs-Syn1-CX-P3	0.16937	0.391522	NA	NA	NA
Q8BFT9	Svop	CX_Syn1 enriched	Camk2a-CX-P3-vs-CX-CONTROL	0.280462	0.0691368	Gad2-CX-P3-vs-CX-CONTROL	0.0920285	1	Syn1-CX-P3-vs-CX-CONTROL	0.309882	0.0331425	Camk2a-CX-P3-vs-Gad2-CX-P3	0.188434	0.350436	Camk2a-CX-P3-vs-Syn1-CX-P3	-0.0294192	1	Gad2-CX-P3-vs-Syn1-CX-P3	-0.217853	0.338027	NA	NA	NA
Q8BG32	Psmd11	CX_Syn1 enriched	Camk2a-CX-P3-vs-CX-CONTROL	0.180493	0.0723983	Gad2-CX-P3-vs-CX-CONTROL	0.32481	0.00122356	Syn1-CX-P3-vs-CX-CONTROL	0.29624	0.00249422	Camk2a-CX-P3-vs-Gad2-CX-P3	-0.144317	0.286838	Camk2a-CX-P3-vs-Syn1-CX-P3	-0.115747	1	Gad2-CX-P3-vs-Syn1-CX-P3	0.0285697	1	NA	NA	NA
Q8BG39	Sv2b	CX_Syn1 enriched	Camk2a-CX-P3-vs-CX-CONTROL	0.433083	0.00222604	Gad2-CX-P3-vs-CX-CONTROL	-0.622217	7.42655e-06	Syn1-CX-P3-vs-CX-CONTROL	0.159791	0.191699	Camk2a-CX-P3-vs-Gad2-CX-P3	1.0553	3.84561e-08	Camk2a-CX-P3-vs-Syn1-CX-P3	0.273292	0.396713	Gad2-CX-P3-vs-Syn1-CX-P3	-0.782008	6.03137e-05	NA	NA	NA
Q8BGD9	Eif4b	CX_Syn1 enriched	Camk2a-CX-P3-vs-CX-CONTROL	0.204135	0.147479	Gad2-CX-P3-vs-CX-CONTROL	0.193967	0.16824	Syn1-CX-P3-vs-CX-CONTROL	0.356474	0.0104904	Camk2a-CX-P3-vs-Gad2-CX-P3	0.0101682	1	Camk2a-CX-P3-vs-Syn1-CX-P3	-0.152339	0.470764	Gad2-CX-P3-vs-Syn1-CX-P3	-0.162507	0.398937	NA	NA	NA
Q8BGN8	Synpr	CX_Syn1 enriched	Camk2a-CX-P3-vs-CX-CONTROL	0.368431	0.140378	Gad2-CX-P3-vs-CX-CONTROL	1.35225	1.4826e-07	Syn1-CX-P3-vs-CX-CONTROL	0.535651	0.0274329	Camk2a-CX-P3-vs-Gad2-CX-P3	-0.983823	0.00637467	Camk2a-CX-P3-vs-Syn1-CX-P3	-0.16722	0.573736	Gad2-CX-P3-vs-Syn1-CX-P3	0.816603	0.0348183	NA	NA	NA
Q8BGQ1	Vipas39	CX_Syn1 enriched	Camk2a-CX-P3-vs-CX-CONTROL	0.312748	0.0821579	Gad2-CX-P3-vs-CX-CONTROL	0.311518	0.0643948	Syn1-CX-P3-vs-CX-CONTROL	0.315627	0.0309663	Camk2a-CX-P3-vs-Gad2-CX-P3	0.00122996	1	Camk2a-CX-P3-vs-Syn1-CX-P3	-0.00287863	1	Gad2-CX-P3-vs-Syn1-CX-P3	-0.00410858	1	NA	NA	NA
Q8BGQ7	Aars1	CX_Syn1 enriched	Camk2a-CX-P3-vs-CX-CONTROL	0.0969285	1	Gad2-CX-P3-vs-CX-CONTROL	0.600311	2.56795e-07	Syn1-CX-P3-vs-CX-CONTROL	0.282052	0.0120465	Camk2a-CX-P3-vs-Gad2-CX-P3	-0.503382	0.00206624	Camk2a-CX-P3-vs-Syn1-CX-P3	-0.185124	0.431166	Gad2-CX-P3-vs-Syn1-CX-P3	0.318259	0.0800699	NA	NA	NA
Q8BHL3	Tbc1d10b	CX_Syn1 enriched	Camk2a-CX-P3-vs-CX-CONTROL	0.225963	0.0837614	Gad2-CX-P3-vs-CX-CONTROL	0.251499	0.0591399	Syn1-CX-P3-vs-CX-CONTROL	0.263345	0.0347255	Camk2a-CX-P3-vs-Gad2-CX-P3	-0.0255361	1	Camk2a-CX-P3-vs-Syn1-CX-P3	-0.0373818	1	Gad2-CX-P3-vs-Syn1-CX-P3	-0.0118458	1	NA	NA	NA
Q8BIW1	Prune1	CX_Syn1 enriched	Camk2a-CX-P3-vs-CX-CONTROL	0.173498	0.269148	Gad2-CX-P3-vs-CX-CONTROL	0.277383	0.0916492	Syn1-CX-P3-vs-CX-CONTROL	0.353185	0.0243585	Camk2a-CX-P3-vs-Gad2-CX-P3	-0.103885	1	Camk2a-CX-P3-vs-Syn1-CX-P3	-0.179686	0.46725	Gad2-CX-P3-vs-Syn1-CX-P3	-0.0758014	1	NA	NA	NA
Q8BIZ1	Anks1b	CX_Syn1 enriched	Camk2a-CX-P3-vs-CX-CONTROL	0.191336	0.285948	Gad2-CX-P3-vs-CX-CONTROL	-0.35245	0.0649319	Syn1-CX-P3-vs-CX-CONTROL	0.321173	0.0685408	Camk2a-CX-P3-vs-Gad2-CX-P3	0.543786	0.0435878	Camk2a-CX-P3-vs-Syn1-CX-P3	-0.129837	1	Gad2-CX-P3-vs-Syn1-CX-P3	-0.673623	0.0158076	NA	NA	NA
Q8BJH1	Zc2hc1a	CX_Syn1 enriched	Camk2a-CX-P3-vs-CX-CONTROL	0.411869	0.000161561	Gad2-CX-P3-vs-CX-CONTROL	0.219716	0.0422033	Syn1-CX-P3-vs-CX-CONTROL	0.286857	0.00612442	Camk2a-CX-P3-vs-Gad2-CX-P3	0.192153	0.200877	Camk2a-CX-P3-vs-Syn1-CX-P3	0.125012	1	Gad2-CX-P3-vs-Syn1-CX-P3	-0.0671411	1	NA	NA	NA
Q8BJI1	Slc6a17	CX_Syn1 enriched	Camk2a-CX-P3-vs-CX-CONTROL	0.268121	0.0159396	Gad2-CX-P3-vs-CX-CONTROL	0.254603	0.0231488	Syn1-CX-P3-vs-CX-CONTROL	0.366376	0.000809369	Camk2a-CX-P3-vs-Gad2-CX-P3	0.0135178	1	Camk2a-CX-P3-vs-Syn1-CX-P3	-0.0982555	1	Gad2-CX-P3-vs-Syn1-CX-P3	-0.111773	1	NA	NA	NA
Q8BJU0	Sgta	CX_Syn1 enriched	Camk2a-CX-P3-vs-CX-CONTROL	0.196066	0.201766	Gad2-CX-P3-vs-CX-CONTROL	0.532293	0.000997566	Syn1-CX-P3-vs-CX-CONTROL	0.359803	0.0197963	Camk2a-CX-P3-vs-Gad2-CX-P3	-0.336227	0.13801	Camk2a-CX-P3-vs-Syn1-CX-P3	-0.163738	0.476792	Gad2-CX-P3-vs-Syn1-CX-P3	0.17249	0.409204	NA	NA	NA
Q8BK64	Ahsa1	CX_Syn1 enriched	Camk2a-CX-P3-vs-CX-CONTROL	0.20787	0.0267227	Gad2-CX-P3-vs-CX-CONTROL	0.204719	0.0301967	Syn1-CX-P3-vs-CX-CONTROL	0.278524	0.00240586	Camk2a-CX-P3-vs-Gad2-CX-P3	0.00315125	1	Camk2a-CX-P3-vs-Syn1-CX-P3	-0.0706542	1	Gad2-CX-P3-vs-Syn1-CX-P3	-0.0738054	1	NA	NA	NA
Q8BKX1	Baiap2	CX_Syn1 enriched	Camk2a-CX-P3-vs-CX-CONTROL	0.299908	0.0861151	Gad2-CX-P3-vs-CX-CONTROL	-0.511949	0.00394513	Syn1-CX-P3-vs-CX-CONTROL	0.325761	0.0486064	Camk2a-CX-P3-vs-Gad2-CX-P3	0.811857	0.000911435	Camk2a-CX-P3-vs-Syn1-CX-P3	-0.025853	1	Gad2-CX-P3-vs-Syn1-CX-P3	-0.83771	0.000722231	NA	NA	NA
Q8BLE7	Slc17a6	CX_Syn1 enriched	Camk2a-CX-P3-vs-CX-CONTROL	0.13673	1	Gad2-CX-P3-vs-CX-CONTROL	-0.452777	0.0406219	Syn1-CX-P3-vs-CX-CONTROL	0.391957	0.0555569	Camk2a-CX-P3-vs-Gad2-CX-P3	0.589507	0.0625553	Camk2a-CX-P3-vs-Syn1-CX-P3	-0.255227	0.459991	Gad2-CX-P3-vs-Syn1-CX-P3	-0.844734	0.00871585	NA	NA	NA
Q8BLJ3	Plcxd3	CX_Syn1 enriched	Camk2a-CX-P3-vs-CX-CONTROL	-0.0410182	1	Gad2-CX-P3-vs-CX-CONTROL	0.511675	0.00351284	Syn1-CX-P3-vs-CX-CONTROL	0.421053	0.0121363	Camk2a-CX-P3-vs-Gad2-CX-P3	-0.552693	0.0257017	Camk2a-CX-P3-vs-Syn1-CX-P3	-0.462072	0.300852	Gad2-CX-P3-vs-Syn1-CX-P3	0.0906215	1	NA	NA	NA
Q8BLQ9	Cadm2	CX_Syn1 enriched	Camk2a-CX-P3-vs-CX-CONTROL	0.219645	0.0406408	Gad2-CX-P3-vs-CX-CONTROL	0.102074	1	Syn1-CX-P3-vs-CX-CONTROL	0.220219	0.029706	Camk2a-CX-P3-vs-Gad2-CX-P3	0.11757	1	Camk2a-CX-P3-vs-Syn1-CX-P3	-0.00057468	1	Gad2-CX-P3-vs-Syn1-CX-P3	-0.118145	1	NA	NA	NA
Q8BLR2	Cpne4	CX_Syn1 enriched	Camk2a-CX-P3-vs-CX-CONTROL	0.106572	1	Gad2-CX-P3-vs-CX-CONTROL	-0.0664261	1	Syn1-CX-P3-vs-CX-CONTROL	0.42898	0.0446427	Camk2a-CX-P3-vs-Gad2-CX-P3	0.172998	0.530063	Camk2a-CX-P3-vs-Syn1-CX-P3	-0.322408	0.446811	Gad2-CX-P3-vs-Syn1-CX-P3	-0.495406	0.164509	NA	NA	NA
Q8BMI3	Gga3	CX_Syn1 enriched	Camk2a-CX-P3-vs-CX-CONTROL	0.230142	0.14482	Gad2-CX-P3-vs-CX-CONTROL	0.259668	0.106179	Syn1-CX-P3-vs-CX-CONTROL	0.415253	0.00803299	Camk2a-CX-P3-vs-Gad2-CX-P3	-0.0295257	1	Camk2a-CX-P3-vs-Syn1-CX-P3	-0.185111	0.460563	Gad2-CX-P3-vs-Syn1-CX-P3	-0.155585	0.446469	NA	NA	NA
Q8BNN1	Spata2l	CX_Syn1 enriched	Camk2a-CX-P3-vs-CX-CONTROL	0.0886405	1	Gad2-CX-P3-vs-CX-CONTROL	-0.392777	0.140348	Syn1-CX-P3-vs-CX-CONTROL	0.460227	0.0663094	Camk2a-CX-P3-vs-Gad2-CX-P3	0.481418	0.196632	Camk2a-CX-P3-vs-Syn1-CX-P3	-0.371586	0.446811	Gad2-CX-P3-vs-Syn1-CX-P3	-0.853004	0.0355052	NA	NA	NA
Q8BP47	NARS1	CX_Syn1 enriched	Camk2a-CX-P3-vs-CX-CONTROL	0.0310499	1	Gad2-CX-P3-vs-CX-CONTROL	0.499918	1.95768e-05	Syn1-CX-P3-vs-CX-CONTROL	0.279441	0.0135989	Camk2a-CX-P3-vs-Gad2-CX-P3	-0.468868	0.00511067	Camk2a-CX-P3-vs-Syn1-CX-P3	-0.248391	0.391948	Gad2-CX-P3-vs-Syn1-CX-P3	0.220477	0.231694	NA	NA	NA
Q8BPN8	Dmxl2	CX_Syn1 enriched	Camk2a-CX-P3-vs-CX-CONTROL	0.372679	0.000332954	Gad2-CX-P3-vs-CX-CONTROL	0.125086	1	Syn1-CX-P3-vs-CX-CONTROL	0.312925	0.00182159	Camk2a-CX-P3-vs-Gad2-CX-P3	0.247593	0.0926434	Camk2a-CX-P3-vs-Syn1-CX-P3	0.0597541	1	Gad2-CX-P3-vs-Syn1-CX-P3	-0.187839	0.238351	NA	NA	NA
Q8BPQ7	Sgsm1	CX_Syn1 enriched	Camk2a-CX-P3-vs-CX-CONTROL	0.28776	0.0563073	Gad2-CX-P3-vs-CX-CONTROL	0.286624	0.061961	Syn1-CX-P3-vs-CX-CONTROL	0.30332	0.0351025	Camk2a-CX-P3-vs-Gad2-CX-P3	0.00113537	1	Camk2a-CX-P3-vs-Syn1-CX-P3	-0.0155608	1	Gad2-CX-P3-vs-Syn1-CX-P3	-0.0166962	1	NA	NA	NA
Q8BRV5	Kiaa1671	CX_Syn1 enriched	Camk2a-CX-P3-vs-CX-CONTROL	0.290394	0.262879	Gad2-CX-P3-vs-CX-CONTROL	0.200495	0.480898	Syn1-CX-P3-vs-CX-CONTROL	0.577816	0.0258986	Camk2a-CX-P3-vs-Gad2-CX-P3	0.0898987	1	Camk2a-CX-P3-vs-Syn1-CX-P3	-0.287423	0.469405	Gad2-CX-P3-vs-Syn1-CX-P3	-0.377321	0.370881	NA	NA	NA
Q8BSZ2	Ap3s2	CX_Syn1 enriched	Camk2a-CX-P3-vs-CX-CONTROL	0.324556	0.00188304	Gad2-CX-P3-vs-CX-CONTROL	0.565629	4.52735e-08	Syn1-CX-P3-vs-CX-CONTROL	0.393784	9.35176e-05	Camk2a-CX-P3-vs-Gad2-CX-P3	-0.241074	0.10624	Camk2a-CX-P3-vs-Syn1-CX-P3	-0.0692283	1	Gad2-CX-P3-vs-Syn1-CX-P3	0.171845	0.275329	NA	NA	NA
Q8BTG7	Ndrg4	CX_Syn1 enriched	Camk2a-CX-P3-vs-CX-CONTROL	0.0260087	1	Gad2-CX-P3-vs-CX-CONTROL	0.993878	5.87492e-06	Syn1-CX-P3-vs-CX-CONTROL	0.433681	0.0361386	Camk2a-CX-P3-vs-Gad2-CX-P3	-0.967869	0.0013467	Camk2a-CX-P3-vs-Syn1-CX-P3	-0.407672	0.396713	Gad2-CX-P3-vs-Syn1-CX-P3	0.560197	0.0959902	NA	NA	NA
Q8BU31	Rap2c	CX_Syn1 enriched	Camk2a-CX-P3-vs-CX-CONTROL	0.282314	0.287345	Gad2-CX-P3-vs-CX-CONTROL	0.520769	0.0472585	Syn1-CX-P3-vs-CX-CONTROL	0.470231	0.0391704	Camk2a-CX-P3-vs-Gad2-CX-P3	-0.238455	0.474722	Camk2a-CX-P3-vs-Syn1-CX-P3	-0.187917	0.545832	Gad2-CX-P3-vs-Syn1-CX-P3	0.0505386	1	NA	NA	NA
Q8BUV3	Gphn	CX_Syn1 enriched	Camk2a-CX-P3-vs-CX-CONTROL	0.0815297	1	Gad2-CX-P3-vs-CX-CONTROL	0.928762	2.04059e-13	Syn1-CX-P3-vs-CX-CONTROL	0.292162	0.0127989	Camk2a-CX-P3-vs-Gad2-CX-P3	-0.847233	2.98029e-07	Camk2a-CX-P3-vs-Syn1-CX-P3	-0.210632	0.408266	Gad2-CX-P3-vs-Syn1-CX-P3	0.6366	0.000162745	NA	NA	NA
Q8BVE3	Atp6v1h	CX_Syn1 enriched	Camk2a-CX-P3-vs-CX-CONTROL	0.267082	0.00113649	Gad2-CX-P3-vs-CX-CONTROL	0.262469	0.0011871	Syn1-CX-P3-vs-CX-CONTROL	0.285459	0.000336618	Camk2a-CX-P3-vs-Gad2-CX-P3	0.00461273	1	Camk2a-CX-P3-vs-Syn1-CX-P3	-0.0183769	1	Gad2-CX-P3-vs-Syn1-CX-P3	-0.0229896	1	NA	NA	NA
Q8BVQ5	Ppme1	CX_Syn1 enriched	Camk2a-CX-P3-vs-CX-CONTROL	0.210064	0.195098	Gad2-CX-P3-vs-CX-CONTROL	0.174253	0.271172	Syn1-CX-P3-vs-CX-CONTROL	0.39969	0.0129968	Camk2a-CX-P3-vs-Gad2-CX-P3	0.0358109	1	Camk2a-CX-P3-vs-Syn1-CX-P3	-0.189626	0.460563	Gad2-CX-P3-vs-Syn1-CX-P3	-0.225437	0.34789	NA	NA	NA
Q8BX70	Vps13c	CX_Syn1 enriched	Camk2a-CX-P3-vs-CX-CONTROL	0.216118	0.0976478	Gad2-CX-P3-vs-CX-CONTROL	0.131668	1	Syn1-CX-P3-vs-CX-CONTROL	0.284465	0.0235212	Camk2a-CX-P3-vs-Gad2-CX-P3	0.0844505	1	Camk2a-CX-P3-vs-Syn1-CX-P3	-0.0683466	1	Gad2-CX-P3-vs-Syn1-CX-P3	-0.152797	0.390238	NA	NA	NA
Q8BZ98	Dnm3	CX_Syn1 enriched	Camk2a-CX-P3-vs-CX-CONTROL	0.254569	0.0350557	Gad2-CX-P3-vs-CX-CONTROL	0.579262	1.57118e-06	Syn1-CX-P3-vs-CX-CONTROL	0.382781	0.00121493	Camk2a-CX-P3-vs-Gad2-CX-P3	-0.324693	0.0618526	Camk2a-CX-P3-vs-Syn1-CX-P3	-0.128212	1	Gad2-CX-P3-vs-Syn1-CX-P3	0.196481	0.279723	NA	NA	NA
Q8C078	Camkk2	CX_Syn1 enriched	Camk2a-CX-P3-vs-CX-CONTROL	0.39213	0.0125704	Gad2-CX-P3-vs-CX-CONTROL	-0.254216	0.098435	Syn1-CX-P3-vs-CX-CONTROL	0.30305	0.0367676	Camk2a-CX-P3-vs-Gad2-CX-P3	0.646346	0.00342228	Camk2a-CX-P3-vs-Syn1-CX-P3	0.0890792	1	Gad2-CX-P3-vs-Syn1-CX-P3	-0.557266	0.0150637	NA	NA	NA
Q8C0J2	Atg16l1	CX_Syn1 enriched	Camk2a-CX-P3-vs-CX-CONTROL	0.425633	0.00747462	Gad2-CX-P3-vs-CX-CONTROL	0.405272	0.0112448	Syn1-CX-P3-vs-CX-CONTROL	0.298005	0.045036	Camk2a-CX-P3-vs-Gad2-CX-P3	0.0203607	1	Camk2a-CX-P3-vs-Syn1-CX-P3	0.127627	1	Gad2-CX-P3-vs-Syn1-CX-P3	0.107267	1	NA	NA	NA
Q8C0P5	Coro2a	CX_Syn1 enriched	Camk2a-CX-P3-vs-CX-CONTROL	0.22069	0.319508	Gad2-CX-P3-vs-CX-CONTROL	-0.380158	0.104995	Syn1-CX-P3-vs-CX-CONTROL	0.421207	0.05564	Camk2a-CX-P3-vs-Gad2-CX-P3	0.600848	0.078544	Camk2a-CX-P3-vs-Syn1-CX-P3	-0.200517	0.511892	Gad2-CX-P3-vs-Syn1-CX-P3	-0.801365	0.0225351	NA	NA	NA
Q8C3Q5	Shisa7	CX_Syn1 enriched	Camk2a-CX-P3-vs-CX-CONTROL	0.43609	0.116564	Gad2-CX-P3-vs-CX-CONTROL	-0.447027	0.114444	Syn1-CX-P3-vs-CX-CONTROL	0.432178	0.0974835	Camk2a-CX-P3-vs-Gad2-CX-P3	0.883117	0.0264294	Camk2a-CX-P3-vs-Syn1-CX-P3	0.00391204	1	Gad2-CX-P3-vs-Syn1-CX-P3	-0.879204	0.0388152	NA	NA	NA
Q8C419	Gpr158	CX_Syn1 enriched	Camk2a-CX-P3-vs-CX-CONTROL	0.314463	0.0127663	Gad2-CX-P3-vs-CX-CONTROL	0.114094	1	Syn1-CX-P3-vs-CX-CONTROL	0.320459	0.00868099	Camk2a-CX-P3-vs-Gad2-CX-P3	0.200369	0.24111	Camk2a-CX-P3-vs-Syn1-CX-P3	-0.0059954	1	Gad2-CX-P3-vs-Syn1-CX-P3	-0.206365	0.27662	NA	NA	NA
Q8C437	Pex5l	CX_Syn1 enriched	Camk2a-CX-P3-vs-CX-CONTROL	0.269507	0.0963798	Gad2-CX-P3-vs-CX-CONTROL	0.173671	0.259198	Syn1-CX-P3-vs-CX-CONTROL	0.389532	0.012504	Camk2a-CX-P3-vs-Gad2-CX-P3	0.0958358	1	Camk2a-CX-P3-vs-Syn1-CX-P3	-0.120025	1	Gad2-CX-P3-vs-Syn1-CX-P3	-0.215861	0.35336	NA	NA	NA
Q8C729	Hycc2	CX_Syn1 enriched	Camk2a-CX-P3-vs-CX-CONTROL	0.264037	0.0219026	Gad2-CX-P3-vs-CX-CONTROL	0.153863	0.170116	Syn1-CX-P3-vs-CX-CONTROL	0.272345	0.0136897	Camk2a-CX-P3-vs-Gad2-CX-P3	0.110174	1	Camk2a-CX-P3-vs-Syn1-CX-P3	-0.00830817	1	Gad2-CX-P3-vs-Syn1-CX-P3	-0.118483	1	NA	NA	NA
Q8C754	Vps52	CX_Syn1 enriched	Camk2a-CX-P3-vs-CX-CONTROL	0.169417	0.18175	Gad2-CX-P3-vs-CX-CONTROL	-0.00469784	1	Syn1-CX-P3-vs-CX-CONTROL	0.268132	0.0309663	Camk2a-CX-P3-vs-Gad2-CX-P3	0.174115	0.312701	Camk2a-CX-P3-vs-Syn1-CX-P3	-0.0987156	1	Gad2-CX-P3-vs-Syn1-CX-P3	-0.27283	0.175625	NA	NA	NA
Q8C996	Tmem163	CX_Syn1 enriched	Camk2a-CX-P3-vs-CX-CONTROL	0.206225	0.186627	Gad2-CX-P3-vs-CX-CONTROL	-0.452767	0.00511315	Syn1-CX-P3-vs-CX-CONTROL	0.26337	0.0755715	Camk2a-CX-P3-vs-Gad2-CX-P3	0.658992	0.0034797	Camk2a-CX-P3-vs-Syn1-CX-P3	-0.0571452	1	Gad2-CX-P3-vs-Syn1-CX-P3	-0.716137	0.00177929	NA	NA	NA
Q8CBE3	Wdr37	CX_Syn1 enriched	Camk2a-CX-P3-vs-CX-CONTROL	0.239412	0.126502	Gad2-CX-P3-vs-CX-CONTROL	0.302657	0.0621225	Syn1-CX-P3-vs-CX-CONTROL	0.310786	0.0402409	Camk2a-CX-P3-vs-Gad2-CX-P3	-0.0632451	1	Camk2a-CX-P3-vs-Syn1-CX-P3	-0.0713745	1	Gad2-CX-P3-vs-Syn1-CX-P3	-0.00812937	1	NA	NA	NA
Q8CC35	Synpo	CX_Syn1 enriched	Camk2a-CX-P3-vs-CX-CONTROL	0.417551	0.0731132	Gad2-CX-P3-vs-CX-CONTROL	-0.571284	0.0172321	Syn1-CX-P3-vs-CX-CONTROL	0.309534	0.147863	Camk2a-CX-P3-vs-Gad2-CX-P3	0.988835	0.00216574	Camk2a-CX-P3-vs-Syn1-CX-P3	0.108018	1	Gad2-CX-P3-vs-Syn1-CX-P3	-0.880818	0.0102654	NA	NA	NA
Q8CCN5	Bcas3	CX_Syn1 enriched	Camk2a-CX-P3-vs-CX-CONTROL	0.0374586	1	Gad2-CX-P3-vs-CX-CONTROL	0.151672	0.271078	Syn1-CX-P3-vs-CX-CONTROL	0.35321	0.0118647	Camk2a-CX-P3-vs-Gad2-CX-P3	-0.114214	1	Camk2a-CX-P3-vs-Syn1-CX-P3	-0.315752	0.391948	Gad2-CX-P3-vs-Syn1-CX-P3	-0.201538	0.339599	NA	NA	NA
Q8CDG3	Vcpip1	CX_Syn1 enriched	Camk2a-CX-P3-vs-CX-CONTROL	0.241274	0.138757	Gad2-CX-P3-vs-CX-CONTROL	0.220161	0.174857	Syn1-CX-P3-vs-CX-CONTROL	0.371254	0.0196224	Camk2a-CX-P3-vs-Gad2-CX-P3	0.0211121	1	Camk2a-CX-P3-vs-Syn1-CX-P3	-0.129981	1	Gad2-CX-P3-vs-Syn1-CX-P3	-0.151093	0.464132	NA	NA	NA
Q8CFE4	Scyl2	CX_Syn1 enriched	Camk2a-CX-P3-vs-CX-CONTROL	0.157123	0.267338	Gad2-CX-P3-vs-CX-CONTROL	0.217096	0.134955	Syn1-CX-P3-vs-CX-CONTROL	0.334679	0.0181112	Camk2a-CX-P3-vs-Gad2-CX-P3	-0.0599723	1	Camk2a-CX-P3-vs-Syn1-CX-P3	-0.177556	0.458311	Gad2-CX-P3-vs-Syn1-CX-P3	-0.117584	1	NA	NA	NA
Q8CGU1	Calcoco1	CX_Syn1 enriched	Camk2a-CX-P3-vs-CX-CONTROL	0.299267	0.0481267	Gad2-CX-P3-vs-CX-CONTROL	0.128656	1	Syn1-CX-P3-vs-CX-CONTROL	0.398852	0.00724436	Camk2a-CX-P3-vs-Gad2-CX-P3	0.170611	0.381128	Camk2a-CX-P3-vs-Syn1-CX-P3	-0.0995843	1	Gad2-CX-P3-vs-Syn1-CX-P3	-0.270196	0.252394	NA	NA	NA
Q8CGY8	Ogt	CX_Syn1 enriched	Camk2a-CX-P3-vs-CX-CONTROL	0.383427	7.1566e-05	Gad2-CX-P3-vs-CX-CONTROL	-0.0974902	1	Syn1-CX-P3-vs-CX-CONTROL	0.3158	0.000649945	Camk2a-CX-P3-vs-Gad2-CX-P3	0.480917	0.000195527	Camk2a-CX-P3-vs-Syn1-CX-P3	0.0676275	1	Gad2-CX-P3-vs-Syn1-CX-P3	-0.41329	0.00200303	NA	NA	NA
Q8CHC4	Synj1	CX_Syn1 enriched	Camk2a-CX-P3-vs-CX-CONTROL	0.234759	0.0324624	Gad2-CX-P3-vs-CX-CONTROL	0.267145	0.0160621	Syn1-CX-P3-vs-CX-CONTROL	0.33693	0.00181755	Camk2a-CX-P3-vs-Gad2-CX-P3	-0.0323862	1	Camk2a-CX-P3-vs-Syn1-CX-P3	-0.102171	1	Gad2-CX-P3-vs-Syn1-CX-P3	-0.069785	1	NA	NA	NA
Q8CHH9	Septin8	CX_Syn1 enriched	Camk2a-CX-P3-vs-CX-CONTROL	0.185169	0.216626	Gad2-CX-P3-vs-CX-CONTROL	-0.3939	0.0119677	Syn1-CX-P3-vs-CX-CONTROL	0.129197	1	Camk2a-CX-P3-vs-Gad2-CX-P3	0.579069	0.00860614	Camk2a-CX-P3-vs-Syn1-CX-P3	0.0559718	1	Gad2-CX-P3-vs-Syn1-CX-P3	-0.523097	0.0234005	NA	NA	NA
Q8CI71	Vps50	CX_Syn1 enriched	Camk2a-CX-P3-vs-CX-CONTROL	0.125552	1	Gad2-CX-P3-vs-CX-CONTROL	0.177028	0.241047	Syn1-CX-P3-vs-CX-CONTROL	0.372224	0.0141662	Camk2a-CX-P3-vs-Gad2-CX-P3	-0.051476	1	Camk2a-CX-P3-vs-Syn1-CX-P3	-0.246672	0.434786	Gad2-CX-P3-vs-Syn1-CX-P3	-0.195196	0.370881	NA	NA	NA
Q8HW98	Iglon5	CX_Syn1 enriched	Camk2a-CX-P3-vs-CX-CONTROL	0.142351	0.273526	Gad2-CX-P3-vs-CX-CONTROL	0.648106	2.78959e-06	Syn1-CX-P3-vs-CX-CONTROL	0.296189	0.0247392	Camk2a-CX-P3-vs-Gad2-CX-P3	-0.505755	0.00879779	Camk2a-CX-P3-vs-Syn1-CX-P3	-0.153838	0.461879	Gad2-CX-P3-vs-Syn1-CX-P3	0.351917	0.0968104	NA	NA	NA
Q8K0U4	Hspa12a	CX_Syn1 enriched	Camk2a-CX-P3-vs-CX-CONTROL	0.237787	0.0838944	Gad2-CX-P3-vs-CX-CONTROL	0.0133462	1	Syn1-CX-P3-vs-CX-CONTROL	0.293347	0.0259045	Camk2a-CX-P3-vs-Gad2-CX-P3	0.224441	0.236419	Camk2a-CX-P3-vs-Syn1-CX-P3	-0.0555593	1	Gad2-CX-P3-vs-Syn1-CX-P3	-0.28	0.193759	NA	NA	NA
Q8K1M6	Dnm1l	CX_Syn1 enriched	Camk2a-CX-P3-vs-CX-CONTROL	0.299639	0.0383404	Gad2-CX-P3-vs-CX-CONTROL	0.382153	0.00911641	Syn1-CX-P3-vs-CX-CONTROL	0.445625	0.0018122	Camk2a-CX-P3-vs-Gad2-CX-P3	-0.0825131	1	Camk2a-CX-P3-vs-Syn1-CX-P3	-0.145986	0.482388	Gad2-CX-P3-vs-Syn1-CX-P3	-0.0634727	1	NA	NA	NA
Q8K212	Pacs1	CX_Syn1 enriched	Camk2a-CX-P3-vs-CX-CONTROL	0.464222	0.000744483	Gad2-CX-P3-vs-CX-CONTROL	0.233394	0.0854876	Syn1-CX-P3-vs-CX-CONTROL	0.323141	0.0136725	Camk2a-CX-P3-vs-Gad2-CX-P3	0.230828	0.218341	Camk2a-CX-P3-vs-Syn1-CX-P3	0.141081	0.476792	Gad2-CX-P3-vs-Syn1-CX-P3	-0.0897471	1	NA	NA	NA
Q8K2K6	Agfg1	CX_Syn1 enriched	Camk2a-CX-P3-vs-CX-CONTROL	-0.539771	0.0150294	Gad2-CX-P3-vs-CX-CONTROL	0.202835	0.326994	Syn1-CX-P3-vs-CX-CONTROL	0.463737	0.0286019	Camk2a-CX-P3-vs-Gad2-CX-P3	-0.742605	0.0174416	Camk2a-CX-P3-vs-Syn1-CX-P3	-1.00351	0.00564502	Gad2-CX-P3-vs-Syn1-CX-P3	-0.260902	0.383286	NA	NA	NA
Q8K2P7	Slc38a1	CX_Syn1 enriched	Camk2a-CX-P3-vs-CX-CONTROL	0.398504	0.0239019	Gad2-CX-P3-vs-CX-CONTROL	0.879392	4.79549e-07	Syn1-CX-P3-vs-CX-CONTROL	0.54567	0.00114468	Camk2a-CX-P3-vs-Gad2-CX-P3	-0.480888	0.0570207	Camk2a-CX-P3-vs-Syn1-CX-P3	-0.147166	0.51371	Gad2-CX-P3-vs-Syn1-CX-P3	0.333722	0.212056	NA	NA	NA
Q8K394	Plcl2	CX_Syn1 enriched	Camk2a-CX-P3-vs-CX-CONTROL	0.302771	0.035344	Gad2-CX-P3-vs-CX-CONTROL	0.286422	0.0505298	Syn1-CX-P3-vs-CX-CONTROL	0.32252	0.0205657	Camk2a-CX-P3-vs-Gad2-CX-P3	0.0163495	1	Camk2a-CX-P3-vs-Syn1-CX-P3	-0.0197487	1	Gad2-CX-P3-vs-Syn1-CX-P3	-0.0360982	1	NA	NA	NA
Q8K400	Stxbp5	CX_Syn1 enriched	Camk2a-CX-P3-vs-CX-CONTROL	0.26663	0.0680762	Gad2-CX-P3-vs-CX-CONTROL	0.263344	0.0741944	Syn1-CX-P3-vs-CX-CONTROL	0.297403	0.0326538	Camk2a-CX-P3-vs-Gad2-CX-P3	0.00328641	1	Camk2a-CX-P3-vs-Syn1-CX-P3	-0.0307732	1	Gad2-CX-P3-vs-Syn1-CX-P3	-0.0340596	1	NA	NA	NA
Q8K4I3	Arhgef6	CX_Syn1 enriched	Camk2a-CX-P3-vs-CX-CONTROL	1.09594	0.00716992	Gad2-CX-P3-vs-CX-CONTROL	1.12763	0.00140025	Syn1-CX-P3-vs-CX-CONTROL	0.671468	0.0414844	Camk2a-CX-P3-vs-Gad2-CX-P3	-0.0316871	1	Camk2a-CX-P3-vs-Syn1-CX-P3	0.424475	0.460566	Gad2-CX-P3-vs-Syn1-CX-P3	0.456162	0.347204	NA	NA	NA
Q8K4Q0	Rptor	CX_Syn1 enriched	Camk2a-CX-P3-vs-CX-CONTROL	0.198768	0.331461	Gad2-CX-P3-vs-CX-CONTROL	0.315549	0.142037	Syn1-CX-P3-vs-CX-CONTROL	0.454146	0.0286019	Camk2a-CX-P3-vs-Gad2-CX-P3	-0.116781	1	Camk2a-CX-P3-vs-Syn1-CX-P3	-0.255378	0.459949	Gad2-CX-P3-vs-Syn1-CX-P3	-0.138597	0.574275	NA	NA	NA
Q8K4R4	Pitpnc1	CX_Syn1 enriched	Camk2a-CX-P3-vs-CX-CONTROL	-0.0165271	1	Gad2-CX-P3-vs-CX-CONTROL	0.341349	0.0176071	Syn1-CX-P3-vs-CX-CONTROL	0.276516	0.0395759	Camk2a-CX-P3-vs-Gad2-CX-P3	-0.357876	0.0812624	Camk2a-CX-P3-vs-Syn1-CX-P3	-0.293043	0.396713	Gad2-CX-P3-vs-Syn1-CX-P3	0.0648331	1	NA	NA	NA
Q8R001	Mapre2	CX_Syn1 enriched	Camk2a-CX-P3-vs-CX-CONTROL	0.225849	0.0402511	Gad2-CX-P3-vs-CX-CONTROL	0.0924204	1	Syn1-CX-P3-vs-CX-CONTROL	0.256917	0.0146566	Camk2a-CX-P3-vs-Gad2-CX-P3	0.133429	1	Camk2a-CX-P3-vs-Syn1-CX-P3	-0.0310675	1	Gad2-CX-P3-vs-Syn1-CX-P3	-0.164497	0.316534	NA	NA	NA
Q8R071	Itpka	CX_Syn1 enriched	Camk2a-CX-P3-vs-CX-CONTROL	0.463479	0.0111131	Gad2-CX-P3-vs-CX-CONTROL	-0.490099	0.00752771	Syn1-CX-P3-vs-CX-CONTROL	0.265142	0.109359	Camk2a-CX-P3-vs-Gad2-CX-P3	0.953578	0.000116368	Camk2a-CX-P3-vs-Syn1-CX-P3	0.198338	0.46725	Gad2-CX-P3-vs-Syn1-CX-P3	-0.755241	0.00342155	NA	NA	NA
Q8R0A5	Tceal3	CX_Syn1 enriched	Camk2a-CX-P3-vs-CX-CONTROL	0.679866	0.00319384	Gad2-CX-P3-vs-CX-CONTROL	0.538463	0.0183696	Syn1-CX-P3-vs-CX-CONTROL	0.544793	0.0127989	Camk2a-CX-P3-vs-Gad2-CX-P3	0.141403	0.59592	Camk2a-CX-P3-vs-Syn1-CX-P3	0.135073	1	Gad2-CX-P3-vs-Syn1-CX-P3	-0.00632997	1	NA	NA	NA
Q8R0A7	Kiaa0513	CX_Syn1 enriched	Camk2a-CX-P3-vs-CX-CONTROL	0.197922	0.145335	Gad2-CX-P3-vs-CX-CONTROL	0.693082	6.00942e-07	Syn1-CX-P3-vs-CX-CONTROL	0.362234	0.00721584	Camk2a-CX-P3-vs-Gad2-CX-P3	-0.49516	0.0120376	Camk2a-CX-P3-vs-Syn1-CX-P3	-0.164312	0.458608	Gad2-CX-P3-vs-Syn1-CX-P3	0.330848	0.126757	NA	NA	NA
Q8R0H9	Gga1	CX_Syn1 enriched	Camk2a-CX-P3-vs-CX-CONTROL	0.0902652	1	Gad2-CX-P3-vs-CX-CONTROL	0.396657	0.0200984	Syn1-CX-P3-vs-CX-CONTROL	0.34258	0.0314062	Camk2a-CX-P3-vs-Gad2-CX-P3	-0.306392	0.197803	Camk2a-CX-P3-vs-Syn1-CX-P3	-0.252314	0.443066	Gad2-CX-P3-vs-Syn1-CX-P3	0.0540776	1	NA	NA	NA
Q8R0S2	Iqsec1	CX_Syn1 enriched	Camk2a-CX-P3-vs-CX-CONTROL	0.426456	0.00207744	Gad2-CX-P3-vs-CX-CONTROL	0.124257	1	Syn1-CX-P3-vs-CX-CONTROL	0.295413	0.0225579	Camk2a-CX-P3-vs-Gad2-CX-P3	0.302199	0.127018	Camk2a-CX-P3-vs-Syn1-CX-P3	0.131043	1	Gad2-CX-P3-vs-Syn1-CX-P3	-0.171156	0.368994	NA	NA	NA
Q8R0S4	Cacnb4	CX_Syn1 enriched	Camk2a-CX-P3-vs-CX-CONTROL	0.281149	0.0483909	Gad2-CX-P3-vs-CX-CONTROL	0.273342	0.0575382	Syn1-CX-P3-vs-CX-CONTROL	0.345803	0.0121363	Camk2a-CX-P3-vs-Gad2-CX-P3	0.00780726	1	Camk2a-CX-P3-vs-Syn1-CX-P3	-0.064654	1	Gad2-CX-P3-vs-Syn1-CX-P3	-0.0724613	1	NA	NA	NA
Q8R1N4	Nudcd3	CX_Syn1 enriched	Camk2a-CX-P3-vs-CX-CONTROL	0.385124	0.00557815	Gad2-CX-P3-vs-CX-CONTROL	0.312682	0.0227979	Syn1-CX-P3-vs-CX-CONTROL	0.402731	0.00249295	Camk2a-CX-P3-vs-Gad2-CX-P3	0.0724426	1	Camk2a-CX-P3-vs-Syn1-CX-P3	-0.0176071	1	Gad2-CX-P3-vs-Syn1-CX-P3	-0.0900497	1	NA	NA	NA
Q8R1Q8	Dync1li1	CX_Syn1 enriched	Camk2a-CX-P3-vs-CX-CONTROL	0.310727	0.0154609	Gad2-CX-P3-vs-CX-CONTROL	0.154466	0.213344	Syn1-CX-P3-vs-CX-CONTROL	0.32314	0.00952328	Camk2a-CX-P3-vs-Gad2-CX-P3	0.156261	0.350425	Camk2a-CX-P3-vs-Syn1-CX-P3	-0.0124134	1	Gad2-CX-P3-vs-Syn1-CX-P3	-0.168674	0.354339	NA	NA	NA
Q8R307	Vps18	CX_Syn1 enriched	Camk2a-CX-P3-vs-CX-CONTROL	0.360976	0.195531	Gad2-CX-P3-vs-CX-CONTROL	0.311501	0.283645	Syn1-CX-P3-vs-CX-CONTROL	0.624444	0.0305543	Camk2a-CX-P3-vs-Gad2-CX-P3	0.0494753	1	Camk2a-CX-P3-vs-Syn1-CX-P3	-0.263467	0.501826	Gad2-CX-P3-vs-Syn1-CX-P3	-0.312943	0.426812	NA	NA	NA
Q8R361	Rab11fip5	CX_Syn1 enriched	Camk2a-CX-P3-vs-CX-CONTROL	0.153049	0.320647	Gad2-CX-P3-vs-CX-CONTROL	0.648607	8.14469e-05	Syn1-CX-P3-vs-CX-CONTROL	0.460819	0.00407368	Camk2a-CX-P3-vs-Gad2-CX-P3	-0.495558	0.0336374	Camk2a-CX-P3-vs-Syn1-CX-P3	-0.30777	0.396713	Gad2-CX-P3-vs-Syn1-CX-P3	0.187788	0.393343	NA	NA	NA
Q8R3Q2	Ppp6r2	CX_Syn1 enriched	Camk2a-CX-P3-vs-CX-CONTROL	0.161823	0.354849	Gad2-CX-P3-vs-CX-CONTROL	0.380437	0.0442151	Syn1-CX-P3-vs-CX-CONTROL	0.377202	0.0332634	Camk2a-CX-P3-vs-Gad2-CX-P3	-0.218614	0.369182	Camk2a-CX-P3-vs-Syn1-CX-P3	-0.215379	0.460563	Gad2-CX-P3-vs-Syn1-CX-P3	0.0032352	1	NA	NA	NA
Q8R3V5	Sh3glb2	CX_Syn1 enriched	Camk2a-CX-P3-vs-CX-CONTROL	0.379657	0.00454864	Gad2-CX-P3-vs-CX-CONTROL	0.140485	0.268088	Syn1-CX-P3-vs-CX-CONTROL	0.289807	0.0230594	Camk2a-CX-P3-vs-Gad2-CX-P3	0.239172	0.198737	Camk2a-CX-P3-vs-Syn1-CX-P3	0.08985	1	Gad2-CX-P3-vs-Syn1-CX-P3	-0.149322	0.39958	NA	NA	NA
Q8R4G0	Ntng1	CX_Syn1 enriched	Camk2a-CX-P3-vs-CX-CONTROL	0.0326752	1	Gad2-CX-P3-vs-CX-CONTROL	-0.295217	0.174857	Syn1-CX-P3-vs-CX-CONTROL	0.38126	0.0252517	Camk2a-CX-P3-vs-Gad2-CX-P3	0.327892	0.261657	Camk2a-CX-P3-vs-Syn1-CX-P3	-0.348585	0.399725	Gad2-CX-P3-vs-Syn1-CX-P3	-0.676477	0.0348183	NA	NA	NA
Q8R5H6	Wasf1	CX_Syn1 enriched	Camk2a-CX-P3-vs-CX-CONTROL	0.390473	0.0243383	Gad2-CX-P3-vs-CX-CONTROL	-0.172798	0.288329	Syn1-CX-P3-vs-CX-CONTROL	0.363574	0.0264301	Camk2a-CX-P3-vs-Gad2-CX-P3	0.563272	0.0224893	Camk2a-CX-P3-vs-Syn1-CX-P3	0.0268995	1	Gad2-CX-P3-vs-Syn1-CX-P3	-0.536372	0.0390208	NA	NA	NA
Q8VD04	Gripap1	CX_Syn1 enriched	Camk2a-CX-P3-vs-CX-CONTROL	0.148472	0.258387	Gad2-CX-P3-vs-CX-CONTROL	0.251416	0.0681381	Syn1-CX-P3-vs-CX-CONTROL	0.399126	0.00289053	Camk2a-CX-P3-vs-Gad2-CX-P3	-0.102944	1	Camk2a-CX-P3-vs-Syn1-CX-P3	-0.250654	0.399725	Gad2-CX-P3-vs-Syn1-CX-P3	-0.14771	0.411715	NA	NA	NA
Q8VD33	Sgtb	CX_Syn1 enriched	Camk2a-CX-P3-vs-CX-CONTROL	0.407377	0.00583571	Gad2-CX-P3-vs-CX-CONTROL	0.480565	0.00109734	Syn1-CX-P3-vs-CX-CONTROL	0.309176	0.0264944	Camk2a-CX-P3-vs-Gad2-CX-P3	-0.0731879	1	Camk2a-CX-P3-vs-Syn1-CX-P3	0.0982009	1	Gad2-CX-P3-vs-Syn1-CX-P3	0.171389	0.387309	NA	NA	NA
Q8VD37	Sgip1	CX_Syn1 enriched	Camk2a-CX-P3-vs-CX-CONTROL	0.230324	0.0623655	Gad2-CX-P3-vs-CX-CONTROL	0.446981	0.000378238	Syn1-CX-P3-vs-CX-CONTROL	0.303399	0.0120834	Camk2a-CX-P3-vs-Gad2-CX-P3	-0.216658	0.208273	Camk2a-CX-P3-vs-Syn1-CX-P3	-0.0730756	1	Gad2-CX-P3-vs-Syn1-CX-P3	0.143582	0.390238	NA	NA	NA
Q8VDN2	Atp1a1	CX_Syn1 enriched	Camk2a-CX-P3-vs-CX-CONTROL	0.37065	0.00231633	Gad2-CX-P3-vs-CX-CONTROL	-0.079762	1	Syn1-CX-P3-vs-CX-CONTROL	0.243248	0.0336183	Camk2a-CX-P3-vs-Gad2-CX-P3	0.450412	0.00838745	Camk2a-CX-P3-vs-Syn1-CX-P3	0.127402	1	Gad2-CX-P3-vs-Syn1-CX-P3	-0.32301	0.0877746	NA	NA	NA
Q8VE09	Ttc39c	CX_Syn1 enriched	Camk2a-CX-P3-vs-CX-CONTROL	0.229351	0.15902	Gad2-CX-P3-vs-CX-CONTROL	0.581206	0.000462348	Syn1-CX-P3-vs-CX-CONTROL	0.351819	0.0234044	Camk2a-CX-P3-vs-Gad2-CX-P3	-0.351855	0.143346	Camk2a-CX-P3-vs-Syn1-CX-P3	-0.122467	1	Gad2-CX-P3-vs-Syn1-CX-P3	0.229387	0.339599	NA	NA	NA
Q8VE70	Pdcd10	CX_Syn1 enriched	Camk2a-CX-P3-vs-CX-CONTROL	-0.0145993	1	Gad2-CX-P3-vs-CX-CONTROL	0.204871	0.109107	Syn1-CX-P3-vs-CX-CONTROL	0.261665	0.0313622	Camk2a-CX-P3-vs-Gad2-CX-P3	-0.21947	0.216426	Camk2a-CX-P3-vs-Syn1-CX-P3	-0.276264	0.391948	Gad2-CX-P3-vs-Syn1-CX-P3	-0.056794	1	NA	NA	NA
Q8VEH5	Epm2aip1	CX_Syn1 enriched	Camk2a-CX-P3-vs-CX-CONTROL	0.193535	0.425571	Gad2-CX-P3-vs-CX-CONTROL	0.363902	0.140364	Syn1-CX-P3-vs-CX-CONTROL	0.572002	0.0181112	Camk2a-CX-P3-vs-Gad2-CX-P3	-0.170367	0.572061	Camk2a-CX-P3-vs-Syn1-CX-P3	-0.378467	0.443066	Gad2-CX-P3-vs-Syn1-CX-P3	-0.208099	0.485879	NA	NA	NA
Q8VHW2	Cacng8	CX_Syn1 enriched	Camk2a-CX-P3-vs-CX-CONTROL	0.752112	0.00396562	Gad2-CX-P3-vs-CX-CONTROL	-0.10174	1	Syn1-CX-P3-vs-CX-CONTROL	0.541114	0.0280527	Camk2a-CX-P3-vs-Gad2-CX-P3	0.853852	0.0204932	Camk2a-CX-P3-vs-Syn1-CX-P3	0.210998	0.516679	Gad2-CX-P3-vs-Syn1-CX-P3	-0.642854	0.110515	NA	NA	NA
Q91V09	Wdr13	CX_Syn1 enriched	Camk2a-CX-P3-vs-CX-CONTROL	0.213357	0.126285	Gad2-CX-P3-vs-CX-CONTROL	0.305859	0.0322914	Syn1-CX-P3-vs-CX-CONTROL	0.393722	0.00441224	Camk2a-CX-P3-vs-Gad2-CX-P3	-0.0925028	1	Camk2a-CX-P3-vs-Syn1-CX-P3	-0.180366	0.456074	Gad2-CX-P3-vs-Syn1-CX-P3	-0.087863	1	NA	NA	NA
Q91V12	Acot7	CX_Syn1 enriched	Camk2a-CX-P3-vs-CX-CONTROL	0.123972	1	Gad2-CX-P3-vs-CX-CONTROL	0.657054	1.99545e-06	Syn1-CX-P3-vs-CX-CONTROL	0.299774	0.0231033	Camk2a-CX-P3-vs-Gad2-CX-P3	-0.533081	0.0062936	Camk2a-CX-P3-vs-Syn1-CX-P3	-0.175801	0.454605	Gad2-CX-P3-vs-Syn1-CX-P3	0.35728	0.0956677	NA	NA	NA
Q91V14	Slc12a5	CX_Syn1 enriched	Camk2a-CX-P3-vs-CX-CONTROL	0.493344	2.95637e-05	Gad2-CX-P3-vs-CX-CONTROL	0.262063	0.0242066	Syn1-CX-P3-vs-CX-CONTROL	0.323645	0.00400931	Camk2a-CX-P3-vs-Gad2-CX-P3	0.231281	0.159591	Camk2a-CX-P3-vs-Syn1-CX-P3	0.1697	0.443066	Gad2-CX-P3-vs-Syn1-CX-P3	-0.0615816	1	NA	NA	NA
Q91V36	Nrbp2	CX_Syn1 enriched	Camk2a-CX-P3-vs-CX-CONTROL	0.266662	0.0260542	Gad2-CX-P3-vs-CX-CONTROL	0.226568	0.0597261	Syn1-CX-P3-vs-CX-CONTROL	0.428742	0.00026489	Camk2a-CX-P3-vs-Gad2-CX-P3	0.0400949	1	Camk2a-CX-P3-vs-Syn1-CX-P3	-0.16208	0.452933	Gad2-CX-P3-vs-Syn1-CX-P3	-0.202175	0.271116	NA	NA	NA
Q91V41	Rab14	CX_Syn1 enriched	Camk2a-CX-P3-vs-CX-CONTROL	0.138148	0.133736	Gad2-CX-P3-vs-CX-CONTROL	0.0741209	1	Syn1-CX-P3-vs-CX-CONTROL	0.178887	0.0421552	Camk2a-CX-P3-vs-Gad2-CX-P3	0.064027	1	Camk2a-CX-P3-vs-Syn1-CX-P3	-0.0407389	1	Gad2-CX-P3-vs-Syn1-CX-P3	-0.104766	1	NA	NA	NA
Q91VR8	Brk1	CX_Syn1 enriched	Camk2a-CX-P3-vs-CX-CONTROL	0.278942	0.00314454	Gad2-CX-P3-vs-CX-CONTROL	0.129867	1	Syn1-CX-P3-vs-CX-CONTROL	0.184753	0.0366898	Camk2a-CX-P3-vs-Gad2-CX-P3	0.149075	0.243846	Camk2a-CX-P3-vs-Syn1-CX-P3	0.0941893	1	Gad2-CX-P3-vs-Syn1-CX-P3	-0.0548861	1	NA	NA	NA
Q91VZ6	Smap1	CX_Syn1 enriched	Camk2a-CX-P3-vs-CX-CONTROL	0.252234	0.0781176	Gad2-CX-P3-vs-CX-CONTROL	0.350309	0.0149919	Syn1-CX-P3-vs-CX-CONTROL	0.277649	0.0390254	Camk2a-CX-P3-vs-Gad2-CX-P3	-0.0980751	1	Camk2a-CX-P3-vs-Syn1-CX-P3	-0.025415	1	Gad2-CX-P3-vs-Syn1-CX-P3	0.0726601	1	NA	NA	NA
Q91WQ3	Yars1	CX_Syn1 enriched	Camk2a-CX-P3-vs-CX-CONTROL	0.235983	0.0338352	Gad2-CX-P3-vs-CX-CONTROL	0.465807	2.52937e-05	Syn1-CX-P3-vs-CX-CONTROL	0.294841	0.00633039	Camk2a-CX-P3-vs-Gad2-CX-P3	-0.229824	0.15093	Camk2a-CX-P3-vs-Syn1-CX-P3	-0.058857	1	Gad2-CX-P3-vs-Syn1-CX-P3	0.170967	0.306128	NA	NA	NA
Q91XL9	Osbpl1a	CX_Syn1 enriched	Camk2a-CX-P3-vs-CX-CONTROL	0.126222	1	Gad2-CX-P3-vs-CX-CONTROL	0.0156495	1	Syn1-CX-P3-vs-CX-CONTROL	0.37695	0.0166604	Camk2a-CX-P3-vs-Gad2-CX-P3	0.110573	1	Camk2a-CX-P3-vs-Syn1-CX-P3	-0.250728	0.435179	Gad2-CX-P3-vs-Syn1-CX-P3	-0.361301	0.172837	NA	NA	NA
Q91XM9	Dlg2	CX_Syn1 enriched	Camk2a-CX-P3-vs-CX-CONTROL	0.511025	0.000186501	Gad2-CX-P3-vs-CX-CONTROL	-0.287675	0.0338513	Syn1-CX-P3-vs-CX-CONTROL	0.312669	0.0159596	Camk2a-CX-P3-vs-Gad2-CX-P3	0.7987	1.08448e-05	Camk2a-CX-P3-vs-Syn1-CX-P3	0.198356	0.443066	Gad2-CX-P3-vs-Syn1-CX-P3	-0.600344	0.00177929	NA	NA	NA
[truncated: 8,744 more rows]

## Sheet: B) SynGO Comparison
hgnc symbol	SynGO comparison
GPC6	Syngo_unique
[truncated: 2,369 more rows]

## Sheet: C) SynGO enrichment per subtype
CellType	Region	Ontology term	Gene Count in Syngo	p-value	q-value	Gene Count Enriched	Overlap (%)
[truncated: 45 more rows]
