# Supplementary material for: The proteomic landscape of synaptic diversity across brain regions and cell types
Source: Cell. 2023 Nov 22;186(24):5411–5427.e23. doi: 10.1016/j.cell.2023.09.028 (PMC10686415; doi:10.1016/j.cell.2023.09.028)
Supplement: Table S3. WGCNA adjacency matrix and correlations, related to Figure 4 — (A) Adjacency matrix from WGCNA. (B) List of protein correlations with vGAT immunofluorescence and protein module associations. (C) List of protein correlations with vGlut1 immunofluorescence and protein module associations. (D) List of negatively correlated proteins that are members of a shared protein family. [file mmc3.xlsx]

## Sheet: A) WGCNA - adjacency matrix
ProteinA_UniProt	ProteinB_UniProt	ProteinA_GeneName	ProteinB_GeneName	Freq
A2CG49	A2AJA9	Ajm1	Kalrn	0.379455
A2RT62	A2CG49	Kalrn	Fbxl16	0.343042
B1AWN6	A2RT62	Fbxl16	Scn2a	0.725311
B2RSH2	A2CG49	Kalrn	Gnai1	0.575498
B2RSH2	A2AJA9	Ajm1	Gnai1	0.497337
B5TVM2	B2RSH2	Gnai1	Ildr2	0.44989
B5TVM2	B1AZP2	Dlgap4	Ildr2	0.653946
B5TVM2	A2CG49	Kalrn	Ildr2	0.369828
B5TVM2	A2AJA9	Ajm1	Ildr2	0.517324
D3YZI9	B2RSH2	Gnai1	Pgbd5	0.350768
D3YZI9	A2AJA9	Ajm1	Pgbd5	0.396859
D3YZI9	B1AZP2	Dlgap4	Pgbd5	0.423045
D3YZI9	A2RT62	Fbxl16	Pgbd5	0.642393
D3YZU1	B5TVM2	Ildr2	Shank1	0.561372
D3YZU1	B1AZP2	Dlgap4	Shank1	0.642989
E9PUL5	D3YZU1	Shank1	Prrt2	0.41512
E9PUL5	B1AWN6	Scn2a	Prrt2	0.435719
E9PUL5	A2RT62	Fbxl16	Prrt2	0.334806
E9Q6P5	D3YZI9	Pgbd5	Ttc7b	0.37474
E9Q6P5	A2RT62	Fbxl16	Ttc7b	0.783273
E9Q6P5	E9Q3L2	Pi4ka	Ttc7b	0.384914
F6SEU4	B5TVM2	Ildr2	Syngap1	0.364555
F6SEU4	D3YZI9	Pgbd5	Syngap1	0.544282
F8VPU2	B1AWN6	Scn2a	Farp1	0.334867
G5E829	B5TVM2	Ildr2	Atp2b1	0.346443
O08532	B5TVM2	Ildr2	Cacna2d1	0.599901
O08532	B1AZP2	Dlgap4	Cacna2d1	0.495615
O08532	D3YZU1	Shank1	Cacna2d1	0.53338
O08532	A2RT62	Fbxl16	Cacna2d1	0.721905
O08532	B1AWN6	Scn2a	Cacna2d1	0.38942
O08532	E9PUL5	Prrt2	Cacna2d1	0.471104
O08576	A2A5R2	Arfgef2	Rundc3a	0.453524
O08599	B1AZP2	Dlgap4	Stxbp1	0.303769
O08759	A2RT62	Fbxl16	Ube3a	0.369417
O08842	A2RT62	Fbxl16	Gfra2	0.709376
O08842	A2CG49	Kalrn	Gfra2	0.381682
O08842	B2RSH2	Gnai1	Gfra2	0.422482
O08842	B5TVM2	Ildr2	Gfra2	0.545787
O08917	A2RT62	Fbxl16	Flot1	0.67185
O08919	O08917	Flot1	Numbl	0.431108
O08989	A2RT62	Fbxl16	Mras	0.326349
O09172	A2AN08	Ubr4	Gclm	0.390274
O35098	G5E8K5	Ank3	Dpysl4	0.338491
O35239	A2ALS5	Rap1gap	Ptpn9	0.315132
O35239	B5TVM2	Ildr2	Ptpn9	0.335354
O35405	O35295	Purb	Pld3	0.326593
O35526	B5TVM2	Ildr2	Stx1a	0.442394
O35526	O08842	Gfra2	Stx1a	0.519138
O35609	A2ALS5	Rap1gap	Scamp3	0.364695
O35621	O08919	Numbl	Pmm1	0.312293
O35621	A2RT62	Fbxl16	Pmm1	0.443946
O35621	E9Q6P5	Ttc7b	Pmm1	0.302902
O35633	A2AQ25	Skt	Slc32a1	0.372393
O35681	A2AP18	Plch2	Syt3	0.470185
O35682	B1AWN6	Scn2a	Myadm	0.622536
O35682	E9PUL5	Prrt2	Myadm	0.659871
O35682	A2RT62	Fbxl16	Myadm	0.446732
O35682	O08532	Cacna2d1	Myadm	0.689617
O35682	D3YZU1	Shank1	Myadm	0.372429
O54774	O35239	Ptpn9	Ap3d1	0.555858
O54983	O35682	Myadm	Crym	0.381043
O54983	O08917	Flot1	Crym	0.480548
O54983	A2RT62	Fbxl16	Crym	0.515529
O54983	E9PUL5	Prrt2	Crym	0.470938
O55013	O08788	Dctn1	Trappc3	0.377333
O55033	D3YZU1	Shank1	Nck2	0.439872
O55033	A2AP18	Plch2	Nck2	0.493933
O55042	A2RT62	Fbxl16	Snca	0.817278
O55042	B5TVM2	Ildr2	Snca	0.415959
O55100	B2RSH2	Gnai1	Syngr1	0.337496
O55100	E9Q3L2	Pi4ka	Syngr1	0.466616
O55100	D3YZI9	Pgbd5	Syngr1	0.34984
O55100	O54829	Rgs7	Syngr1	0.402472
O55131	A2RT62	Fbxl16	Septin7	0.430046
O55131	O08917	Flot1	Septin7	0.317022
O55143	O54781	Srpk2	Atp2a2	0.352097
O55143	O08532	Cacna2d1	Atp2a2	0.323474
O55143	G5E829	Atp2b1	Atp2a2	0.485289
O55143	D3YZU1	Shank1	Atp2a2	0.607865
O70161	B2RSH2	Gnai1	Pip5k1c	0.39953
O70172	A2RT62	Fbxl16	Pip4k2a	0.409925
O70172	O08842	Gfra2	Pip4k2a	0.483157
O70172	A2CG49	Kalrn	Pip4k2a	0.532259
O70435	O55234	Psmb5	Psma3	0.470172
O70435	O09061	Psmb1	Psma3	0.424455
O70443	B5TVM2	Ildr2	Gnaz	0.731773
O70443	O55100	Syngr1	Gnaz	0.391327
O70443	O08919	Numbl	Gnaz	0.529606
O70443	O70161	Pip5k1c	Gnaz	0.303455
O70492	O35633	Slc32a1	Snx3	0.316595
O70493	O35226	Psmd4	Snx12	0.509118
O88343	O35874	Slc1a4	Slc4a4	0.32293
O88448	O55013	Trappc3	Klc2	0.531206
O88448	O08788	Dctn1	Klc2	0.552803
O88485	B5TVM2	Ildr2	Dync1i1	0.348896
O88544	O35643	Ap1b1	Cops4	0.441438
O88602	B5TVM2	Ildr2	Cacng2	0.348255
O88602	A2RT62	Fbxl16	Cacng2	0.591118
O88602	O55131	Septin7	Cacng2	0.376981
O88602	O70439	Stx7	Cacng2	0.524181
O88643	O54983	Crym	Pak1	0.387527
O88643	O08917	Flot1	Pak1	0.471708
O88643	A2RT62	Fbxl16	Pak1	0.784851
O88643	O08919	Numbl	Pak1	0.450755
O88643	O55131	Septin7	Pak1	0.510814
O88685	O70493	Snx12	Psmc3	0.400453
O88685	O35226	Psmd4	Psmc3	0.350854
O88712	B5TVM2	Ildr2	Ctbp1	0.347415
O88737	A2AJA9	Ajm1	Bsn	0.303618
O88737	B5TVM2	Ildr2	Bsn	0.419475
O88737	O88712	Ctbp1	Bsn	0.562418
O88737	D3YZI9	Pgbd5	Bsn	0.400109
O88737	B2RSH2	Gnai1	Bsn	0.333225
O88741	O35143	Atp5if1	Gdap1	0.301902
O88910	O08842	Gfra2	Mpp3	0.391481
O88910	O08532	Cacna2d1	Mpp3	0.423948
O88910	A2RT62	Fbxl16	Mpp3	0.842634
O88910	B5TVM2	Ildr2	Mpp3	0.43731
O88910	D3YZI9	Pgbd5	Mpp3	0.386126
O88910	D3YZU1	Shank1	Mpp3	0.439047
O88910	B1AZP2	Dlgap4	Mpp3	0.45418
O88935	O88643	Pak1	Syn1	0.40375
O88935	O08919	Numbl	Syn1	0.560422
O88935	A2RT62	Fbxl16	Syn1	0.419385
O88935	O55100	Syngr1	Syn1	0.406518
O88935	O08917	Flot1	Syn1	0.34265
O88935	B5TVM2	Ildr2	Syn1	0.312418
O88935	O70443	Gnaz	Syn1	0.524751
O88935	E9Q6P5	Ttc7b	Syn1	0.609302
O88935	E9Q3L2	Pi4ka	Syn1	0.346451
O88951	O08919	Numbl	Lin7b	0.341738
O88951	O70443	Gnaz	Lin7b	0.528684
O88951	O35239	Ptpn9	Lin7b	0.314237
O88951	O88935	Syn1	Lin7b	0.327972
O88951	O54774	Ap3d1	Lin7b	0.302594
O88951	B5TVM2	Ildr2	Lin7b	0.60092
O88998	O08842	Gfra2	Olfm1	0.629463
O88998	A2RT62	Fbxl16	Olfm1	0.824957
O89053	O54983	Crym	Coro1a	0.370547
O89053	A2RT62	Fbxl16	Coro1a	0.641433
O89053	O35682	Myadm	Coro1a	0.462553
O89053	O88643	Pak1	Coro1a	0.41343
O89053	O08917	Flot1	Coro1a	0.365087
O89053	B1AWN6	Scn2a	Coro1a	0.319117
O89084	O08997	Atox1	Pde4a	0.527745
O89084	O88342	Wdr1	Pde4a	0.590969
O89112	O08759	Ube3a	Lancl1	0.340243
P00493	O88544	Cops4	Hprt1	0.320181
P00493	O54984	Get3	Hprt1	0.451592
P01831	O88935	Syn1	Thy1	0.353179
P01831	O88951	Lin7b	Thy1	0.363008
P01831	E9Q3L2	Pi4ka	Thy1	0.480513
P01831	O55100	Syngr1	Thy1	0.309282
P01831	O08919	Numbl	Thy1	0.371321
P05201	O88342	Wdr1	Got1	0.541874
P05480	O08989	Mras	Src	0.403251
P06151	O54983	Crym	Ldha	0.308645
P06151	A2RT62	Fbxl16	Ldha	0.380939
P07724	B2RUJ5	Apba1	Alb	0.366594
P08228	O89084	Pde4a	Sod1	0.574012
P08228	O88342	Wdr1	Sod1	0.439803
P08249	O88741	Gdap1	Mdh2	0.312649
P08551	O88448	Klc2	Nefl	0.348041
P08553	E9Q6P5	Ttc7b	Nefm	0.324544
P08553	O35621	Pmm1	Nefm	0.402901
P09240	O08919	Numbl	Cck	0.359557
P09240	O88643	Pak1	Cck	0.343987
P09240	E9PUL5	Prrt2	Cck	0.50344
P0C192	F6SEU4	Syngap1	Lrrc4b	0.332089
P11404	P08553	Nefm	Fabp3	0.402524
P11627	O08989	Mras	L1cam	0.303827
P11798	O88643	Pak1	Camk2a	0.335834
P11798	O88712	Ctbp1	Camk2a	0.416609
P11798	O89053	Coro1a	Camk2a	0.34398
P11798	O88935	Syn1	Camk2a	0.61899
P11798	O88737	Bsn	Camk2a	0.365211
P11798	D3YZI9	Pgbd5	Camk2a	0.510701
P11798	F6SEU4	Syngap1	Camk2a	0.430333
P11798	O55100	Syngr1	Camk2a	0.330046
P11798	O70443	Gnaz	Camk2a	0.303849
P11798	E9Q6P5	Ttc7b	Camk2a	0.50677
P11798	O08917	Flot1	Camk2a	0.315065
P11798	A2RT62	Fbxl16	Camk2a	0.652584
P11798	B5TVM2	Ildr2	Camk2a	0.669936
P11881	O55143	Atp2a2	Itpr1	0.424604
P11881	O88737	Bsn	Itpr1	0.381641
P11881	D3YZU1	Shank1	Itpr1	0.463597
P12023	O88935	Syn1	App	0.409895
P12023	P11798	Camk2a	App	0.334687
P12382	O70443	Gnaz	Pfkl	0.321124
P12382	O88485	Dync1i1	Pfkl	0.421668
P12382	O88951	Lin7b	Pfkl	0.316564
P12382	O70161	Pip5k1c	Pfkl	0.472176
P12787	P08249	Mdh2	Cox5a	0.311023
P12787	O88741	Gdap1	Cox5a	0.379922
P12960	F8VPU2	Farp1	Cntn1	0.303652
P12960	B1AWN6	Scn2a	Cntn1	0.524786
P12960	D3YZU1	Shank1	Cntn1	0.300855
P13707	B1AXV0	Frrs1l	Gpd1	0.307915
P14152	P00493	Hprt1	Mdh1	0.500406
P14152	O88544	Cops4	Mdh1	0.375839
P14685	O55013	Trappc3	Psmd3	0.373525
P14685	O88448	Klc2	Psmd3	0.361069
P14685	O35593	Psmd14	Psmd3	0.365627
P15388	O08529	Capn2	Kcnc1	0.352915
P15532	O09131	Gsto1	Nme1	0.314385
P15532	P00493	Hprt1	Nme1	0.349459
P16014	O55142	Rpl35a	Chgb	0.458595
P16014	B1AXV0	Frrs1l	Chgb	0.395769
P16014	P06837	Gap43	Chgb	0.565581
P16054	O08532	Cacna2d1	Prkce	0.36545
P16054	A2RT62	Fbxl16	Prkce	0.478208
P16054	B5TVM2	Ildr2	Prkce	0.412756
P16054	D3YZU1	Shank1	Prkce	0.510302
P16054	P09240	Cck	Prkce	0.487574
P16054	O35682	Myadm	Prkce	0.333354
P16054	D3YZI9	Pgbd5	Prkce	0.305111
P16054	O88910	Mpp3	Prkce	0.348712
P16054	O88643	Pak1	Prkce	0.34324
P16054	O88602	Cacng2	Prkce	0.416376
P16054	B1AZP2	Dlgap4	Prkce	0.377332
P16054	B2RSH2	Gnai1	Prkce	0.316698
P16054	O88737	Bsn	Prkce	0.547037
P16054	O88712	Ctbp1	Prkce	0.363678
P16054	O89053	Coro1a	Prkce	0.343289
P16054	P11798	Camk2a	Prkce	0.367154
P16388	O35405	Pld3	Kcna1	0.512931
P16460	O55091	Impact	Ass1	0.677695
P16546	G5E829	Atp2b1	Sptan1	0.308467
P16546	O08532	Cacna2d1	Sptan1	0.338204
P16546	D3YZU1	Shank1	Sptan1	0.308859
P17156	A2RT62	Fbxl16	Hspa2	0.535248
P17156	B1AZP2	Dlgap4	Hspa2	0.454591
P17156	B5TVM2	Ildr2	Hspa2	0.458317
P17156	O88910	Mpp3	Hspa2	0.596648
P17156	D3YZI9	Pgbd5	Hspa2	0.497019
P17156	A2AP18	Plch2	Hspa2	0.362929
P17182	P09411	Pgk1	Eno1	0.498169
P17183	O08842	Gfra2	Eno2	0.321082
P17183	O08989	Mras	Eno2	0.320507
P17426	O35239	Ptpn9	Ap2a1	0.439627
P17426	O88951	Lin7b	Ap2a1	0.372022
P17426	O54774	Ap3d1	Ap2a1	0.769697
P17751	P05201	Got1	Tpi1	0.300833
P17751	O89084	Pde4a	Tpi1	0.367644
P17751	A2RT62	Fbxl16	Tpi1	0.325752
P17751	O88342	Wdr1	Tpi1	0.566635
P17751	P08228	Sod1	Tpi1	0.36001
P18242	P16460	Ass1	Ctsd	0.365802
P18572	G5E829	Atp2b1	Bsg	0.425437
P18572	B1AZP2	Dlgap4	Bsg	0.364376
P18572	P11881	Itpr1	Bsg	0.400192
P18572	P16546	Sptan1	Bsg	0.32359
P18572	O08532	Cacna2d1	Bsg	0.354711
P18572	O35682	Myadm	Bsg	0.315587
P18572	B5TVM2	Ildr2	Bsg	0.486799
P18572	O88910	Mpp3	Bsg	0.342019
P18572	D3YZU1	Shank1	Bsg	0.378219
P18572	O55143	Atp2a2	Bsg	0.50177
P20917	P11404	Fabp3	Mag	0.358642
P20917	P19157	Gstp1	Mag	0.339402
P20917	P16330	Cnp	Mag	0.653011
P21278	O55143	Atp2a2	Gna11	0.44171
P21278	D3YVF0	Akap5	Gna11	0.399446
P22723	P16460	Ass1	Gabrg2	0.357302
P22723	A2AQ25	Skt	Gabrg2	0.436872
P22723	P04627	Araf	Gabrg2	0.31866
P22723	O35633	Slc32a1	Gabrg2	0.757277
P22723	O70493	Snx12	Gabrg2	0.626179
P22892	E9Q3L2	Pi4ka	Ap1g1	0.303425
P23818	D3YZU1	Shank1	Gria1	0.500048
P23818	O55033	Nck2	Gria1	0.338862
P23819	B5TVM2	Ildr2	Gria2	0.455332
P23819	D3YZI9	Pgbd5	Gria2	0.469732
P23819	F6SEU4	Syngap1	Gria2	0.391227
P23927	P16330	Cnp	Cryab	0.439373
P24529	P16460	Ass1	Th	0.465097
P24529	A2A5R2	Arfgef2	Th	0.468494
P26043	O35954	Pitpnm1	Rdx	0.418445
P26048	P15508	Sptb	Gabra2	0.526493
P26231	P17426	Ap2a1	Ctnna1	0.354424
P26231	O35609	Scamp3	Ctnna1	0.39086
P26883	O70161	Pip5k1c	Fkbp1a	0.343446
P26883	B2RSH2	Gnai1	Fkbp1a	0.487225
P28652	P11881	Itpr1	Camk2b	0.3024
P28652	B1AZP2	Dlgap4	Camk2b	0.491463
P28652	G5E829	Atp2b1	Camk2b	0.415937
P28652	D3YZI9	Pgbd5	Camk2b	0.303879
P28652	O55143	Atp2a2	Camk2b	0.322411
P28652	O55033	Nck2	Camk2b	0.757511
P28652	O88737	Bsn	Camk2b	0.393326
P28652	B5TVM2	Ildr2	Camk2b	0.447736
P28652	O08532	Cacna2d1	Camk2b	0.407052
P28652	P16054	Prkce	Camk2b	0.473262
P28652	D3YZU1	Shank1	Camk2b	0.681982
P28652	B2RSH2	Gnai1	Camk2b	0.301822
P28652	P16546	Sptan1	Camk2b	0.319119
P28656	B2RSH2	Gnai1	Nap1l1	0.358481
P28656	P26883	Fkbp1a	Nap1l1	0.368472
P28660	O70443	Gnaz	Nckap1	0.336267
P28660	O88737	Bsn	Nckap1	0.327871
P28660	P16546	Sptan1	Nckap1	0.323179
P28660	B5TVM2	Ildr2	Nckap1	0.325424
P28660	O08919	Numbl	Nckap1	0.327071
P28663	B5TVM2	Ildr2	Napb	0.34383
P28663	P12382	Pfkl	Napb	0.372109
P28663	P17427	Ap2a2	Napb	0.447338
P28663	O88951	Lin7b	Napb	0.300279
P28663	O08919	Numbl	Napb	0.369932
P28667	P05480	Src	Marcksl1	0.348508
P28667	O08842	Gfra2	Marcksl1	0.471963
P28667	A2RT62	Fbxl16	Marcksl1	0.735202
P28667	E9PUL5	Prrt2	Marcksl1	0.399819
P28667	O88910	Mpp3	Marcksl1	0.312389
P28667	O54983	Crym	Marcksl1	0.371886
P28667	O08532	Cacna2d1	Marcksl1	0.378433
P28667	P17183	Eno2	Marcksl1	0.471513
P29341	O88910	Mpp3	Pabpc1	0.309963
P29341	B5TVM2	Ildr2	Pabpc1	0.42693
P30275	P24288	Bcat1	Ckmt1	0.396096
P30275	O54916	Reps1	Ckmt1	0.338375
P30275	O70493	Snx12	Ckmt1	0.326712
P30275	P08249	Mdh2	Ckmt1	0.460695
P30999	P17182	Eno1	Ctnnd1	0.334387
P30999	O88342	Wdr1	Ctnnd1	0.344096
P31648	O35633	Slc32a1	Slc6a1	0.45072
P31938	A2RT62	Fbxl16	Map2k1	0.501052
P31938	B2RSH2	Gnai1	Map2k1	0.300154
P31938	A2CG49	Kalrn	Map2k1	0.304754
P31938	D3YZI9	Pgbd5	Map2k1	0.457374
P31938	B5TVM2	Ildr2	Map2k1	0.366999
P32037	O88712	Ctbp1	Slc2a3	0.335075
P33173	O08539	Bin1	Kif1a	0.400605
P33173	O35643	Ap1b1	Kif1a	0.447997
P33173	O08585	Clta	Kif1a	0.465537
P33173	O88544	Cops4	Kif1a	0.709823
P34022	O35143	Atp5if1	Ranbp1	0.32181
P34022	O70591	Pfdn2	Ranbp1	0.310594
P35283	P09240	Cck	Rab12	0.430029
P35283	P16054	Prkce	Rab12	0.370874
P35283	O08919	Numbl	Rab12	0.424873
P35283	O88643	Pak1	Rab12	0.373332
P35288	P17183	Eno2	Rab23	0.349721
P35436	O08919	Numbl	Grin2a	0.553505
P35436	O35621	Pmm1	Grin2a	0.336606
P35436	O08917	Flot1	Grin2a	0.627503
P35436	O54983	Crym	Grin2a	0.304932
P35438	B5TVM2	Ildr2	Grin1	0.736742
P35438	O88935	Syn1	Grin1	0.392648
P35438	P11798	Camk2a	Grin1	0.465657
P35438	O70443	Gnaz	Grin1	0.363532
P35438	O70172	Pip4k2a	Grin1	0.477869
P35438	D3YZI9	Pgbd5	Grin1	0.30809
P35438	P12023	App	Grin1	0.377659
P35438	A2AP18	Plch2	Grin1	0.329061
P35438	O08917	Flot1	Grin1	0.404651
P35585	O88951	Lin7b	Ap1m1	0.36862
P35585	O70443	Gnaz	Ap1m1	0.33944
P35585	O08919	Numbl	Ap1m1	0.319935
P35802	O55033	Nck2	Gpm6a	0.445662
P35803	P05480	Src	Gpm6b	0.396929
P35803	O35682	Myadm	Gpm6b	0.470743
P35803	P11881	Itpr1	Gpm6b	0.354355
P35803	P18572	Bsg	Gpm6b	0.718563
P35803	O55143	Atp2a2	Gpm6b	0.510481
P35803	E9PUL5	Prrt2	Gpm6b	0.330776
P35803	O08532	Cacna2d1	Gpm6b	0.433099
P35803	P28667	Marcksl1	Gpm6b	0.322256
P35803	D3YZU1	Shank1	Gpm6b	0.641402
P35803	B5TVM2	Ildr2	Gpm6b	0.357975
P35803	O55033	Nck2	Gpm6b	0.343477
P35803	P16014	Chgb	Gpm6b	0.461032
P39053	P26231	Ctnna1	Dnm1	0.300148
P39053	P17426	Ap2a1	Dnm1	0.416211
P39053	E9Q3L2	Pi4ka	Dnm1	0.439712
P39053	P01831	Thy1	Dnm1	0.798685
P39053	O88951	Lin7b	Dnm1	0.346106
P39053	O35609	Scamp3	Dnm1	0.326116
P39087	B5TVM2	Ildr2	Grik2	0.344598
P39087	D3YZU1	Shank1	Grik2	0.302949
P39087	O08532	Cacna2d1	Grik2	0.375304
P39087	P35438	Grin1	Grik2	0.444871
P39087	P28652	Camk2b	Grik2	0.487594
P39087	P21278	Gna11	Grik2	0.320439
P39688	O08532	Cacna2d1	Fyn	0.365758
P39688	P16054	Prkce	Fyn	0.423146
P39688	B1AWN6	Scn2a	Fyn	0.377573
P39688	E9PUL5	Prrt2	Fyn	0.371352
P39688	O88737	Bsn	Fyn	0.444725
P39688	F8VPU2	Farp1	Fyn	0.453352
P39688	O88910	Mpp3	Fyn	0.475487
P40142	P14152	Mdh1	Tkt	0.312278
P40336	P16014	Chgb	Vps26a	0.312656
P42932	O70493	Snx12	Cct8	0.47383
P42932	O70591	Pfdn2	Cct8	0.325252
P42932	P11499	Hsp90ab1	Cct8	0.323346
P42932	P00493	Hprt1	Cct8	0.318642
P42932	P11983	Tcp1	Cct8	0.3151
P42932	P30275	Ckmt1	Cct8	0.371191
P45591	P14152	Mdh1	Cfl2	0.443049
P46096	O35239	Ptpn9	Syt1	0.363169
P46097	O35633	Slc32a1	Syt2	0.306244
P46097	P22723	Gabrg2	Syt2	0.31219
P46097	P31648	Slc6a1	Syt2	0.594807
P46097	O70492	Snx3	Syt2	0.4469
P46460	P17426	Ap2a1	Nsf	0.44112
P46460	P35585	Ap1m1	Nsf	0.31694
P46460	O88951	Lin7b	Nsf	0.634627
P46460	O35621	Pmm1	Nsf	0.365272
P46460	P39053	Dnm1	Nsf	0.581509
P46460	P01831	Thy1	Nsf	0.499648
P46460	O70443	Gnaz	Nsf	0.379599
P46460	P12382	Pfkl	Nsf	0.343468
P46460	O08919	Numbl	Nsf	0.552087
P46471	O35226	Psmd4	Psmc2	0.399184
P46664	O09131	Gsto1	Adss2	0.345399
P47746	E9Q7X7	Nrxn2	Cnr1	0.347862
P47753	O09172	Gclm	Capza1	0.412117
P47753	P42932	Cct8	Capza1	0.313177
P47753	O70591	Pfdn2	Capza1	0.325726
P47753	O35226	Psmd4	Capza1	0.461433
P47753	O70493	Snx12	Capza1	0.448347
P47754	P16546	Sptan1	Capza2	0.367322
P47754	B1AZP2	Dlgap4	Capza2	0.430915
P47754	P16054	Prkce	Capza2	0.587978
P47754	P09240	Cck	Capza2	0.321752
P47754	P05480	Src	Capza2	0.315193
P47754	O88602	Cacng2	Capza2	0.409244
P47754	E9PUL5	Prrt2	Capza2	0.406298
P47754	B5TVM2	Ildr2	Capza2	0.561755
P47754	O89053	Coro1a	Capza2	0.461989
P47754	O88712	Ctbp1	Capza2	0.358175
P47754	P11798	Camk2a	Capza2	0.439366
P47754	D3YZU1	Shank1	Capza2	0.539743
P47754	P35803	Gpm6b	Capza2	0.500281
P47754	O35682	Myadm	Capza2	0.509688
P47754	P18572	Bsg	Capza2	0.388803
P47754	A2RT62	Fbxl16	Capza2	0.34277
P47754	O88737	Bsn	Capza2	0.492337
P47754	O88643	Pak1	Capza2	0.326915
P47754	P28652	Camk2b	Capza2	0.395558
P47754	O08532	Cacna2d1	Capza2	0.530539
P47757	B1AZP2	Dlgap4	Capzb	0.334588
P47757	P18572	Bsg	Capzb	0.395964
P47757	D3YZU1	Shank1	Capzb	0.437131
P48318	P31648	Slc6a1	Gad1	0.536087
P48318	P46097	Syt2	Gad1	0.403067
P48318	O35633	Slc32a1	Gad1	0.883813
P48318	P22723	Gabrg2	Gad1	0.651222
P48320	O70493	Snx12	Gad2	0.420417
P48320	P16460	Ass1	Gad2	0.635212
P48320	P18242	Ctsd	Gad2	0.42204
P48320	P48318	Gad1	Gad2	0.891164
P48320	O55091	Impact	Gad2	0.396145
P48320	O35633	Slc32a1	Gad2	0.90697
P48320	P31648	Slc6a1	Gad2	0.488242
P48320	P22723	Gabrg2	Gad2	0.668708
P48428	O35143	Atp5if1	Tbca	0.333986
P48453	P28652	Camk2b	Ppp3cb	0.33768
P48453	G5E829	Atp2b1	Ppp3cb	0.438003
P48453	B1AZP2	Dlgap4	Ppp3cb	0.320155
P48453	P47754	Capza2	Ppp3cb	0.432772
P48453	B2RSH2	Gnai1	Ppp3cb	0.327853
P48453	D3YZI9	Pgbd5	Ppp3cb	0.323596
P48453	O88712	Ctbp1	Ppp3cb	0.345261
P48453	P16054	Prkce	Ppp3cb	0.322342
P48453	P11798	Camk2a	Ppp3cb	0.350506
P48453	O35350	Capn1	Ppp3cb	0.59828
P48453	O88737	Bsn	Ppp3cb	0.513963
P48453	P18572	Bsg	Ppp3cb	0.354072
P48453	B5TVM2	Ildr2	Ppp3cb	0.651839
P48453	P35803	Gpm6b	Ppp3cb	0.340352
P48453	A2AJA9	Ajm1	Ppp3cb	0.309375
P48722	O70591	Pfdn2	Hspa4l	0.383927
P48758	P45591	Cfl2	Cbr1	0.312253
P48758	P40142	Tkt	Cbr1	0.437963
P48758	P14152	Mdh1	Cbr1	0.353558
P49446	O70443	Gnaz	Ptpre	0.424559
P49446	P46460	Nsf	Ptpre	0.417763
P49446	O88951	Lin7b	Ptpre	0.413911
P49446	P28663	Napb	Ptpre	0.332288
P49446	B5TVM2	Ildr2	Ptpre	0.390627
P49446	P35585	Ap1m1	Ptpre	0.511927
P49446	O08919	Numbl	Ptpre	0.406812
P49722	O09061	Psmb1	Psma2	0.322494
P49722	O55234	Psmb5	Psma2	0.349568
P49722	O70435	Psma3	Psma2	0.617911
P50516	O35621	Pmm1	Atp6v1a	0.319407
P50516	O88485	Dync1i1	Atp6v1a	0.415089
P50516	P08551	Nefl	Atp6v1a	0.38769
P50518	P50516	Atp6v1a	Atp6v1e1	0.680962
P50518	P33173	Kif1a	Atp6v1e1	0.313939
P50518	O88485	Dync1i1	Atp6v1e1	0.469648
P50518	O08539	Bin1	Atp6v1e1	0.463808
P50518	P08551	Nefl	Atp6v1e1	0.300027
P50571	O70591	Pfdn2	Gabrb1	0.558608
P50571	P11499	Hsp90ab1	Gabrb1	0.372533
P50571	P26048	Gabra2	Gabrb1	0.320938
P51830	O88935	Syn1	Adcy9	0.47101
P51830	O88737	Bsn	Adcy9	0.31235
P51830	B5TVM2	Ildr2	Adcy9	0.412459
P51830	F6SEU4	Syngap1	Adcy9	0.435163
P51830	P11798	Camk2a	Adcy9	0.367413
P51863	P39053	Dnm1	Atp6v0d1	0.30448
P51863	P49615	Cdk5	Atp6v0d1	0.314071
P51863	P17426	Ap2a1	Atp6v0d1	0.336672
P51863	P49446	Ptpre	Atp6v0d1	0.569623
P51863	E9Q3L2	Pi4ka	Atp6v0d1	0.408306
P51863	P46460	Nsf	Atp6v0d1	0.326583
P52189	G5E829	Atp2b1	Kcnj4	0.353323
P52480	P30275	Ckmt1	Pkm	0.330152
P52480	P42932	Cct8	Pkm	0.4135
P52480	P40142	Tkt	Pkm	0.414164
P52480	O70493	Snx12	Pkm	0.323212
P52480	P14152	Mdh1	Pkm	0.457184
P52480	P00493	Hprt1	Pkm	0.612297
P53994	A2RT62	Fbxl16	Rab2a	0.43415
P53994	O08842	Gfra2	Rab2a	0.330985
P53994	O54983	Crym	Rab2a	0.338135
P54227	P35436	Grin2a	Stmn1	0.42185
P54285	P35438	Grin1	Cacnb3	0.360634
P54285	P16546	Sptan1	Cacnb3	0.302759
P54285	O55106	Strn	Cacnb3	0.35656
P54285	P18572	Bsg	Cacnb3	0.34446
P54285	P28660	Nckap1	Cacnb3	0.319063
P54285	O88737	Bsn	Cacnb3	0.31233
P54285	D3YVF0	Akap5	Cacnb3	0.32443
P54285	G5E829	Atp2b1	Cacnb3	0.62619
P54285	P39087	Grik2	Cacnb3	0.431259
P54285	O88910	Mpp3	Cacnb3	0.408599
P54285	P31938	Map2k1	Cacnb3	0.355858
P54285	O55143	Atp2a2	Cacnb3	0.504337
P54285	P52189	Kcnj4	Cacnb3	0.308834
P54285	B5TVM2	Ildr2	Cacnb3	0.302264
P54285	P21278	Gna11	Cacnb3	0.419513
P54775	P46471	Psmc2	Psmc4	0.357676
P54822	P48428	Tbca	Adsl	0.339747
P54822	O88696	Clpp	Adsl	0.378912
P55288	O54865	Gucy1b1	Cdh11	0.701317
P56371	O55033	Nck2	Rab4a	0.458283
P56371	D3YZU1	Shank1	Rab4a	0.398454
P56399	P12382	Pfkl	Usp5	0.303473
P56399	O88485	Dync1i1	Usp5	0.314435
P56812	P34022	Ranbp1	Pdcd5	0.397039
P56812	O70591	Pfdn2	Pdcd5	0.334637
P56812	P48722	Hspa4l	Pdcd5	0.364633
P56812	O88685	Psmc3	Pdcd5	0.362319
P57716	P48320	Gad2	Ncstn	0.308323
P57716	O09172	Gclm	Ncstn	0.374783
P57716	P46097	Syt2	Ncstn	0.478415
P57716	P24529	Th	Ncstn	0.328113
P57746	P46096	Syt1	Atp6v1d	0.319299
P57746	P46460	Nsf	Atp6v1d	0.427767
P57746	P17426	Ap2a1	Atp6v1d	0.597808
P57746	P39053	Dnm1	Atp6v1d	0.480066
P57746	O35239	Ptpn9	Atp6v1d	0.478262
P57746	O54774	Ap3d1	Atp6v1d	0.357084
P57780	P31938	Map2k1	Actn4	0.444727
P57780	O55100	Syngr1	Actn4	0.32933
P57780	P11798	Camk2a	Actn4	0.572534
P57780	O88712	Ctbp1	Actn4	0.453471
P57780	P18572	Bsg	Actn4	0.378621
P57780	P47754	Capza2	Actn4	0.335896
P57780	B1AZP2	Dlgap4	Actn4	0.322651
P57780	B2RSH2	Gnai1	Actn4	0.562866
P57780	B5TVM2	Ildr2	Actn4	0.755609
P57780	P48453	Ppp3cb	Actn4	0.478346
P57780	D3YZI9	Pgbd5	Actn4	0.440109
P57780	P47757	Capzb	Actn4	0.316986
P57780	O70443	Gnaz	Actn4	0.399742
P57780	P35438	Grin1	Actn4	0.391258
P57780	O08842	Gfra2	Actn4	0.369243
P57780	A2CG49	Kalrn	Actn4	0.346266
P57780	O88737	Bsn	Actn4	0.325761
P57780	G5E829	Atp2b1	Actn4	0.357046
P58389	P22723	Gabrg2	Ptpa	0.302811
P58404	B9EJA2	Cttnbp2	Strn4	0.469466
P58404	P52189	Kcnj4	Strn4	0.353167
P58404	O55100	Syngr1	Strn4	0.334983
P58771	O35350	Capn1	Tpm1	0.391527
P59281	P35436	Grin2a	Arhgap39	0.521391
P59281	B5TVM2	Ildr2	Arhgap39	0.469148
P59281	D3YZU1	Shank1	Arhgap39	0.436012
P59281	O88737	Bsn	Arhgap39	0.319186
P59281	P48453	Ppp3cb	Arhgap39	0.586845
P59281	P11881	Itpr1	Arhgap39	0.331517
P59281	P51150	Rab7a	Arhgap39	0.387879
P59281	P51830	Adcy9	Arhgap39	0.354645
P59281	O55142	Rpl35a	Arhgap39	0.320152
P59999	P47754	Capza2	Arpc4	0.330202
P59999	O88712	Ctbp1	Arpc4	0.391123
P59999	G5E829	Atp2b1	Arpc4	0.333719
P59999	O88737	Bsn	Arpc4	0.319167
P59999	P48453	Ppp3cb	Arpc4	0.428949
P59999	P11881	Itpr1	Arpc4	0.358367
P59999	B5TVM2	Ildr2	Arpc4	0.366764
P59999	P35803	Gpm6b	Arpc4	0.325067
P59999	P18572	Bsg	Arpc4	0.306217
P60122	P30416	Fkbp4	Ruvbl1	0.32911
P60202	P20917	Mag	Plp1	0.522026
P60202	P16330	Cnp	Plp1	0.686002
P60469	O88935	Syn1	Ppfia3	0.328253
P60469	P12023	App	Ppfia3	0.342424
P60469	O88643	Pak1	Ppfia3	0.371424
P60469	A2RT62	Fbxl16	Ppfia3	0.818856
P60469	P09240	Cck	Ppfia3	0.300528
P60469	O55131	Septin7	Ppfia3	0.389162
P60469	P11798	Camk2a	Ppfia3	0.348276
P60469	E9Q6P5	Ttc7b	Ppfia3	0.321132
P60469	O08917	Flot1	Ppfia3	0.318428
P60521	P12849	Prkar1b	Gabarapl2	0.635591
P60879	P16014	Chgb	Snap25	0.874934
P61022	P16460	Ass1	Chp1	0.304513
P61022	O88685	Psmc3	Chp1	0.349593
P61022	P22723	Gabrg2	Chp1	0.541998
P61022	P48320	Gad2	Chp1	0.402058
P61022	P48318	Gad1	Chp1	0.367853
P61022	O35633	Slc32a1	Chp1	0.370907
P61148	P56375	Acyp2	Fgf1	0.454172
P61161	G5E829	Atp2b1	Actr2	0.424982
P61161	P52189	Kcnj4	Actr2	0.36248
P61161	P54285	Cacnb3	Actr2	0.473871
P61164	O35864	Cops5	Actr1a	0.481423
P61164	P49615	Cdk5	Actr1a	0.513963
P61202	O08788	Dctn1	Cops2	0.428222
P61202	P61164	Actr1a	Cops2	0.417656
P61202	O88448	Klc2	Cops2	0.32048
P61202	O55013	Trappc3	Cops2	0.395626
P61202	O35226	Psmd4	Cops2	0.303211
P61226	P0C192	Lrrc4b	Rap2b	0.373734
P61750	P12849	Prkar1b	Arf4	0.323392
P61750	P60521	Gabarapl2	Arf4	0.301335
P61961	P08249	Mdh2	Ufm1	0.491417
P61961	P30275	Ckmt1	Ufm1	0.595163
P61961	P52480	Pkm	Ufm1	0.324377
P61967	A2RT62	Fbxl16	Ap1s1	0.389413
P61982	P51863	Atp6v0d1	Ywhag	0.439548
P62071	P28667	Marcksl1	Rras2	0.339314
P62071	O54833	Csnk2a2	Rras2	0.31517
P62071	P53994	Rab2a	Rras2	0.499809
P62071	A2RT62	Fbxl16	Rras2	0.411403
P62071	O08917	Flot1	Rras2	0.318058
P62071	O88643	Pak1	Rras2	0.304337
P62071	O55131	Septin7	Rras2	0.318437
P62075	O88696	Clpp	Timm13	0.449217
P62075	P24288	Bcat1	Timm13	0.320271
P62077	P52825	Cpt2	Timm8b	0.304151
P62077	O88696	Clpp	Timm8b	0.46735
P62077	P24288	Bcat1	Timm8b	0.383118
P62137	P51830	Adcy9	Ppp1ca	0.37718
P62137	O88935	Syn1	Ppp1ca	0.313334
P62137	P47754	Capza2	Ppp1ca	0.404807
P62137	A2RT62	Fbxl16	Ppp1ca	0.490808
P62137	O08532	Cacna2d1	Ppp1ca	0.353692
P62137	P57780	Actn4	Ppp1ca	0.371826
P62137	P12023	App	Ppp1ca	0.430989
P62137	P48453	Ppp3cb	Ppp1ca	0.327573
P62137	P11798	Camk2a	Ppp1ca	0.471838
P62137	P31938	Map2k1	Ppp1ca	0.300794
P62137	O88712	Ctbp1	Ppp1ca	0.344872
P62137	G5E829	Atp2b1	Ppp1ca	0.362529
P62137	P54285	Cacnb3	Ppp1ca	0.475395
P62137	O88737	Bsn	Ppp1ca	0.438698
P62141	D3YZI9	Pgbd5	Ppp1cb	0.37422
P62141	O88910	Mpp3	Ppp1cb	0.3161
P62141	P31938	Map2k1	Ppp1cb	0.380076
P62141	A2CG49	Kalrn	Ppp1cb	0.304264
P62141	B5TVM2	Ildr2	Ppp1cb	0.503835
P62141	P62137	Ppp1ca	Ppp1cb	0.30579
P62141	P17156	Hspa2	Ppp1cb	0.413315
P62141	P57780	Actn4	Ppp1cb	0.321911
P62196	P46471	Psmc2	Psmc5	0.314714
P62196	O35226	Psmd4	Psmc5	0.518237
P62196	P12367	Prkar2a	Psmc5	0.40511
P62196	O70493	Snx12	Psmc5	0.401091
P62242	P16388	Kcna1	Rps8	0.631426
P62242	P60879	Snap25	Rps8	0.591423
P62334	O88685	Psmc3	Psmc6	0.452433
P62334	O35226	Psmd4	Psmc6	0.494241
P62334	O70493	Snx12	Psmc6	0.536076
P62334	P54775	Psmc4	Psmc6	0.457647
P62334	O54916	Reps1	Psmc6	0.317888
P62334	P47753	Capza1	Psmc6	0.467681
P62482	B5TVM2	Ildr2	Kcnab2	0.377378
P62482	P57780	Actn4	Kcnab2	0.409183
P62482	P54285	Cacnb3	Kcnab2	0.315589
P62482	P11798	Camk2a	Kcnab2	0.314799
P62482	P35438	Grin1	Kcnab2	0.37743
P62484	P16054	Prkce	Abi2	0.347349
P62484	P35283	Rab12	Abi2	0.389334
P62484	O88737	Bsn	Abi2	0.511692
P62484	P48453	Ppp3cb	Abi2	0.301852
P62484	A2AP18	Plch2	Abi2	0.392585
P62627	P24529	Th	Dynlrb1	0.399136
P62746	P16014	Chgb	Rhob	0.360614
P62748	P09240	Cck	Hpcal1	0.321996
P62751	P12023	App	Rpl23a	0.332301
P62751	B5TVM2	Ildr2	Rpl23a	0.392766
P62751	P29341	Pabpc1	Rpl23a	0.440045
P62751	O55143	Atp2a2	Rpl23a	0.31905
P62751	P35438	Grin1	Rpl23a	0.311257
P62751	O08532	Cacna2d1	Rpl23a	0.314148
P62774	O70166	Stmn3	Mtpn	0.424186
P62774	A2RT62	Fbxl16	Mtpn	0.585001
P62812	O35633	Slc32a1	Gabra1	0.561441
P62812	P22723	Gabrg2	Gabra1	0.675145
P62812	P50571	Gabrb1	Gabra1	0.475454
P62812	P48320	Gad2	Gabra1	0.44997
P62812	A2AQ25	Skt	Gabra1	0.39877
P62812	P48318	Gad1	Gabra1	0.564804
P62814	O35239	Ptpn9	Atp6v1b2	0.390931
P62814	P46460	Nsf	Atp6v1b2	0.568535
P62814	P57746	Atp6v1d	Atp6v1b2	0.408611
P62814	O54774	Ap3d1	Atp6v1b2	0.455859
P62814	P49615	Cdk5	Atp6v1b2	0.337024
P62814	P39053	Dnm1	Atp6v1b2	0.347008
P62814	O88485	Dync1i1	Atp6v1b2	0.358951
P62814	P51863	Atp6v0d1	Atp6v1b2	0.439033
P62814	P12382	Pfkl	Atp6v1b2	0.400827
P62814	P17426	Ap2a1	Atp6v1b2	0.636454
P62814	P49446	Ptpre	Atp6v1b2	0.30399
P62814	O88951	Lin7b	Atp6v1b2	0.318486
P62869	P07724	Alb	Elob	0.309603
P62869	P34022	Ranbp1	Elob	0.467407
P62869	P42932	Cct8	Elob	0.375726
P62869	O70591	Pfdn2	Elob	0.37392
P62869	P12849	Prkar1b	Elob	0.326242
P62874	O89084	Pde4a	Gnb1	0.536685
P62880	O55033	Nck2	Gnb2	0.315048
P62897	P30275	Ckmt1	Cycs	0.304694
P62897	A2AQ25	Skt	Cycs	0.400763
P62897	P52480	Pkm	Cycs	0.368857
P62897	P14152	Mdh1	Cycs	0.582169
P62962	O55033	Nck2	Pfn1	0.301105
P63005	P61967	Ap1s1	Pafah1b1	0.404545
P63005	O08788	Dctn1	Pafah1b1	0.39482
P63017	O88448	Klc2	Hspa8	0.324612
P63017	P00493	Hprt1	Hspa8	0.328996
P63017	P33173	Kif1a	Hspa8	0.553413
P63017	P61202	Cops2	Hspa8	0.317127
P63017	O35226	Psmd4	Hspa8	0.357966
P63017	O88544	Cops4	Hspa8	0.543797
P63038	P48428	Tbca	Hspd1	0.404388
P63038	O88741	Gdap1	Hspd1	0.446245
P63038	P30275	Ckmt1	Hspd1	0.377848
P63038	P61961	Ufm1	Hspd1	0.422059
P63038	P08249	Mdh2	Hspd1	0.312934
P63040	P56812	Pdcd5	Cplx1	0.350894
P63040	P12367	Prkar2a	Cplx1	0.357546
P63040	P24529	Th	Cplx1	0.430046
P63046	P21995	Emb	Sult4a1	0.335321
P63073	P49442	Inpp1	Eif4e	0.479554
P63080	P62812	Gabra1	Gabrb3	0.544735
P63080	P48318	Gad1	Gabrb3	0.460547
P63080	P22723	Gabrg2	Gabrb3	0.566221
P63080	O35633	Slc32a1	Gabrb3	0.538543
P63080	P48320	Gad2	Gabrb3	0.303142
P63082	O08842	Gfra2	Atp6v0c	0.315724
P63082	B2RSH2	Gnai1	Atp6v0c	0.366212
P63085	P61161	Actr2	Mapk1	0.468998
P63085	P54285	Cacnb3	Mapk1	0.317462
P63087	P0C7L0	Wipf3	Ppp1cc	0.300839
P63101	P60469	Ppfia3	Ywhaz	0.330876
P63101	O08842	Gfra2	Ywhaz	0.384802
P63101	P62071	Rras2	Ywhaz	0.500448
P63101	O55131	Septin7	Ywhaz	0.367008
P63101	O89053	Coro1a	Ywhaz	0.390274
P63101	O88643	Pak1	Ywhaz	0.315084
P63101	O54983	Crym	Ywhaz	0.424873
P63101	P53994	Rab2a	Ywhaz	0.321226
P63101	A2RT62	Fbxl16	Ywhaz	0.5971
P63137	O35633	Slc32a1	Gabrb2	0.3461
P63137	P62812	Gabra1	Gabrb2	0.464234
P63137	O70493	Snx12	Gabrb2	0.303598
P63137	P50571	Gabrb1	Gabrb2	0.336779
P63216	P05201	Got1	Gng3	0.406728
P63318	O88643	Pak1	Prkcg	0.305734
P63318	P35283	Rab12	Prkcg	0.361494
P63318	P59999	Arpc4	Prkcg	0.478397
P63318	B5TVM2	Ildr2	Prkcg	0.40693
P63318	O89053	Coro1a	Prkcg	0.464857
P63318	P48453	Ppp3cb	Prkcg	0.386031
P63318	B2RSH2	Gnai1	Prkcg	0.319002
P63318	P16054	Prkce	Prkcg	0.450782
P63318	P09240	Cck	Prkcg	0.329942
P63318	P57780	Actn4	Prkcg	0.371057
P63318	O88737	Bsn	Prkcg	0.422735
P63318	P47754	Capza2	Prkcg	0.469157
P63318	O88712	Ctbp1	Prkcg	0.495537
P63328	A2RT62	Fbxl16	Ppp3ca	0.350602
P63328	O88910	Mpp3	Ppp3ca	0.512894
P63328	B1AWN6	Scn2a	Ppp3ca	0.395625
P63328	O88712	Ctbp1	Ppp3ca	0.355621
P63328	O08599	Stxbp1	Ppp3ca	0.314536
P63328	D3YZU1	Shank1	Ppp3ca	0.587926
P63328	P16546	Sptan1	Ppp3ca	0.487038
P63328	P48453	Ppp3cb	Ppp3ca	0.383842
P63328	P59999	Arpc4	Ppp3ca	0.335364
P63328	B1AZP2	Dlgap4	Ppp3ca	0.559055
P63328	P62137	Ppp1ca	Ppp3ca	0.396569
P63328	P28652	Camk2b	Ppp3ca	0.409186
P63328	P57780	Actn4	Ppp3ca	0.358861
P63328	E9PUL5	Prrt2	Ppp3ca	0.455426
P63328	P47754	Capza2	Ppp3ca	0.762499
P63328	O08532	Cacna2d1	Ppp3ca	0.682311
P63328	G5E829	Atp2b1	Ppp3ca	0.331575
P63328	O89053	Coro1a	Ppp3ca	0.453237
P63328	P11881	Itpr1	Ppp3ca	0.338317
P63328	P28667	Marcksl1	Ppp3ca	0.324454
P63328	P63318	Prkcg	Ppp3ca	0.408028
P63328	P18572	Bsg	Ppp3ca	0.683763
P63328	B5TVM2	Ildr2	Ppp3ca	0.399427
P63328	P35803	Gpm6b	Ppp3ca	0.637866
P63328	O88737	Bsn	Ppp3ca	0.433223
P63328	P16054	Prkce	Ppp3ca	0.461161
P63328	O35682	Myadm	Ppp3ca	0.645126
P63328	O55143	Atp2a2	Ppp3ca	0.424925
P68037	P09528	Fth1	Ube2l3	0.395756
P68368	A2RT62	Fbxl16	Tuba4a	0.430708
P68368	O89053	Coro1a	Tuba4a	0.551106
P68368	P09240	Cck	Tuba4a	0.344374
P68368	P63318	Prkcg	Tuba4a	0.375915
P68404	P28652	Camk2b	Prkcb	0.512871
P68404	O35682	Myadm	Prkcb	0.516149
P68404	P16014	Chgb	Prkcb	0.441128
P68404	P47754	Capza2	Prkcb	0.354933
P68404	P11881	Itpr1	Prkcb	0.585807
P68404	O55143	Atp2a2	Prkcb	0.397061
P68404	D3YZU1	Shank1	Prkcb	0.509022
P68404	P35803	Gpm6b	Prkcb	0.491235
P68404	O88712	Ctbp1	Prkcb	0.335639
P68404	P63328	Ppp3ca	Prkcb	0.48195
P68404	E9PUL5	Prrt2	Prkcb	0.331949
P68404	P16054	Prkce	Prkcb	0.36559
P68404	P59999	Arpc4	Prkcb	0.384596
P68404	P48453	Ppp3cb	Prkcb	0.321885
P68404	O08532	Cacna2d1	Prkcb	0.435941
P68404	P18572	Bsg	Prkcb	0.368717
P68404	O88737	Bsn	Prkcb	0.322486
P68404	O55033	Nck2	Prkcb	0.363189
P68510	P63318	Prkcg	Ywhah	0.320851
P68510	B5TVM2	Ildr2	Ywhah	0.310718
P68510	P47754	Capza2	Ywhah	0.356443
P68510	A2RT62	Fbxl16	Ywhah	0.57698
P68510	O08842	Gfra2	Ywhah	0.396679
P68510	P62071	Rras2	Ywhah	0.401028
P68510	P63101	Ywhaz	Ywhah	0.424793
P68510	P63328	Ppp3ca	Ywhah	0.420818
P68510	P57780	Actn4	Ywhah	0.347991
P70168	A2RT62	Fbxl16	Kpnb1	0.580376
P70175	B5TVM2	Ildr2	Dlg3	0.499998
P70175	P35438	Grin1	Dlg3	0.502205
P70175	O70172	Pip4k2a	Dlg3	0.302438
P70175	O88951	Lin7b	Dlg3	0.331913
P70175	P31938	Map2k1	Dlg3	0.34323
P70175	O55100	Syngr1	Dlg3	0.390408
P70175	P11798	Camk2a	Dlg3	0.452168
P70175	O08919	Numbl	Dlg3	0.375113
P70175	A2RT62	Fbxl16	Dlg3	0.351086
P70175	E9Q6P5	Ttc7b	Dlg3	0.349954
P70175	O55131	Septin7	Dlg3	0.409754
P70175	O88935	Syn1	Dlg3	0.540499
P70175	O88643	Pak1	Dlg3	0.48232
P70175	O08917	Flot1	Dlg3	0.409836
P70175	P28663	Napb	Dlg3	0.418879
P70175	P49446	Ptpre	Dlg3	0.443723
P70175	O70443	Gnaz	Dlg3	0.499301
P70206	A2RT62	Fbxl16	Plxna1	0.455044
P70232	P28658	Atxn10	Chl1	0.576248
P70232	O35098	Dpysl4	Chl1	0.304667
P70232	P28661	Septin4	Chl1	0.348768
P70232	P15508	Sptb	Chl1	0.728009
P70280	E9Q3L2	Pi4ka	Vamp7	0.336863
P70280	P0C7L0	Wipf3	Vamp7	0.543024
P70280	P20444	Prkca	Vamp7	0.449946
P70290	P15388	Kcnc1	Mpp1	0.424454
P70296	P46664	Adss2	Pebp1	0.498943
P70336	P16054	Prkce	Rock2	0.489929
P70336	P63328	Ppp3ca	Rock2	0.497529
P70336	E9PUL5	Prrt2	Rock2	0.419206
P70336	P39688	Fyn	Rock2	0.570386
P70336	P68404	Prkcb	Rock2	0.40592
P70336	O08532	Cacna2d1	Rock2	0.382699
P70336	P11881	Itpr1	Rock2	0.343814
P70336	F8VPU2	Farp1	Rock2	0.324262
P70336	O88737	Bsn	Rock2	0.392193
P70336	O35682	Myadm	Rock2	0.368113
P70336	O88910	Mpp3	Rock2	0.637876
P70336	B1AWN6	Scn2a	Rock2	0.384108
P70336	A2RT62	Fbxl16	Rock2	0.510641
P70336	P47754	Capza2	Rock2	0.34066
P70404	P08249	Mdh2	Idh3g	0.448052
P70408	P51150	Rab7a	Cdh10	0.372898
P70408	G5E8K5	Ank3	Cdh10	0.337349
P70429	P62192	Psmc1	Evl	0.382566
P70429	O88685	Psmc3	Evl	0.516861
P70704	P51830	Adcy9	Atp8a1	0.473383
P70704	P28660	Nckap1	Atp8a1	0.346444
P70704	P11798	Camk2a	Atp8a1	0.405433
P70704	O08919	Numbl	Atp8a1	0.315568
P70704	P62137	Ppp1ca	Atp8a1	0.483061
P70704	O88935	Syn1	Atp8a1	0.468126
P70704	P54285	Cacnb3	Atp8a1	0.352174
P70704	P48453	Ppp3cb	Atp8a1	0.303292
P70704	O88737	Bsn	Atp8a1	0.562546
P70704	O88712	Ctbp1	Atp8a1	0.468023
P70704	P59999	Arpc4	Atp8a1	0.319625
P80314	O70493	Snx12	Cct2	0.643908
P80314	O88685	Psmc3	Cct2	0.315886
P80314	P52480	Pkm	Cct2	0.420996
P80314	P62334	Psmc6	Cct2	0.379304
P80314	P42932	Cct8	Cct2	0.553645
P80314	P30275	Ckmt1	Cct2	0.341044
P80314	P47753	Capza1	Cct2	0.490676
P80314	P22723	Gabrg2	Cct2	0.464432
P80314	P70429	Evl	Cct2	0.327567
P80314	O35226	Psmd4	Cct2	0.33256
P80314	P48320	Gad2	Cct2	0.330805
P80314	P62196	Psmc5	Cct2	0.324936
P80315	O70493	Snx12	Cct4	0.419008
P80315	B2RUJ5	Apba1	Cct4	0.374123
P80315	P63017	Hspa8	Cct4	0.320651
P80315	P07724	Alb	Cct4	0.488145
P80315	P47753	Capza1	Cct4	0.317306
P80315	O35226	Psmd4	Cct4	0.427435
P80315	P80314	Cct2	Cct4	0.51159
P80315	P62869	Elob	Cct4	0.533513
P80315	P42932	Cct8	Cct4	0.663898
P80315	P62196	Psmc5	Cct4	0.334585
P80315	P56812	Pdcd5	Cct4	0.315957
P80315	P52480	Pkm	Cct4	0.32083
P80315	O54984	Get3	Cct4	0.304618
P80315	P00493	Hprt1	Cct4	0.366238
P80316	O70591	Pfdn2	Cct5	0.450675
P80316	P47753	Capza1	Cct5	0.308315
P80316	O54916	Reps1	Cct5	0.342425
P80317	P42932	Cct8	Cct6a	0.309817
P80317	P48428	Tbca	Cct6a	0.476709
P80318	P42932	Cct8	Cct3	0.909732
P80318	P62869	Elob	Cct3	0.419053
P80318	O70493	Snx12	Cct3	0.55864
P80318	P11983	Tcp1	Cct3	0.344701
P80318	P52480	Pkm	Cct3	0.477099
P80318	P30275	Ckmt1	Cct3	0.434646
P80318	P11499	Hsp90ab1	Cct3	0.38073
P80318	O70591	Pfdn2	Cct3	0.367333
P80318	P80317	Cct6a	Cct3	0.32773
P80318	P14094	Atp1b1	Cct3	0.301997
P80318	P80314	Cct2	Cct3	0.600595
P80318	P80315	Cct4	Cct3	0.714651
P80318	P47753	Capza1	Cct3	0.301664
P80318	P61961	Ufm1	Cct3	0.358236
P83510	P17156	Hspa2	Tnik	0.303061
P83510	O89051	Itm2b	Tnik	0.414303
P83510	P63328	Ppp3ca	Tnik	0.348846
P83510	O35682	Myadm	Tnik	0.334176
P83510	A2RT62	Fbxl16	Tnik	0.341693
P83510	D3YZU1	Shank1	Tnik	0.324695
P83510	O08532	Cacna2d1	Tnik	0.431319
P83940	P70297	Stam	Eloc	0.446805
P83940	P10639	Txn	Eloc	0.444549
P83940	P56376	Acyp1	Eloc	0.672401
P83940	P63141	Kcna2	Eloc	0.482867
P84075	P35436	Grin2a	Hpca	0.454398
P84075	P11881	Itpr1	Hpca	0.315918
P84075	P18052	Ptpra	Hpca	0.571502
P84091	P50518	Atp6v1e1	Ap2m1	0.445497
P84091	P51863	Atp6v0d1	Ap2m1	0.562615
P84091	P46460	Nsf	Ap2m1	0.396943
P84091	P28663	Napb	Ap2m1	0.373861
P84091	P62814	Atp6v1b2	Ap2m1	0.404496
P84091	P08551	Nefl	Ap2m1	0.406734
P84091	P17426	Ap2a1	Ap2m1	0.314086
P84091	P49446	Ptpre	Ap2m1	0.403253
P84091	P50516	Atp6v1a	Ap2m1	0.358718
P97300	O55143	Atp2a2	Nptn	0.68717
P97300	P11881	Itpr1	Nptn	0.55496
P97300	P48453	Ppp3cb	Nptn	0.30905
P97300	P28652	Camk2b	Nptn	0.367071
P97300	P21278	Gna11	Nptn	0.356985
P97300	P59999	Arpc4	Nptn	0.362327
P97300	P18572	Bsg	Nptn	0.64169
P97300	O88737	Bsn	Nptn	0.445233
P97300	O35682	Myadm	Nptn	0.322501
P97300	P47754	Capza2	Nptn	0.372345
P97300	D3YZU1	Shank1	Nptn	0.475972
P97300	G5E829	Atp2b1	Nptn	0.464214
P97300	P63328	Ppp3ca	Nptn	0.577047
P97300	P62137	Ppp1ca	Nptn	0.372937
P97300	P54285	Cacnb3	Nptn	0.524598
P97300	P35803	Gpm6b	Nptn	0.567172
P97300	P68404	Prkcb	Nptn	0.41329
P97300	O08532	Cacna2d1	Nptn	0.396455
P97300	P70704	Atp8a1	Nptn	0.332261
P97300	P16546	Sptan1	Nptn	0.383232
P97315	P24472	Gsta4	Csrp1	0.317449
P97315	P60202	Plp1	Csrp1	0.401684
P97315	P16330	Cnp	Csrp1	0.32205
P97315	O70228	Atp9a	Csrp1	0.302509
P97350	E9Q557	Dsp	Pkp1	0.480865
P97372	O09172	Gclm	Psme2	0.474181
P97372	P97371	Psme1	Psme2	0.348772
P97372	O35678	Mgll	Psme2	0.410248
P97372	P24529	Th	Psme2	0.478193
P97384	O89084	Pde4a	Anxa11	0.327023
P97384	A2CG49	Kalrn	Anxa11	0.550898
P97384	P54285	Cacnb3	Anxa11	0.398111
P97384	P52189	Kcnj4	Anxa11	0.381918
P97384	O88910	Mpp3	Anxa11	0.356827
P97384	P17156	Hspa2	Anxa11	0.301198
P97427	O55033	Nck2	Crmp1	0.323442
P97427	B1AZP2	Dlgap4	Crmp1	0.422419
P97427	B5TVM2	Ildr2	Crmp1	0.397413
P97427	P70336	Rock2	Crmp1	0.304833
P97427	P39688	Fyn	Crmp1	0.359632
P97427	D3YZU1	Shank1	Crmp1	0.452935
P97427	A2RT62	Fbxl16	Crmp1	0.437493
P97427	O88910	Mpp3	Crmp1	0.651137
P97441	P39053	Dnm1	Slc30a3	0.401653
P97441	P12382	Pfkl	Slc30a3	0.310953
P97441	O88951	Lin7b	Slc30a3	0.5867
P97441	B5TVM2	Ildr2	Slc30a3	0.306294
P97441	O70443	Gnaz	Slc30a3	0.444194
P97441	O88935	Syn1	Slc30a3	0.444459
P97441	E9Q3L2	Pi4ka	Slc30a3	0.340863
P97441	E9Q6P5	Ttc7b	Slc30a3	0.424122
P97441	O55100	Syngr1	Slc30a3	0.333192
P97441	O08919	Numbl	Slc30a3	0.371166
P97441	P35436	Grin2a	Slc30a3	0.311537
P97441	P09240	Cck	Slc30a3	0.434248
P97441	P01831	Thy1	Slc30a3	0.518728
P97441	P46460	Nsf	Slc30a3	0.483071
P97441	P08553	Nefm	Slc30a3	0.309172
P97441	A2RT62	Fbxl16	Slc30a3	0.305446
P97467	P23927	Cryab	Pam	0.359268
P97467	P80560	Ptprn2	Pam	0.763943
P97467	P18242	Ctsd	Pam	0.405004
P97494	P55264	Adk	Gclc	0.356556
P97494	P24529	Th	Gclc	0.63455
P97494	O35874	Slc1a4	Gclc	0.378602
P97797	P28652	Camk2b	Sirpa	0.32526
P97797	E9PUL5	Prrt2	Sirpa	0.493466
P97797	P16054	Prkce	Sirpa	0.342099
P97797	D3YZU1	Shank1	Sirpa	0.503026
P97797	O35682	Myadm	Sirpa	0.498146
P97797	P16546	Sptan1	Sirpa	0.359431
P97797	B1AWN6	Scn2a	Sirpa	0.421994
P97797	P35803	Gpm6b	Sirpa	0.516844
P97797	P18572	Bsg	Sirpa	0.360688
P97797	O55033	Nck2	Sirpa	0.314671
P97797	B1AXV0	Frrs1l	Sirpa	0.416416
P97797	P63328	Ppp3ca	Sirpa	0.527145
P97797	P68404	Prkcb	Sirpa	0.362179
P97797	O08532	Cacna2d1	Sirpa	0.372641
P97797	P47754	Capza2	Sirpa	0.3714
P97797	P09240	Cck	Sirpa	0.411295
P97797	P97300	Nptn	Sirpa	0.380617
P97797	P11881	Itpr1	Sirpa	0.337745
P97797	P83510	Tnik	Sirpa	0.36609
P97797	P28667	Marcksl1	Sirpa	0.327657
P97797	P70336	Rock2	Sirpa	0.496276
P97807	P56375	Acyp2	Fh	0.310503
P97807	P70404	Idh3g	Fh	0.310366
P97807	P24288	Bcat1	Fh	0.37011
P97807	O88696	Clpp	Fh	0.375033
P97807	P08249	Mdh2	Fh	0.461811
P97823	P62075	Timm13	Lypla1	0.335948
P97823	P97807	Fh	Lypla1	0.323838
P97950	P16054	Prkce	Rab33a	0.609136
P97950	P17156	Hspa2	Rab33a	0.324561
P97950	A2RT62	Fbxl16	Rab33a	0.427928
P97950	P68404	Prkcb	Rab33a	0.310436
P97950	P70336	Rock2	Rab33a	0.314833
P97950	P70704	Atp8a1	Rab33a	0.30258
P97950	O88910	Mpp3	Rab33a	0.305227
P97950	P32037	Slc2a3	Rab33a	0.420029
P97950	O88737	Bsn	Rab33a	0.47564
P97950	P47754	Capza2	Rab33a	0.378433
P97950	O88602	Cacng2	Rab33a	0.38747
P97950	P63318	Prkcg	Rab33a	0.436385
P97950	O88712	Ctbp1	Rab33a	0.600808
P97950	D3YZI9	Pgbd5	Rab33a	0.475408
P97950	B5TVM2	Ildr2	Rab33a	0.305512
P97950	P68368	Tuba4a	Rab33a	0.326509
P99024	O70591	Pfdn2	Tubb5	0.377672
P99026	O09061	Psmb1	Psmb4	0.473683
Q00493	E9Q6P5	Ttc7b	Cpe	0.301286
Q01063	O08842	Gfra2	Pde4d	0.475292
Q01063	A2RT62	Fbxl16	Pde4d	0.348566
Q01065	A2ALS5	Rap1gap	Pde1b	0.328733
Q01065	P70280	Vamp7	Pde1b	0.426709
Q01097	P70175	Dlg3	Grin2b	0.338516
Q01097	P16054	Prkce	Grin2b	0.631878
Q01097	P28652	Camk2b	Grin2b	0.366318
Q01097	P97950	Rab33a	Grin2b	0.412867
Q01097	P28663	Napb	Grin2b	0.330084
Q01097	P11798	Camk2a	Grin2b	0.310207
Q01097	A2RT62	Fbxl16	Grin2b	0.344833
Q01097	F6SEU4	Syngap1	Grin2b	0.351897
Q01097	P09240	Cck	Grin2b	0.32167
Q01097	B2RSH2	Gnai1	Grin2b	0.376879
Q01097	O70161	Pip5k1c	Grin2b	0.321049
Q01097	D3YZI9	Pgbd5	Grin2b	0.394821
Q01097	A2AJA9	Ajm1	Grin2b	0.304353
Q01097	O88602	Cacng2	Grin2b	0.312187
Q01097	B5TVM2	Ildr2	Grin2b	0.388773
Q01853	O54916	Reps1	Vcp	0.571601
Q01853	O35226	Psmd4	Vcp	0.357095
Q02053	O35226	Psmd4	Uba1	0.332223
Q02053	O35864	Cops5	Uba1	0.337572
Q02257	E9Q557	Dsp	Jup	0.922235
Q02257	P97350	Pkp1	Jup	0.602954
Q02357	P46097	Syt2	Ank1	0.514448
Q02357	P47746	Cnr1	Ank1	0.444162
Q02357	P15388	Kcnc1	Ank1	0.477249
Q02357	P70290	Mpp1	Ank1	0.409555
Q03137	P16546	Sptan1	Epha4	0.57515
Q03137	P39688	Fyn	Epha4	0.320864
Q03137	P11881	Itpr1	Epha4	0.401059
Q03137	O08532	Cacna2d1	Epha4	0.498048
Q03137	P70336	Rock2	Epha4	0.364553
Q03137	P05480	Src	Epha4	0.614434
Q03137	O35682	Myadm	Epha4	0.566249
Q03137	A2CG49	Kalrn	Epha4	0.838936
Q03137	E9PUL5	Prrt2	Epha4	0.499442
Q03137	P63328	Ppp3ca	Epha4	0.591466
Q03137	P97300	Nptn	Epha4	0.370799
Q03137	O54983	Crym	Epha4	0.35023
Q03137	P68404	Prkcb	Epha4	0.493603
Q03137	O55143	Atp2a2	Epha4	0.438385
Q03137	B5TVM2	Ildr2	Epha4	0.405403
Q03137	D3YZI9	Pgbd5	Epha4	0.385822
Q03137	O89051	Itm2b	Epha4	0.432645
Q03137	P23818	Gria1	Epha4	0.639108
Q03137	P63318	Prkcg	Epha4	0.494187
Q03137	D3YZU1	Shank1	Epha4	0.784442
Q03137	P35803	Gpm6b	Epha4	0.706199
Q03137	P18872	Gnao1	Epha4	0.461461
Q03137	P39087	Grik2	Epha4	0.3565
Q03137	O55033	Nck2	Epha4	0.527603
Q03137	P17751	Tpi1	Epha4	0.307405
Q03137	B1AWN6	Scn2a	Epha4	0.48531
Q03137	O08989	Mras	Epha4	0.60233
Q03137	P97797	Sirpa	Epha4	0.691349
Q03137	P47754	Capza2	Epha4	0.379006
Q03137	P16054	Prkce	Epha4	0.458274
Q03137	P97950	Rab33a	Epha4	0.300903
Q03137	B1AZP2	Dlgap4	Epha4	0.454109
Q03137	P18572	Bsg	Epha4	0.446548
Q03137	P28667	Marcksl1	Epha4	0.49345
Q03137	P97445	Cacna1a	Epha4	0.363652
Q03137	P61028	Rab8b	Epha4	0.450229
Q03137	P54285	Cacnb3	Epha4	0.374127
Q03137	P97384	Anxa11	Epha4	0.474852
Q03137	P11627	L1cam	Epha4	0.32326
Q03137	P28652	Camk2b	Epha4	0.536686
Q03137	P83510	Tnik	Epha4	0.52298
Q03137	O88910	Mpp3	Epha4	0.483352
Q03137	P17183	Eno2	Epha4	0.320978
Q03137	P68510	Ywhah	Epha4	0.393813
Q03141	P68404	Prkcb	Mark3	0.309239
Q03141	P97797	Sirpa	Mark3	0.511164
Q03141	P97427	Crmp1	Mark3	0.343931
Q03141	O08989	Mras	Mark3	0.314522
Q03141	P12960	Cntn1	Mark3	0.317763
Q03141	D3YZU1	Shank1	Mark3	0.408639
Q03141	O55033	Nck2	Mark3	0.313723
Q03141	P28652	Camk2b	Mark3	0.506672
Q03141	P23818	Gria1	Mark3	0.357799
Q03173	P35279	Rab6a	Enah	0.358408
Q03517	P80560	Ptprn2	Scg2	0.401862
Q03517	P97467	Pam	Scg2	0.505097
Q03958	O88685	Psmc3	Pfdn6	0.313806
Q03958	P62192	Psmc1	Pfdn6	0.37598
Q03958	P47941	Crkl	Pfdn6	0.488745
Q03958	O70493	Snx12	Pfdn6	0.336482
Q03958	P63040	Cplx1	Pfdn6	0.38939
Q03958	P70429	Evl	Pfdn6	0.311008
Q03958	P16460	Ass1	Pfdn6	0.302422
Q05512	P28652	Camk2b	Mark2	0.424749
Q05512	O08532	Cacna2d1	Mark2	0.301076
Q05512	P97797	Sirpa	Mark2	0.306192
Q05512	O88910	Mpp3	Mark2	0.361223
Q05512	O54781	Srpk2	Mark2	0.508976
Q05512	P68404	Prkcb	Mark2	0.452194
Q05512	P17156	Hspa2	Mark2	0.317033
Q05512	D3YZU1	Shank1	Mark2	0.367135
Q05512	O55143	Atp2a2	Mark2	0.326006
Q05512	P11881	Itpr1	Mark2	0.331098
Q05512	P12960	Cntn1	Mark2	0.386018
Q05512	P39087	Grik2	Mark2	0.382467
Q05512	O55033	Nck2	Mark2	0.330282
Q05512	P70336	Rock2	Mark2	0.497559
Q05512	P56371	Rab4a	Mark2	0.557319
Q05BC3	P26339	Chga	Eml1	0.311652
Q05BC3	O88487	Dync1i2	Eml1	0.330958
Q05BC3	P14873	Map1b	Eml1	0.343504
Q05BC3	B1AR13	Cisd3	Eml1	0.334199
Q06185	O88741	Gdap1	Atp5me	0.475332
Q06185	P42932	Cct8	Atp5me	0.306929
Q06185	P80318	Cct3	Atp5me	0.323609
Q06185	P30275	Ckmt1	Atp5me	0.426175
Q06185	P12787	Cox5a	Atp5me	0.410854
Q06185	P08249	Mdh2	Atp5me	0.542873
Q06185	P63038	Hspd1	Atp5me	0.375105
Q06890	A2RT62	Fbxl16	Clu	0.564433
Q08274	Q03137	Epha4	Dmwd	0.355249
Q08274	P52189	Kcnj4	Dmwd	0.422338
Q08274	O55143	Atp2a2	Dmwd	0.459357
Q08274	O89051	Itm2b	Dmwd	0.354507
Q08274	Q05512	Mark2	Dmwd	0.469768
Q08274	P21278	Gna11	Dmwd	0.462723
Q08274	A2CG49	Kalrn	Dmwd	0.30589
Q08274	O88910	Mpp3	Dmwd	0.364672
Q08274	P83510	Tnik	Dmwd	0.582809
Q08274	O08532	Cacna2d1	Dmwd	0.347878
Q08274	P39087	Grik2	Dmwd	0.761058
Q08460	O70443	Gnaz	Kcnma1	0.424798
Q08460	P63318	Prkcg	Kcnma1	0.31064
Q08460	P97441	Slc30a3	Kcnma1	0.49668
Q08460	O88935	Syn1	Kcnma1	0.352042
Q08460	P01831	Thy1	Kcnma1	0.423326
Q08460	P46460	Nsf	Kcnma1	0.385339
Q08460	O08919	Numbl	Kcnma1	0.546471
Q08460	O88951	Lin7b	Kcnma1	0.534177
Q08460	P57780	Actn4	Kcnma1	0.307937
Q08460	P70175	Dlg3	Kcnma1	0.332749
Q08460	O55100	Syngr1	Kcnma1	0.476109
Q08460	P39053	Dnm1	Kcnma1	0.335249
Q08460	B5TVM2	Ildr2	Kcnma1	0.370452
Q0KL02	Q05512	Mark2	Trio	0.490913
Q0KL02	P97427	Crmp1	Trio	0.466196
Q0KL02	B1AXV0	Frrs1l	Trio	0.339969
Q0KL02	P28652	Camk2b	Trio	0.455037
Q0KL02	O88910	Mpp3	Trio	0.424109
Q0KL02	D3YZU1	Shank1	Trio	0.437137
Q0KL02	Q03137	Epha4	Trio	0.642004
Q0KL02	P39688	Fyn	Trio	0.461754
Q0KL02	O55033	Nck2	Trio	0.493553
Q0KL02	B1AZP2	Dlgap4	Trio	0.316244
Q0KL02	P16054	Prkce	Trio	0.428604
Q0KL02	P97797	Sirpa	Trio	0.435061
Q0KL02	P56371	Rab4a	Trio	0.349599
Q0KL02	D3YZI9	Pgbd5	Trio	0.381004
Q0KL02	P70336	Rock2	Trio	0.423066
Q0VBF8	P11798	Camk2a	Stum	0.42955
Q0VBF8	A2RT62	Fbxl16	Stum	0.71397
Q0VBF8	O08917	Flot1	Stum	0.397169
Q0VBF8	P63318	Prkcg	Stum	0.307586
Q0VBF8	Q08460	Kcnma1	Stum	0.417708
Q0VBF8	P09240	Cck	Stum	0.30078
Q0VBF8	E9Q6P5	Ttc7b	Stum	0.444411
Q0VBF8	P35283	Rab12	Stum	0.371878
Q0VBF8	P35436	Grin2a	Stum	0.411072
Q0VBF8	P70704	Atp8a1	Stum	0.300411
Q0VBF8	P46460	Nsf	Stum	0.312611
Q0VBF8	O55100	Syngr1	Stum	0.30934
Q0VBF8	O70443	Gnaz	Stum	0.451452
Q0VBF8	P60469	Ppfia3	Stum	0.310368
Q0VBF8	P70175	Dlg3	Stum	0.446076
Q0VBF8	O08919	Numbl	Stum	0.694261
Q0VBF8	O54983	Crym	Stum	0.343389
Q0VBF8	P01831	Thy1	Stum	0.478264
Q0VBF8	O88951	Lin7b	Stum	0.33557
Q0VBF8	O88643	Pak1	Stum	0.517761
Q0VBF8	O88935	Syn1	Stum	0.770206
Q0VBF8	O89053	Coro1a	Stum	0.3349
Q0VBF8	P97441	Slc30a3	Stum	0.600666
Q0VGU4	P97467	Pam	Vgf	0.43945
Q0VGU4	P31324	Prkar2b	Vgf	0.428804
Q148V7	P84091	Ap2m1	Relch	0.30025
Q14BI2	P49446	Ptpre	Grm2	0.335872
Q14BI2	P97441	Slc30a3	Grm2	0.365254
Q14BI2	P49615	Cdk5	Grm2	0.360618
Q14BI2	P51863	Atp6v0d1	Grm2	0.43391
Q2M3X8	P12023	App	Phactr1	0.363695
Q2M3X8	O70443	Gnaz	Phactr1	0.416688
Q2M3X8	P35436	Grin2a	Phactr1	0.352957
Q2M3X8	P51830	Adcy9	Phactr1	0.549657
Q2M3X8	B1AWN6	Scn2a	Phactr1	0.598622
Q2M3X8	P11798	Camk2a	Phactr1	0.613627
Q2M3X8	P70336	Rock2	Phactr1	0.540057
Q2M3X8	O88712	Ctbp1	Phactr1	0.667123
Q2M3X8	O55143	Atp2a2	Phactr1	0.307566
Q2M3X8	P97300	Nptn	Phactr1	0.507954
Q2M3X8	P97950	Rab33a	Phactr1	0.508619
Q2M3X8	O55106	Strn	Phactr1	0.347914
Q2M3X8	Q00493	Cpe	Phactr1	0.530109
Q2M3X8	P58404	Strn4	Phactr1	0.36209
Q2M3X8	P62751	Rpl23a	Phactr1	0.421027
Q2M3X8	E9Q3L2	Pi4ka	Phactr1	0.330832
Q2M3X8	O08919	Numbl	Phactr1	0.511967
Q2M3X8	P97441	Slc30a3	Phactr1	0.464827
Q2M3X8	O89053	Coro1a	Phactr1	0.513095
Q2M3X8	P63318	Prkcg	Phactr1	0.627147
Q2M3X8	P97797	Sirpa	Phactr1	0.316102
Q2M3X8	P11881	Itpr1	Phactr1	0.727546
Q2M3X8	P61226	Rap2b	Phactr1	0.395598
Q2M3X8	O88910	Mpp3	Phactr1	0.397809
Q2M3X8	P70704	Atp8a1	Phactr1	0.856027
Q2M3X8	P16054	Prkce	Phactr1	0.438169
Q2M3X8	Q0VBF8	Stum	Phactr1	0.699864
Q2M3X8	P60469	Ppfia3	Phactr1	0.628592
Q2M3X8	P18572	Bsg	Phactr1	0.380686
Q2M3X8	O08532	Cacna2d1	Phactr1	0.421093
Q2M3X8	P59999	Arpc4	Phactr1	0.475369
Q2M3X8	Q08460	Kcnma1	Phactr1	0.605373
Q2M3X8	P68404	Prkcb	Phactr1	0.613242
Q2M3X8	P62137	Ppp1ca	Phactr1	0.366566
Q2M3X8	P57780	Actn4	Phactr1	0.3004
Q2M3X8	Q03137	Epha4	Phactr1	0.429776
Q2M3X8	O54829	Rgs7	Phactr1	0.450737
Q2M3X8	P48453	Ppp3cb	Phactr1	0.351999
Q2M3X8	E9Q6P5	Ttc7b	Phactr1	0.662022
Q2M3X8	P63328	Ppp3ca	Phactr1	0.490118
Q2M3X8	O88737	Bsn	Phactr1	0.59322
Q2M3X8	P47754	Capza2	Phactr1	0.37862
Q2M3X8	P01831	Thy1	Phactr1	0.362174
Q2M3X8	O55100	Syngr1	Phactr1	0.51214
Q2M3X8	O35682	Myadm	Phactr1	0.588774
Q2M3X8	O88643	Pak1	Phactr1	0.320166
Q2M3X8	O88935	Syn1	Phactr1	0.714305
Q2M3X8	O08917	Flot1	Phactr1	0.339392
Q2M3X8	P35438	Grin1	Phactr1	0.418006
Q2NL51	P61161	Actr2	Gsk3a	0.391821
Q2NL51	P68510	Ywhah	Gsk3a	0.400163
Q2NL51	P52189	Kcnj4	Gsk3a	0.371521
Q2PFD7	Q08274	Dmwd	Psd3	0.304461
Q2PFD7	A2RT62	Fbxl16	Psd3	0.358767
Q2PFD7	B5TVM2	Ildr2	Psd3	0.333515
Q2PFD7	Q03137	Epha4	Psd3	0.467709
Q2PFD7	P97384	Anxa11	Psd3	0.416937
Q2PFD7	P16546	Sptan1	Psd3	0.324228
Q2PFD7	A2CG49	Kalrn	Psd3	0.394152
Q2PFD7	P63328	Ppp3ca	Psd3	0.329788
Q2PFD7	P62141	Ppp1cb	Psd3	0.403882
Q2PFD7	P18572	Bsg	Psd3	0.392774
Q2PFD7	O88910	Mpp3	Psd3	0.702207
Q2PFD7	Q05512	Mark2	Psd3	0.324017
Q2PFD7	P39087	Grik2	Psd3	0.425145
Q2PFD7	P54285	Cacnb3	Psd3	0.699682
Q2PFD7	P17156	Hspa2	Psd3	0.554542
Q2PFD7	B1AZP2	Dlgap4	Psd3	0.367065
Q2PFD7	O08532	Cacna2d1	Psd3	0.319516
Q3TC72	O88696	Clpp	Fahd2	0.341634
Q3TDD9	P56812	Pdcd5	Ppp1r21	0.393369
Q3TDD9	B9EJ86	Osbpl8	Ppp1r21	0.499549
Q3TDK6	P35585	Ap1m1	Rogdi	0.412886
Q3TDK6	P97441	Slc30a3	Rogdi	0.473384
Q3TDK6	P39053	Dnm1	Rogdi	0.427192
Q3TDK6	P62814	Atp6v1b2	Rogdi	0.589029
Q3TDK6	P51863	Atp6v0d1	Rogdi	0.574216
Q3TDK6	O35239	Ptpn9	Rogdi	0.322985
Q3TDK6	P46460	Nsf	Rogdi	0.71927
Q3TDK6	O70443	Gnaz	Rogdi	0.426182
Q3TDK6	P49446	Ptpre	Rogdi	0.594147
Q3TDK6	E9Q3L2	Pi4ka	Rogdi	0.492682
Q3TDK6	E9Q6P5	Ttc7b	Rogdi	0.422877
Q3TDK6	O88935	Syn1	Rogdi	0.315069
Q3TDK6	Q08460	Kcnma1	Rogdi	0.376438
Q3TDK6	Q14BI2	Grm2	Rogdi	0.47835
Q3TDK6	O88951	Lin7b	Rogdi	0.467095
Q3TDK6	P84091	Ap2m1	Rogdi	0.520834
Q3TDK6	O08919	Numbl	Rogdi	0.413385
Q3TDK6	P01831	Thy1	Rogdi	0.389904
Q3TDK6	P17426	Ap2a1	Rogdi	0.392164
Q3TDN2	O88741	Gdap1	Faf2	0.300323
Q3TES0	O55091	Impact	Iqsec3	0.50148
Q3TES0	A2AQ25	Skt	Iqsec3	0.529754
Q3TES0	P48320	Gad2	Iqsec3	0.728461
Q3TES0	P18242	Ctsd	Iqsec3	0.409722
Q3TES0	P62812	Gabra1	Iqsec3	0.420975
Q3TES0	O35633	Slc32a1	Iqsec3	0.663192
Q3TES0	P46471	Psmc2	Iqsec3	0.567833
Q3TES0	P63080	Gabrb3	Iqsec3	0.318035
Q3TES0	P22723	Gabrg2	Iqsec3	0.714612
Q3TES0	P31324	Prkar2b	Iqsec3	0.320352
Q3TES0	P61022	Chp1	Iqsec3	0.527832
Q3TES0	P48318	Gad1	Iqsec3	0.545401
Q3TES0	P16460	Ass1	Iqsec3	0.68468
Q3TES0	P14152	Mdh1	Iqsec3	0.383587
Q3TES0	O70493	Snx12	Iqsec3	0.452933
Q3THE2	O89084	Pde4a	Myl12b	0.414239
Q3THS6	P84075	Hpca	Mat2a	0.541065
Q3THS6	P18052	Ptpra	Mat2a	0.374025
Q3TUH1	O88741	Gdap1	Tamm41	0.336121
Q3TUH1	P63038	Hspd1	Tamm41	0.477971
Q3TUH1	P61961	Ufm1	Tamm41	0.401612
Q3TXS7	P80316	Cct5	Psmd1	0.359122
Q3TXS7	Q3TES0	Iqsec3	Psmd1	0.338108
Q3TXS7	O35226	Psmd4	Psmd1	0.420289
Q3TXS7	P62334	Psmc6	Psmd1	0.505346
Q3TXS7	O70493	Snx12	Psmd1	0.345564
Q3TXX4	P09240	Cck	Slc17a7	0.342066
Q3TXX4	P63318	Prkcg	Slc17a7	0.470628
Q3TXX4	Q2M3X8	Phactr1	Slc17a7	0.655733
Q3TXX4	P70704	Atp8a1	Slc17a7	0.312066
Q3TXX4	P28652	Camk2b	Slc17a7	0.477968
Q3TXX4	O55143	Atp2a2	Slc17a7	0.322937
Q3TXX4	Q0KL02	Trio	Slc17a7	0.365152
Q3TXX4	P97300	Nptn	Slc17a7	0.44084
Q3TXX4	P18572	Bsg	Slc17a7	0.484514
Q3TXX4	Q05512	Mark2	Slc17a7	0.313624
Q3TXX4	P47754	Capza2	Slc17a7	0.74609
Q3TXX4	P97797	Sirpa	Slc17a7	0.513994
Q3TXX4	P11798	Camk2a	Slc17a7	0.312623
Q3TXX4	O88910	Mpp3	Slc17a7	0.39847
Q3TXX4	O35682	Myadm	Slc17a7	0.729048
Q3TXX4	E9PUL5	Prrt2	Slc17a7	0.535633
Q3TXX4	P70336	Rock2	Slc17a7	0.511233
Q3TXX4	P16014	Chgb	Slc17a7	0.375186
Q3TXX4	P68404	Prkcb	Slc17a7	0.743636
Q3TXX4	P11881	Itpr1	Slc17a7	0.440568
Q3TXX4	P59999	Arpc4	Slc17a7	0.427713
Q3TXX4	P16054	Prkce	Slc17a7	0.61903
Q3TXX4	B1AZP2	Dlgap4	Slc17a7	0.45271
Q3TXX4	P48453	Ppp3cb	Slc17a7	0.447974
Q3TXX4	Q03137	Epha4	Slc17a7	0.604042
Q3TXX4	P63328	Ppp3ca	Slc17a7	0.810568
Q3TXX4	O55033	Nck2	Slc17a7	0.344139
Q3TXX4	O88737	Bsn	Slc17a7	0.442359
Q3TXX4	D3YZU1	Shank1	Slc17a7	0.666505
Q3TXX4	O88712	Ctbp1	Slc17a7	0.387276
Q3TXX4	A2RT62	Fbxl16	Slc17a7	0.443986
Q3TXX4	B5TVM2	Ildr2	Slc17a7	0.455019
Q3TXX4	B1AWN6	Scn2a	Slc17a7	0.444767
Q3TXX4	O89053	Coro1a	Slc17a7	0.459962
Q3TXX4	P35803	Gpm6b	Slc17a7	0.641819
Q3TXX4	P97950	Rab33a	Slc17a7	0.478073
Q3TXX4	O08532	Cacna2d1	Slc17a7	0.644778
Q3TY60	P63328	Ppp3ca	Fam131b	0.354583
Q3TY60	P39087	Grik2	Fam131b	0.338575
Q3TY60	A2CG49	Kalrn	Fam131b	0.42836
Q3TY60	Q03137	Epha4	Fam131b	0.45583
Q3TY60	P54285	Cacnb3	Fam131b	0.623645
Q3TY60	P97384	Anxa11	Fam131b	0.554785
Q3TY60	O88910	Mpp3	Fam131b	0.664856
Q3TY60	O08532	Cacna2d1	Fam131b	0.385932
Q3TY60	Q2PFD7	Psd3	Fam131b	0.849231
Q3TY60	P18572	Bsg	Fam131b	0.44151
Q3TY60	Q05512	Mark2	Fam131b	0.338685
Q3TY60	P97300	Nptn	Fam131b	0.37717
Q3TY60	Q08274	Dmwd	Fam131b	0.32798
Q3TY60	O55143	Atp2a2	Fam131b	0.380877
Q3TY60	B5TVM2	Ildr2	Fam131b	0.44016
Q3TY60	G5E829	Atp2b1	Fam131b	0.354644
Q3TY60	A2RT62	Fbxl16	Fam131b	0.314016
Q3TY60	O54781	Srpk2	Fam131b	0.362407
Q3TY60	B1AZP2	Dlgap4	Fam131b	0.376391
Q3TY60	P29341	Pabpc1	Fam131b	0.334019
Q3TY60	P97427	Crmp1	Fam131b	0.33369
Q3TY60	P17156	Hspa2	Fam131b	0.531862
Q3U0M1	P83940	Eloc	Trappc9	0.785678
Q3U0M1	P56376	Acyp1	Trappc9	0.56082
Q3U0M1	P68037	Ube2l3	Trappc9	0.319529
Q3UGY8	P19157	Gstp1	Arfgef3	0.30165
Q3UGY8	Q3THK7	Gmps	Arfgef3	0.376275
Q3UGY8	P09240	Cck	Arfgef3	0.322844
Q3UGY8	P28738	Kif5c	Arfgef3	0.380336
Q3UGY8	P35283	Rab12	Arfgef3	0.417611
Q3UGY8	P60487	Pdxp	Arfgef3	0.471847
Q3UH66	O70161	Pip5k1c	Wnk2	0.325736
Q3UH99	O55033	Nck2	Shisa6	0.371314
Q3UHD9	P31938	Map2k1	Agap2	0.402689
Q3UHD9	P70175	Dlg3	Agap2	0.302506
Q3UHD9	P62484	Abi2	Agap2	0.335844
Q3UHD9	P57780	Actn4	Agap2	0.432299
Q3UHD9	P11798	Camk2a	Agap2	0.383643
Q3UHD9	O88737	Bsn	Agap2	0.492062
Q3UHD9	G5E829	Atp2b1	Agap2	0.319089
Q3UHD9	B2RSH2	Gnai1	Agap2	0.425644
Q3UHD9	P59281	Arhgap39	Agap2	0.383568
Q3UHD9	P54285	Cacnb3	Agap2	0.554279
Q3UHD9	O88935	Syn1	Agap2	0.308608
Q3UHD9	P62137	Ppp1ca	Agap2	0.481595
Q3UHD9	Q2M3X8	Phactr1	Agap2	0.339084
Q3UHD9	P61161	Actr2	Agap2	0.396734
Q3UHD9	P70704	Atp8a1	Agap2	0.342634
Q3UHD9	P35438	Grin1	Agap2	0.420219
Q3UHD9	P48453	Ppp3cb	Agap2	0.437979
Q3UHD9	D3YZI9	Pgbd5	Agap2	0.434331
Q3UHJ0	P62814	Atp6v1b2	Aak1	0.365937
Q3UHJ0	P51863	Atp6v0d1	Aak1	0.344844
Q3UHJ0	P17426	Ap2a1	Aak1	0.429509
Q3UHJ0	P39053	Dnm1	Aak1	0.376524
Q3UHK1	P70290	Mpp1	Slc2a13	0.515505
Q3UHK1	P50571	Gabrb1	Slc2a13	0.310398
Q3UHK1	O70492	Snx3	Slc2a13	0.306667
Q3UHK6	O08842	Gfra2	Tenm4	0.352976
Q3UHK6	P62482	Kcnab2	Tenm4	0.315333
Q3UHK6	P53994	Rab2a	Tenm4	0.51257
Q3UHK6	O54833	Csnk2a2	Tenm4	0.373378
Q3UHK6	P62827	Ran	Tenm4	0.469975
Q3UHK6	D3YVF0	Akap5	Tenm4	0.438018
Q3UHK6	O88910	Mpp3	Tenm4	0.419201
Q3UHK6	O70172	Pip4k2a	Tenm4	0.382553
Q3UHK6	P68510	Ywhah	Tenm4	0.325375
Q3UHL1	O35239	Ptpn9	Camkv	0.341428
Q3UHL1	P57780	Actn4	Camkv	0.356239
Q3UHL1	P54285	Cacnb3	Camkv	0.618051
Q3UHL1	Q3UHD9	Agap2	Camkv	0.448749
Q3UHL1	O35449	Prrt1	Camkv	0.490009
Q3UHL1	O55100	Syngr1	Camkv	0.306532
Q3UHL1	O70443	Gnaz	Camkv	0.37118
Q3UHL1	P70704	Atp8a1	Camkv	0.361773
Q3UHL1	B5TVM2	Ildr2	Camkv	0.320118
Q3UHL1	O88712	Ctbp1	Camkv	0.30476
Q3UHL1	P18572	Bsg	Camkv	0.369608
Q3UHL1	P62482	Kcnab2	Camkv	0.58427
Q3UHL1	G5E829	Atp2b1	Camkv	0.818338
Q3UHL1	P61161	Actr2	Camkv	0.449876
Q3UHL1	P31938	Map2k1	Camkv	0.400562
Q3UHL1	P35438	Grin1	Camkv	0.376156
Q3UHL1	Q2PFD7	Psd3	Camkv	0.400055
Q3UHL1	P28660	Nckap1	Camkv	0.572389
Q3UHL1	P39087	Grik2	Camkv	0.375877
Q3UHL1	P48453	Ppp3cb	Camkv	0.330506
Q3UHL1	P97300	Nptn	Camkv	0.359558
Q3UHL1	P11798	Camk2a	Camkv	0.339166
Q3UHL1	O88737	Bsn	Camkv	0.311004
Q3UM45	O88737	Bsn	Ppp1r7	0.358783
Q3UM45	P59281	Arhgap39	Ppp1r7	0.384348
Q3UM45	B2RSH2	Gnai1	Ppp1r7	0.33444
Q3UM45	P48453	Ppp3cb	Ppp1r7	0.324985
Q3UNH4	P16546	Sptan1	Gprin1	0.329233
Q3UNH4	Q2PFD7	Psd3	Gprin1	0.377738
Q3UNH4	Q3UHL1	Camkv	Gprin1	0.308988
Q3UNH4	P83510	Tnik	Gprin1	0.313041
Q3UNH4	P97797	Sirpa	Gprin1	0.367567
Q3UNH4	Q3TY60	Fam131b	Gprin1	0.413224
Q3UNH4	A2AP18	Plch2	Gprin1	0.463114
Q3UNH4	P54285	Cacnb3	Gprin1	0.335327
Q3UNH4	O88910	Mpp3	Gprin1	0.475345
Q3UNH4	B1AZP2	Dlgap4	Gprin1	0.340292
Q3UNH4	A2CG49	Kalrn	Gprin1	0.626402
Q3UNH4	P39087	Grik2	Gprin1	0.417738
Q3UNH4	O08842	Gfra2	Gprin1	0.539782
Q3UPL0	P07901	Hsp90aa1	Sec31a	0.323246
Q3URE1	Q06185	Atp5me	Acsf3	0.444496
Q3URE1	P48428	Tbca	Acsf3	0.374066
Q3URE1	P63038	Hspd1	Acsf3	0.614391
Q3URE1	Q3TDN2	Faf2	Acsf3	0.547285
Q3URE1	O88741	Gdap1	Acsf3	0.439241
Q3UTH8	P26638	Sars1	Arhgef9	0.498575
Q3UTH8	P22723	Gabrg2	Arhgef9	0.579823
Q3UTH8	Q02357	Ank1	Arhgef9	0.348394
Q3UTH8	Q3TES0	Iqsec3	Arhgef9	0.583365
Q3UTH8	P55288	Cdh11	Arhgef9	0.638867
Q3UTH8	P48320	Gad2	Arhgef9	0.394136
Q3UTH8	A2AQ25	Skt	Arhgef9	0.319841
Q3UTH8	P04627	Araf	Arhgef9	0.526835
Q3UTJ2	A2RT62	Fbxl16	Sorbs2	0.321449
Q3UTJ2	P61804	Dad1	Sorbs2	0.309288
Q3UUG6	P17426	Ap2a1	Tbc1d24	0.31531
Q3UUG6	O55100	Syngr1	Tbc1d24	0.416475
Q3UUG6	P26231	Ctnna1	Tbc1d24	0.337008
Q3UV70	P97450	Atp5pf	Pdp1	0.369801
Q3UVL4	P70280	Vamp7	Vps51	0.33234
Q3UVL4	P63087	Ppp1cc	Vps51	0.4922
Q3UVL4	O88485	Dync1i1	Vps51	0.46446
Q3UVL4	P46096	Syt1	Vps51	0.306124
Q3UVL4	P39053	Dnm1	Vps51	0.374758
Q3UVL4	P17426	Ap2a1	Vps51	0.350044
Q3UVL4	P57746	Atp6v1d	Vps51	0.449798
Q3UVL4	P62814	Atp6v1b2	Vps51	0.479232
Q3UVL4	P46460	Nsf	Vps51	0.380611
Q3UVL4	O35609	Scamp3	Vps51	0.399277
Q3UVL4	Q3TDK6	Rogdi	Vps51	0.372325
Q3UVL4	O35239	Ptpn9	Vps51	0.496652
Q3UVX5	P21278	Gna11	Grm5	0.556008
Q3UVX5	P63085	Mapk1	Grm5	0.508886
Q3UVX5	P16014	Chgb	Grm5	0.775002
Q3UYC0	Q3UUG6	Tbc1d24	Ppm1h	0.339093
Q3V3V9	P35803	Gpm6b	Carmil2	0.477556
Q3V3V9	D3YZU1	Shank1	Carmil2	0.450286
Q3V3V9	Q03137	Epha4	Carmil2	0.383283
Q3V3V9	P97797	Sirpa	Carmil2	0.323713
Q3V3V9	P28652	Camk2b	Carmil2	0.307001
Q3V3V9	P47754	Capza2	Carmil2	0.426641
Q3V3V9	P16546	Sptan1	Carmil2	0.382518
Q3V3V9	Q3UNH4	Gprin1	Carmil2	0.395658
Q3V3V9	O88737	Bsn	Carmil2	0.335219
Q3V3V9	P68404	Prkcb	Carmil2	0.346423
Q3V3V9	Q2PFD7	Psd3	Carmil2	0.451016
Q3V3V9	O08842	Gfra2	Carmil2	0.325241
Q3V3V9	P97445	Cacna1a	Carmil2	0.586177
Q3V3V9	Q3TXX4	Slc17a7	Carmil2	0.423363
Q3V3V9	D3YVF0	Akap5	Carmil2	0.367223
Q3V3V9	P54285	Cacnb3	Carmil2	0.54224
Q3V3V9	P05480	Src	Carmil2	0.309462
Q3V3V9	P63328	Ppp3ca	Carmil2	0.303162
Q3V3V9	O55033	Nck2	Carmil2	0.352885
Q3V3V9	O55142	Rpl35a	Carmil2	0.423999
Q3V3V9	P97300	Nptn	Carmil2	0.30387
Q3V3V9	P61161	Actr2	Carmil2	0.343289
Q4ACU6	E9Q6P5	Ttc7b	Shank3	0.300426
Q4ACU6	P62751	Rpl23a	Shank3	0.337044
Q4ACU6	O08917	Flot1	Shank3	0.545369
Q4ACU6	O88643	Pak1	Shank3	0.402209
Q4ACU6	Q08274	Dmwd	Shank3	0.309046
Q4ACU6	P62137	Ppp1ca	Shank3	0.419117
Q4ACU6	O08532	Cacna2d1	Shank3	0.428708
Q4ACU6	P35438	Grin1	Shank3	0.717225
Q4ACU6	Q2M3X8	Phactr1	Shank3	0.449703
Q4ACU6	O70172	Pip4k2a	Shank3	0.407846
Q4ACU6	P12023	App	Shank3	0.433115
Q4ACU6	O88935	Syn1	Shank3	0.415192
Q4ACU6	Q3UHD9	Agap2	Shank3	0.348455
Q4ACU6	P51830	Adcy9	Shank3	0.314854
Q4ACU6	P11798	Camk2a	Shank3	0.570849
Q4ACU6	A2RT62	Fbxl16	Shank3	0.868549
Q4ACU6	P57780	Actn4	Shank3	0.359738
Q4ACU6	P70175	Dlg3	Shank3	0.485799
Q4KMM3	P28663	Napb	Oxr1	0.522892
Q4KUS2	P11881	Itpr1	Unc13a	0.419983
Q4KUS2	Q3TXX4	Slc17a7	Unc13a	0.479531
Q4KUS2	O88910	Mpp3	Unc13a	0.413521
Q4KUS2	P63328	Ppp3ca	Unc13a	0.522674
Q4KUS2	O88712	Ctbp1	Unc13a	0.58581
Q4KUS2	P63318	Prkcg	Unc13a	0.310513
Q4KUS2	P97950	Rab33a	Unc13a	0.32386
Q4KUS2	P68404	Prkcb	Unc13a	0.40187
Q4KUS2	O88737	Bsn	Unc13a	0.499442
Q4KUS2	P18572	Bsg	Unc13a	0.378195
Q4KUS2	O35682	Myadm	Unc13a	0.302951
Q4KUS2	P28660	Nckap1	Unc13a	0.435326
Q4KUS2	P70704	Atp8a1	Unc13a	0.496588
Q4KUS2	Q3UHL1	Camkv	Unc13a	0.325065
Q4KUS2	Q3V3V9	Carmil2	Unc13a	0.309112
Q4KUS2	P62137	Ppp1ca	Unc13a	0.361111
Q4KUS2	P16054	Prkce	Unc13a	0.396813
Q4KUS2	Q03137	Epha4	Unc13a	0.333503
Q4KUS2	Q2M3X8	Phactr1	Unc13a	0.747815
Q4KUS2	P70336	Rock2	Unc13a	0.527865
Q4KUS2	P97300	Nptn	Unc13a	0.433902
Q4KUS2	P47754	Capza2	Unc13a	0.381757
Q4VAE3	P97372	Psme2	Tmem65	0.317226
Q4VAE3	P62075	Timm13	Tmem65	0.399273
Q4VAE3	A2ASZ8	Slc25a25	Tmem65	0.303048
Q4VAE3	Q3URE1	Acsf3	Tmem65	0.306165
Q4VAE3	Q3TDN2	Faf2	Tmem65	0.357813
Q4VAE3	O88696	Clpp	Tmem65	0.307458
Q4VAE3	P62077	Timm8b	Tmem65	0.33146
Q52KF3	P27612	Plaa	Spire1	0.587471
Q52KF3	O35405	Pld3	Spire1	0.406871
Q52KF3	P16388	Kcna1	Spire1	0.329015
Q52KR3	P52189	Kcnj4	Prune2	0.415397
Q56A07	Q03141	Mark3	Scn2b	0.333171
Q59J78	Q3TDN2	Faf2	Ndufaf2	0.310026
Q59J78	A2ASZ8	Slc25a25	Ndufaf2	0.489431
Q59J78	Q3URE1	Acsf3	Ndufaf2	0.311223
Q5DQR4	P97384	Anxa11	Stxbp5l	0.421197
Q5DTY9	P97384	Anxa11	Kctd16	0.311362
Q5DU25	Q08274	Dmwd	Iqsec2	0.385383
Q5EBJ4	P40336	Vps26a	Ermn	0.327966
Q5FWK3	P97441	Slc30a3	Arhgap1	0.338303
Q5FWK3	A2RT62	Fbxl16	Arhgap1	0.661772
Q5FWK3	O08842	Gfra2	Arhgap1	0.338946
Q5FWK3	D3YZI9	Pgbd5	Arhgap1	0.394986
Q5FWK3	Q14BI2	Grm2	Arhgap1	0.320355
Q5FWK3	E9Q3L2	Pi4ka	Arhgap1	0.471914
Q5FWK3	O55100	Syngr1	Arhgap1	0.579285
Q5FWK3	P57780	Actn4	Arhgap1	0.41255
Q5FWK3	A2CG49	Kalrn	Arhgap1	0.426549
Q5FWK3	P58404	Strn4	Arhgap1	0.339719
Q5FWK3	Q3UHL1	Camkv	Arhgap1	0.372383
Q5H8C4	P83510	Tnik	Vps13a	0.391535
Q5H8C4	D3YZU1	Shank1	Vps13a	0.313357
Q5H8C4	P61161	Actr2	Vps13a	0.338995
Q5H8C4	A2CG49	Kalrn	Vps13a	0.381327
Q5H8C4	P16546	Sptan1	Vps13a	0.372646
Q5H8C4	P63328	Ppp3ca	Vps13a	0.328553
Q5H8C4	Q3UHK6	Tenm4	Vps13a	0.316638
Q5H8C4	A2RT62	Fbxl16	Vps13a	0.33379
Q5H8C4	P68510	Ywhah	Vps13a	0.46919
Q5H8C4	Q03137	Epha4	Vps13a	0.323405
Q5H8C4	P47754	Capza2	Vps13a	0.312142
Q5IRJ6	P28571	Slc6a9	Slc30a9	0.30505
Q5M8N0	P63328	Ppp3ca	Cnrip1	0.313676
Q5M8N0	Q3TXX4	Slc17a7	Cnrip1	0.338549
Q5M8N0	P35283	Rab12	Cnrip1	0.31992
Q5M8N0	O88643	Pak1	Cnrip1	0.514163
Q5M8N0	P47754	Capza2	Cnrip1	0.530505
Q5M8N0	O88602	Cacng2	Cnrip1	0.39897
Q5M8N0	O89053	Coro1a	Cnrip1	0.405963
Q5M8N0	P68510	Ywhah	Cnrip1	0.353773
Q5M8N0	A2RT62	Fbxl16	Cnrip1	0.447316
Q5M8N0	D3YZU1	Shank1	Cnrip1	0.328056
Q5M8N0	O55131	Septin7	Cnrip1	0.58431
Q5M8N0	P60469	Ppfia3	Cnrip1	0.370677
Q5M8N0	E9PUL5	Prrt2	Cnrip1	0.305087
Q5M8N0	P16054	Prkce	Cnrip1	0.390873
Q5M8N0	P63318	Prkcg	Cnrip1	0.335833
Q5M8N0	P68368	Tuba4a	Cnrip1	0.416075
Q5M8N0	P09240	Cck	Cnrip1	0.52369
Q5M8N4	P62077	Timm8b	Sdr39u1	0.316329
Q5M8N4	Q06185	Atp5me	Sdr39u1	0.342927
Q5M8N4	P30275	Ckmt1	Sdr39u1	0.493987
Q5M8N4	P24288	Bcat1	Sdr39u1	0.622861
Q5M8N4	P62897	Cycs	Sdr39u1	0.310625
Q5PR73	B1AWN6	Scn2a	Diras2	0.609475
Q5PR73	B1AZP2	Dlgap4	Diras2	0.318065
Q5PR73	P12960	Cntn1	Diras2	0.642865
Q5PR73	Q3TXX4	Slc17a7	Diras2	0.535907
Q5PR73	P97427	Crmp1	Diras2	0.454457
Q5PR73	P62071	Rras2	Diras2	0.345792
Q5PR73	O08532	Cacna2d1	Diras2	0.562641
Q5PR73	P63328	Ppp3ca	Diras2	0.479606
Q5PR73	Q03137	Epha4	Diras2	0.475304
Q5PR73	E9PUL5	Prrt2	Diras2	0.435596
Q5PR73	Q2M3X8	Phactr1	Diras2	0.373269
Q5PR73	P47754	Capza2	Diras2	0.375441
Q5PR73	P35803	Gpm6b	Diras2	0.377584
Q5PR73	O35682	Myadm	Diras2	0.552122
Q5PR73	D3YZU1	Shank1	Diras2	0.553038
Q5PR73	B5TVM2	Ildr2	Diras2	0.368738
Q5PR73	O88910	Mpp3	Diras2	0.423522
Q5PR73	P68404	Prkcb	Diras2	0.382718
Q5RJI5	P28740	Kif2a	Brsk1	0.327126
Q5RJI5	Q3UVL4	Vps51	Brsk1	0.307342
Q5RJI5	Q5FWK3	Arhgap1	Brsk1	0.409108
Q5SQX6	D3YZI9	Pgbd5	Cyfip2	0.367006
Q5SQX6	P11798	Camk2a	Cyfip2	0.623396
Q5SQX6	P70175	Dlg3	Cyfip2	0.452602
Q5SQX6	Q0VBF8	Stum	Cyfip2	0.398868
Q5SQX6	E9Q6P5	Ttc7b	Cyfip2	0.408549
Q5SQX6	Q2M3X8	Phactr1	Cyfip2	0.537336
Q5SQX6	B5TVM2	Ildr2	Cyfip2	0.582084
Q5SQX6	A2RT62	Fbxl16	Cyfip2	0.314739
Q5SQX6	P70704	Atp8a1	Cyfip2	0.327524
Q5SQX6	P57780	Actn4	Cyfip2	0.591728
Q5SQX6	O88951	Lin7b	Cyfip2	0.309272
Q5SQX6	O88935	Syn1	Cyfip2	0.587821
Q5SQX6	Q08460	Kcnma1	Cyfip2	0.450257
Q5SQX6	O70443	Gnaz	Cyfip2	0.352823
Q5SQX6	P63318	Prkcg	Cyfip2	0.304818
Q5SQX6	O88643	Pak1	Cyfip2	0.300278
Q5SRX1	P62814	Atp6v1b2	Tom1l2	0.352278
Q5SRX1	P61164	Actr1a	Tom1l2	0.382601
Q5SRX1	P49615	Cdk5	Tom1l2	0.340419
Q5SRX1	O54774	Ap3d1	Tom1l2	0.307528
Q5SRX1	B0V2N1	Ptprs	Tom1l2	0.308811
Q5SSM3	P46460	Nsf	Arhgap44	0.404139
Q5SSM3	Q3TDK6	Rogdi	Arhgap44	0.522664
Q5SSM3	E9Q6P5	Ttc7b	Arhgap44	0.462722
Q5SSM3	O88485	Dync1i1	Arhgap44	0.317511
Q5SSM3	Q5SQX6	Cyfip2	Arhgap44	0.311061
Q5SSM3	Q4KMM3	Oxr1	Arhgap44	0.307587
Q5SSM3	P97441	Slc30a3	Arhgap44	0.324907
Q5SSM3	P62814	Atp6v1b2	Arhgap44	0.314239
Q5SSM3	O88935	Syn1	Arhgap44	0.517326
Q5SSM3	O70443	Gnaz	Arhgap44	0.427094
Q5SV85	P31324	Prkar2b	Synrg	0.310537
Q5SV85	Q148V7	Relch	Synrg	0.424613
Q5SV85	P97467	Pam	Synrg	0.322666
Q5SV85	Q03517	Scg2	Synrg	0.540255
Q5SV85	P33173	Kif1a	Synrg	0.440863
Q5SV85	Q0VGU4	Vgf	Synrg	0.344619
Q5SV85	O88544	Cops4	Synrg	0.614973
Q5SV85	O35643	Ap1b1	Synrg	0.402443
Q5SV85	P80560	Ptprn2	Synrg	0.369828
Q5SVL6	Q3TDK6	Rogdi	Rap1gap2	0.677432
Q5SVL6	Q14BI2	Grm2	Rap1gap2	0.724057
Q5SVL6	P09240	Cck	Rap1gap2	0.350462
Q5SVL6	O88951	Lin7b	Rap1gap2	0.311042
Q5SVL6	P01831	Thy1	Rap1gap2	0.300897
Q5SVL6	Q5FWK3	Arhgap1	Rap1gap2	0.363112
Q5SVL6	P46460	Nsf	Rap1gap2	0.36937
Q5SVL6	Q0VBF8	Stum	Rap1gap2	0.399473
Q5SVL6	Q08460	Kcnma1	Rap1gap2	0.327557
Q5SVL6	Q5SSM3	Arhgap44	Rap1gap2	0.37846
Q5SVL6	O70443	Gnaz	Rap1gap2	0.348005
Q5SVL6	E9Q3L2	Pi4ka	Rap1gap2	0.384494
Q5SVL6	Q3V0I2	Prr7	Rap1gap2	0.329691
Q5SVL6	P51863	Atp6v0d1	Rap1gap2	0.414316
Q5SVL6	Q2M3X8	Phactr1	Rap1gap2	0.33341
Q5SVL6	E9Q6P5	Ttc7b	Rap1gap2	0.502677
Q5SVL6	P84091	Ap2m1	Rap1gap2	0.34743
Q5SVL6	P49446	Ptpre	Rap1gap2	0.429856
Q5SVL6	O88935	Syn1	Rap1gap2	0.343553
Q5SVL6	P97441	Slc30a3	Rap1gap2	0.640617
Q5U3K5	Q2M3X8	Phactr1	Rabl6	0.487518
Q5U3K5	E9Q6P5	Ttc7b	Rabl6	0.376417
Q5U3K5	A2RT62	Fbxl16	Rabl6	0.365759
Q5U3K5	D3YZI9	Pgbd5	Rabl6	0.417074
Q5U3K5	P32037	Slc2a3	Rabl6	0.302451
Q5U3K5	O55100	Syngr1	Rabl6	0.349652
Q60597	Q4VAA2	Cdv3	Ogdh	0.319105
Q60597	P61961	Ufm1	Ogdh	0.532205
Q60597	Q3TUH1	Tamm41	Ogdh	0.374164
Q60597	P08249	Mdh2	Ogdh	0.318391
Q60597	Q06185	Atp5me	Ogdh	0.318656
Q60597	P30275	Ckmt1	Ogdh	0.389915
Q60597	P62897	Cycs	Ogdh	0.329141
Q60598	E9Q3L2	Pi4ka	Cttn	0.305157
Q60598	O55100	Syngr1	Cttn	0.302533
Q60598	Q5RJI5	Brsk1	Cttn	0.42878
Q60598	Q5FWK3	Arhgap1	Cttn	0.566089
Q60625	P59281	Arhgap39	Icam5	0.353984
Q60625	Q3UHL1	Camkv	Icam5	0.424784
Q60625	P54285	Cacnb3	Icam5	0.63293
Q60625	G5E829	Atp2b1	Icam5	0.704863
Q60625	P57780	Actn4	Icam5	0.595663
Q60625	P47757	Capzb	Icam5	0.31768
Q60625	Q60598	Cttn	Icam5	0.319637
Q60625	P61161	Actr2	Icam5	0.436205
Q60625	Q3UHD9	Agap2	Icam5	0.501644
Q60625	P47754	Capza2	Icam5	0.304211
Q60625	A2AJA9	Ajm1	Icam5	0.502563
Q60625	O55106	Strn	Icam5	0.371285
Q60625	P83510	Tnik	Icam5	0.310495
Q60625	Q2PFD7	Psd3	Icam5	0.409384
Q60625	P31938	Map2k1	Icam5	0.319568
Q60625	P48453	Ppp3cb	Icam5	0.564161
Q60625	P18572	Bsg	Icam5	0.483539
Q60625	P52189	Kcnj4	Icam5	0.430445
Q60625	P11798	Camk2a	Icam5	0.45495
Q60625	B5TVM2	Ildr2	Icam5	0.561527
Q60625	Q03137	Epha4	Icam5	0.573022
Q60625	Q3UNH4	Gprin1	Icam5	0.562029
Q60625	P28652	Camk2b	Icam5	0.371821
Q60625	P62482	Kcnab2	Icam5	0.356015
Q60625	P97384	Anxa11	Icam5	0.823598
Q60625	O70172	Pip4k2a	Icam5	0.529408
Q60625	B2RSH2	Gnai1	Icam5	0.57748
Q60625	D3YZI9	Pgbd5	Icam5	0.317153
Q60625	O08532	Cacna2d1	Icam5	0.357839
Q60625	P97300	Nptn	Icam5	0.386486
Q60625	A2CG49	Kalrn	Icam5	0.539944
Q60625	Q3TY60	Fam131b	Icam5	0.6554
Q60625	O35350	Capn1	Icam5	0.422747
Q60625	P58404	Strn4	Icam5	0.54083
Q60625	P35438	Grin1	Icam5	0.483029
Q60625	Q5FWK3	Arhgap1	Icam5	0.458159
Q60631	P61161	Actr2	Grb2	0.46952
Q60631	Q2NL51	Gsk3a	Grb2	0.539818
Q60631	A2AWA9	Rabgap1	Grb2	0.349519
Q60631	O88910	Mpp3	Grb2	0.321622
Q60634	Q08274	Dmwd	Flot2	0.408248
Q60634	P35438	Grin1	Flot2	0.618397
Q60634	Q0VBF8	Stum	Flot2	0.35953
Q60634	Q2M3X8	Phactr1	Flot2	0.421923
Q60634	P11798	Camk2a	Flot2	0.47495
Q60634	P51830	Adcy9	Flot2	0.377569
Q60634	P62071	Rras2	Flot2	0.309068
Q60634	P60469	Ppfia3	Flot2	0.369352
Q60634	O54983	Crym	Flot2	0.402554
Q60634	O08917	Flot1	Flot2	0.618865
Q60634	P12023	App	Flot2	0.497687
Q60634	O08532	Cacna2d1	Flot2	0.305996
Q60634	Q4ACU6	Shank3	Flot2	0.732367
Q60634	P53994	Rab2a	Flot2	0.391073
Q60634	O88643	Pak1	Flot2	0.328737
Q60634	O88935	Syn1	Flot2	0.407697
Q60634	P70175	Dlg3	Flot2	0.377753
Q60634	A2RT62	Fbxl16	Flot2	0.737365
Q60634	P62137	Ppp1ca	Flot2	0.396724
Q60634	O70172	Pip4k2a	Flot2	0.388314
Q60634	Q3UHD9	Agap2	Flot2	0.300287
Q60673	P45591	Cfl2	Ptprn	0.507737
Q60673	P97467	Pam	Ptprn	0.592623
Q60673	P80560	Ptprn2	Ptprn	0.721887
Q60676	P16054	Prkce	Ppp5c	0.309385
Q60692	P70195	Psmb7	Psmb6	0.388675
Q60692	O09061	Psmb1	Psmb6	0.499653
Q60692	O70435	Psma3	Psmb6	0.317204
Q60692	P49722	Psma2	Psmb6	0.328948
Q60737	Q3UHD9	Agap2	Csnk2a1	0.306383
Q60737	B5TVM2	Ildr2	Csnk2a1	0.403816
Q60737	O70443	Gnaz	Csnk2a1	0.416519
Q60737	Q5U3K5	Rabl6	Csnk2a1	0.30187
Q60737	O70161	Pip5k1c	Csnk2a1	0.360399
Q60737	Q3UVL4	Vps51	Csnk2a1	0.440927
Q60737	Q3TDK6	Rogdi	Csnk2a1	0.303954
Q60737	P51863	Atp6v0d1	Csnk2a1	0.326955
Q60737	P49446	Ptpre	Csnk2a1	0.301363
Q60737	Q3UM45	Ppp1r7	Csnk2a1	0.352026
Q60737	Q14BI2	Grm2	Csnk2a1	0.303455
Q60737	P57780	Actn4	Csnk2a1	0.383126
Q60737	P12382	Pfkl	Csnk2a1	0.330363
Q60737	O55100	Syngr1	Csnk2a1	0.373712
Q60737	B2RSH2	Gnai1	Csnk2a1	0.5253
Q60737	Q5RJI5	Brsk1	Csnk2a1	0.307619
Q60737	P62484	Abi2	Csnk2a1	0.305013
Q60737	Q5FWK3	Arhgap1	Csnk2a1	0.365297
Q60780	O35678	Mgll	Gas7	0.344931
Q60780	P28661	Septin4	Gas7	0.457734
Q60780	O35098	Dpysl4	Gas7	0.398182
Q60803	Q4VAE3	Tmem65	Traf3	0.373012
Q60829	P84309	Adcy5	Ppp1r1b	0.537482
Q60829	P11881	Itpr1	Ppp1r1b	0.376586
Q60829	O54991	Cntnap1	Ppp1r1b	0.32277
Q60864	P58389	Ptpa	Stip1	0.459108
Q60864	O35643	Ap1b1	Stip1	0.442563
Q60864	Q3TES0	Iqsec3	Stip1	0.373703
Q60864	P00493	Hprt1	Stip1	0.339125
Q60864	Q4VAA2	Cdv3	Stip1	0.44916
Q60875	P97300	Nptn	Arhgef2	0.405734
Q60875	P54285	Cacnb3	Arhgef2	0.321875
Q60875	P18572	Bsg	Arhgef2	0.350171
Q60875	Q03137	Epha4	Arhgef2	0.412132
Q60875	Q60625	Icam5	Arhgef2	0.39691
Q60875	Q2PFD7	Psd3	Arhgef2	0.390208
Q60875	Q3TY60	Fam131b	Arhgef2	0.3382
Q60875	G5E829	Atp2b1	Arhgef2	0.330949
Q60875	P59281	Arhgap39	Arhgef2	0.345477
Q60875	Q3V3V9	Carmil2	Arhgef2	0.438901
Q60902	O70493	Snx12	Eps15l1	0.317491
Q60902	P80313	Cct7	Eps15l1	0.308563
Q60996	P47809	Map2k4	Ppp2r5c	0.330838
Q60996	Q2M3X8	Phactr1	Ppp2r5c	0.339768
Q60996	O08919	Numbl	Ppp2r5c	0.353265
Q60996	O88935	Syn1	Ppp2r5c	0.352206
Q60996	Q0VBF8	Stum	Ppp2r5c	0.419773
Q60996	O70443	Gnaz	Ppp2r5c	0.469553
Q61016	O54991	Cntnap1	Gng7	0.387314
Q61036	P62334	Psmc6	Pak3	0.376506
Q61036	P14685	Psmd3	Pak3	0.577163
Q61036	O54916	Reps1	Pak3	0.40288
Q61081	Q3UHK6	Tenm4	Cdc37	0.519277
Q61137	Q5SSM3	Arhgap44	Astn1	0.349176
Q61137	P62137	Ppp1ca	Astn1	0.476756
Q61137	B5TVM2	Ildr2	Astn1	0.504105
Q61137	P51830	Adcy9	Astn1	0.3678
Q61137	P23819	Gria2	Astn1	0.378548
Q61137	Q5PR73	Diras2	Astn1	0.321571
Q61137	O88910	Mpp3	Astn1	0.366181
Q61137	P97427	Crmp1	Astn1	0.384975
Q61137	Q5H8C4	Vps13a	Astn1	0.347221
Q61137	O08532	Cacna2d1	Astn1	0.363736
Q61151	P17809	Slc2a1	Ppp2r5e	0.458666
Q61166	A2RT62	Fbxl16	Mapre1	0.578516
Q61166	A2AGT5	Ckap5	Mapre1	0.346078
Q61187	O88910	Mpp3	Tsg101	0.484244
Q61187	O08842	Gfra2	Tsg101	0.644862
Q61187	P39688	Fyn	Tsg101	0.322287
Q61205	P62334	Psmc6	Pafah1b3	0.641837
Q61205	O09172	Gclm	Pafah1b3	0.638905
Q61205	P54775	Psmc4	Pafah1b3	0.439831
Q61205	P63046	Sult4a1	Pafah1b3	0.442465
Q61205	Q61036	Pak3	Pafah1b3	0.382418
Q61205	P54822	Adsl	Pafah1b3	0.339864
Q61205	P47753	Capza1	Pafah1b3	0.809129
Q61205	Q3TXS7	Psmd1	Pafah1b3	0.403074
Q61205	P80314	Cct2	Pafah1b3	0.443977
Q61205	P62192	Psmc1	Pafah1b3	0.462899
Q61205	P70349	Hint1	Pafah1b3	0.443159
Q61206	O70493	Snx12	Pafah1b2	0.314678
Q61206	Q03958	Pfdn6	Pafah1b2	0.326027
Q61206	O88685	Psmc3	Pafah1b2	0.354505
Q61206	P70429	Evl	Pafah1b2	0.521874
Q61290	O55143	Atp2a2	Cacna1e	0.736359
Q61290	P28652	Camk2b	Cacna1e	0.326643
Q61290	P54285	Cacnb3	Cacna1e	0.605869
Q61290	Q60625	Icam5	Cacna1e	0.520004
Q61290	P52189	Kcnj4	Cacna1e	0.398265
Q61290	G5E829	Atp2b1	Cacna1e	0.385556
Q61290	Q03137	Epha4	Cacna1e	0.337817
Q61290	Q05512	Mark2	Cacna1e	0.407904
Q61290	P62751	Rpl23a	Cacna1e	0.398255
Q61290	P35438	Grin1	Cacna1e	0.377965
Q61290	Q3TY60	Fam131b	Cacna1e	0.466978
Q61290	P97300	Nptn	Cacna1e	0.44508
Q61290	Q3UHL1	Camkv	Cacna1e	0.711859
Q61290	P39087	Grik2	Cacna1e	0.660916
Q61290	Q2PFD7	Psd3	Cacna1e	0.437948
Q61290	P21278	Gna11	Cacna1e	0.435271
Q61290	P97384	Anxa11	Cacna1e	0.37012
Q61290	Q08274	Dmwd	Cacna1e	0.606926
Q61290	O08532	Cacna2d1	Cacna1e	0.363088
Q61301	O35609	Scamp3	Ctnna2	0.326604
Q61301	P26231	Ctnna1	Ctnna2	0.572589
Q61301	Q01065	Pde1b	Ctnna2	0.310699
Q61316	P63017	Hspa8	Hspa4	0.444174
Q61316	O35250	Exoc7	Hspa4	0.597968
Q61330	Q60780	Gas7	Cntn2	0.349162
Q61481	P35436	Grin2a	Pde1a	0.304089
Q61481	P63101	Ywhaz	Pde1a	0.42218
Q61481	O54983	Crym	Pde1a	0.3199
Q61481	O89053	Coro1a	Pde1a	0.418577
Q61548	P39053	Dnm1	Snap91	0.32982
Q61548	O54774	Ap3d1	Snap91	0.473336
Q61548	O35239	Ptpn9	Snap91	0.373296
Q61548	O88485	Dync1i1	Snap91	0.300279
Q61548	P57746	Atp6v1d	Snap91	0.43643
Q61548	P17426	Ap2a1	Snap91	0.641257
Q61548	P46096	Syt1	Snap91	0.340682
Q61548	P51863	Atp6v0d1	Snap91	0.400893
Q61548	P50518	Atp6v1e1	Snap91	0.453408
Q61548	O08539	Bin1	Snap91	0.410297
Q61548	Q148V7	Relch	Snap91	0.350131
Q61548	P84091	Ap2m1	Snap91	0.335574
Q61548	P62814	Atp6v1b2	Snap91	0.477726
Q61553	O70161	Pip5k1c	Fscn1	0.321783
Q61644	P39053	Dnm1	Pacsin1	0.334977
Q61644	Q3TDK6	Rogdi	Pacsin1	0.401986
Q61644	P61982	Ywhag	Pacsin1	0.348946
Q61644	P46460	Nsf	Pacsin1	0.322575
Q61644	Q3UHJ0	Aak1	Pacsin1	0.344335
[truncated: 7,930 more rows]

## Sheet: B) vGat correlations
GeneNames	Proteins	Module	GS.vGAT	p.GS.vGAT	MM.Module 10	p.MM.Module 10	MM.Module 11	p.MM.Module 11	MM.Module 02	p.MM.Module 02	MM.Module 09	p.MM.Module 09	MM.Module 03	p.MM.Module 03	MM.Module 01	p.MM.Module 01	MM.Module 14	p.MM.Module 14	MM.Module 13	p.MM.Module 13	MM.Module 12	p.MM.Module 12	MM.Module 08	p.MM.Module 08	MM.Module 05	p.MM.Module 05	MM.Module 04	p.MM.Module 04	MM.Module 07	p.MM.Module 07	MM.Module 06	p.MM.Module 06
Arfgef2	A2A5R2	Module 04	0.160493	0.567737	0.121199	0.666997	0.511088	0.0515258	-0.604377	0.0170126	-0.414455	0.124546	-0.570295	0.0264288	-0.550043	0.0336387	0.543564	0.0362302	0.517963	0.0479504	0.192598	0.491643	0.589976	0.0206084	0.597709	0.0186121	-0.291541	0.291745	0.468876	0.0778939	0.0655447	0.816477
Ckap5	A2AGT5	Module 01	-0.445134	0.0963734	-0.493306	0.0616774	-0.536735	0.0391205	0.576675	0.0244206	-0.100309	0.722072	0.52666	0.0436942	0.675998	0.0056648	-0.702657	0.00348499	-0.296221	0.283708	-0.197737	0.479928	-0.459375	0.084955	-0.225047	0.420005	0.180971	0.518633	-0.0581865	0.836808	-0.218186	0.434683
Ajm1	A2AJA9	Module 04	-0.415066	0.123935	-0.409458	0.129616	-0.228962	0.411746	0.493398	0.0616215	-0.517219	0.0483285	0.719861	0.00247758	0.0920087	0.744329	-0.492294	0.0622959	-0.503189	0.0558711	-0.847304	6.68598e-05	0.36599	0.179721	0.551035	0.0332543	0.934163	3.50189e-07	0.167075	0.551742	0.750885	0.00125465
Rap1gap	A2ALS5	Module 06	0.484947	0.0669203	0.539745	0.037826	0.413259	0.125747	-0.177925	0.525811	0.00285274	0.991949	0.0262596	0.925987	-0.0458694	0.871051	-0.0480247	0.865042	0.0686011	0.808062	-0.359846	0.187695	0.586353	0.0215984	0.111356	0.692771	0.414062	0.12494	0.556973	0.0310233	0.726855	0.00214177
Ubr4	A2AN08	Module 13	0.545436	0.0354665	0.54328	0.0363473	0.553129	0.0324541	-0.666109	0.00670378	0.132609	0.637551	-0.718021	0.00257256	-0.103956	0.712356	0.620819	0.0135198	0.760731	0.000990727	0.557962	0.0306629	0.330163	0.229422	-0.107395	0.703234	-0.542742	0.0365695	0.556334	0.0312579	-0.1844	0.510603
Plch2	A2AP18	Module 04	-0.37127	0.173048	-0.4256	0.11373	-0.263827	0.342044	0.541752	0.036981	-0.297032	0.282329	0.840919	8.58553e-05	-0.00019252	0.999457	-0.670975	0.00617529	-0.572124	0.0258406	-0.750573	0.00126384	0.308178	0.263781	0.409137	0.129947	0.838759	9.3209e-05	-0.00147491	0.995838	0.652577	0.00836228
Skt	A2AQ25	Module 10	0.852281	5.45888e-05	0.921975	1.02517e-06	0.846589	6.8797e-05	-0.855927	4.68336e-05	0.435959	0.104277	-0.642496	0.00979439	-0.588338	0.0210517	0.69734	0.00385481	0.69747	0.00384542	0.488377	0.0647317	0.624517	0.0128171	-0.0411621	0.884198	-0.322795	0.240608	0.472846	0.0750714	0.210534	0.451354
Slc25a25	A2ASZ8	Module 12	0.063129	0.82314	0.102504	0.716221	0.224483	0.421202	-0.543634	0.0362016	0.156019	0.57872	-0.658727	0.0075728	-0.142572	0.61224	0.511876	0.0511061	0.613294	0.0150417	0.903111	3.99801e-06	-0.192186	0.492587	-0.210362	0.451733	-0.903662	3.85763e-06	-0.0176225	0.950296	-0.804506	0.00029861
Rabgap1	A2AWA9	Module 04	-0.210169	0.452157	-0.222658	0.425087	-0.247448	0.373916	0.252568	0.363784	-0.268117	0.333957	0.359591	0.188031	0.413755	0.125248	-0.475971	0.0729018	-0.128177	0.648931	-0.0834784	0.7674	-0.0776102	0.783377	0.110166	0.69591	0.176816	0.528437	0.231585	0.40626	0.0747594	0.791169
Kalrn	A2CG49	Module 04	-0.661985	0.00717897	-0.689511	0.00445539	-0.606316	0.0165682	0.830901	0.000124475	-0.699439	0.00370526	0.892218	7.77775e-06	0.511497	0.0513077	-0.805349	0.000290969	-0.542004	0.0368759	-0.837537	9.75917e-05	0.276642	0.318213	0.364098	0.182153	0.855427	4.78409e-05	0.396654	0.143247	0.716897	0.00263202
Fbxl16	A2RT62	Module 04	-0.930102	5.11648e-07	-0.916079	1.62226e-06	-0.897	5.86026e-06	0.955906	2.72747e-08	-0.926426	7.07514e-07	0.948168	7.65578e-08	0.941737	1.6119e-07	-0.817487	0.000197543	-0.806451	0.000281221	-0.947476	8.33135e-08	0.0521689	0.853508	0.722056	0.00236792	0.961808	1.08728e-08	0.379332	0.163175	0.892865	7.49127e-06
Ptprs	B0V2N1	Module 08	-0.476563	0.072496	-0.486172	0.0661326	-0.35347	0.196209	0.670646	0.00620999	-0.689306	0.00447211	0.660235	0.00738843	0.299872	0.277532	-0.512311	0.0508756	-0.421047	0.118067	-0.806585	0.00028006	0.342843	0.210944	0.499896	0.057759	0.800667	0.000335498	0.315101	0.252644	0.735067	0.00179515
Cisd3	B1AR13	Module 12	-0.199622	0.475667	-0.198973	0.477132	0.0869577	0.757967	-0.351718	0.198591	-0.190488	0.49649	-0.562771	0.0289554	-0.0458492	0.871108	0.513909	0.0500356	0.571609	0.0260054	0.739082	0.00164294	-0.118159	0.674923	0.0493167	0.861443	-0.776886	0.000656154	0.0901084	0.749452	-0.732254	0.00190837
Scn2a	B1AWN6	Module 03	-0.494824	0.0607579	-0.637723	0.0105358	-0.454552	0.088709	0.607816	0.0162303	-0.0779597	0.782424	0.809456	0.000256004	-0.108947	0.699127	-0.557574	0.0308038	-0.749011	0.00131076	-0.640315	0.010128	-0.220546	0.429605	0.300549	0.276395	0.615724	0.0145366	-0.616682	0.014341	0.185414	0.508241
Tomm5	B1AXP6	Module 12	0.12466	0.658016	0.219651	0.431527	0.203935	0.465982	-0.373697	0.170036	-0.0202126	0.943001	-0.478368	0.0712681	0.00810204	0.977138	0.339689	0.215449	0.458952	0.0852797	0.672834	0.00598231	-0.00340796	0.990383	-0.0706087	0.802546	-0.552428	0.0327204	0.260987	0.347457	-0.38139	0.160717
Frrs1l	B1AXV0	Module 04	-0.459126	0.0851463	-0.644798	0.00945161	-0.50199	0.0565532	0.633094	0.0112962	-0.0936579	0.739891	0.724374	0.00225642	0.020995	0.940798	-0.473542	0.0745844	-0.764795	0.000895838	-0.598158	0.0185009	-0.28854	0.296969	0.209204	0.454285	0.583269	0.0224693	-0.529553	0.0423424	0.0844696	0.764709
Dlgap4	B1AZP2	Module 04	-0.669972	0.00628139	-0.677509	0.00551799	-0.496461	0.0597783	0.719968	0.00247212	-0.623198	0.0130644	0.859421	4.02803e-05	0.286071	0.301307	-0.663841	0.0069619	-0.645084	0.00940964	-0.95215	4.59784e-08	0.14702	0.60107	0.49088	0.0631674	0.955587	2.85611e-08	-0.00802594	0.977353	0.609177	0.0159286
Gnai1	B2RSH2	Module 04	-0.0518275	0.854457	-0.0254202	0.928347	-0.199461	0.476029	0.506398	0.0540743	-0.144484	0.60743	0.697375	0.00385224	0.218175	0.434707	-0.542025	0.0368674	-0.514071	0.0499514	-0.854799	4.91294e-05	0.3024	0.273303	0.17458	0.533748	0.925037	7.96247e-07	0.157118	0.576014	0.844195	7.5622e-05
Apba1	B2RUJ5	Module 13	0.0211861	0.94026	0.111299	0.69292	0.356692	0.191876	-0.577893	0.0240509	-0.269918	0.330595	-0.695713	0.00397394	-0.0376371	0.894061	0.639039	0.0103273	0.850477	5.88024e-05	0.706707	0.00322275	0.326471	0.234985	0.146686	0.601905	-0.686965	0.00466599	0.54369	0.0361786	-0.413794	0.125209
Ildr2	B5TVM2	Module 04	-0.623224	0.0130595	-0.666912	0.00661414	-0.439844	0.100877	0.730597	0.00197772	-0.634411	0.0110757	0.936947	2.66268e-07	0.122103	0.664648	-0.713031	0.00284494	-0.646772	0.0091652	-0.936099	2.89809e-07	0.634647	0.0110364	0.606796	0.0164596	0.971558	1.6385e-09	0.130579	0.642755	0.905386	3.44525e-06
Osbpl8	B9EJ86	Module 12	0.322183	0.241552	0.577809	0.0240761	0.217416	0.436346	-0.312878	0.256188	0.625848	0.0125712	-0.409145	0.129938	0.0237387	0.933077	0.246213	0.376382	0.371612	0.172621	0.678426	0.00543036	-0.424947	0.114345	-0.709863	0.00302952	-0.56337	0.0287476	0.00914028	0.974209	-0.600337	0.0179685
Cttnbp2	B9EJA2	Module 04	0.0322484	0.909166	-0.0027771	0.992163	-0.188653	0.500725	0.482566	0.0684714	-0.0867997	0.758394	0.704624	0.00335554	0.166128	0.554032	-0.600314	0.0179742	-0.582069	0.0228152	-0.850064	5.98034e-05	0.197276	0.480974	0.118548	0.673907	0.896961	5.8741e-06	0.0557935	0.843441	0.792035	0.000432159
Akap5	D3YVF0	Module 03	-0.0215987	0.939099	-0.00442099	0.987524	-0.397155	0.142696	0.608475	0.0160836	0.0888535	0.75284	0.795444	0.000391584	0.428859	0.110694	-0.921565	1.05962e-06	-0.696545	0.00391263	-0.718485	0.00254832	-0.224717	0.420706	-0.236837	0.395393	0.728355	0.00207474	-0.08999	0.749771	0.669839	0.0062956
Dgki	D3YWQ0	Module 04	-0.348926	0.202426	-0.361654	0.185326	-0.271973	0.326782	0.525108	0.0444324	-0.515172	0.049379	0.764171	0.000909919	0.199155	0.476722	-0.585735	0.0217706	-0.458145	0.0859014	-0.764669	0.000898669	0.356517	0.19211	0.420287	0.118802	0.837303	9.84525e-05	0.271002	0.32858	0.727823	0.00209831
Pgbd5	D3YZI9	Module 04	-0.236476	0.396134	-0.330501	0.228917	-0.114678	0.684037	0.341705	0.212562	-0.352507	0.197517	0.739873	0.00161424	0.050813	0.857278	-0.435696	0.10451	-0.345076	0.207791	-0.771996	0.000745857	0.527377	0.0433561	0.552742	0.0326009	0.850625	5.84456e-05	0.261619	0.346249	0.784408	0.000535443
Ccdc6	D3YZP9	Module 07	-0.203476	0.467007	-0.00845281	0.976149	0.095549	0.734812	-0.119826	0.670573	-0.665376	0.00678632	-0.3772	0.165749	0.296063	0.283978	0.231428	0.406588	0.468473	0.0781843	0.130009	0.644219	0.441844	0.099157	0.274373	0.322361	-0.138739	0.621932	0.719039	0.00251966	0.146628	0.60205
Shank1	D3YZU1	Module 03	-0.634025	0.0111399	-0.726161	0.00217335	-0.553664	0.0322524	0.790583	0.000450449	-0.386695	0.154492	0.938462	2.28164e-07	0.190851	0.495655	-0.71633	0.00266243	-0.748337	0.00133143	-0.901167	4.52703e-06	0.00881115	0.975138	0.404629	0.134649	0.904766	3.58908e-06	-0.267129	0.33581	0.457934	0.0860645
Prrt2	E9PUL5	Module 03	-0.52377	0.045076	-0.566989	0.0275175	-0.574794	0.0250002	0.782217	0.000568554	-0.123009	0.662296	0.864982	3.14219e-05	0.112543	0.689646	-0.645466	0.0093539	-0.878892	1.60506e-05	-0.76488	0.000893932	-0.244657	0.379503	0.244223	0.380374	0.768028	0.00082575	-0.537731	0.0386888	0.379141	0.163405
Pi4ka	E9Q3L2	Module 06	0.192565	0.491719	0.236065	0.39698	0.17925	0.522684	0.0980096	0.728218	-0.142888	0.611444	0.33549	0.221539	-0.0491076	0.862026	-0.269558	0.331265	-0.249944	0.368957	-0.654722	0.00807992	0.579318	0.0236237	0.363391	0.183066	0.730466	0.00198329	0.365277	0.180635	0.920702	1.13532e-06
Wdfy1	E9Q4P1	Module 04	0.16185	0.564423	0.0121469	0.96573	0.0200544	0.943447	-0.260933	0.347561	-0.381144	0.161009	-0.419186	0.119872	0.36364	0.182744	0.162314	0.563293	0.555239	0.0316626	0.178992	0.523292	0.166553	0.553005	-0.12117	0.667073	-0.297015	0.282359	0.469397	0.0775194	-0.12251	0.66359
Dsp	E9Q557	Module 04	-0.0360594	0.89848	-0.21909	0.432734	-0.214947	0.4417	-0.1036	0.713303	-0.0378034	0.893595	-0.271332	0.327968	0.0791862	0.779078	0.202461	0.469281	0.173067	0.537353	0.200718	0.473198	-0.352751	0.197184	-0.245512	0.377786	-0.38626	0.154997	-0.293379	0.288572	-0.490751	0.0632473
Ttc7b	E9Q6P5	Module 06	-0.125495	0.655856	-0.0838842	0.766298	-0.0577089	0.838131	0.368337	0.176734	-0.314821	0.253088	0.552341	0.0327536	0.00892137	0.974827	-0.411134	0.1279	-0.550128	0.0336056	-0.859359	4.03884e-05	0.404942	0.134319	0.518965	0.0474451	0.876187	1.8403e-05	0.150986	0.591178	0.919632	1.23544e-06
Nrxn2	E9Q7X7	Module 09	0.656728	0.0078226	0.504834	0.0549445	0.296212	0.283723	-0.263777	0.342139	0.939452	2.05841e-07	0.0203208	0.942697	-0.257679	0.353823	-0.0458697	0.87105	-0.0766255	0.786067	0.194186	0.488009	-0.315535	0.251955	-0.558122	0.0306047	-0.142052	0.613553	-0.322185	0.241549	-0.213496	0.444863
Rap1gds1	E9Q912	Module 07	-0.149207	0.595607	0.0320934	0.909601	0.151386	0.590183	-0.295323	0.28524	-0.511019	0.0515627	-0.576431	0.0244952	0.261531	0.346417	0.496344	0.059848	0.78035	0.000598077	0.530523	0.041896	0.368576	0.176432	0.163466	0.56049	-0.489989	0.0637208	0.703442	0.00343287	-0.219268	0.432351
Syngap1	F6SEU4	Module 04	-0.275327	0.320612	-0.201409	0.471642	-0.278231	0.315326	0.571274	0.0261127	-0.317764	0.248436	0.749618	0.00129238	0.173403	0.536553	-0.653408	0.00825189	-0.668455	0.00644473	-0.925797	7.46648e-07	0.24675	0.375307	0.327925	0.232784	0.959759	1.51933e-08	0.0550968	0.845375	0.856089	4.65122e-05
Farp1	F8VPU2	Module 04	-0.313674	0.254916	-0.45769	0.0862536	-0.156986	0.576338	0.4551	0.0882761	0.090185	0.749245	0.673736	0.00589043	-0.299944	0.277411	-0.489676	0.063916	-0.764508	0.000902289	-0.581777	0.0228998	-0.100049	0.722766	0.407459	0.131684	0.582777	0.0226106	-0.487912	0.0650251	0.247244	0.374321
Atp2b1	G5E829	Module 04	-0.227356	0.415124	-0.20656	0.460137	-0.451102	0.0914647	0.66189	0.00719017	-0.120521	0.668764	0.842803	7.98382e-05	0.353959	0.195547	-0.830832	0.000124782	-0.7071	0.00319817	-0.881305	1.41676e-05	-0.0293507	0.917301	-0.0302208	0.914857	0.897461	5.69815e-06	-0.12253	0.66354	0.662296	0.00714219
Ank3	G5E8K5	Module 04	-0.23082	0.407857	-0.36406	0.182202	-0.330989	0.228188	0.393602	0.146632	0.30074	0.276075	0.703736	0.0034135	-0.0945957	0.737371	-0.617616	0.0141524	-0.569822	0.0265825	-0.351295	0.199169	-0.294487	0.286671	-0.150461	0.592483	0.422807	0.116377	-0.549548	0.0338317	-0.0801883	0.776347
Capn2	O08529	Module 09	0.41473	0.124271	0.31477	0.25317	0.509687	0.0522777	-0.512662	0.0506906	0.377164	0.165793	-0.597111	0.018761	-0.427924	0.11156	0.655407	0.00799129	0.373913	0.169769	0.552208	0.0328043	-0.0604922	0.830426	-0.0562707	0.842118	-0.611995	0.0153174	0.0117105	0.96696	-0.455246	0.0881614
Cacna2d1	O08532	Module 03	-0.468611	0.0780849	-0.451345	0.0912681	-0.55661	0.0311561	0.761612	0.00096949	-0.164759	0.557349	0.914937	1.76629e-06	0.304343	0.270079	-0.838013	9.58651e-05	-0.85177	5.5757e-05	-0.889147	9.2651e-06	-0.151041	0.591041	0.142038	0.613588	0.888399	9.66066e-06	-0.310198	0.260502	0.567101	0.0274802
Bin1	O08539	Module 08	0.394348	0.145799	0.501509	0.0568282	0.616352	0.0144082	-0.433734	0.106259	-0.00117499	0.996684	-0.125828	0.654995	-0.401831	0.137625	0.242143	0.384573	0.304438	0.269922	-0.0332977	0.906222	0.832248	0.000118577	0.408957	0.130132	0.226965	0.415949	0.603235	0.0172788	0.583338	0.0224494
Sec22b	O08547	Module 01	-0.201476	0.471493	-0.30197	0.274019	-0.547527	0.0346278	0.242581	0.383687	0.124833	0.657567	0.260973	0.347484	0.486771	0.0657497	-0.522218	0.0458315	-0.206727	0.459765	-0.018891	0.946723	-0.663195	0.00703688	-0.613445	0.01501	-0.0787176	0.780356	-0.396942	0.14293	-0.407449	0.131694
Dpysl2	O08553	Module 04	-0.112772	0.689044	-0.0944094	0.737872	-0.129468	0.645609	0.377004	0.165987	-0.0477925	0.865689	0.602539	0.0174426	0.229897	0.409785	-0.597868	0.0185727	-0.338244	0.217532	-0.624135	0.0128883	0.2439	0.381025	0.151579	0.589704	0.695779	0.00396907	0.185008	0.509185	0.614509	0.0147875
Rundc3a	O08576	Module 11	0.492839	0.0619622	0.484609	0.0671391	0.635211	0.0109434	-0.605622	0.0167262	-0.0059087	0.983326	-0.270351	0.32979	-0.265346	0.339168	0.176927	0.528174	0.364028	0.182242	-0.0537968	0.848984	0.551515	0.0330696	0.23687	0.395326	0.027517	0.922453	0.521527	0.0461706	0.422284	0.116877
Clta	O08585	Module 08	0.386385	0.154852	0.44714	0.0947029	0.553696	0.03224	-0.430964	0.108764	-0.0856866	0.761409	-0.4132	0.125806	-0.330011	0.229648	0.544263	0.0359436	0.475212	0.0734243	0.169703	0.545413	0.722443	0.002349	0.392881	0.14744	-0.0312298	0.912025	0.581331	0.0230299	0.373557	0.170208
Stxbp1	O08599	Module 03	-0.217133	0.436957	-0.256543	0.356024	-0.33767	0.218363	0.47968	0.0703856	0.0165526	0.953311	0.783588	0.000547643	0.053829	0.848894	-0.612907	0.0151234	-0.716016	0.00267938	-0.700853	0.00360713	-0.0735553	0.794466	0.141257	0.61556	0.749567	0.00129389	-0.339733	0.215385	0.480276	0.0699868
Ube3a	O08759	Module 11	0.042241	0.881182	0.0187334	0.947167	0.194922	0.486329	-0.279004	0.313927	0.093721	0.739722	0.33704	0.219279	-0.380966	0.161222	-0.46131	0.0834816	-0.35979	0.187769	-0.000119171	0.999664	-0.00665614	0.981217	0.243317	0.382199	0.157162	0.575905	-0.244288	0.380243	0.0735176	0.794569
Dctn1	O08788	Module 07	0.0822383	0.770769	0.217791	0.435535	0.388891	0.151964	-0.292331	0.290379	-0.501101	0.057063	-0.302875	0.272512	0.0745639	0.791704	0.300746	0.276065	0.55121	0.0331869	0.0581375	0.836944	0.774705	0.000695011	0.472355	0.0754166	0.0372313	0.895197	0.916975	1.51635e-06	0.419316	0.119745
Prkcsh	O08795	Module 12	0.363852	0.182471	0.309024	0.262405	0.145003	0.606125	-0.352639	0.197337	0.521432	0.0462175	-0.347873	0.203885	-0.0360702	0.89845	0.0300086	0.915453	0.167529	0.550648	0.50057	0.0573689	-0.450793	0.0917144	-0.603767	0.0171545	-0.606985	0.0164168	-0.224752	0.420631	-0.570057	0.0265062
Gfra2	O08842	Module 04	-0.320982	0.243412	-0.383613	0.158089	-0.561247	0.0294884	0.743259	0.0014958	-0.340578	0.214172	0.735402	0.00178204	0.457613	0.0863131	-0.532232	0.0411181	-0.420735	0.118368	-0.741727	0.00154849	0.220198	0.430352	0.16433	0.558391	0.769983	0.000785549	0.256968	0.355199	0.696569	0.00391088
Aip	O08915	Module 07	0.478907	0.0709043	0.595629	0.0191337	0.437499	0.10292	-0.440282	0.100498	0.165487	0.555583	-0.310278	0.260372	0.0605816	0.830179	0.186987	0.504583	0.643196	0.00968913	0.220522	0.429656	0.453933	0.0891988	-0.273515	0.323936	-0.129418	0.645737	0.671108	0.00616138	0.19451	0.487269
Flot1	O08917	Module 04	-0.539632	0.0378744	-0.393517	0.146728	-0.277667	0.316349	0.48872	0.0645157	-0.523078	0.0454116	0.606345	0.0165615	-0.0287436	0.919006	-0.434711	0.105385	-0.606667	0.0164886	-0.709539	0.00304893	0.289897	0.294599	0.629998	0.011828	0.774647	0.000696058	-0.0500293	0.859459	0.696426	0.00392136
Numbl	O08919	Module 06	-0.220203	0.430341	-0.0853181	0.762408	-0.026384	0.925637	0.333686	0.224189	-0.334781	0.222578	0.585909	0.0217222	-0.206558	0.46014	-0.424477	0.114789	-0.573304	0.0254667	-0.762263	0.000954035	0.506194	0.0541877	0.599194	0.0182463	0.853869	5.10897e-05	0.0438467	0.876697	0.889174	9.25109e-06
Mras	O08989	Module 02	-0.789345	0.000466551	-0.861925	3.60656e-05	-0.802503	0.000317418	0.937609	2.49011e-07	-0.532448	0.0410206	0.751118	0.00124779	0.519922	0.0469661	-0.612289	0.0152547	-0.688007	0.00457886	-0.713739	0.00280497	-0.357494	0.190807	0.133533	0.635187	0.623987	0.0129161	-0.292288	0.290454	0.0942422	0.738321
Atox1	O08997	Module 01	-0.0112178	0.96835	0.0566403	0.841093	-0.0579304	0.837517	-0.107054	0.704136	-0.253294	0.36236	-0.543383	0.0363046	0.553074	0.0324752	0.374076	0.169569	0.635148	0.0109537	0.55828	0.0305474	-0.107641	0.702581	-0.288372	0.297263	-0.587005	0.0214176	0.509615	0.0523166	-0.454513	0.0887392
Psmb1	O09061	Module 13	0.172955	0.537621	0.103603	0.713294	0.0844948	0.764641	-0.335835	0.221036	0.099559	0.724075	-0.481675	0.0690581	0.00439595	0.987595	0.45957	0.0848056	0.604613	0.0169583	0.426577	0.112815	0.043951	0.876405	-0.283905	0.305142	-0.495244	0.0605054	0.074435	0.792057	-0.417064	0.121953
Gsto1	O09131	Module 14	0.381153	0.160999	0.287439	0.298899	0.564055	0.0285115	-0.61395	0.0149041	-0.0771915	0.784521	-0.637233	0.0106144	-0.431139	0.108604	0.739741	0.00161901	0.543923	0.0360828	0.491216	0.0629592	0.41265	0.126361	0.310547	0.259938	-0.44352	0.0977323	0.328207	0.232359	-0.191336	0.494539
Gclm	O09172	Module 12	0.740558	0.0015897	0.65015	0.00869094	0.465615	0.0802685	-0.590392	0.0204972	0.557241	0.0309254	-0.741736	0.00154817	0.0825774	0.769847	0.575066	0.0249158	0.768755	0.000810605	0.712562	0.00287167	-0.115945	0.680715	-0.577908	0.0240462	-0.784344	0.000536393	0.330324	0.22918	-0.492105	0.0624115
Dpysl4	O35098	Module 04	-0.148915	0.596335	-0.388947	0.151899	-0.269063	0.332187	0.368728	0.17624	0.341741	0.21251	0.549496	0.0338519	-0.0354921	0.90007	-0.40939	0.129687	-0.400197	0.139383	-0.306165	0.267076	-0.338838	0.216675	-0.0760655	0.787597	0.26326	0.343122	-0.524898	0.0445328	-0.133708	0.634739
Grcc10	O35127	Module 04	-0.287981	0.297947	-0.164367	0.558301	0.0429168	0.879294	0.197833	0.479713	-0.0490901	0.862074	0.452557	0.0902952	-0.502293	0.0563799	-0.166012	0.554313	-0.568272	0.0270911	-0.300008	0.277304	0.220447	0.429818	0.498932	0.0583208	0.460452	0.0841329	-0.355669	0.193245	0.38901	0.151827
Ncam2	O35136	Module 01	-0.00603534	0.982969	0.140208	0.61821	-0.296267	0.283631	0.171248	0.541705	0.0250842	0.929292	-0.0486721	0.863239	0.725534	0.00220223	-0.258618	0.35201	0.171829	0.540313	0.171532	0.541025	-0.245888	0.377032	-0.578842	0.0237657	-0.114242	0.685181	0.288705	0.29668	-0.108256	0.700955
Atp5if1	O35143	Module 12	-0.0412664	0.883906	0.109666	0.697228	0.173102	0.53727	-0.34104	0.213511	-0.186637	0.505396	-0.529132	0.0425371	-0.0528992	0.851478	0.451256	0.0913404	0.614645	0.0147592	0.664815	0.00685008	0.213156	0.445605	0.0505707	0.857953	-0.533522	0.0405383	0.328105	0.232512	-0.33756	0.218524
Psmd4	O35226	Module 13	0.405476	0.133756	0.343953	0.209373	0.426291	0.113082	-0.405986	0.133222	-0.00156085	0.995595	-0.41724	0.121779	0.182004	0.516207	0.389506	0.151261	0.736801	0.00172808	0.271514	0.327632	0.440588	0.100234	-0.0234428	0.933909	-0.274121	0.322823	0.757383	0.00107485	-0.0063714	0.982021
Ptpn9	O35239	Module 08	0.215498	0.440504	0.339429	0.215823	0.421529	0.117602	-0.246147	0.376514	-0.296219	0.283711	-0.0078026	0.977983	-0.166644	0.552785	0.106279	0.70619	0.323827	0.239022	-0.340664	0.214049	0.863228	3.40223e-05	0.437461	0.102953	0.451989	0.0907499	0.657936	0.00767086	0.813141	0.000227633
Exoc7	O35250	Module 04	-0.653948	0.00818082	-0.657084	0.00777773	-0.43935	0.101305	0.70234	0.00350618	-0.826683	0.000144527	0.690559	0.00437095	0.30824	0.26368	-0.522491	0.0456976	-0.49168	0.0626733	-0.871982	2.26257e-05	0.369499	0.175267	0.697813	0.00382064	0.82709	0.000142482	0.23833	0.392332	0.769511	0.0007951
Purb	O35295	Module 04	-0.0773321	0.784137	-0.265356	0.339148	-0.429199	0.110381	0.579446	0.0235854	-0.042187	0.881333	0.607577	0.0162839	0.363131	0.183404	-0.483633	0.067773	-0.509718	0.0522609	-0.661409	0.00724739	-0.217653	0.435833	-0.141234	0.615616	0.599977	0.0180558	-0.128113	0.649097	0.295305	0.285271
Kpna4	O35343	Module 04	0.126168	0.654116	0.0233679	0.93412	-0.173031	0.53744	0.237986	0.393035	0.155175	0.580801	0.032957	0.907178	0.240732	0.387434	-0.147688	0.599399	0.0582774	0.836556	0.136895	0.626616	-0.33756	0.218524	-0.456043	0.0875359	-0.133238	0.635941	-0.0388754	0.890594	-0.312885	0.256177
Kpna3	O35344	Module 04	-0.251087	0.366699	-0.12503	0.657058	0.00421023	0.988119	0.217988	0.435111	-0.375903	0.167327	0.0454867	0.872119	-0.064958	0.818094	0.168256	0.548894	-0.0943015	0.738162	-0.0692848	0.806183	0.225761	0.418492	0.47958	0.0704521	0.146783	0.601662	0.154144	0.583347	0.205778	0.461873
Capn1	O35350	Module 04	-0.377003	0.165988	-0.477005	0.0721936	-0.544548	0.0358273	0.303809	0.270962	-0.316023	0.251182	0.275857	0.319644	0.347459	0.20446	-0.182	0.516217	-0.245903	0.377001	-0.43822	0.102289	-0.225043	0.420014	-0.181131	0.518255	0.251354	0.366173	-0.380423	0.161869	-0.125495	0.655854
Exoc4	O35382	Module 06	-0.18199	0.51624	-0.123296	0.66155	0.0312443	0.911984	0.253367	0.362216	-0.367325	0.178018	0.336886	0.219503	0.118437	0.674198	-0.338855	0.21665	-0.172484	0.538747	-0.606885	0.0164394	0.418361	0.120679	0.379506	0.162967	0.626207	0.0125056	0.425369	0.113947	0.676715	0.00559476
Pld3	O35405	Module 04	0.0115481	0.967418	-0.19099	0.495335	0.329215	0.230841	-0.00755067	0.978694	-0.0333797	0.905992	0.377254	0.165683	-0.674481	0.00581533	0.0539875	0.848454	-0.635931	0.0108253	-0.626554	0.0124423	0.522165	0.0458573	0.744245	0.00146269	0.532249	0.0411106	-0.569693	0.0266246	0.62859	0.0120762
Prrt1	O35449	Module 04	0.0161781	0.954366	0.108949	0.699124	-0.191501	0.494159	0.460955	0.0837508	-0.00501789	0.98584	0.618647	0.0139463	0.260905	0.347614	-0.644787	0.00945321	-0.56672	0.0276075	-0.764712	0.000897711	0.122377	0.663935	-0.040782	0.88526	0.806477	0.000280999	0.0594592	0.833284	0.761344	0.000975922
Stx1a	O35526	Module 04	-0.332333	0.226189	-0.192291	0.492347	-0.269558	0.331264	0.490002	0.0637125	-0.490384	0.0634748	0.558488	0.0304726	0.223007	0.424342	-0.460982	0.0837303	-0.498419	0.058621	-0.776632	0.000660579	0.350992	0.199584	0.437342	0.103058	0.840308	8.78852e-05	0.198673	0.47781	0.841324	8.45305e-05
Rabep1	O35551	Module 14	0.431855	0.107954	0.51868	0.0475885	0.474301	0.0740552	-0.412506	0.126507	0.146461	0.602468	-0.387387	0.153693	-0.121662	0.665795	0.354952	0.194208	0.383695	0.157993	0.393338	0.146928	0.342223	0.211825	0.0861364	0.76019	-0.228325	0.413085	0.46632	0.0797504	0.102797	0.715441
Psmd14	O35593	Module 07	0.350739	0.199931	0.302554	0.273046	0.27071	0.329122	-0.200997	0.472569	-0.252742	0.363441	-0.318558	0.247191	0.255233	0.35857	0.321956	0.241903	0.654803	0.00806931	0.0291808	0.917778	0.513561	0.0502176	0.111186	0.69322	0.00116712	0.996706	0.779049	0.000619377	0.328243	0.232305
Scamp3	O35609	Module 06	0.362802	0.18383	0.486753	0.0657615	0.53598	0.0394505	-0.226153	0.417663	-0.00258607	0.992702	0.0774814	0.783729	-0.40361	0.135727	-0.00760503	0.97854	-0.0827716	0.769319	-0.410848	0.128192	0.714386	0.00276882	0.378781	0.163838	0.504726	0.055005	0.436294	0.10398	0.826614	0.000144874
Pmm1	O35621	Module 05	-0.300251	0.276895	-0.201918	0.4705	0.159832	0.569354	0.10179	0.718121	-0.596234	0.0189809	0.220857	0.428939	-0.340853	0.21378	0.0421219	0.881515	-0.207161	0.458802	-0.517626	0.0481212	0.675223	0.00574129	0.918504	1.34886e-06	0.554072	0.0320988	0.255082	0.358865	0.712183	0.00289347
Slc32a1	O35633	Module 10	0.912706	2.07861e-06	0.967966	3.51891e-09	0.707638	0.00316472	-0.657942	0.00767017	0.681061	0.00518465	-0.472901	0.075033	-0.373034	0.170855	0.326614	0.234769	0.347217	0.204796	0.380759	0.161468	0.244238	0.380344	-0.380976	0.161209	-0.271415	0.327815	0.252289	0.364331	0.103818	0.712723
Ap1b1	O35643	Module 11	0.475387	0.0733033	0.580005	0.0234195	0.840394	8.75967e-05	-0.686134	0.00473639	0.100822	0.720703	-0.506246	0.0541585	-0.508651	0.0528387	0.578526	0.0238602	0.639165	0.0103074	0.331634	0.227227	0.799003	0.000352603	0.382368	0.159557	-0.221522	0.427514	0.626924	0.0123752	0.248895	0.371036
Mgll	O35678	Module 09	0.374145	0.169484	0.289388	0.295486	-0.0585487	0.835805	0.0332631	0.906319	0.786684	0.000502723	0.0621077	0.825961	-0.0872781	0.7571	-0.12765	0.650291	-0.296914	0.28253	0.112008	0.691054	-0.557198	0.0309408	-0.62275	0.0131492	-0.117796	0.675872	-0.611822	0.0153542	-0.258272	0.352678
Syt3	O35681	Module 04	0.0597092	0.832593	0.129241	0.646193	-0.0379985	0.893049	0.239316	0.390317	0.106856	0.704662	0.39267	0.147677	0.219111	0.432688	-0.508174	0.053099	-0.29706	0.282282	-0.479832	0.0702837	0.110148	0.695955	-0.118456	0.674148	0.532679	0.0409167	0.137452	0.6252	0.504502	0.0551305
Myadm	O35682	Module 03	-0.623175	0.0130688	-0.641801	0.00989964	-0.562356	0.0290995	0.727488	0.00211326	-0.260561	0.348273	0.885374	1.14085e-05	0.0590232	0.834491	-0.693863	0.004113	-0.872495	2.20705e-05	-0.819197	0.000186632	-0.152683	0.586966	0.35098	0.1996	0.802962	0.000313021	-0.505858	0.0543739	0.428905	0.110652
Nudc	O35685	Module 01	-0.181874	0.516512	-0.0343947	0.903146	-0.194836	0.486525	0.0880408	0.755036	-0.268603	0.333047	-0.116932	0.67813	0.606891	0.0164382	-0.124114	0.65943	0.352458	0.197583	0.27521	0.320826	-0.0210908	0.940529	-0.184369	0.510675	-0.202086	0.470122	0.437678	0.102763	-0.14947	0.59495
Cops5	O35864	Module 07	0.324259	0.238359	0.501368	0.0569094	0.638119	0.0104728	-0.480624	0.0697553	-0.269664	0.331068	-0.54652	0.0350298	-0.18361	0.512447	0.577628	0.024131	0.558817	0.0303537	0.181209	0.518073	0.797359	0.000370192	0.448738	0.0933876	-0.0906243	0.74806	0.865246	3.10464e-05	0.435754	0.104458
Slc1a4	O35874	Module 04	0.0181583	0.948787	-0.0880911	0.7549	0.116103	0.680302	0.0966318	0.731908	-0.086565	0.75903	0.249533	0.369772	-0.421703	0.117435	0.0340317	0.904164	-0.357243	0.191141	-0.545621	0.0353919	0.280593	0.311064	0.402876	0.136508	0.500257	0.0575498	-0.138713	0.621997	0.472847	0.0750706
Ctnnd2	O35927	Module 04	0.112774	0.689039	0.104711	0.71035	-0.246082	0.376645	0.268207	0.333788	0.448919	0.0932394	0.595495	0.0191678	0.0155078	0.956255	-0.633603	0.0112105	-0.609186	0.0159266	-0.417992	0.12104	-0.257488	0.354192	-0.384371	0.157199	0.507709	0.0533531	-0.442063	0.0989703	0.27738	0.31687
Pitpnm1	O35954	Module 11	0.0142948	0.959674	-0.153552	0.584811	0.246193	0.376423	-0.109718	0.697092	0.252465	0.363986	0.166914	0.552131	-0.522175	0.0458523	0.102229	0.716951	-0.0590325	0.834465	-0.0208957	0.941078	0.117409	0.676882	0.351438	0.198974	0.0172252	0.951416	-0.287984	0.297941	-0.0966568	0.731841
Ap3d1	O54774	Module 08	0.392517	0.147849	0.517069	0.0484049	0.588999	0.0208719	-0.348283	0.203316	-0.00207967	0.994131	-0.0771529	0.784626	-0.362376	0.184384	0.209103	0.454507	0.208769	0.455244	-0.217146	0.43693	0.827666	0.000139635	0.421271	0.117852	0.317431	0.248961	0.502655	0.0561739	0.702478	0.00349695
Srpk2	O54781	Module 03	-0.643222	0.00968526	-0.722776	0.00233283	-0.55257	0.0326664	0.698847	0.00374694	-0.22484	0.420443	0.937767	2.45032e-07	0.151232	0.590567	-0.770831	0.000768619	-0.85252	5.40501e-05	-0.736466	0.00174088	-0.241527	0.38582	0.279214	0.313547	0.723245	0.00231018	-0.44566	0.0959335	0.209602	0.453406
Rgs7	O54829	Module 06	-0.265087	0.339658	-0.276449	0.318565	-0.197198	0.481151	0.504902	0.0549066	-0.448657	0.0934536	0.583222	0.0224827	0.218253	0.434538	-0.452942	0.0899877	-0.399673	0.139949	-0.839947	8.91029e-05	0.341889	0.2123	0.426685	0.112714	0.795109	0.000395434	0.218776	0.43341	0.739346	0.00163331
Csnk2a2	O54833	Module 04	-0.158954	0.571506	-0.151335	0.590311	-0.354514	0.194799	0.617035	0.0142695	-0.146191	0.603146	0.647375	0.0090791	0.378671	0.16397	-0.621699	0.01335	-0.668749	0.00641281	-0.823741	0.000160031	-0.0254743	0.928195	0.111842	0.69149	0.806852	0.000277749	-0.0161087	0.954562	0.687367	0.00463222
Gucy1b1	O54865	Module 11	0.538864	0.0382018	0.633745	0.0111867	0.668161	0.00647677	-0.608663	0.0160421	0.040608	0.885747	-0.29427	0.287044	-0.222062	0.426359	0.270096	0.330263	0.458009	0.0860064	0.0300908	0.915222	0.6607	0.00733228	0.165048	0.556649	0.0436173	0.877337	0.650066	0.00870255	0.490542	0.0633768
Cd200	O54901	Module 08	0.0103558	0.970781	0.0303591	0.914469	0.508288	0.0530365	-0.500401	0.0574665	-0.241718	0.385434	-0.259001	0.351272	-0.52204	0.0459187	0.324651	0.23776	0.392287	0.148108	0.167279	0.551251	0.572256	0.0257986	0.55681	0.031083	-0.157322	0.575511	0.308446	0.263346	0.0594301	0.833365
Reps1	O54916	Module 13	0.156909	0.576528	0.379324	0.163185	-0.119472	0.671496	-0.0617458	0.826961	-0.0456864	0.871562	-0.452071	0.0906842	0.600549	0.0179173	0.156129	0.578449	0.688337	0.00455156	0.500751	0.0572642	-0.00676284	0.980916	-0.717089	0.0026218	-0.404469	0.134818	0.623097	0.0130834	-0.274235	0.322613
Dnajb6	O54946	Module 04	-0.0205921	0.941933	-0.0777111	0.783102	-0.0268649	0.924285	0.125068	0.656959	0.0267727	0.924545	0.405485	0.133747	0.172636	0.538385	-0.60438	0.017012	-0.072312	0.797873	-0.264464	0.340835	0.0836347	0.766975	-0.0940751	0.73877	0.306081	0.267214	0.229063	0.411534	0.218962	0.43301
Crym	O54983	Module 04	-0.687767	0.00459879	-0.68208	0.00509202	-0.676308	0.00563443	0.837665	9.71262e-05	-0.58409	0.0222346	0.803449	0.000308411	0.245395	0.378021	-0.623737	0.012963	-0.848491	6.37458e-05	-0.801081	0.000331349	-0.0690903	0.806717	0.449167	0.093036	0.785011	0.000526609	-0.308061	0.263973	0.659592	0.00746652
Get3	O54984	Module 13	0.376577	0.166507	0.370931	0.173471	0.402516	0.136892	-0.547303	0.0347173	-0.122334	0.664049	-0.519621	0.0471163	0.00444641	0.987452	0.480942	0.0695437	0.808615	0.000262867	0.354826	0.194378	0.576057	0.0246098	0.0140891	0.960254	-0.294081	0.287367	0.693797	0.00411805	0.0265955	0.925043
Slk	O54988	Module 04	-0.496138	0.0599706	-0.502702	0.0561473	-0.330588	0.228787	0.558243	0.0305609	-0.119765	0.670733	0.704788	0.00334496	-0.113644	0.686751	-0.458172	0.085881	-0.60998	0.0157525	-0.581889	0.0228674	-0.00983827	0.972241	0.383116	0.158673	0.598192	0.0184925	-0.438168	0.102334	0.312774	0.256354
Cntnap1	O54991	Module 04	0.129678	0.64507	0.0665049	0.813831	-0.0826823	0.769562	0.304391	0.27	0.548791	0.0341281	0.537857	0.0386343	-0.290919	0.292823	-0.470034	0.0770627	-0.722889	0.00232734	-0.428484	0.111041	-0.297618	0.281335	-0.145406	0.605115	0.449983	0.0923711	-0.657063	0.00778031	0.234782	0.399627
Trappc3	O55013	Module 07	0.269166	0.331996	0.359889	0.187639	0.481038	0.06948	-0.516825	0.0485293	-0.270734	0.329078	-0.483119	0.0681086	0.0671043	0.812181	0.404586	0.134694	0.720717	0.00243436	0.373329	0.17049	0.579575	0.0235472	0.195818	0.484287	-0.284065	0.304858	0.867344	2.81837e-05	0.0867535	0.758519
Cacna1b	O55017	Module 07	0.243105	0.382628	0.168246	0.548918	-0.00885423	0.975016	0.18805	0.50212	0.0302032	0.914907	0.288765	0.296574	0.399614	0.140013	-0.361075	0.186082	-0.155952	0.578885	-0.39248	0.147891	0.0600062	0.831771	-0.0562638	0.842137	0.353627	0.195997	0.321952	0.241909	0.445259	0.0962686
Pgrmc1	O55022	Module 14	-0.0905866	0.748162	-0.00691339	0.980492	0.116819	0.678426	-0.144856	0.606493	-0.05054	0.858038	-0.137958	0.623913	-0.024441	0.931101	0.265881	0.338158	0.284266	0.304501	0.273598	0.323784	0.185036	0.509119	0.131359	0.640754	-0.172741	0.538132	0.245085	0.378642	-0.135111	0.631159
Impa1	O55023	Module 01	-0.478452	0.0712117	-0.500928	0.0571622	-0.434777	0.105327	0.272202	0.326359	-0.711408	0.00293835	0.0175938	0.950377	0.376906	0.166106	0.0391379	0.88986	0.121705	0.665684	0.00862324	0.975668	-0.0386059	0.891348	0.178166	0.525241	-0.0351563	0.901011	0.150497	0.592393	-0.155936	0.578923
Nck2	O55033	Module 03	-0.524969	0.0444987	-0.655574	0.00796978	-0.534477	0.040113	0.79379	0.000410871	-0.358633	0.189296	0.837664	9.71284e-05	0.513425	0.0502893	-0.623787	0.0129536	-0.607871	0.0162181	-0.882128	1.35689e-05	-0.128992	0.646833	0.203145	0.467748	0.86744	2.80584e-05	-0.115337	0.682307	0.327666	0.233176
Snca	O55042	Module 03	-0.596694	0.0188653	-0.533904	0.0403678	-0.318127	0.247867	0.480218	0.070026	-0.758046	0.00105776	0.524832	0.0445644	0.256858	0.355412	-0.333944	0.223809	-0.250387	0.368081	-0.64997	0.00871575	0.39768	0.14212	0.627324	0.0123029	0.659122	0.00752414	0.283203	0.306392	0.568805	0.0269153
Impact	O55091	Module 11	0.792128	0.000431013	0.821221	0.00017437	0.852771	5.34879e-05	-0.799674	0.000345622	0.299195	0.278671	-0.719509	0.00249551	-0.428027	0.111464	0.699851	0.00367644	0.609521	0.015853	0.417156	0.121862	0.558972	0.0302981	0.0910048	0.747034	-0.369901	0.174762	0.543419	0.0362899	0.168199	0.549031
Syngr1	O55100	Module 06	0.069498	0.805597	0.137605	0.624811	0.0454363	0.872259	0.243625	0.38158	-0.0751319	0.79015	0.545989	0.0352435	0.0324976	0.908467	-0.432912	0.106998	-0.413742	0.125261	-0.756576	0.00109597	0.456028	0.0875475	0.298654	0.279584	0.832	0.000119643	0.218774	0.433415	0.904774	3.58727e-06
Strn	O55106	Module 04	0.0883753	0.754132	0.0974739	0.729652	-0.10505	0.709451	0.364655	0.181434	0.0685255	0.80827	0.696027	0.00395071	0.0905096	0.748369	-0.708396	0.00311812	-0.629933	0.0118394	-0.780425	0.000596871	0.141328	0.615379	0.041032	0.884561	0.847906	6.52656e-05	-0.00451441	0.98726	0.771059	0.00076413
Septin7	O55131	Module 04	-0.229628	0.410349	-0.155684	0.579545	-0.30165	0.274553	0.591514	0.020199	-0.272734	0.325376	0.627494	0.0122721	0.259105	0.35107	-0.479158	0.0707359	-0.592433	0.0199573	-0.786563	0.000504419	0.19224	0.492462	0.316485	0.250451	0.844114	7.58617e-05	0.0534836	0.849854	0.784849	0.000528967
Rpl35a	O55142	Module 04	-0.462304	0.0827317	-0.606143	0.0166075	-0.436071	0.104177	0.506556	0.0539872	-0.230934	0.407619	0.659526	0.0074746	0.0284329	0.919879	-0.630477	0.0117445	-0.674143	0.00584935	-0.713368	0.00282587	-0.173714	0.535811	0.145894	0.60389	0.610495	0.0156403	-0.366163	0.1795	0.230172	0.40921
Atp2a2	O55143	Module 03	-0.360084	0.187382	-0.41564	0.123364	-0.611161	0.0154963	0.756411	0.00110035	0.044908	0.873734	0.945958	9.98963e-08	0.319173	0.246229	-0.919864	1.21312e-06	-0.855357	4.79813e-05	-0.781566	0.000578721	-0.371971	0.172174	-0.138486	0.622573	0.767155	0.000844204	-0.499897	0.0577589	0.344775	0.208214
Psmb5	O55234	Module 13	-0.0994456	0.724378	-0.171133	0.54198	-0.329435	0.230513	0.0262425	0.926035	-0.153878	0.584006	-0.180873	0.518862	0.41844	0.120601	0.0585235	0.835875	0.274239	0.322607	0.114789	0.683746	-0.198554	0.47808	-0.312724	0.256435	-0.239062	0.390835	-0.0277867	0.921695	-0.288443	0.297138
Pip5k1c	O70161	Module 06	-0.035054	0.901297	-0.000754132	0.997872	-0.148985	0.596161	0.507665	0.053377	-0.125443	0.655989	0.622948	0.0131116	0.139946	0.618873	-0.473206	0.0748188	-0.584296	0.0221761	-0.848087	6.47918e-05	0.24975	0.369342	0.241032	0.386825	0.884319	1.20771e-05	0.0891552	0.752025	0.840826	8.61609e-05
Stmn3	O70166	Module 04	-0.474528	0.073898	-0.317369	0.249058	-0.311543	0.258332	0.349943	0.201024	-0.705651	0.00328955	0.135281	0.630725	0.228156	0.413439	-0.052931	0.851389	-0.0575486	0.838575	-0.241321	0.386238	0.316704	0.250107	0.458084	0.0859489	0.259817	0.349701	0.265224	0.339399	0.332865	0.225402
Pip4k2a	O70172	Module 04	-0.246307	0.376193	-0.147331	0.600292	-0.303488	0.271494	0.541284	0.0371769	-0.310505	0.260005	0.644223	0.00953636	0.347109	0.204947	-0.598565	0.0184005	-0.590941	0.0203509	-0.795396	0.000392142	0.162202	0.563567	0.238316	0.392361	0.839429	9.08733e-05	0.152713	0.58689	0.771806	0.000749528
Atp9a	O70228	Module 05	-0.32799	0.232686	-0.232228	0.404922	0.00166023	0.995315	0.185251	0.508619	-0.620792	0.013525	-0.0345523	0.902704	0.137648	0.624701	0.0859311	0.760747	-0.141945	0.613823	-0.266884	0.33627	0.266548	0.336901	0.695032	0.00402471	0.208765	0.455254	0.316908	0.249784	0.426127	0.113236
Gpx4	O70325	Module 12	0.505425	0.0546147	0.547816	0.034513	0.394005	0.146182	-0.522476	0.0457054	0.298193	0.280363	-0.531964	0.0412397	0.0770726	0.784845	0.286413	0.300703	0.496044	0.0600266	0.534141	0.0402624	0.00307529	0.991321	-0.326746	0.234568	-0.505671	0.0544778	0.349183	0.202071	-0.237544	0.393941
Psma3	O70435	Module 13	-0.00817449	0.976934	-0.0567073	0.840907	-0.208947	0.454852	-0.0723471	0.797777	-0.0566279	0.841128	-0.256163	0.356762	0.270312	0.329862	0.154635	0.582135	0.333909	0.22386	0.155857	0.579119	-0.138151	0.623423	-0.388176	0.152784	-0.277266	0.317078	-0.00955718	0.973033	-0.302927	0.272425
Stx7	O70439	Module 05	-0.593304	0.0197301	-0.664949	0.00683479	-0.223289	0.423741	0.308995	0.262452	-0.556583	0.0311664	0.311117	0.259018	0.0465207	0.869234	-0.0755508	0.789004	-0.110086	0.69612	-0.320651	0.243925	0.213071	0.445793	0.683412	0.00497291	0.271491	0.327674	0.0329938	0.907075	0.140532	0.617391
Gnaz	O70443	Module 06	-0.231682	0.406059	-0.117172	0.677504	-0.0955187	0.734893	0.428671	0.110868	-0.366826	0.178654	0.592071	0.0200521	0.0245966	0.930663	-0.451581	0.0910787	-0.496302	0.0598726	-0.856235	4.6222e-05	0.464179	0.08133	0.481958	0.0688712	0.888127	9.80834e-06	0.1753	0.532034	0.907004	3.09215e-06
Snx3	O70492	Module 09	0.807741	0.000270162	0.776023	0.000671305	0.644757	0.00945761	-0.55322	0.0324197	0.844629	7.43438e-05	-0.339451	0.21579	-0.382623	0.159256	0.228959	0.411753	0.182701	0.514574	0.280126	0.311903	0.0439934	0.876287	-0.371181	0.173159	-0.255968	0.35714	0.0273529	0.922914	-0.00812595	0.977071
Snx12	O70493	Module 13	0.566021	0.0278427	0.58758	0.021259	0.67927	0.00535065	-0.795468	0.000391314	0.2525	0.363918	-0.824937	0.000153569	-0.260163	0.349036	0.746329	0.00139459	0.926833	6.83119e-07	0.757164	0.00108056	0.386368	0.154871	-0.155039	0.581137	-0.714685	0.0027522	0.546246	0.03514	-0.333858	0.223936
Cask	O70589	Module 03	-0.144668	0.606965	-0.053957	0.848539	-0.265037	0.339752	0.430585	0.10911	0.0621898	0.825734	0.632496	0.0113974	0.241064	0.386759	-0.622733	0.0131525	-0.539721	0.0378366	-0.535365	0.0397205	-0.0592332	0.83391	-0.0382436	0.892363	0.592546	0.0199277	-0.155544	0.579892	0.453474	0.0895637
Pfdn2	O70591	Module 13	0.502896	0.0560371	0.539731	0.0378323	0.290274	0.293944	-0.437406	0.103001	0.202655	0.468846	-0.770546	0.00077428	0.210083	0.452346	0.572342	0.0257715	0.885167	1.15374e-05	0.709607	0.00304481	0.0936218	0.739988	-0.450341	0.0920805	-0.698693	0.00375787	0.487407	0.0653453	-0.329277	0.230749
Wdr1	O88342	Module 01	-0.474937	0.0736141	-0.53469	0.0400188	-0.762475	0.000949058	0.755669	0.00112012	-0.365461	0.180399	0.458997	0.0852452	0.895871	6.27272e-06	-0.525625	0.0441853	-0.365595	0.180226	-0.400522	0.139031	-0.498496	0.0585762	-0.210171	0.452154	0.304857	0.269229	-0.0316562	0.910828	-0.0149391	0.957858
Slc4a4	O88343	Module 04	-0.272332	0.326118	-0.305718	0.26781	-0.0228701	0.935521	0.333695	0.224176	-0.137437	0.625236	0.438103	0.102391	-0.281287	0.309817	-0.173888	0.535397	-0.580617	0.0232392	-0.644169	0.00954438	0.142985	0.6112	0.512028	0.0510256	0.57874	0.023796	-0.229622	0.410362	0.458304	0.0857788
Vti1b	O88384	Module 04	-0.229147	0.411359	-0.23005	0.409466	-0.236182	0.396739	0.262297	0.344953	-0.0383575	0.892044	0.483035	0.068164	-0.251476	0.365932	-0.389825	0.150896	-0.623793	0.0129523	-0.480578	0.0697857	-0.0739722	0.793324	0.151559	0.589753	0.50779	0.0533087	-0.448623	0.0934819	0.32293	0.2404
Klc1	O88447	Module 13	0.180163	0.520533	0.224994	0.420117	0.502748	0.056121	-0.613026	0.0150982	-0.14668	0.60192	-0.564817	0.0282509	-0.194774	0.486667	0.499824	0.0578009	0.791633	0.000437167	0.622061	0.0132806	0.432008	0.107815	0.17497	0.532819	-0.559626	0.0300637	0.55181	0.0329568	-0.283883	0.305183
Klc2	O88448	Module 07	0.131066	0.641504	0.270917	0.328737	0.0685637	0.808165	-0.218297	0.434444	-0.259364	0.350573	-0.553744	0.032222	0.527068	0.0435014	0.293972	0.287554	0.702416	0.00350111	0.475583	0.0731686	0.143173	0.610726	-0.302689	0.272821	-0.444529	0.0968808	0.725232	0.00221623	-0.18539	0.508295
Capns1	O88456	Module 12	0.0710986	0.801201	-0.0385877	0.891399	0.233616	0.40204	-0.3646	0.181505	0.173956	0.535235	-0.407156	0.131999	-0.5034	0.0557517	0.431025	0.108708	0.0261316	0.926347	0.495103	0.0605904	-0.322698	0.240758	0.149059	0.595974	-0.558687	0.0304005	-0.399121	0.140549	-0.532368	0.0410569
Dync1i1	O88485	Module 08	0.0416987	0.882697	0.133437	0.635433	0.425937	0.113414	-0.227929	0.413917	-0.421706	0.117433	-0.0543903	0.847336	-0.367031	0.178392	0.294052	0.287417	0.205417	0.462676	-0.294476	0.28669	0.897321	5.74703e-06	0.705528	0.00329737	0.3701	0.174512	0.57543	0.0248031	0.672426	0.00602422
Dync1i2	O88487	Module 12	0.255874	0.357322	0.366494	0.179076	0.145492	0.604898	-0.154774	0.581792	0.168861	0.547436	-0.378027	0.164748	0.349702	0.201356	0.145741	0.604273	0.380524	0.161748	0.219543	0.431759	0.0547632	0.846301	-0.349086	0.202205	-0.230993	0.407495	0.434489	0.105584	-2.92073e-06	0.999992
Cntfr	O88507	Module 11	0.334326	0.223247	0.130297	0.643479	0.451174	0.0914064	-0.397101	0.142754	0.491812	0.0625919	0.0293322	0.917353	-0.741134	0.00156926	0.149538	0.59478	-0.281578	0.309295	0.00129953	0.996333	0.0162349	0.954206	0.343176	0.210471	-0.0214709	0.939459	-0.416648	0.122364	0.000498729	0.998593
Cops3	O88543	Module 08	-0.0882876	0.754369	0.0824873	0.770092	0.409494	0.129579	-0.497137	0.0593767	-0.557152	0.0309576	-0.516674	0.0486064	-0.222194	0.426076	0.558053	0.0306298	0.648778	0.00888115	0.389834	0.150886	0.663028	0.00705636	0.548519	0.0342353	-0.317364	0.249066	0.635665	0.0108688	0.037037	0.895741
Cops4	O88544	Module 08	0.31088	0.259401	0.466995	0.0792573	0.76879	0.000809878	-0.728263	0.00207881	-0.210036	0.45245	-0.672867	0.00597889	-0.463564	0.0817881	0.725082	0.00222322	0.733876	0.00184242	0.456662	0.0870524	0.810658	0.000246449	0.498335	0.0586705	-0.35099	0.199586	0.726587	0.00215393	0.1583	0.57311
Cops6	O88545	Module 07	0.482947	0.0682214	0.581509	0.022978	0.577882	0.0240541	-0.477584	0.0717993	-0.0776672	0.783222	-0.537937	0.0385998	-0.123284	0.661581	0.551191	0.0331943	0.466153	0.0798732	0.135123	0.631128	0.587528	0.0212735	0.232442	0.404476	-0.10328	0.714155	0.690922	0.00434204	0.369769	0.174928
Cacng2	O88602	Module 04	-0.601861	0.0176033	-0.614092	0.0148743	-0.368107	0.177026	0.661275	0.00726335	-0.708939	0.00308506	0.666537	0.00665584	0.320909	0.243524	-0.457665	0.0862726	-0.4745	0.0739171	-0.901143	4.53391e-06	0.281259	0.309867	0.643475	0.00964736	0.883229	1.2801e-05	0.214128	0.443485	0.695504	0.00398952
Pak1	O88643	Module 04	-0.33434	0.223226	-0.268795	0.332689	-0.227485	0.414853	0.512459	0.0507973	-0.428256	0.111252	0.647617	0.00904476	0.0783647	0.781319	-0.419004	0.12005	-0.553262	0.032404	-0.813357	0.000226058	0.358547	0.18941	0.555197	0.0316783	0.877649	1.70985e-05	0.0886964	0.753264	0.815986	0.000207543
Lamtor3	O88653	Module 05	0.247148	0.374514	0.254673	0.359662	0.492274	0.0623081	-0.320683	0.243875	0.104485	0.710951	-0.221424	0.427723	-0.418774	0.120274	0.414234	0.124767	-0.0556192	0.843925	0.0282196	0.920478	0.173534	0.536241	0.433479	0.106488	-0.0970509	0.730785	0.0329196	0.907283	0.153541	0.584841
Psmc3	O88685	Module 13	0.412474	0.126539	0.503141	0.0558981	0.56988	0.0265636	-0.599409	0.0181937	0.023731	0.933099	-0.786048	0.000511686	-0.0461635	0.870231	0.714526	0.00276103	0.84137	8.43812e-05	0.616185	0.0144421	0.374053	0.169596	-0.0687173	0.807743	-0.61569	0.0145435	0.674408	0.00582267	-0.218887	0.433172
Clpp	O88696	Module 12	0.208387	0.456089	0.185687	0.507604	0.277705	0.31628	-0.562532	0.0290384	0.198372	0.478492	-0.769413	0.0007971	-0.146526	0.602307	0.640016	0.0101744	0.689385	0.00446562	0.956312	2.57081e-08	-0.210244	0.451993	-0.28333	0.306165	-0.968717	3.02133e-09	0.0441658	0.875805	-0.84765	6.59405e-05
Hcn2	O88703	Module 11	0.444784	0.0966671	0.519994	0.0469301	0.816278	0.000205562	-0.731926	0.00192196	0.160232	0.568376	-0.661614	0.00722296	-0.486232	0.0660942	0.642459	0.00979997	0.507583	0.0534218	0.553634	0.0322634	0.392138	0.148276	0.298225	0.280309	-0.494175	0.0611499	0.436556	0.103749	-0.076649	0.786002
Ctbp1	O88712	Module 04	-0.0564676	0.841572	-0.108299	0.700842	-0.227674	0.414453	0.472414	0.0753745	-0.0060748	0.982858	0.740347	0.0015972	0.0720917	0.798477	-0.619049	0.0138667	-0.674913	0.00577219	-0.890487	8.58928e-06	0.11901	0.672703	0.170408	0.543719	0.888282	9.7242e-06	-0.175125	0.53245	0.747281	0.00136437
Bsn	O88737	Module 04	-0.138703	0.622022	-0.184268	0.510911	-0.273605	0.323771	0.564357	0.0284081	-0.000409376	0.998845	0.858472	4.19795e-05	0.0652227	0.817364	-0.708251	0.00312701	-0.72981	0.00201133	-0.914595	1.8115e-06	0.111923	0.691277	0.171231	0.541747	0.954425	3.36851e-08	-0.18285	0.514225	0.739065	0.00164357
Gdap1	O88741	Module 12	-0.00907117	0.974404	0.132215	0.63856	0.22561	0.418812	-0.494353	0.0610424	-0.118388	0.674324	-0.641653	0.00992228	-0.070555	0.802694	0.488368	0.0647373	0.728865	0.00205236	0.836607	0.000101042	0.101074	0.720031	-0.0893906	0.751389	-0.752805	0.00119916	0.289565	0.295179	-0.571737	0.0259644
Tom1	O88746	Module 14	-0.193661	0.489208	-0.0867119	0.758632	0.0516394	0.85498	-0.206805	0.459592	-0.321113	0.243209	-0.660534	0.00735224	0.254703	0.359604	0.554831	0.0318146	0.622972	0.0131071	0.637422	0.010584	-0.0631373	0.823117	-0.00668667	0.981131	-0.713961	0.00279251	0.359375	0.188315	-0.547183	0.034765
Idh1	O88844	Module 14	-0.239763	0.389406	-0.33945	0.215793	0.0619779	0.826319	-0.25797	0.353259	-0.421849	0.117296	-0.44918	0.0930259	-0.144081	0.608443	0.609917	0.0157663	0.434633	0.105455	0.339899	0.215147	0.104365	0.71127	0.415125	0.123876	-0.472877	0.0750493	0.0578606	0.837711	-0.406902	0.132264
Mpp3	O88910	Module 03	-0.551877	0.0329308	-0.729976	0.00200421	-0.648559	0.00891183	0.744948	0.00143942	-0.288408	0.2972	0.897964	5.52602e-06	0.491061	0.0630548	-0.786335	0.000507626	-0.592278	0.0199977	-0.765255	0.000885572	-0.212646	0.446721	0.108934	0.699163	0.72513	0.00222097	-0.21309	0.445751	0.170432	0.543662
Syn1	O88935	Module 06	-0.158576	0.572433	-0.0753408	0.789579	-0.103738	0.712937	0.409973	0.129087	-0.247211	0.374388	0.630856	0.0116788	-0.0061662	0.9826	-0.496316	0.0598647	-0.599784	0.0181026	-0.870798	2.3949e-05	0.380492	0.161787	0.425737	0.113602	0.920004	1.19981e-06	0.0799625	0.776963	0.921123	1.09786e-06
Lin7b	O88951	Module 06	0.237343	0.394355	0.394135	0.146037	0.427573	0.111886	-0.217643	0.435855	-0.285946	0.301528	0.00317813	0.991031	-0.343817	0.209565	0.159872	0.569257	0.0443601	0.875263	-0.35577	0.193109	0.838066	9.56735e-05	0.527223	0.0434283	0.47774	0.0716934	0.499702	0.0578717	0.832058	0.000119393
Lin7c	O88952	Module 04	0.0576452	0.838308	-0.229983	0.409607	-0.355783	0.193092	0.203646	0.466629	0.531303	0.0415398	0.174529	0.533869	0.121112	0.667225	-0.276168	0.319077	-0.306918	0.265841	0.171615	0.540826	-0.839575	9.0373e-05	-0.662729	0.00709125	-0.311906	0.257747	-0.683543	0.00496128	-0.768842	0.000808813
Olfm1	O88998	Module 04	-0.492805	0.061983	-0.432121	0.107713	-0.544763	0.0357399	0.764538	0.00090162	-0.430834	0.108882	0.781618	0.000577895	0.496338	0.0598514	-0.749718	0.00128936	-0.665313	0.00679348	-0.872686	2.18677e-05	0.0115683	0.967361	0.227872	0.414038	0.871176	2.35195e-05	0.0223169	0.937078	0.66518	0.00680858
Itm2b	O89051	Module 03	-0.541475	0.037097	-0.591814	0.0201198	-0.613787	0.0149382	0.687078	0.00465648	-0.312269	0.257165	0.847283	6.69168e-05	0.37719	0.165762	-0.762118	0.000957475	-0.624135	0.0128884	-0.583691	0.0223485	-0.226834	0.416224	0.0470716	0.867699	0.648896	0.00886468	-0.237091	0.394872	0.15308	0.58598
Coro1a	O89053	Module 04	-0.519161	0.0473467	-0.529666	0.0422901	-0.420702	0.1184	0.587042	0.0214073	-0.446586	0.0951626	0.745161	0.00143242	-0.0366508	0.896823	-0.491318	0.0628964	-0.707191	0.00319247	-0.818003	0.000194196	0.132803	0.637055	0.528096	0.0430191	0.83004	0.000128372	-0.281485	0.309462	0.596826	0.0188322
Pde4a	O89084	Module 01	-0.279002	0.313931	-0.270464	0.329579	-0.586555	0.0215422	0.578476	0.0238753	-0.376579	0.166504	-0.0768244	0.785523	0.87464	1.98734e-05	-0.161138	0.566161	0.336653	0.219842	0.128176	0.648934	-0.548925	0.0340755	-0.487998	0.064971	-0.215617	0.440245	0.548893	0.0340884	-0.38729	0.153804
Lancl1	O89112	Module 10	0.853921	5.09791e-05	0.835283	0.000106127	0.668997	0.00638595	-0.567724	0.0272725	0.747223	0.00136618	-0.315781	0.251566	-0.517437	0.0482175	0.287945	0.29801	0.145907	0.603858	0.232468	0.404422	0.202421	0.46937	-0.223819	0.422614	-0.132029	0.639035	0.0419492	0.881997	0.151338	0.590303
Hprt1	P00493	Module 13	0.451843	0.0908674	0.471506	0.0760153	0.635998	0.0108144	-0.77915	0.000617696	0.0215217	0.939316	-0.724514	0.0022498	-0.379757	0.162666	0.768949	0.000806616	0.847877	6.53416e-05	0.587915	0.0211673	0.600265	0.0179859	0.172313	0.539156	-0.511189	0.051472	0.517854	0.0480056	-0.105898	0.707201
Thy1	P01831	Module 06	0.144152	0.608264	0.269868	0.330688	0.282275	0.308048	0.0134255	0.962125	-0.171927	0.540079	0.274381	0.322345	-0.333607	0.224306	-0.0977817	0.728828	-0.259595	0.350128	-0.563873	0.0285741	0.68695	0.00466722	0.511407	0.0513555	0.691757	0.004276	0.276356	0.318734	0.917499	1.45704e-06
Araf	P04627	Module 11	0.85594	4.68077e-05	0.756347	0.00110203	0.721345	0.00240303	-0.824719	0.00015473	0.689842	0.00442861	-0.554699	0.031864	-0.296561	0.28313	0.539614	0.0378817	0.5064	0.0540734	0.543486	0.0362626	0.0695186	0.80554	-0.271395	0.327852	-0.525435	0.0442757	0.207773	0.457447	-0.269196	0.33194
Aldoa	P05064	Module 06	0.0153048	0.956827	-0.0510301	0.856675	0.102709	0.715675	0.0959795	0.733657	-0.438121	0.102375	0.154265	0.583048	-0.0275281	0.922422	0.0503052	0.858691	-0.0221333	0.937594	-0.438646	0.101917	0.54689	0.0348818	0.578539	0.0238564	0.459718	0.0846924	0.396658	0.143242	0.590264	0.0205312
Prkaca	P05132	Module 14	0.285922	0.301569	0.377884	0.164921	0.272513	0.325783	-0.194928	0.486315	0.404975	0.134284	-0.350926	0.199674	-0.281736	0.309013	0.46659	0.0795534	0.182025	0.516157	0.297851	0.280942	0.0630196	0.823442	-0.0961272	0.733261	-0.258189	0.352836	-0.119951	0.670249	-0.0860204	0.760505
Got1	P05201	Module 01	-0.451315	0.0912929	-0.532403	0.0410412	-0.64595	0.00928362	0.707605	0.00316676	-0.353146	0.196649	0.458589	0.0855594	0.647335	0.0090848	-0.412335	0.12668	-0.51575	0.0490808	-0.462762	0.082388	-0.445743	0.0958646	0.0237467	0.933054	0.369782	0.174912	-0.126791	0.652506	0.0850673	0.763088
Src	P05480	Module 02	-0.445915	0.095721	-0.456307	0.0873295	-0.653123	0.00828963	0.898404	5.37876e-06	-0.219212	0.432471	0.78035	0.000598074	0.47872	0.0710308	-0.70313	0.00345349	-0.756605	0.00109521	-0.810777	0.000245515	-0.252083	0.364738	0.0253906	0.928431	0.777436	0.000646638	-0.258397	0.352435	0.462255	0.0827685
Ldha	P06151	Module 03	-0.65116	0.00855297	-0.761718	0.000966961	-0.530395	0.0419548	0.588462	0.0210178	-0.455719	0.0877899	0.604239	0.0170448	0.0654299	0.816793	-0.315029	0.252757	-0.593471	0.0196869	-0.522038	0.0459196	-0.172502	0.538704	0.501769	0.0566793	0.477776	0.0716692	-0.409768	0.129298	0.131008	0.641655
Gpi	P06745	Module 04	-0.521317	0.0462742	-0.640667	0.0100735	-0.532264	0.0411038	0.612912	0.0151224	-0.214619	0.442416	0.394675	0.145436	0.377021	0.165966	-0.295859	0.284326	-0.476134	0.0727896	-0.408521	0.130583	-0.491357	0.0628722	0.0516867	0.854848	0.220652	0.429377	-0.323746	0.239145	-0.125546	0.655723
Gap43	P06837	Module 04	-0.642708	0.00976245	-0.695816	0.00396635	-0.329756	0.230031	0.206096	0.461166	-0.633399	0.0112448	0.033416	0.90589	0.0684262	0.808544	0.0988197	0.726051	-0.0137413	0.961234	0.0394059	0.88911	-0.0844272	0.764824	0.517286	0.0482943	-0.105315	0.708748	-0.114244	0.685176	-0.259986	0.349376
Alb	P07724	Module 13	0.0650752	0.817771	0.00311147	0.991219	-0.0454411	0.872246	-0.168565	0.548149	-0.169097	0.546869	-0.306133	0.267128	0.301052	0.275553	0.196472	0.482799	0.41109	0.127945	0.303337	0.271745	-0.0582407	0.836658	-0.246537	0.375733	-0.320751	0.24377	0.345415	0.207315	-0.290711	0.293184
Hsp90aa1	P07901	Module 13	0.00898246	0.974655	0.0830613	0.768532	0.350185	0.200691	-0.434781	0.105323	-0.251972	0.364956	-0.443616	0.0976509	-0.164915	0.556969	0.487527	0.0652689	0.647748	0.0090261	0.442473	0.0986211	0.511891	0.0510982	0.377646	0.165209	-0.348871	0.202502	0.476574	0.0724879	-0.0875068	0.756481
Pdia4	P08003	Module 04	-0.12366	0.660607	-0.236699	0.395677	-0.117689	0.67615	0.0499845	0.859584	0.193169	0.490334	0.125128	0.656804	0.0775678	0.783493	-0.247337	0.374137	-0.264342	0.341068	-0.124839	0.657552	-0.386644	0.154551	-0.101222	0.719636	-0.100847	0.720638	-0.362459	0.184276	-0.260529	0.348334
Hsp90b1	P08113	Module 03	0.0688488	0.807382	-0.00571745	0.983866	-0.36683	0.178649	0.312289	0.257133	0.423209	0.115994	0.394039	0.146144	0.39251	0.147856	-0.677572	0.00551195	-0.397742	0.142052	-0.205092	0.463402	-0.564613	0.0283204	-0.637088	0.0106377	0.161069	0.566331	-0.379737	0.16269	-0.0852699	0.762539
Sod1	P08228	Module 01	-0.307651	0.264642	-0.330358	0.229129	-0.559372	0.0301544	0.426005	0.11335	-0.180685	0.519304	-0.0406394	0.885659	0.828673	0.00013476	-0.133851	0.634375	0.0160482	0.954732	0.128313	0.648582	-0.599788	0.0181016	-0.395198	0.144855	-0.24187	0.385125	0.00970866	0.972606	-0.416015	0.122991
Mdh2	P08249	Module 12	0.342344	0.211653	0.431119	0.108623	0.403762	0.135566	-0.714821	0.0027447	0.127431	0.650856	-0.81624	0.000205823	-0.341916	0.212262	0.693348	0.0041524	0.714074	0.00278617	0.885545	1.13034e-05	0.112982	0.688492	-0.207521	0.458005	-0.802539	0.000317065	0.151214	0.590611	-0.523412	0.0452496
Camk4	P08414	Module 04	-0.767131	0.000844723	-0.869923	2.49689e-05	-0.901419	4.45545e-06	0.922333	9.95893e-07	-0.334991	0.222271	0.925601	7.59195e-07	0.878276	1.65627e-05	-0.759549	0.00101979	-0.818585	0.000190482	-0.668749	0.00641281	-0.610867	0.0155598	-0.139059	0.62112	0.57553	0.0247723	-0.530743	0.0417953	-0.210172	0.45215
Nefl	P08551	Module 07	0.177648	0.526467	0.298262	0.280245	0.49542	0.0604	-0.317803	0.248375	-0.386905	0.15425	-0.225962	0.418067	-0.193822	0.48884	0.245525	0.377759	0.335317	0.221793	-0.202894	0.468312	0.772917	0.000728236	0.633949	0.0111527	0.315285	0.252352	0.792481	0.000426665	0.786225	0.000509189
Nefm	P08553	Module 05	-0.0700314	0.804132	-0.00525374	0.985174	0.302017	0.273942	-0.0895998	0.750824	-0.379625	0.162825	0.170585	0.543293	-0.482517	0.0685037	0.144282	0.607937	-0.24491	0.378994	-0.448874	0.0932761	0.624858	0.0127537	0.851797	5.56931e-05	0.564539	0.0283457	0.207494	0.458064	0.74871	0.00131995
P4hb	P09103	Module 04	0.141462	0.615042	0.0983589	0.727284	-0.077116	0.784727	-0.0207692	0.941434	0.255768	0.35753	0.020263	0.942859	0.0643039	0.819898	-0.169855	0.545047	-0.0821014	0.771141	-0.0664555	0.813967	-0.263439	0.34278	-0.420994	0.118118	-0.055991	0.842894	-0.245379	0.378052	-0.129683	0.645057
Cck	P09240	Module 04	-0.347845	0.203923	-0.379956	0.162428	-0.237858	0.393297	0.553101	0.0324648	-0.292869	0.289451	0.590304	0.0205205	-0.102114	0.717259	-0.204475	0.464777	-0.571921	0.0259056	-0.699371	0.00371003	0.439158	0.101471	0.591946	0.0200849	0.733631	0.00185227	-0.139844	0.619133	0.761647	0.000968667
Pgk1	P09411	Module 01	-0.677243	0.00554365	-0.788836	0.000473292	-0.637527	0.0105673	0.546104	0.0351972	-0.538917	0.038179	0.219696	0.43143	0.452334	0.0904732	-0.0842934	0.765187	-0.234961	0.399257	-0.122185	0.664436	-0.447884	0.0940886	0.2065	0.460269	-0.00621819	0.982453	-0.236899	0.395265	-0.329743	0.23005
Fth1	P09528	Module 14	-0.24031	0.388292	-0.10252	0.716179	-0.0981618	0.727811	0.175655	0.531192	-0.451924	0.0908022	-0.424665	0.114612	0.334377	0.223172	0.493547	0.0615305	0.15853	0.572546	0.277644	0.31639	-0.0953016	0.735476	0.207454	0.458152	-0.375906	0.167324	0.220477	0.429753	-0.135928	0.629076
Chmp6	P0C0A3	Module 02	-0.801043	0.000331726	-0.700098	0.00365925	-0.704906	0.00333733	0.865937	3.00771e-05	-0.747149	0.00136851	0.604516	0.0169806	0.517152	0.0483625	-0.474112	0.0741869	-0.484449	0.0672428	-0.619294	0.0138182	-0.0225395	0.936451	0.332858	0.225413	0.590252	0.0205345	0.0322478	0.909168	0.38216	0.159803
Lrrc4b	P0C192	Module 04	-0.659678	0.00745612	-0.578753	0.0237923	-0.336936	0.21943	0.608086	0.0161701	-0.673375	0.00592707	0.725373	0.00220969	0.147223	0.600562	-0.565892	0.0278861	-0.616917	0.0142933	-0.908554	2.78274e-06	0.278341	0.315127	0.648942	0.0088583	0.915274	1.7227e-06	0.0687153	0.807749	0.72029	0.00245585
Wipf3	P0C7L0	Module 04	-0.105863	0.707293	-0.12596	0.654653	-0.280548	0.311144	0.493999	0.0612563	-0.0627678	0.824137	0.770157	0.000782052	0.0588745	0.834903	-0.793595	0.00041319	-0.662749	0.00708899	-0.698482	0.00377282	0.0638502	0.821149	0.00473067	0.98665	0.740515	0.0015912	-0.158904	0.571627	0.662598	0.00710667
Anxa1	P10107	Module 04	-0.127261	0.651294	-0.289078	0.296028	-0.0860727	0.760363	-0.200118	0.474548	-0.193991	0.488453	-0.423133	0.116066	0.104013	0.712205	0.324981	0.237254	0.409797	0.129268	0.393424	0.146831	-0.168309	0.548765	-0.0152648	0.95694	-0.51474	0.0496028	0.0245791	0.930713	-0.512936	0.0505462
Eif4a2	P10630	Module 11	0.210289	0.451893	0.10184	0.71799	0.155347	0.580376	-0.0739624	0.793351	0.630562	0.0117297	0.204193	0.465407	-0.538269	0.038457	0.0025702	0.992747	-0.262638	0.344303	0.00242501	0.993157	-0.161141	0.566155	-0.175543	0.531458	0.0403955	0.886341	-0.529347	0.0424372	-0.177677	0.526397
Mapt	P10637	Module 04	-0.18571	0.507552	-0.279261	0.313462	0.0502827	0.858754	0.0760998	0.787503	0.00756789	0.978645	0.41269	0.126321	-0.550522	0.0334528	-0.132661	0.637416	-0.419537	0.11953	-0.321514	0.242586	0.145884	0.603915	0.518452	0.0477035	0.371846	0.17233	-0.393199	0.147084	0.218506	0.433993
Txn	P10639	Module 14	0.490459	0.0634284	0.478614	0.0711019	0.625386	0.0126561	-0.678403	0.00543255	0.16769	0.550259	-0.613213	0.0150589	-0.465613	0.08027	0.732257	0.00190824	0.408125	0.130993	0.452698	0.0901825	0.29396	0.287574	0.203523	0.466902	-0.429214	0.110368	0.254011	0.360957	-0.0872043	0.757299
Fabp3	P11404	Module 05	-0.0831705	0.768236	-0.0530684	0.851007	0.306542	0.266457	-0.191187	0.494883	-0.444526	0.0968839	-0.166705	0.552638	-0.323087	0.240159	0.445813	0.0958058	0.21912	0.432669	-0.0176681	0.950168	0.62589	0.0125636	0.786173	0.000509924	0.0961662	0.733156	0.381355	0.160758	0.327892	0.232834
Hsp90ab1	P11499	Module 13	0.587801	0.0211985	0.545124	0.0355932	0.663074	0.00705096	-0.752226	0.00121569	0.404725	0.134547	-0.626033	0.0125373	-0.40249	0.13692	0.578782	0.0237836	0.780288	0.000599075	0.682818	0.00502576	0.351818	0.198455	-0.11937	0.671762	-0.604303	0.01703	0.315081	0.252675	-0.309135	0.262225
L1cam	P11627	Module 02	-0.724777	0.00223748	-0.688595	0.00453032	-0.75739	0.00107467	0.780066	0.000602673	-0.290836	0.292968	0.470094	0.07702	0.524211	0.0448632	-0.399744	0.139872	-0.319739	0.245346	-0.23377	0.401721	-0.448293	0.0937527	-0.146308	0.602852	0.195516	0.484975	-0.317547	0.248778	-0.225587	0.41886
Camk2a	P11798	Module 04	-0.345201	0.207615	-0.298868	0.279223	-0.310318	0.260308	0.570051	0.0265079	-0.363104	0.183438	0.787533	0.000490932	0.110962	0.693811	-0.633667	0.0111998	-0.690062	0.00441088	-0.939884	1.96695e-07	0.258961	0.351348	0.421516	0.117616	0.974079	9.01653e-10	-0.0198268	0.944088	0.836034	0.000103215
Itpr1	P11881	Module 03	-0.21869	0.433595	-0.343635	0.209822	-0.400931	0.138591	0.6189	0.0138961	0.126367	0.653603	0.862055	3.5858e-05	0.0280003	0.921095	-0.716468	0.00265499	-0.864336	3.23598e-05	-0.830434	0.000126577	-0.261174	0.347099	0.0445358	0.874773	0.770732	0.000770589	-0.58881	0.0209231	0.40985	0.129213
Tcp1	P11983	Module 13	0.203134	0.467775	0.197855	0.479662	0.478104	0.0714471	-0.599116	0.0182653	-0.0854631	0.762015	-0.621053	0.0134745	-0.264857	0.340091	0.61825	0.0140254	0.824355	0.000156685	0.535538	0.0396445	0.464514	0.0810817	0.160098	0.568703	-0.539662	0.0378616	0.434989	0.105138	-0.263857	0.341987
App	P12023	Module 04	-0.346013	0.206477	-0.284816	0.303525	-0.296261	0.283641	0.531433	0.0414803	-0.391998	0.148434	0.62492	0.0127423	0.263947	0.341816	-0.610987	0.0155338	-0.515143	0.0493941	-0.80312	0.000311525	0.216136	0.439118	0.313004	0.255986	0.81037	0.000248708	0.141545	0.614832	0.723884	0.00227963
Prkar2a	P12367	Module 11	0.315959	0.251284	0.290896	0.292864	0.60673	0.0164744	-0.650191	0.00868531	-0.142323	0.612868	-0.641255	0.00998313	-0.306836	0.265975	0.725283	0.00221386	0.807819	0.0002695	0.487566	0.0652443	0.559849	0.0299841	0.298841	0.279268	-0.493694	0.0614415	0.558112	0.0306085	-0.148441	0.597517
Pfkl	P12382	Module 06	0.0288818	0.918618	0.0666627	0.813397	0.271134	0.328335	-0.00185116	0.994776	-0.323136	0.240083	0.242314	0.384227	-0.363905	0.182402	0.134493	0.632735	-0.0971962	0.730396	-0.589856	0.0206407	0.747139	0.00136884	0.675793	0.00568496	0.696148	0.00394178	0.320865	0.243592	0.849659	6.07974e-05
Calb1	P12658	Module 12	0.568756	0.0269314	0.487271	0.0654318	0.35648	0.19216	-0.52503	0.0444695	0.552351	0.0327497	-0.669337	0.00634934	-0.18651	0.50569	0.559256	0.0301959	0.563676	0.0286421	0.712338	0.00288455	-0.183464	0.51279	-0.534963	0.039898	-0.740289	0.00159929	-0.0405536	0.885899	-0.586158	0.0216527
Cox5a	P12787	Module 12	0.189172	0.499526	0.37329	0.170538	0.368023	0.177132	-0.628018	0.0121783	0.0235574	0.933587	-0.67209	0.00605902	-0.205272	0.462999	0.539007	0.0381407	0.659764	0.00744561	0.769872	0.000787789	0.205148	0.463277	-0.0801796	0.776371	-0.656639	0.00783385	0.270032	0.330382	-0.362039	0.184822
Pdcd6	P12815	Module 04	0.225071	0.419955	0.077479	0.783736	-0.0732368	0.795338	0.056111	0.842561	0.102666	0.715788	0.0792773	0.77883	0.172462	0.538798	-0.172318	0.539144	-0.322592	0.240921	-0.295433	0.285052	-0.288807	0.296501	-0.157937	0.574001	0.152095	0.588423	-0.106204	0.706389	0.144706	0.60687
Prkar1b	P12849	Module 04	0.0132641	0.96258	0.089881	0.750065	-0.0577298	0.838073	-0.123459	0.661129	0.0490212	0.862266	-0.45881	0.0853893	0.379642	0.162804	0.280666	0.310931	0.566588	0.0276517	0.534852	0.0399468	-0.166147	0.553987	-0.330073	0.229557	-0.510193	0.0520052	0.231985	0.405428	-0.44693	0.0948769
Cntn1	P12960	Module 04	-0.511696	0.0512019	-0.645785	0.00930756	-0.411572	0.127454	0.501452	0.0568612	-0.0505622	0.857976	0.753327	0.00118442	-0.13061	0.642676	-0.548253	0.0343402	-0.640615	0.0100815	-0.520336	0.0467598	-0.21533	0.440869	0.279488	0.313053	0.499453	0.0580165	-0.599606	0.0181457	0.071077	0.801261
Ncam1	P13595	Module 01	-0.255549	0.357955	-0.23218	0.405021	-0.398788	0.14091	0.174893	0.533002	-0.137941	0.623956	-0.196649	0.482399	0.711612	0.00292645	-0.0271695	0.923429	0.406011	0.133195	0.425172	0.114133	-0.416281	0.122727	-0.523624	0.0451465	-0.478306	0.0713103	0.165864	0.554672	-0.61772	0.0141314
Gpd1	P13707	Module 04	-0.299375	0.278368	-0.592099	0.0200447	-0.457381	0.0864931	0.552954	0.0325205	0.100499	0.721566	0.617497	0.0141763	-0.0377753	0.893674	-0.411067	0.127968	-0.709671	0.003041	-0.414755	0.124246	-0.487652	0.0651898	0.0381412	0.892649	0.35112	0.199408	-0.674652	0.0057982	-0.188552	0.50096
Atp1b1	P14094	Module 13	0.449198	0.0930108	0.652773	0.00833613	0.564342	0.0284132	-0.652356	0.00839173	0.0336718	0.905173	-0.654269	0.00813886	-0.139544	0.619891	0.501451	0.056862	0.794324	0.00040456	0.576104	0.0245956	0.558987	0.0302925	-0.122988	0.662351	-0.428959	0.110603	0.684887	0.00484362	0.00911014	0.974294
Mdh1	P14152	Module 14	0.568385	0.0270538	0.590381	0.0204999	0.756909	0.00108721	-0.800564	0.000336539	0.0226305	0.936195	-0.752316	0.00121309	-0.538665	0.0382869	0.856544	4.56172e-05	0.765234	0.000886047	0.54326	0.0363554	0.67812	0.0054595	0.280469	0.311286	-0.445866	0.0957615	0.53015	0.0420672	0.0248781	0.929872
Psmd3	P14685	Module 07	0.401643	0.137825	0.415126	0.123875	0.43256	0.107316	-0.505083	0.0548056	-0.130143	0.643876	-0.597472	0.0186708	0.18507	0.509041	0.423785	0.115446	0.817466	0.000197675	0.480658	0.0697325	0.394109	0.146066	-0.0909979	0.747053	-0.447056	0.0947727	0.818501	0.000191011	-0.102769	0.715515
Anxa6	P14824	Module 14	-0.0745329	0.791789	-0.180501	0.519738	0.180525	0.519681	-0.212984	0.445981	-0.151226	0.59058	-0.0086219	0.975672	-0.670666	0.00620785	0.30499	0.269009	-0.129192	0.64632	-0.0929976	0.741667	0.275803	0.319743	0.618565	0.0139625	0.0854898	0.761943	-0.313289	0.255531	0.119284	0.671985
Map1b	P14873	Module 01	-0.102165	0.717123	0.13127	0.640983	-0.0549043	0.845909	0.0173353	0.951106	-0.239597	0.389744	-0.286701	0.300196	0.563482	0.028709	-0.00618775	0.982539	0.414704	0.124297	0.289935	0.294533	0.0668634	0.812844	-0.235652	0.397832	-0.232429	0.404503	0.598589	0.0183947	-0.0610628	0.828848
Cdh2	P15116	Module 04	0.0495911	0.860679	0.136932	0.626522	-0.189763	0.498162	0.44812	0.0938949	0.0955435	0.734827	0.431704	0.108091	0.230036	0.409496	-0.397461	0.14236	-0.540432	0.0375352	-0.622977	0.0131062	-0.00167678	0.995268	-0.102527	0.716159	0.640793	0.0100541	-0.0227555	0.935843	0.615723	0.0145367
Kcnc1	P15388	Module 09	0.549226	0.0339576	0.421832	0.117311	0.367924	0.177257	-0.372833	0.171104	0.879169	1.5824e-05	-0.391711	0.148757	-0.293777	0.287888	0.384027	0.157603	0.243983	0.380857	0.581885	0.0228684	-0.415912	0.123094	-0.530431	0.041938	-0.630551	0.0117317	-0.289234	0.295755	-0.632795	0.0113467
Sptb	P15508	Module 09	0.153222	0.58563	0.0357186	0.899435	-0.00442574	0.987511	-0.164057	0.559053	0.632103	0.0114643	0.133254	0.635902	-0.324199	0.238451	-0.222925	0.424516	-0.11372	0.686551	0.223993	0.422244	-0.412345	0.12667	-0.474542	0.0738884	-0.223065	0.424219	-0.6334	0.0112446	-0.472252	0.0754889
Nme1	P15532	Module 13	0.46122	0.0835495	0.458044	0.0859799	0.618379	0.0139997	-0.694206	0.00408697	-0.0976762	0.729111	-0.618486	0.0139783	-0.388362	0.152571	0.692462	0.00422086	0.65147	0.00851098	0.421754	0.117387	0.633457	0.011235	0.341242	0.213223	-0.320145	0.244713	0.549956	0.0336726	0.10306	0.714741
Chgb	P16014	Module 04	-0.757762	0.00106506	-0.910644	2.40692e-06	-0.732654	0.00189195	0.789974	0.000458312	-0.533593	0.0405065	0.827406	0.000140915	0.367024	0.178401	-0.675296	0.00573409	-0.862104	3.57795e-05	-0.83527	0.000106174	-0.316439	0.250524	0.341862	0.212339	0.705145	0.00332195	-0.517812	0.0480271	0.135412	0.630391
Prkce	P16054	Module 04	-0.374884	0.168575	-0.414704	0.124297	-0.331921	0.226801	0.657234	0.00775873	-0.264061	0.341599	0.842868	7.96377e-05	0.0619601	0.826368	-0.578257	0.023941	-0.720691	0.00243566	-0.926212	7.20614e-07	0.160125	0.568636	0.447082	0.0947514	0.939896	1.96433e-07	-0.144027	0.608577	0.701406	0.00356931
Cnp	P16330	Module 05	-0.0634362	0.822292	0.0151478	0.95727	0.401037	0.138476	-0.127257	0.651305	-0.333088	0.225073	-0.125106	0.656861	-0.379357	0.163146	0.312888	0.256172	-0.0989221	0.725777	-0.198653	0.477855	0.457079	0.0867279	0.817431	0.000197904	0.162171	0.563643	0.246176	0.376456	0.442587	0.098524
Kcna1	P16388	Module 04	-0.27377	0.323468	-0.326934	0.234284	-0.185998	0.506881	0.372294	0.171772	-0.0786326	0.780588	0.692064	0.00425195	-0.303078	0.272174	-0.465901	0.0800582	-0.765484	0.00088051	-0.694137	0.00409219	-0.00315153	0.991106	0.320159	0.244691	0.694685	0.00405074	-0.394168	0.146001	0.349467	0.201679
Ass1	P16460	Module 11	0.754851	0.00114224	0.781399	0.000581348	0.880125	1.50638e-05	-0.855426	4.78413e-05	0.216669	0.437963	-0.821258	0.000174147	-0.484111	0.0674622	0.799436	0.000348088	0.723924	0.00227772	0.527333	0.0433765	0.573149	0.0255155	0.10967	0.697217	-0.492938	0.0619019	0.570726	0.0262894	0.0451093	0.873172
Sptan1	P16546	Module 03	-0.467174	0.0791266	-0.497757	0.0590105	-0.629756	0.0118704	0.765163	0.00088763	-0.0765583	0.78625	0.900877	4.61089e-06	0.231674	0.406075	-0.760768	0.000989816	-0.707098	0.00319827	-0.681506	0.00514398	-0.239375	0.390198	-0.0453739	0.872434	0.723771	0.00228503	-0.458442	0.0856724	0.276979	0.3176
Lamp2	P17047	Module 04	0.351359	0.199082	0.340717	0.213974	0.346398	0.205939	-0.238226	0.392545	0.317396	0.249015	-0.281065	0.310215	-0.0409241	0.884863	0.253998	0.360981	0.106902	0.704539	0.166072	0.554168	-0.0829193	0.768918	-0.126394	0.653531	-0.261663	0.346164	0.148117	0.598327	-0.104565	0.710738
Hspa2	P17156	Module 03	-0.518809	0.0475236	-0.6029	0.0173575	-0.423876	0.11536	0.561215	0.0294998	-0.437413	0.102995	0.765135	0.000888243	0.214342	0.443017	-0.614552	0.0147784	-0.455197	0.0881997	-0.714115	0.00278388	0.108271	0.700914	0.366326	0.179291	0.70686	0.00321315	-0.0353881	0.900361	0.397537	0.142276
Eno1	P17182	Module 01	-0.704491	0.0033642	-0.795638	0.000389371	-0.76799	0.000826531	0.660507	0.0073555	-0.510798	0.051681	0.277221	0.317159	0.720224	0.00245917	-0.251288	0.366303	-0.216265	0.438839	-0.155592	0.579772	-0.551896	0.0329235	-0.0260504	0.926575	0.0100874	0.971538	-0.161894	0.564318	-0.357253	0.191128
Eno2	P17183	Module 02	-0.673263	0.00593849	-0.764081	0.000911961	-0.815209	0.000212879	0.861553	3.66675e-05	-0.350908	0.199698	0.706229	0.00325282	0.662213	0.00715194	-0.65979	0.00744244	-0.65326	0.00827148	-0.559617	0.0300669	-0.550659	0.0333998	0.0197968	0.944172	0.46168	0.0832019	-0.333544	0.224398	0.014702	0.958526
Ap2a1	P17426	Module 08	0.385306	0.156106	0.538355	0.0384198	0.603882	0.0171278	-0.337619	0.218439	-0.0829186	0.76892	-0.100875	0.720562	-0.35886	0.188996	0.24272	0.383405	0.188237	0.501686	-0.275014	0.321185	0.899224	5.11307e-06	0.484691	0.067086	0.386125	0.155154	0.597578	0.0186446	0.814925	0.000214854
Ap2a2	P17427	Module 06	-0.0416988	0.882697	0.00522662	0.985251	0.256581	0.35595	0.0477084	0.865924	-0.21386	0.444069	0.348323	0.20326	-0.251121	0.366631	-0.0827089	0.76949	-0.052527	0.852512	-0.449399	0.0928471	0.685231	0.0048138	0.607528	0.0162948	0.554008	0.0321227	0.330835	0.228417	0.642217	0.00983647
Ppia	P17742	Module 04	-0.514219	0.0498742	-0.586971	0.0214269	-0.360363	0.187015	0.422236	0.116924	-0.600756	0.0178675	0.279946	0.312228	0.36329	0.183198	-0.0143666	0.959472	-0.052124	0.853632	-0.308621	0.26306	0.101165	0.719788	0.488205	0.0648399	0.256755	0.355611	0.151164	0.590735	0.108773	0.699588
Tpi1	P17751	Module 01	-0.531086	0.0416385	-0.574409	0.0251202	-0.896185	6.15585e-06	0.817598	0.000196817	-0.198615	0.477941	0.535758	0.0395476	0.811305	0.000241426	-0.58938	0.020769	-0.493251	0.0617108	-0.37029	0.174273	-0.669108	0.00637404	-0.379993	0.162383	0.295844	0.284352	-0.33895	0.216512	-0.131603	0.640128
Slc2a1	P17809	Module 04	-0.0426182	0.880128	-0.0534876	0.849843	0.205701	0.462046	0.104282	0.71149	0.0437999	0.876827	0.357994	0.190143	-0.240699	0.387501	-0.227615	0.414579	-0.18748	0.50344	-0.531503	0.0414487	0.395116	0.144946	0.398051	0.141714	0.519666	0.0470937	0.0606857	0.829891	0.530335	0.0419822
Ptpra	P18052	Module 04	-0.605758	0.0166953	-0.57646	0.0244865	-0.447693	0.0942467	0.530871	0.0417365	-0.165276	0.556096	0.418154	0.120881	-0.164202	0.558702	-0.336458	0.220125	-0.75497	0.00113901	-0.355381	0.193631	-0.399223	0.140437	0.159193	0.57092	0.254946	0.359129	-0.667217	0.00658036	-0.0827237	0.76945
Ctsd	P18242	Module 11	0.612558	0.0151974	0.609158	0.0159328	0.831886	0.000120138	-0.843635	7.72962e-05	0.272342	0.3261	-0.759273	0.00102668	-0.572382	0.0257586	0.700139	0.00365644	0.589224	0.0208112	0.637487	0.0105736	0.345491	0.207208	0.127432	0.650852	-0.608838	0.0160033	0.363565	0.182841	-0.186724	0.505194
Bsg	P18572	Module 03	-0.509217	0.0525316	-0.634757	0.0110183	-0.718526	0.00254622	0.790069	0.000457085	-0.194585	0.487098	0.916402	1.58341e-06	0.368434	0.176611	-0.806742	0.000278694	-0.724008	0.00227373	-0.796416	0.000380612	-0.299721	0.277786	-0.0117265	0.966915	0.742285	0.00152913	-0.451568	0.0910886	0.276564	0.318354
Cfl1	P18760	Module 06	0.104011	0.712211	0.131244	0.641047	0.335296	0.221824	-0.190277	0.496976	-0.240011	0.388901	-0.0233792	0.934088	-0.464195	0.0813186	0.305599	0.268007	0.0869506	0.757986	-0.212534	0.446967	0.687656	0.0046081	0.635837	0.0108407	0.287816	0.298237	0.186554	0.505589	0.526401	0.0438166
Gnao1	P18872	Module 01	-0.307642	0.264656	-0.322645	0.24084	-0.666087	0.00670619	0.750741	0.00125889	-0.069823	0.804704	0.657584	0.00771484	0.746049	0.00140359	-0.707607	0.00316665	-0.418255	0.120782	-0.547631	0.0345867	-0.303886	0.270835	-0.328263	0.232274	0.542529	0.0366578	-0.096372	0.732605	0.236282	0.396534
Fasn	P19096	Module 08	-0.0493296	0.861407	-0.0458042	0.871233	0.495019	0.0606407	-0.495776	0.0601871	-0.295659	0.284667	-0.431889	0.107923	-0.565308	0.0280839	0.666882	0.00661755	0.489575	0.063979	0.294877	0.286003	0.578003	0.0240176	0.693105	0.00417107	-0.301694	0.27448	0.265218	0.33941	-0.0559882	0.842901
Gstp1	P19157	Module 04	-0.224987	0.420133	-0.310767	0.259582	0.199536	0.475861	-0.0427887	0.879652	-0.399155	0.140511	-0.0403428	0.886489	-0.372371	0.171677	0.378856	0.163748	0.0845899	0.764383	-0.1385	0.622539	0.436708	0.103615	0.759527	0.00102035	0.094008	0.73895	0.14381	0.609124	0.15496	0.581332
Hspa5	P20029	Module 04	-0.0238102	0.932876	-0.108321	0.700782	-0.218659	0.433664	0.0102963	0.970949	0.0770994	0.784772	0.175822	0.530795	0.128034	0.649302	-0.39076	0.149833	-0.0325896	0.908209	-0.054744	0.846354	-0.25198	0.364939	-0.450381	0.0920479	-0.00716893	0.979771	-0.178719	0.523937	-0.210901	0.450548
Prdx3	P20108	Module 12	0.219946	0.430893	0.258802	0.351654	0.307081	0.265574	-0.621009	0.0134829	0.229949	0.409676	-0.749872	0.00128473	-0.220886	0.428876	0.626015	0.0125406	0.733433	0.00186023	0.953237	3.97045e-08	-0.069727	0.804968	-0.28531	0.302651	-0.907568	2.97648e-06	0.0545225	0.846969	-0.750834	0.00125614
Map2	P20357	Module 11	0.50954	0.052357	0.658856	0.00755681	0.266484	0.337023	-0.2025	0.469194	0.227217	0.415417	-0.00448774	0.987336	0.0302582	0.914752	-0.164315	0.558426	0.04581	0.871217	-0.125056	0.656991	0.358191	0.189881	-0.26352	0.342627	0.289827	0.294721	0.400043	0.139548	0.541725	0.0369926
Prkca	P20444	Module 08	-0.205706	0.462035	-0.142382	0.612721	0.221361	0.427859	-0.0993905	0.724525	-0.489975	0.0637297	0.131362	0.640745	-0.305116	0.268802	0.00158168	0.995536	0.0557156	0.843658	-0.225771	0.418472	0.628179	0.0121494	0.682163	0.00508455	0.302668	0.272856	0.349306	0.201901	0.421866	0.117278
Mag	P20917	Module 05	0.0029229	0.991752	0.0471502	0.867479	0.544991	0.035647	-0.398708	0.140997	-0.541445	0.0371094	-0.474803	0.0737071	-0.467712	0.0787356	0.703779	0.0034107	0.30287	0.272521	0.0315018	0.911261	0.628194	0.0121468	0.920206	1.18086e-06	-0.0912875	0.746272	0.466523	0.0796018	0.331706	0.22712
Tpm3	P21107	Module 04	-0.125614	0.655549	-0.238836	0.391297	-0.32294	0.240385	0.328021	0.232639	0.00586712	0.983444	0.378419	0.164275	-0.050296	0.858717	-0.208461	0.455925	-0.351166	0.199345	-0.456196	0.0874161	-0.107574	0.70276	-0.0793519	0.778626	0.376083	0.167109	-0.426959	0.112458	0.144458	0.607495
Gna11	P21278	Module 03	-0.113333	0.68757	-0.215913	0.439601	-0.516981	0.0484496	0.618111	0.0140532	0.276658	0.318183	0.81374	0.000223276	0.379757	0.162666	-0.899785	4.93792e-06	-0.723716	0.00228764	-0.625195	0.0126914	-0.468621	0.0780777	-0.401236	0.138263	0.60375	0.0171585	-0.453104	0.0898583	0.217248	0.436709
Gnaq	P21279	Module 04	-0.32792	0.232792	-0.365213	0.180717	-0.448023	0.0939749	0.5932	0.0197572	-0.206977	0.45921	0.681767	0.00512029	0.251107	0.366659	-0.570669	0.0263079	-0.436672	0.103647	-0.578706	0.0238065	-0.0473902	0.86681	-0.000515463	0.998545	0.593022	0.0198035	-0.160824	0.566929	0.294757	0.286209
Emb	P21995	Module 07	-0.0123558	0.965141	0.153963	0.583796	0.11099	0.693736	-0.0690582	0.806806	-0.595049	0.0192812	-0.27046	0.329587	0.198477	0.478253	0.199817	0.475226	0.427532	0.111924	-0.0976084	0.729292	0.539347	0.0379954	0.242039	0.384783	0.134897	0.631703	0.692691	0.00420308	0.462771	0.0823809
Gabrg2	P22723	Module 10	0.922042	1.01966e-06	0.968537	3.13518e-09	0.827081	0.000142529	-0.861812	3.62485e-05	0.610701	0.0155958	-0.730996	0.00196084	-0.387416	0.153659	0.623745	0.0129614	0.74394	0.00147285	0.633918	0.0111578	0.329447	0.230494	-0.355304	0.193735	-0.559	0.0302881	0.438663	0.101902	-0.0868338	0.758302
Ap1g1	P22892	Module 06	0.290484	0.293578	0.410604	0.128442	0.234073	0.401093	-0.0761205	0.787447	-0.158409	0.572842	-0.0277811	0.921711	0.207028	0.459097	-0.0416201	0.882917	0.154096	0.583466	-0.284868	0.303434	0.570226	0.0264512	0.146967	0.601202	0.371923	0.172234	0.65528	0.00800767	0.700113	0.00365823
Gja1	P23242	Module 04	-0.248266	0.372287	-0.282095	0.308369	-0.196142	0.483551	0.512705	0.0506675	-0.00975171	0.972485	0.674648	0.00579861	-0.121235	0.666903	-0.533031	0.0407586	-0.774557	0.000697712	-0.766123	0.000866483	-0.0214148	0.939617	0.337097	0.219196	0.722474	0.00234751	-0.367399	0.177924	0.541953	0.0368973
Pcmt1	P23506	Module 13	-0.150261	0.592979	-0.108278	0.700897	-0.0405544	0.885897	-0.0315991	0.910988	-0.498024	0.0588533	-0.345837	0.206723	0.266072	0.337798	0.313982	0.254424	0.354103	0.195353	0.33597	0.220838	0.0815253	0.772708	0.217639	0.435865	-0.300402	0.276642	0.409702	0.129366	-0.161279	0.565817
Gria1	P23818	Module 03	-0.352949	0.196915	-0.41591	0.123095	-0.658941	0.00754643	0.825608	0.00015004	0.0560028	0.842861	0.894404	6.84505e-06	0.401448	0.138035	-0.860977	3.76156e-05	-0.855776	4.71359e-05	-0.818705	0.000189721	-0.407262	0.131888	-0.177686	0.526377	0.77271	0.000732173	-0.490414	0.0634566	0.364233	0.181978
Gria2	P23819	Module 04	-0.201934	0.470463	-0.153838	0.584104	-0.342956	0.210783	0.607733	0.0162489	-0.166416	0.553337	0.79011	0.000456548	0.239258	0.390436	-0.714061	0.00278692	-0.715876	0.00268696	-0.918443	1.35519e-06	0.121653	0.665818	0.163316	0.560855	0.953369	3.8993e-08	-0.0604335	0.830589	0.811679	0.000238566
Cryab	P23927	Module 05	0.0064642	0.981759	0.111638	0.692027	0.434171	0.105868	-0.347161	0.204874	0.0273758	0.922849	-0.391112	0.149434	-0.692162	0.00424426	0.407327	0.131821	-0.277839	0.316036	0.0719039	0.798992	0.126628	0.652928	0.789454	0.000465114	-0.318642	0.24706	-0.0896144	0.750785	0.23095	0.407584
Bcat1	P24288	Module 12	0.364462	0.181683	0.424043	0.115201	0.597398	0.0186895	-0.752881	0.00119701	0.144136	0.608304	-0.874946	1.95746e-05	-0.357636	0.190618	0.810999	0.000243794	0.779526	0.000611498	0.915023	1.75508e-06	0.171109	0.542038	-0.0150581	0.957523	-0.867106	2.84973e-05	0.332572	0.225836	-0.539439	0.0379564
Gsta4	P24472	Module 04	-0.558219	0.0305696	-0.487183	0.0654875	-0.318733	0.246917	0.429021	0.110545	-0.53764	0.0387281	0.166194	0.553872	-0.134389	0.633	0.00984993	0.972208	-0.520321	0.0467674	-0.323424	0.23964	-0.0514493	0.855508	0.535413	0.0396995	0.272739	0.325366	-0.31959	0.245578	0.188801	0.500382
Th	P24529	Module 04	0.0859226	0.76077	-0.237962	0.393086	0.644936	0.0094314	-0.734559	0.00181517	-0.316781	0.249985	-0.804719	0.000296663	-0.234215	0.400798	0.811962	0.000236412	0.718462	0.00254951	0.550564	0.0334365	0.348196	0.203437	0.495237	0.0605099	-0.682602	0.00504507	0.447669	0.0942665	-0.519519	0.0471675
Impdh2	P24547	Module 04	-0.111718	0.691818	-0.132885	0.636845	-0.273224	0.324474	0.0686313	0.80798	-0.0770423	0.784928	-0.467741	0.0787148	0.523438	0.0452368	0.252656	0.36361	0.307995	0.26408	0.300412	0.276625	-0.615019	0.0146818	-0.451757	0.0909369	-0.553932	0.0321514	0.0150182	0.957635	-0.623057	0.0130911
Aldh1a1	P24549	Module 04	-0.252114	0.364677	-0.339742	0.215372	0.147417	0.600075	-0.291104	0.292502	-0.301552	0.274716	-0.381735	0.160308	-0.233542	0.402192	0.487144	0.0655121	0.423012	0.116181	0.486934	0.0656461	0.0310661	0.912484	0.396995	0.142871	-0.559718	0.0300308	0.026256	0.925997	-0.549388	0.0338942
M6pr	P24668	Module 07	0.0729983	0.795992	0.16849	0.548329	0.102024	0.7175	-0.0549705	0.845725	-0.247721	0.373371	-0.110457	0.695142	0.338362	0.217362	-0.0810901	0.773892	0.274082	0.322894	0.105686	0.707763	0.187001	0.504552	0.0636322	0.821751	-0.0529391	0.851367	0.507762	0.0533238	0.165057	0.556627
Rdx	P26043	Module 11	0.0404033	0.886319	-0.153836	0.58411	0.20105	0.47245	0.056232	0.842225	0.306485	0.26655	0.264747	0.340301	-0.428884	0.110672	-0.0283253	0.920181	-0.308853	0.262682	-0.217173	0.436872	-0.0300189	0.915424	0.351283	0.199186	0.158491	0.57264	-0.342434	0.211524	0.0284327	0.91988
Gabra2	P26048	Module 09	0.231264	0.40693	0.17446	0.534034	0.0324994	0.908462	-0.159313	0.570625	0.756843	0.00108896	0.0562623	0.842141	-0.216252	0.438866	-0.195736	0.484474	-0.033685	0.905136	0.298705	0.279498	-0.414226	0.124775	-0.617725	0.0141304	-0.271392	0.327857	-0.528812	0.0426854	-0.461746	0.0831521
Ctnna1	P26231	Module 06	0.400352	0.139215	0.572414	0.0257485	0.505656	0.054486	-0.208914	0.454925	0.0961467	0.733209	0.0420878	0.88161	-0.32827	0.232264	-0.00629727	0.98223	-0.118848	0.673123	-0.397895	0.141885	0.634458	0.0110678	0.290681	0.293236	0.479249	0.0706745	0.362077	0.184774	0.83514	0.000106686
Chga	P26339	Module 04	-0.0662623	0.814499	-0.0587716	0.835188	-0.30833	0.263534	0.077179	0.784555	-0.0497936	0.860116	-0.41429	0.124711	0.6409	0.0100376	-0.0112481	0.968264	0.393178	0.147107	0.488033	0.0649487	-0.656376	0.00786734	-0.547908	0.0344769	-0.601662	0.0176506	0.142183	0.613223	-0.670814	0.00619225
Psmd7	P26516	Module 04	0.0729231	0.796198	0.0589045	0.83482	0.267143	0.335783	-0.379504	0.162969	-0.386108	0.155173	-0.585301	0.0218924	-0.0430809	0.878835	0.647723	0.00902971	0.530664	0.0418312	0.246504	0.375799	0.316554	0.250343	0.223108	0.424126	-0.360825	0.18641	0.434275	0.105775	-0.0682716	0.808969
Sars1	P26638	Module 11	0.631456	0.0115752	0.632792	0.0113472	0.709285	0.00306415	-0.601498	0.0176898	0.432383	0.107475	-0.432428	0.107435	-0.387245	0.153856	0.498216	0.05874	0.542246	0.0367752	0.33924	0.216094	0.480475	0.0698545	-0.0498532	0.85995	-0.247284	0.374241	0.453067	0.0898878	0.0658711	0.815577
Marcks	P26645	Module 04	-0.383382	0.15836	-0.504915	0.0548995	-0.664785	0.00685356	0.571177	0.0261441	0.304936	0.269098	0.460776	0.0838867	0.330691	0.228633	-0.478515	0.0711689	-0.464757	0.0809016	-0.0789585	0.779699	-0.816063	0.00020702	-0.469591	0.0773801	0.00887129	0.974968	-0.769477	0.000795806	-0.485843	0.0663437
Fkbp1a	P26883	Module 04	-0.0769941	0.78506	-0.0252741	0.928758	-0.121015	0.667477	0.43808	0.10241	-0.202656	0.468844	0.56897	0.0268611	0.0311294	0.912306	-0.353571	0.196073	-0.455395	0.0880443	-0.712266	0.00288869	0.350677	0.200016	0.279686	0.312697	0.806719	0.000278891	0.137453	0.625197	0.752144	0.00121804
Map4	P27546	Module 04	0.32479	0.237546	0.272006	0.326721	0.386495	0.154725	-0.18477	0.509741	0.375917	0.167311	-0.101796	0.718106	-0.15058	0.592187	0.0987496	0.726239	0.0436421	0.877268	0.0724335	0.79754	0.0390098	0.890218	0.097968	0.728329	-0.104105	0.711961	0.0536538	0.849381	0.0251761	0.929034
Plaa	P27612	Module 04	0.000813149	0.997705	-0.0237993	0.932906	0.138304	0.623035	-0.17531	0.53201	-0.211149	0.450003	-0.298464	0.279904	-0.172438	0.538858	0.385245	0.156177	0.334876	0.222439	0.24075	0.387397	0.230137	0.409285	0.114946	0.683333	-0.205576	0.462324	0.27411	0.322843	-0.187079	0.504371
Pdia3	P27773	Module 04	0.164222	0.558653	0.12157	0.666033	-0.0444296	0.875069	-0.198216	0.478843	0.452153	0.0906188	-0.150444	0.592526	0.182029	0.516149	-0.163935	0.55935	0.13118	0.641212	0.52442	0.0447626	-0.585377	0.0218712	-0.662939	0.00706676	-0.532029	0.0412101	-0.207614	0.457799	-0.668916	0.00639473
Slc6a9	P28571	Module 04	-0.554675	0.0318731	-0.523392	0.0452591	-0.665193	0.00680714	0.41773	0.121298	-0.0379764	0.893111	-0.0414514	0.883389	0.125659	0.655431	-0.140943	0.616353	-0.355983	0.192825	0.308857	0.262677	-0.799052	0.000352085	-0.371749	0.17245	-0.490358	0.0634914	-0.684105	0.00491184	-0.80003	0.000341963
Camk2b	P28652	Module 03	-0.346368	0.205981	-0.335622	0.221347	-0.405869	0.133344	0.709098	0.00307549	-0.175783	0.530887	0.899881	4.90844e-06	0.208141	0.456633	-0.747391	0.0013609	-0.769014	0.000805264	-0.931984	4.30434e-07	0.0463941	0.869588	0.218483	0.434041	0.951345	5.1145e-08	-0.15801	0.573822	0.688031	0.0045769
Nap1l1	P28656	Module 04	-0.262421	0.344718	-0.157999	0.57385	-0.343856	0.209509	0.518047	0.047908	-0.296988	0.282404	0.524775	0.0445916	0.327982	0.232699	-0.347596	0.20427	-0.332525	0.225905	-0.6422	0.0098391	0.228197	0.413354	0.113162	0.688017	0.692067	0.00425172	0.140824	0.616653	0.587016	0.0214145
Atxn10	P28658	Module 09	0.60041	0.0179508	0.350914	0.199691	0.521191	0.0463363	-0.466673	0.0794926	0.768462	0.000816676	-0.288531	0.296983	-0.488043	0.0649426	0.433819	0.106183	0.0477552	0.865793	0.301845	0.274228	-0.266518	0.336959	-0.100358	0.721942	-0.416556	0.122456	-0.28209	0.30838	-0.375108	0.168301
Nckap1	P28660	Module 04	-0.252956	0.363022	-0.165015	0.556728	-0.294326	0.286946	0.540169	0.0376464	-0.126341	0.653669	0.79	0.00045797	0.0934629	0.740416	-0.726418	0.00216163	-0.65574	0.00794846	-0.806497	0.00028082	0.169173	0.546687	0.193907	0.488647	0.883163	1.28462e-05	-0.139604	0.61974	0.729183	0.00203848
Septin4	P28661	Module 09	0.291077	0.292549	0.136455	0.627734	0.0156751	0.955784	0.0640851	0.820501	0.765991	0.000869368	0.405163	0.134085	-0.282186	0.308207	-0.380258	0.162067	-0.374963	0.168478	-0.208093	0.456738	-0.266241	0.33748	-0.391396	0.149113	0.224391	0.421396	-0.570679	0.0263047	-0.0144569	0.959217
Napb	P28663	Module 06	-0.155926	0.578949	-0.0525432	0.852467	0.195109	0.485902	0.0972293	0.730307	-0.338039	0.217829	0.364888	0.181135	-0.318772	0.246856	-0.0573568	0.839107	-0.192105	0.492772	-0.53185	0.0412912	0.720053	0.00246782	0.746581	0.00138654	0.651289	0.00853542	0.267648	0.334836	0.763621	0.000922467
Marcksl1	P28667	Module 02	-0.61383	0.0149291	-0.702509	0.00349488	-0.851624	5.60928e-05	0.897714	5.61104e-06	-0.142017	0.61364	0.844152	7.57502e-05	0.52195	0.0459627	-0.811307	0.000241412	-0.773051	0.000725704	-0.634892	0.0109959	-0.565792	0.0279197	-0.124591	0.658194	0.585015	0.0219728	-0.541868	0.0369328	0.0727296	0.796728
Kif5c	P28738	Module 08	0.0403952	0.886342	-0.0412027	0.884084	0.374294	0.1693	-0.228926	0.411822	-0.100249	0.722233	0.0419252	0.882064	-0.692488	0.00421888	0.293657	0.288095	0.0079635	0.977529	-0.216883	0.4375	0.56095	0.0295933	0.637127	0.0106315	0.236383	0.396327	-0.011458	0.967672	0.32836	0.232127
Kif2a	P28740	Module 07	0.412953	0.126056	0.627118	0.01234	0.591088	0.0203118	-0.3947	0.145408	-0.137222	0.625785	-0.388654	0.152235	-0.120875	0.667842	0.399825	0.139784	0.456928	0.0868453	0.0449815	0.873529	0.806052	0.000284719	0.27208	0.326585	0.0932382	0.74102	0.853497	5.18937e-05	0.588181	0.0210945
Pabpc1	P29341	Module 03	-0.59302	0.019804	-0.684078	0.00491415	-0.482408	0.0685752	0.434084	0.105946	-0.456406	0.0872519	0.535245	0.0397735	0.286787	0.300045	-0.500116	0.0576315	-0.24278	0.383284	-0.429241	0.110342	-0.0670641	0.812291	0.197207	0.48113	0.369262	0.175567	-0.086875	0.75819	0.051692	0.854833
Nedd8	P29595	Module 04	0.114486	0.68454	0.00537149	0.984842	0.252168	0.36457	-0.399986	0.139611	-0.211562	0.449097	-0.272463	0.325875	-0.253709	0.361548	0.3574	0.190933	0.312769	0.256363	0.109142	0.698614	0.271201	0.328211	0.235796	0.397534	-0.165348	0.55592	0.204824	0.463999	-0.0510167	0.856712
Ckmt1	P30275	Module 12	0.428819	0.110732	0.591195	0.0202834	0.619842	0.0137104	-0.825388	0.000151193	0.151494	0.589914	-0.88386	1.23774e-05	-0.339075	0.216332	0.736472	0.00174063	0.821988	0.000169894	0.848039	6.49175e-05	0.333529	0.224421	-0.118131	0.674996	-0.757699	0.00106667	0.434013	0.10601	-0.337964	0.217937
Fkbp4	P30416	Module 04	0.521408	0.0462292	0.414595	0.124405	0.446341	0.095366	-0.649695	0.00875366	0.48453	0.0671906	-0.66428	0.00691135	-0.13324	0.635936	0.561423	0.0294264	0.742623	0.0015175	0.784698	0.000531181	-0.0440009	0.876266	-0.38053	0.161741	-0.787732	0.00048821	0.17297	0.537585	-0.62495	0.0127368
Ctnnd1	P30999	Module 02	-0.838284	9.48937e-05	-0.746301	0.0013955	-0.728771	0.00205646	0.830181	0.000127727	-0.83048	0.000126365	0.489904	0.063774	0.724399	0.00225525	-0.457433	0.0864525	-0.412241	0.126775	-0.561826	0.029285	-0.149721	0.594325	0.273646	0.323697	0.506214	0.0541761	0.110655	0.694618	0.226748	0.416406
Prkar2b	P31324	Module 11	0.775359	0.000683164	0.805565	0.000289038	0.620526	0.0135767	-0.457599	0.0863238	0.35024	0.200616	-0.234619	0.399963	-0.318461	0.247343	0.207411	0.458248	0.147509	0.599846	-0.0500072	0.859521	0.497717	0.0590338	0.0178692	0.949601	0.147208	0.6006	0.367559	0.17772	0.548522	0.0342342
Slc6a1	P31648	Module 10	0.788385	0.000479339	0.833088	0.000115017	0.626281	0.012492	-0.580283	0.0233374	0.689995	0.00441623	-0.598155	0.0185017	-0.293283	0.288738	0.476001	0.0728813	0.422238	0.116922	0.571032	0.0261906	0.046446	0.869443	-0.418322	0.120716	-0.509055	0.0526193	0.155769	0.579336	-0.185229	0.508672
Slc6a11	P31650	Module 04	-0.00849113	0.976041	0.0558531	0.843276	0.203468	0.467027	0.0551276	0.845289	-0.0980717	0.728052	0.196892	0.481847	-0.279656	0.312751	-0.100202	0.722358	-0.32964	0.230205	-0.450609	0.0918631	0.296171	0.283795	0.427325	0.112116	0.398421	0.14131	-0.00650853	0.981634	0.52391	0.0450083
Map2k1	P31938	Module 04	-0.312327	0.257071	-0.263158	0.343314	-0.234441	0.400331	0.437932	0.10254	-0.450538	0.091921	0.66277	0.00708646	0.259176	0.350933	-0.570669	0.0263077	-0.358611	0.189325	-0.75255	0.00120642	0.378602	0.164054	0.375699	0.167577	0.805472	0.000289869	0.274205	0.322668	0.711629	0.00292549
Slc2a3	P32037	Module 04	-0.0946216	0.737301	-0.171644	0.540756	0.0752603	0.789799	0.138479	0.622591	-0.0559491	0.84301	0.58874	0.0209421	-0.403882	0.135439	-0.289636	0.295055	-0.458235	0.0858321	-0.654285	0.0081368	0.376891	0.166125	0.527672	0.0432177	0.693259	0.00415926	-0.152345	0.587804	0.587004	0.0214178
Kras	P32883	Module 11	0.46064	0.0839899	0.235787	0.397553	0.306141	0.267116	-0.444469	0.0969316	0.585331	0.0218839	-0.0808657	0.774503	-0.482761	0.0683431	0.0510092	0.856733	0.0137303	0.961266	0.311472	0.258445	-0.170259	0.544078	-0.147976	0.598678	-0.301764	0.274364	-0.388059	0.152919	-0.342004	0.212136
Wars1	P32921	Module 11	0.508129	0.0531235	0.471738	0.0758514	0.594278	0.0194787	-0.397592	0.142216	0.204499	0.464723	-0.434953	0.105169	-0.318358	0.247505	0.659732	0.00744956	0.336461	0.220122	0.209352	0.453957	0.404466	0.134821	0.2747	0.321761	-0.163305	0.560882	0.394096	0.146081	0.159962	0.569036
Kif1a	P33173	Module 08	0.578446	0.0238843	0.704521	0.00336225	0.737879	0.0016874	-0.648106	0.00897555	0.0385282	0.891566	-0.480338	0.0699454	-0.41272	0.126291	0.56171	0.0293257	0.656777	0.00781645	0.220562	0.42957	0.832976	0.000115484	0.28466	0.303803	-0.0426159	0.880134	0.688202	0.00456271	0.517196	0.0483399
Ranbp1	P34022	Module 13	0.104605	0.710632	0.181861	0.516543	0.363801	0.182536	-0.472542	0.0752846	-0.252797	0.363334	-0.721569	0.00239194	-0.0555236	0.84419	0.74372	0.00148024	0.830146	0.000127884	0.688176	0.00456482	0.376028	0.167176	0.187775	0.502757	-0.621692	0.0133514	0.571988	0.0258841	-0.31219	0.257291
Mif	P34884	Module 14	0.603613	0.0171905	0.438505	0.102039	0.650215	0.008682	-0.696748	0.00389785	0.299537	0.278096	-0.513963	0.0500078	-0.64286	0.00973951	0.703213	0.00344798	0.515749	0.0490809	0.387626	0.153417	0.387175	0.153937	0.143385	0.610193	-0.380389	0.16191	0.112095	0.690825	-0.135294	0.63069
Ptpn11	P35235	Module 04	-0.00174646	0.995071	-0.210638	0.451126	-0.120103	0.669852	0.274454	0.322212	0.106522	0.705545	0.392991	0.147316	0.00828404	0.976625	-0.306176	0.267058	-0.541184	0.037219	-0.378279	0.164443	-0.307535	0.264832	0.154347	0.582847	0.307243	0.265309	-0.285035	0.303138	0.107988	0.701664
Rab6a	P35279	Module 04	-0.289578	0.295156	-0.281724	0.309034	-0.514487	0.0497344	0.545825	0.0353093	0.140776	0.616775	0.275974	0.31943	0.352553	0.197454	-0.270957	0.328663	-0.461028	0.0836954	-0.153677	0.584503	-0.58391	0.022286	-0.334167	0.223481	0.113152	0.688043	-0.415503	0.1235	-0.164414	0.558186
Rab21	P35282	Module 04	-0.291889	0.291143	-0.353618	0.196008	-0.0731186	0.795662	0.0639349	0.820916	-0.409691	0.129377	-0.00633672	0.982119	0.128395	0.64837	-0.0571029	0.839811	0.210621	0.451163	-0.0128826	0.963655	0.104633	0.710557	0.186786	0.505049	-0.067944	0.80987	0.242399	0.384055	-0.129871	0.644574
Rab12	P35283	Module 04	-0.0715064	0.800083	-0.0558664	0.843239	-0.152667	0.587004	0.481837	0.0689511	-0.105917	0.707149	0.646086	0.00926399	-0.0740232	0.793184	-0.432898	0.107011	-0.634009	0.0111427	-0.804266	0.000300808	0.274615	0.321917	0.325337	0.236712	0.891299	8.20047e-06	-0.0744676	0.791968	0.814992	0.000214389
Rab23	P35288	Module 02	-0.682694	0.0050368	-0.65972	0.00745095	-0.794808	0.000398916	0.890532	8.56754e-06	-0.29473	0.286254	0.591829	0.0201159	0.70583	0.00327812	-0.565575	0.0279933	-0.537949	0.0385946	-0.448268	0.0937727	-0.531288	0.0415464	-0.100117	0.722586	0.363243	0.183258	-0.282524	0.307603	-0.0367009	0.896683
Grin2a	P35436	Module 05	-0.600988	0.0178119	-0.408596	0.130505	-0.192208	0.492537	0.374085	0.169557	-0.642359	0.009815	0.472596	0.075247	-0.249722	0.369397	-0.317174	0.249364	-0.63937	0.0102752	-0.6313	0.0116021	0.466679	0.0794881	0.707759	0.00315725	0.719614	0.00249013	-0.0741202	0.792919	0.719958	0.00247261
Grin1	P35438	Module 04	-0.295661	0.284663	-0.185146	0.508863	-0.270206	0.330059	0.52996	0.0421546	-0.258241	0.352737	0.708101	0.00313619	0.168179	0.549079	-0.660144	0.00739943	-0.662724	0.00709188	-0.851088	5.73448e-05	0.203882	0.4661	0.304402	0.26998	0.89507	6.58025e-06	0.0166758	0.952964	0.806929	0.000277085
Canx	P35564	Module 04	-0.217941	0.435211	-0.248977	0.370874	0.106713	0.705039	-0.238202	0.392595	-0.0744969	0.791888	-0.232324	0.404721	-0.320956	0.243452	0.285679	0.301999	0.287566	0.298676	0.408391	0.130717	0.0132398	0.962648	0.176436	0.529338	-0.424184	0.115068	-0.120423	0.669017	-0.470259	0.0769024
Ap1m1	P35585	Module 06	0.148079	0.598421	0.305042	0.268924	0.334486	0.223012	-0.0254232	0.928339	-0.137943	0.623952	0.248497	0.371828	-0.217681	0.435773	-0.182993	0.513892	-0.21782	0.435473	-0.50285	0.0560629	0.645647	0.00932754	0.487356	0.0653777	0.610465	0.0156468	0.371753	0.172446	0.869071	2.59955e-05
Gpm6a	P35802	Module 04	-0.13041	0.643189	-0.191258	0.494719	-0.27332	0.324295	0.578362	0.0239095	0.10397	0.712319	0.602286	0.0175024	0.047425	0.866714	-0.354325	0.195053	-0.577537	0.0241584	-0.689351	0.00446839	-0.0281186	0.920762	0.0811519	0.773724	0.671161	0.00615578	-0.27601	0.319365	0.448094	0.0939157
Gpm6b	P35803	Module 03	-0.551909	0.0329187	-0.656444	0.00785862	-0.720097	0.00246559	0.864462	3.21755e-05	-0.198274	0.478713	0.919319	1.26608e-06	0.348207	0.203421	-0.790082	0.000456908	-0.821869	0.000170581	-0.855029	4.86533e-05	-0.321321	0.242886	0.0541655	0.84796	0.785836	0.000514718	-0.477698	0.0717218	0.333587	0.224336
Gnl1	P36916	Module 04	-0.00503584	0.985789	0.035685	0.899529	-0.120388	0.66911	0.116435	0.67943	-0.229308	0.411019	0.344398	0.208745	0.149826	0.594064	-0.292918	0.289368	-0.190456	0.496564	-0.481887	0.0689182	0.318379	0.247472	0.0984046	0.727161	0.562548	0.0290329	0.23741	0.394216	0.576835	0.0243719
Dnm1	P39053	Module 06	0.208014	0.456913	0.355114	0.19399	0.380168	0.162174	-0.0793037	0.778758	-0.179908	0.521134	0.146652	0.601991	-0.317661	0.248598	0.0206591	0.941744	-0.0708656	0.801841	-0.482267	0.0686678	0.813022	0.000228506	0.497834	0.0589648	0.616669	0.0143437	0.451191	0.0913928	0.916734	1.54422e-06
Dnm2	P39054	Module 04	0.33813	0.217698	0.193563	0.489434	0.35449	0.194831	-0.221439	0.427692	0.141218	0.615658	-0.105024	0.709519	-0.261441	0.346588	0.0874832	0.756545	-0.0807742	0.774752	-0.0617077	0.827066	0.030242	0.914798	0.167751	0.550112	-0.0136941	0.961367	0.057804	0.837868	0.0852732	0.76253
Grik2	P39087	Module 03	-0.577451	0.0241844	-0.563639	0.0286549	-0.394458	0.145678	0.564202	0.0284612	-0.269579	0.331225	0.908117	2.86723e-06	0.102003	0.717555	-0.740549	0.00159	-0.690226	0.00439763	-0.667286	0.00657275	0.048561	0.863548	0.396624	0.14328	0.73274	0.00188842	-0.225293	0.419483	0.45472	0.0885756
Tjp1	P39447	Module 04	-0.315656	0.251764	-0.377351	0.165566	-0.0463841	0.869616	0.221099	0.428419	0.239763	0.389406	0.471007	0.0763695	-0.249377	0.370079	-0.349252	0.201976	-0.688842	0.00451003	-0.321304	0.242913	-0.294152	0.287244	0.340031	0.214958	0.212619	0.446781	-0.554289	0.0320173	-0.0799756	0.776927
Fyn	P39688	Module 04	-0.284666	0.303792	-0.543705	0.0361724	-0.345007	0.207887	0.58611	0.0216659	0.00921282	0.974005	0.786921	0.000499411	0.0100242	0.971716	-0.553839	0.0321865	-0.603488	0.0172196	-0.609171	0.01593	-0.126471	0.653333	0.17536	0.531892	0.642945	0.0097268	-0.355601	0.193337	0.18388	0.511816
Cap1	P40124	Module 04	0.247088	0.374634	0.277411	0.316814	-0.112862	0.688806	0.265413	0.339041	0.272637	0.325555	0.522185	0.0458477	0.139138	0.620921	-0.584612	0.0220866	-0.468595	0.0780962	-0.569823	0.0265823	0.0460717	0.870487	-0.245567	0.377675	0.648388	0.0089359	-0.0887157	0.753212	0.609918	0.015766
Tkt	P40142	Module 14	0.26356	0.342551	0.260056	0.349242	0.516197	0.048851	-0.692666	0.00420507	-0.00439682	0.987592	-0.831859	0.000120254	-0.490059	0.0636774	0.897119	5.81799e-06	0.706962	0.00320675	0.729155	0.00203969	0.279815	0.312463	0.18819	0.501796	-0.722905	0.00232661	0.206464	0.460349	-0.414521	0.12448
Vps26a	P40336	Module 04	-0.534983	0.039889	-0.615417	0.0145996	-0.423706	0.115521	0.423832	0.115401	-0.612572	0.0151945	0.467858	0.0786293	0.341198	0.213285	-0.385516	0.155861	-0.212897	0.446173	-0.594773	0.0193519	0.182506	0.51503	0.462897	0.0822864	0.489276	0.0641662	0.0740114	0.793217	0.395642	0.144363
Pura	P42669	Module 04	-0.304308	0.270136	-0.515786	0.0490622	-0.231679	0.406065	0.283852	0.305236	-0.0720297	0.798647	0.380668	0.161576	-0.0321313	0.909495	-0.0893691	0.751447	-0.218837	0.433279	-0.320537	0.244103	-0.0306513	0.913649	0.307592	0.264739	0.267513	0.335089	-0.236394	0.396303	0.000840499	0.997628
Htt	P42859	Module 06	0.117842	0.67575	0.0890431	0.752328	0.329472	0.230457	-0.0610385	0.828916	0.027827	0.921581	0.389236	0.151568	-0.454413	0.0888182	-0.161532	0.5652	-0.236776	0.395518	-0.536248	0.0393332	0.513575	0.0502106	0.490002	0.0637125	0.59184	0.0201129	0.0400171	0.8874	0.63879	0.0103664
Cct8	P42932	Module 13	0.269298	0.33175	0.344316	0.208861	0.578008	0.0240162	-0.746145	0.0014005	-0.052003	0.853969	-0.796398	0.000380811	-0.288491	0.297054	0.720985	0.00242095	0.922144	1.01128e-06	0.767668	0.000833317	0.447468	0.094432	0.0902039	0.749194	-0.716325	0.00266267	0.534036	0.0403089	-0.359641	0.187965
Akr1b1	P45376	Module 04	-0.368953	0.175956	-0.397987	0.141784	0.0651287	0.817623	-0.180423	0.51992	-0.572406	0.025751	-0.327702	0.233121	-0.0747024	0.791325	0.489059	0.0643022	0.405051	0.134203	0.336993	0.219346	0.189974	0.497675	0.556766	0.031099	-0.381418	0.160684	0.246367	0.376073	-0.325684	0.236182
Cfl2	P45591	Module 14	0.65525	0.00801156	0.594269	0.019481	0.837102	9.9192e-05	-0.904934	3.54971e-06	0.361207	0.185909	-0.78882	0.000473512	-0.731111	0.001956	0.829653	0.000130153	0.673953	0.00586845	0.65696	0.00779329	0.416005	0.123001	0.127067	0.651794	-0.625464	0.0126417	0.224261	0.421674	-0.229632	0.410341
Syt1	P46096	Module 08	0.0653355	0.817053	0.267111	0.335843	0.322405	0.241209	-0.177365	0.527138	-0.266159	0.337634	0.0746872	0.791367	-0.12964	0.645168	-0.0132221	0.962698	0.205393	0.462732	-0.257802	0.353585	0.802539	0.00031707	0.359364	0.18833	0.400521	0.139033	0.604322	0.0170255	0.66446	0.00689066
Syt2	P46097	Module 09	0.852222	5.47226e-05	0.806836	0.000277884	0.728069	0.00208738	-0.738948	0.00164785	0.873202	2.13258e-05	-0.629019	0.0120002	-0.530404	0.0419503	0.549079	0.0340152	0.515224	0.0493521	0.756066	0.00110951	0.0227653	0.935816	-0.389632	0.151117	-0.697502	0.00384305	0.0435618	0.877492	-0.365966	0.179751
Nsf	P46460	Module 06	0.0174754	0.950711	0.174679	0.533512	0.331988	0.226702	-0.00595346	0.9832	-0.325002	0.237222	0.249953	0.368939	-0.347489	0.204418	-0.0418831	0.882182	-0.169217	0.546579	-0.553889	0.0321677	0.810376	0.000248659	0.693945	0.00410674	0.66826	0.00646592	0.398825	0.14087	0.915215	1.73033e-06
Psmc2	P46471	Module 13	0.538751	0.0382502	0.475261	0.0733904	0.621788	0.0133329	-0.700085	0.00366013	-0.0175928	0.95038	-0.716038	0.00267818	-0.181273	0.517923	0.700884	0.00360498	0.854151	5.04882e-05	0.533286	0.0406442	0.510722	0.0517213	0.0624843	0.82492	-0.497388	0.0592283	0.705635	0.00329054	-0.117386	0.676943
Rab11b	P46638	Module 04	0.101502	0.71889	0.138195	0.623312	0.154085	0.583493	0.0698791	0.80455	0.0572685	0.839352	0.0599578	0.831904	-0.105522	0.708198	0.20481	0.46403	0.0945577	0.737473	-0.107692	0.702447	0.359891	0.187636	0.228576	0.412556	0.232366	0.404635	0.190234	0.497076	0.318739	0.246907
Adss2	P46664	Module 14	0.395464	0.144561	0.556805	0.0310849	0.690067	0.00441046	-0.621225	0.0134413	-0.192056	0.492887	-0.559718	0.0300307	-0.570667	0.0263085	0.633143	0.0112879	0.391371	0.149141	0.207187	0.458745	0.757798	0.00106411	0.497632	0.0590841	-0.102478	0.71629	0.515871	0.0490185	0.417022	0.121995
Nedd4	P46935	Module 04	0.107023	0.704219	-0.0772836	0.784269	-0.0442185	0.875658	0.023215	0.93455	0.529914	0.0421759	0.160628	0.567408	-0.0725199	0.797303	-0.0251031	0.929239	-0.223712	0.42284	-0.0218652	0.938349	-0.431737	0.108061	-0.315521	0.251977	-0.15737	0.575395	-0.466894	0.0793307	-0.403922	0.135396
Cryz	P47199	Module 12	-0.110719	0.69445	0.0534789	0.849867	-0.0510651	0.856577	-0.0887594	0.753094	-0.203542	0.466861	-0.407971	0.131152	-0.113761	0.686444	0.449193	0.0930151	0.0183953	0.948119	0.438005	0.102477	-0.179397	0.522337	0.0486518	0.863295	-0.412107	0.126911	-0.160141	0.568598	-0.281467	0.309495
Rph3a	P47708	Module 04	0.259541	0.350231	0.226702	0.416504	0.21213	0.44785	0.00115796	0.996732	0.285567	0.302197	0.415548	0.123455	-0.417061	0.121956	-0.215346	0.440833	-0.491839	0.0625751	-0.500613	0.0573438	0.261467	0.346539	0.284982	0.303232	0.594298	0.0194735	-0.192808	0.491162	0.621985	0.0132951
Cnr1	P47746	Module 09	0.724736	0.00223937	0.553869	0.0321748	0.538955	0.0381627	-0.595317	0.019213	0.922395	9.90864e-07	-0.334794	0.22256	-0.624811	0.0127625	0.406209	0.132987	0.258294	0.352633	0.505113	0.0547887	-0.0476744	0.866018	-0.327711	0.233108	-0.46019	0.0843323	-0.293688	0.288041	-0.360833	0.186399
Capza1	P47753	Module 13	0.31499	0.25282	0.37018	0.174412	0.507864	0.0532678	-0.676694	0.0055968	-0.0507718	0.857393	-0.883083	1.29008e-05	-0.0625285	0.824798	0.773033	0.000726047	0.953062	4.06638e-08	0.816287	0.000205506	0.301649	0.274555	-0.0288154	0.918805	-0.808571	0.000263231	0.593245	0.0197455	-0.439359	0.101297
Capza2	P47754	Module 04	-0.546432	0.0350652	-0.529438	0.0423954	-0.536906	0.0390461	0.793076	0.000419427	-0.444865	0.0965989	0.850485	5.8782e-05	0.285513	0.302292	-0.68857	0.00453235	-0.718911	0.00252625	-0.941372	1.67718e-07	0.0792702	0.778849	0.351548	0.198823	0.936039	2.91535e-07	-0.11887	0.673067	0.673392	0.00592528
Capzb	P47757	Module 04	-0.575715	0.0247152	-0.564293	0.0284299	-0.538392	0.0384042	0.691785	0.00427376	-0.501499	0.0568343	0.777877	0.000639095	0.355173	0.193911	-0.651509	0.0085056	-0.525573	0.04421	-0.847443	6.64909e-05	0.110118	0.696034	0.277976	0.315787	0.810502	0.000247669	-0.0385387	0.891537	0.545332	0.0355087
Map2k4	P47809	Module 06	-0.333867	0.223923	-0.0793295	0.778688	-0.072322	0.797846	0.309021	0.26241	-0.309204	0.262112	0.352387	0.197679	-0.0496999	0.860376	-0.30799	0.264089	-0.471477	0.0760364	-0.549097	0.034008	0.266644	0.336721	0.386258	0.154999	0.576002	0.0246269	0.0505307	0.858064	0.632071	0.0114699
Pfkm	P47857	Module 04	-0.461215	0.0835535	-0.624732	0.0127771	-0.354397	0.194956	0.303483	0.271503	-0.070027	0.804144	0.283632	0.305629	-0.160745	0.567121	-0.0947435	0.736974	-0.323334	0.239779	-0.0923037	0.743535	-0.336308	0.220345	0.228527	0.412659	0.0149614	0.957795	-0.628141	0.0121562	-0.303191	0.271987
Crkl	P47941	Module 14	0.513623	0.0501851	0.449659	0.0926351	0.559955	0.0299463	-0.490674	0.0632951	0.286057	0.301331	-0.688955	0.0045007	-0.200111	0.474564	0.711584	0.00292809	0.543035	0.0364482	0.468629	0.0780716	0.127623	0.65036	-0.0286726	0.919206	-0.554971	0.0317626	0.291504	0.291809	-0.242465	0.38392
Anxa5	P48036	Module 04	-0.0653176	0.817102	-0.147079	0.600921	0.0770041	0.785032	-0.357555	0.190726	-0.29028	0.293934	-0.646418	0.00921608	0.178195	0.525174	0.563876	0.0285732	0.679205	0.00535677	0.632444	0.0114063	-0.0753441	0.78957	0.0082153	0.976819	-0.749234	0.00130398	0.300455	0.276553	-0.641532	0.00994068
Gad1	P48318	Module 10	0.878251	1.65839e-05	0.929486	5.4088e-07	0.63504	0.0109716	-0.53112	0.0416231	0.691834	0.00426997	-0.370283	0.174282	-0.319834	0.245198	0.244222	0.380378	0.232063	0.405265	0.281525	0.309391	0.193621	0.489301	-0.379284	0.163233	-0.174262	0.534505	0.195371	0.485306	0.162128	0.563747
Gad2	P48320	Module 10	0.904529	3.6454e-06	0.958379	1.88547e-08	0.847915	6.52423e-05	-0.860616	3.82209e-05	0.568591	0.0269858	-0.802008	0.000322207	-0.459438	0.0849069	0.719591	0.00249131	0.748534	0.00132535	0.708664	0.00310182	0.355307	0.193731	-0.226409	0.417123	-0.63337	0.0112497	0.404562	0.134719	-0.08721	0.757284
Tbca	P48428	Module 12	-0.0548723	0.845998	-0.0634738	0.822188	0.156062	0.578614	-0.433044	0.10688	-0.210693	0.451005	-0.668562	0.0064331	-0.0907153	0.747815	0.60199	0.0175725	0.721503	0.00239516	0.777096	0.000652511	0.0396747	0.888357	0.0198336	0.944068	-0.775648	0.000677988	0.208401	0.456058	-0.651443	0.00851454
Ppp3cb	P48453	Module 04	-0.28907	0.296043	-0.313672	0.254919	-0.421271	0.117851	0.646564	0.00919504	-0.239558	0.389825	0.809894	0.000252487	0.217639	0.435864	-0.706609	0.00322886	-0.696558	0.00391168	-0.944821	1.1405e-07	0.0846761	0.764149	0.156937	0.576459	0.938388	2.29926e-07	-0.108431	0.700492	0.709735	0.00303717
Hspa4l	P48722	Module 13	0.233994	0.401257	0.380443	0.161845	0.51782	0.0480228	-0.593579	0.019659	-0.369038	0.175848	-0.775562	0.000679524	-0.0454512	0.872218	0.725947	0.00218318	0.881491	1.40302e-05	0.541333	0.0371565	0.619473	0.013783	0.232666	0.40401	-0.491793	0.0626036	0.844773	7.39241e-05	-0.0278968	0.921385
Cbr1	P48758	Module 14	0.36134	0.185736	0.327744	0.233058	0.673189	0.00594598	-0.795409	0.000391986	-0.0350429	0.901329	-0.822414	0.000167452	-0.568816	0.0269119	0.907572	2.97552e-06	0.678526	0.00542082	0.664254	0.00691431	0.379624	0.162826	0.35726	0.191118	-0.679004	0.00537566	0.287818	0.298233	-0.298457	0.279916
Cit	P49025	Module 04	0.0931213	0.741334	0.249988	0.36887	0.409317	0.129762	-0.364772	0.181283	-0.104365	0.71127	-0.0764168	0.786637	-0.393951	0.146243	0.196055	0.483747	0.12195	0.665047	-0.0735036	0.794607	0.618503	0.0139749	0.504224	0.0552868	0.234392	0.400433	0.320542	0.244095	0.536606	0.0391766
Inpp1	P49442	Module 04	-0.0637148	0.821523	-0.230312	0.408918	0.122363	0.663972	-0.112804	0.688958	-0.230233	0.409084	-0.259411	0.350481	0.00689791	0.980535	0.413274	0.125732	0.509975	0.0521224	0.281195	0.309983	0.19495	0.486266	0.286842	0.299948	-0.320298	0.244475	0.28664	0.300304	-0.304236	0.270255
Ppm1a	P49443	Module 13	0.174317	0.534373	0.331051	0.228095	0.443627	0.0976418	-0.550167	0.0335903	-0.32906	0.231075	-0.597478	0.0186695	-0.352535	0.197478	0.613521	0.0149941	0.615512	0.0145802	0.419488	0.119578	0.639202	0.0103016	0.331702	0.227126	-0.312519	0.256763	0.484032	0.0675136	0.0921328	0.743995
Ptpre	P49446	Module 06	0.0511006	0.856478	0.238673	0.391631	0.210045	0.45243	0.109914	0.696573	-0.259164	0.350958	0.283933	0.305093	-0.0668558	0.812865	-0.173205	0.537026	-0.187769	0.502771	-0.562912	0.0289064	0.682182	0.00508281	0.489172	0.0642317	0.685051	0.00482937	0.447411	0.0944788	0.923472	9.07222e-07
Cdk5	P49615	Module 07	0.377348	0.16557	0.405372	0.133866	0.471804	0.0758052	-0.298917	0.27914	-0.327909	0.232808	-0.315657	0.251762	-0.0601907	0.83126	0.479746	0.0703411	0.535645	0.0395973	-0.14159	0.614717	0.82119	0.000174549	0.447032	0.0947927	0.221973	0.42655	0.831628	0.000121261	0.686848	0.00467582
Psma2	P49722	Module 13	0.11369	0.68663	0.0631532	0.823073	-0.146514	0.602337	-0.163846	0.559566	0.00887075	0.97497	-0.359374	0.188317	0.282555	0.307547	0.248549	0.371723	0.433227	0.106714	0.271345	0.327944	-0.126817	0.65244	-0.463236	0.0820333	-0.361029	0.186142	0.0698937	0.80451	-0.343369	0.210199
Gdi1	P50396	Module 14	0.0976115	0.729284	0.0631967	0.822953	0.523715	0.0451028	-0.406524	0.132658	-0.198485	0.478235	-0.490702	0.0632773	-0.521423	0.0462222	0.766657	0.000854911	0.422015	0.117136	0.280911	0.310492	0.463842	0.0815807	0.628293	0.0121291	-0.319307	0.246019	0.248679	0.371465	-0.0536111	0.8495
Atp6v1a	P50516	Module 06	-0.0831888	0.768186	0.0366693	0.896771	0.277001	0.317559	-0.11116	0.693288	-0.476637	0.0724454	0.0993574	0.724614	-0.298489	0.279863	0.111801	0.691598	0.0906818	0.747905	-0.294924	0.285922	0.811926	0.000236686	0.702064	0.00352477	0.434644	0.105445	0.47888	0.070923	0.660275	0.00738351
Atp6v1e1	P50518	Module 06	0.170463	0.543588	0.25993	0.349484	0.441959	0.0990587	-0.250675	0.367511	-0.232788	0.403758	0.0155795	0.956053	-0.369413	0.175376	0.167028	0.551856	0.183268	0.513248	-0.247675	0.373462	0.861109	3.73971e-05	0.555719	0.0314848	0.397622	0.142184	0.533754	0.0404346	0.684389	0.00488694
Gabrb1	P50571	Module 09	0.770628	0.000772645	0.773492	0.000717409	0.53472	0.0400054	-0.667278	0.00657365	0.81263	0.000231409	-0.409399	0.129677	-0.343397	0.210159	0.309385	0.261819	0.625923	0.0125574	0.621812	0.0133282	0.108744	0.699665	-0.611181	0.0154921	-0.473278	0.0747687	0.0973235	0.730055	-0.319782	0.245279
Rab7a	P51150	Module 04	-0.252343	0.364225	-0.151975	0.58872	-0.172238	0.539334	0.258588	0.352068	-0.293703	0.288016	0.364313	0.181875	-0.0737437	0.79395	-0.234459	0.400294	-0.18061	0.519481	-0.385461	0.155925	0.305788	0.267695	0.128832	0.647245	0.473293	0.0747583	0.053876	0.848764	0.378178	0.164566
Adcy9	P51830	Module 04	-0.573553	0.0253882	-0.546232	0.0351457	-0.309849	0.261067	0.545629	0.0353885	-0.655815	0.00793893	0.699939	0.00367032	0.140664	0.617057	-0.584644	0.0220776	-0.569162	0.0267983	-0.90389	3.80097e-06	0.292701	0.289741	0.595419	0.0191871	0.912955	2.04152e-06	0.120556	0.668673	0.725325	0.00221192
Atp6v0d1	P51863	Module 06	0.233007	0.403302	0.312792	0.256326	0.313579	0.255067	-0.0128758	0.963675	-0.186028	0.506811	0.170701	0.543015	-0.105262	0.708888	0.00199863	0.99436	0.00138388	0.996095	-0.463958	0.0814948	0.764643	0.000899253	0.46664	0.0795163	0.600812	0.0178542	0.557196	0.0309416	0.867813	2.75747e-05
Fabp7	P51880	Module 04	-0.551198	0.0331916	-0.6381	0.0104758	-0.563639	0.028655	0.647225	0.00910054	-0.149738	0.594283	0.406884	0.132282	0.197511	0.480442	-0.253538	0.361882	-0.633806	0.0111765	-0.175488	0.531589	-0.582566	0.0226714	0.161169	0.566085	0.126342	0.653667	-0.565943	0.0278688	-0.26827	0.33367
Kcnj4	P52189	Module 03	-0.246137	0.376534	-0.273218	0.324484	-0.0976398	0.729208	0.219391	0.432085	-0.295897	0.28426	0.91075	2.38895e-06	0.0514549	0.855493	-0.667457	0.00655396	-0.447326	0.0945497	-0.710439	0.00299527	0.444903	0.0965668	0.351818	0.198454	0.793615	0.00041295	0.175218	0.53223	0.68171	0.0051255
Pkm	P52480	Module 14	0.533672	0.0404716	0.566497	0.0276824	0.715746	0.00269405	-0.842936	7.94298e-05	0.0981296	0.727897	-0.850373	5.9051e-05	-0.469751	0.077265	0.8369	9.99431e-05	0.868994	2.60893e-05	0.666253	0.00668756	0.547978	0.0344489	0.0845603	0.764463	-0.616646	0.0143482	0.482056	0.0688065	-0.17093	0.542468
Ndufs6	P52503	Module 12	0.20445	0.464833	0.238259	0.392478	0.0515922	0.855111	-0.439669	0.101028	0.236693	0.395689	-0.60285	0.0173692	-0.0283724	0.920049	0.370884	0.17353	0.455825	0.0877066	0.757314	0.00107665	-0.316866	0.249851	-0.498264	0.058712	-0.750205	0.00127479	-0.133688	0.634791	-0.676939	0.00557299
Cpt2	P52825	Module 12	-0.118503	0.674024	-0.142249	0.613056	0.117044	0.677838	-0.325735	0.236105	-0.114591	0.684266	-0.510289	0.0519533	-0.0200374	0.943495	0.4677	0.0787445	0.402141	0.137292	0.698418	0.00377737	-0.256094	0.356896	0.0823775	0.770391	-0.739638	0.00162273	0.0263147	0.925832	-0.69026	0.00439489
Pitpna	P53810	Module 07	0.317348	0.249092	0.510478	0.0518519	0.46789	0.0786068	-0.310256	0.260407	0.0852779	0.762517	-0.35127	0.199203	-0.0678022	0.81026	0.361257	0.185844	0.465251	0.0805366	0.261279	0.346898	0.498242	0.0587247	0.0489481	0.86247	-0.135498	0.630172	0.588161	0.0210999	0.192692	0.491428
Pitpnb	P53811	Module 01	-0.018175	0.94874	0.110007	0.696329	-0.145304	0.605369	-0.0506806	0.857647	-0.357272	0.191103	-0.377653	0.1652	0.728696	0.00205976	0.0736643	0.794167	0.6184	0.0139954	0.283312	0.306199	0.0454539	0.87221	-0.317579	0.248727	-0.320355	0.244385	0.617233	0.0142294	-0.108482	0.700357
Slc16a1	P53986	Module 04	-0.191491	0.494183	-0.152306	0.587899	0.177928	0.525806	-0.257879	0.353436	-0.0640029	0.820728	-0.328869	0.231361	-0.543874	0.0361028	0.502623	0.0561923	0.104483	0.710956	0.379712	0.162719	-0.0172577	0.951324	0.300906	0.275797	-0.412603	0.126409	-0.294602	0.286474	-0.386576	0.154631
Rab2a	P53994	Module 04	-0.682886	0.00501962	-0.653902	0.00818696	-0.626201	0.0125067	0.726265	0.0021686	-0.671001	0.00617255	0.695873	0.00396212	0.509744	0.0522469	-0.652021	0.00843661	-0.605043	0.0168591	-0.774252	0.000703304	-0.0495167	0.860886	0.376755	0.16629	0.717437	0.00260332	-0.0145713	0.958895	0.484093	0.0674739
Stmn1	P54227	Module 05	-0.49174	0.0626361	-0.318963	0.246556	0.0339731	0.904328	0.0691661	0.806509	-0.559504	0.0301072	0.118662	0.673611	-0.256844	0.355439	0.123676	0.660566	-0.0755573	0.788987	-0.240012	0.388898	0.507655	0.0533827	0.794324	0.000404561	0.294256	0.287066	0.134732	0.632124	0.389975	0.150726
Cacnb3	P54285	Module 03	-0.376845	0.16618	-0.366064	0.179627	-0.466412	0.0796831	0.66807	0.00648671	-0.249774	0.369295	0.925311	7.78075e-07	0.345225	0.207581	-0.899113	5.14837e-06	-0.633174	0.0112827	-0.810818	0.000245195	0.0564471	0.841629	0.116688	0.678768	0.839795	8.96181e-05	-0.016088	0.95462	0.655892	0.00792904
Rad23b	P54728	Module 08	0.120012	0.67009	0.267874	0.334412	0.3245	0.237991	-0.327389	0.233594	-0.43609	0.10416	-0.355993	0.192811	-0.0639078	0.820991	0.41872	0.120327	0.572293	0.0257869	0.115423	0.682081	0.759674	0.0010167	0.370218	0.174364	-0.00769615	0.978283	0.680838	0.00520504	0.361194	0.185926
Psmc4	P54775	Module 13	0.411803	0.12722	0.331266	0.227775	0.407453	0.13169	-0.636831	0.0106791	0.0143553	0.959504	-0.757043	0.00108371	-0.0339222	0.904471	0.710345	0.0030008	0.856882	4.49607e-05	0.716288	0.00266469	0.201519	0.471395	-0.139361	0.620356	-0.712914	0.00285158	0.491327	0.0628909	-0.447178	0.0946714
Adsl	P54822	Module 12	0.467202	0.0791068	0.487897	0.0650349	0.24489	0.379034	-0.481563	0.0691324	0.363857	0.182463	-0.714256	0.00277605	0.0921389	0.743978	0.460723	0.083927	0.671321	0.00613897	0.8825	1.33055e-05	-0.213886	0.444011	-0.533264	0.0406537	-0.873837	2.06736e-05	0.153328	0.585366	-0.615685	0.0145445
Slc12a2	P55012	Module 12	0.311594	0.258249	0.340323	0.214538	0.234934	0.399313	-0.359504	0.188145	0.199685	0.475524	-0.623487	0.0130099	0.319699	0.245407	0.448449	0.0936242	0.674435	0.00581997	0.711367	0.00294071	-0.123126	0.661993	-0.377012	0.165977	-0.713208	0.00283488	0.410874	0.128165	-0.51869	0.0475832
Adk	P55264	Module 04	0.236341	0.396412	0.074699	0.791334	0.403642	0.135693	-0.200134	0.474512	0.170373	0.543802	-0.051198	0.856208	-0.511013	0.0515658	0.379824	0.162585	-0.131196	0.641171	-0.287525	0.298747	0.294149	0.28725	0.541384	0.0371349	0.161914	0.564268	-0.109333	0.698107	0.315081	0.252675
Cdh11	P55288	Module 11	0.21603	0.439349	0.14317	0.610734	0.245284	0.378244	-0.2534	0.362151	0.235324	0.398507	-0.125953	0.654671	-0.0592491	0.833866	0.116049	0.680441	0.133358	0.635633	0.164744	0.557385	-0.139467	0.620088	-0.173551	0.536198	-0.200258	0.474231	0.166838	0.552316	-0.249621	0.369597
Lrpap1	P55302	Module 04	-0.241396	0.386086	-0.449052	0.0931302	-0.447965	0.0940222	0.399788	0.139825	0.231102	0.407269	0.453585	0.0894748	-0.000933836	0.997365	-0.501685	0.0567275	-0.613506	0.0149971	-0.0742315	0.792614	-0.720679	0.00243625	-0.171307	0.541563	0.0566858	0.840967	-0.690721	0.004358	-0.422923	0.116266
Arpp19	P56212	Module 04	-0.130267	0.643555	-0.0872011	0.757308	-0.455723	0.0877866	0.505722	0.0544493	-0.152623	0.587113	0.43652	0.103781	0.417703	0.121324	-0.55153	0.033064	-0.437266	0.103124	-0.509988	0.0521154	-0.154056	0.583566	-0.229382	0.410865	0.504086	0.0553646	-0.111841	0.691495	0.384988	0.156477
Rab4a	P56371	Module 04	-0.464859	0.080826	-0.620471	0.0135875	-0.3762	0.166965	0.56964	0.0266418	-0.208211	0.456477	0.600825	0.0178509	0.312568	0.256685	-0.391433	0.149071	-0.31209	0.257452	-0.432472	0.107396	-0.167339	0.551107	0.236287	0.396523	0.357896	0.190273	-0.164485	0.558013	-0.0166729	0.952972
Acyp2	P56375	Module 12	0.274765	0.321642	0.295556	0.284843	0.490469	0.0634222	-0.74337	0.00149207	0.0963447	0.732678	-0.850475	5.88062e-05	-0.373736	0.169987	0.81023	0.000249817	0.677236	0.00554424	0.851993	5.52444e-05	0.0865664	0.759026	0.038828	0.890727	-0.860957	3.76498e-05	0.148092	0.598388	-0.563935	0.0285528
Acyp1	P56376	Module 14	0.613458	0.0150073	0.54591	0.0352751	0.638756	0.0103719	-0.588384	0.021039	0.232994	0.40333	-0.517664	0.0481019	-0.480342	0.0699427	0.702973	0.00346395	0.419162	0.119896	0.36584	0.179913	0.394377	0.145767	0.164846	0.557137	-0.285738	0.301895	0.324881	0.237408	0.0221987	0.93741
Usp5	P56399	Module 05	-0.198111	0.479082	-0.152368	0.587747	0.336585	0.219941	-0.214437	0.442811	-0.53391	0.0403653	-0.112533	0.689671	-0.372832	0.171105	0.403711	0.13562	0.29306	0.289123	-0.104017	0.712196	0.745473	0.00142226	0.84294	7.94166e-05	0.124178	0.659265	0.411446	0.127582	0.335726	0.221195
Wfs1	P56695	Module 04	-0.524757	0.0446006	-0.441872	0.0991331	-0.495675	0.0602474	0.529842	0.0422086	-0.623374	0.0130312	0.50676	0.0538743	0.359096	0.188683	-0.537789	0.0386635	-0.384744	0.156763	-0.611142	0.0155005	0.0319065	0.910125	0.0952405	0.73564	0.594803	0.019344	0.0529973	0.851205	0.362333	0.18444
Pdcd5	P56812	Module 13	0.254071	0.360839	0.293183	0.28891	0.444711	0.0967283	-0.554101	0.0320878	-0.10656	0.705444	-0.822418	0.000167432	-0.0124609	0.964844	0.762367	0.000951606	0.904632	3.62072e-06	0.760221	0.00100317	0.262333	0.344885	0.00164156	0.995367	-0.761617	0.000969381	0.583652	0.0223596	-0.441124	0.0997736
Ncstn	P57716	Module 11	0.882654	1.31975e-05	0.724717	0.00224028	0.692882	0.00418828	-0.684689	0.00486077	0.656644	0.00783326	-0.543524	0.0362466	-0.289485	0.295317	0.459326	0.0849931	0.521188	0.0463378	0.466724	0.0794552	0.20502	0.463562	-0.180924	0.518742	-0.49365	0.0614683	0.357935	0.190221	-0.0448366	0.873933
Atp6v1d	P57746	Module 08	0.290753	0.293111	0.432919	0.106992	0.497522	0.059149	-0.255234	0.358569	-0.160545	0.567611	-0.00346282	0.990228	-0.284715	0.303705	0.129258	0.646149	0.179333	0.522487	-0.330848	0.228397	0.897423	5.71166e-06	0.468287	0.078319	0.453841	0.0892718	0.605711	0.0167059	0.81637	0.000204946
Erp29	P57759	Module 12	0.0827821	0.769291	-0.0803845	0.775813	-0.117487	0.67668	-0.123472	0.661093	0.319119	0.246313	-0.305359	0.268401	0.163542	0.560305	0.150881	0.591438	0.38177	0.160265	0.560785	0.0296514	-0.515126	0.0494027	-0.60549	0.0167564	-0.651881	0.00845545	-0.212469	0.447109	-0.830937	0.000124312
Actn4	P57780	Module 04	-0.200737	0.473154	-0.206106	0.461145	-0.373707	0.170023	0.567119	0.0274739	-0.26055	0.348294	0.80161	0.000326112	0.269538	0.331303	-0.639401	0.0102704	-0.540228	0.0376215	-0.882729	1.31453e-05	0.298044	0.280614	0.194365	0.4876	0.912671	2.08384e-06	0.077069	0.784855	0.854774	4.91814e-05
Eef2	P58252	Module 04	0.166899	0.552168	0.00993326	0.971973	-0.147195	0.600631	0.269029	0.332252	0.148963	0.596215	0.488059	0.0649323	0.0882436	0.754488	-0.476054	0.0728449	-0.388549	0.152355	-0.620652	0.0135523	-0.0283904	0.919998	-0.164872	0.557075	0.546575	0.035008	-0.167383	0.550999	0.39985	0.139757
Ptpa	P58389	Module 13	0.48779	0.0651024	0.543902	0.0360914	0.679092	0.00536737	-0.705173	0.00332017	0.166599	0.552893	-0.600632	0.0178974	-0.481922	0.0688952	0.677207	0.00554711	0.727589	0.00210876	0.535762	0.039546	0.572097	0.0258495	0.111683	0.691909	-0.43994	0.100794	0.410811	0.12823	-0.0851512	0.76286
Strn4	P58404	Module 04	-0.269178	0.331974	-0.314432	0.253707	-0.13787	0.624138	0.401048	0.138464	-0.501916	0.0565955	0.740718	0.001584	0.0452875	0.872675	-0.508984	0.0526582	-0.448855	0.0932913	-0.838661	9.35537e-05	0.494446	0.0609859	0.532051	0.0412002	0.886024	1.10124e-05	0.270547	0.329424	0.842552	8.06217e-05
Tpm1	P58771	Module 04	0.0741092	0.792949	-0.0953413	0.735369	-0.154801	0.581724	0.224005	0.422217	0.256795	0.355534	0.569709	0.0266195	-0.218789	0.433382	-0.416186	0.122821	-0.442	0.0990243	-0.561501	0.029399	0.027737	0.921834	-0.0355776	0.89983	0.56537	0.0280629	-0.435493	0.10469	0.34004	0.214944
Arhgap39	P59281	Module 04	-0.52763	0.0432371	-0.515565	0.0491762	-0.44838	0.0936808	0.682339	0.00506865	-0.519254	0.0473001	0.760234	0.00100286	0.191166	0.49493	-0.60995	0.0157591	-0.616482	0.0143817	-0.872624	2.19332e-05	0.22811	0.413536	0.423317	0.115891	0.861467	3.68083e-05	0.0773262	0.784153	0.683438	0.00497059
Eif5	P59325	Module 04	-0.0584172	0.836169	-0.0660306	0.815138	0.116382	0.679569	0.0292614	0.917552	-0.0548087	0.846174	0.0662069	0.814652	-0.260763	0.347885	0.340633	0.214094	-0.187229	0.504022	-0.22453	0.421102	0.201599	0.471216	0.475343	0.073334	0.22297	0.424421	-0.070945	0.801623	0.25245	0.364016
Arpc4	P59999	Module 04	-0.282666	0.307349	-0.286136	0.301191	-0.32969	0.23013	0.564521	0.0283521	-0.184788	0.509698	0.779814	0.000606785	0.0573371	0.839161	-0.634692	0.0110291	-0.702465	0.00349784	-0.906414	3.21723e-06	0.112701	0.68923	0.225466	0.419117	0.892665	7.57902e-06	-0.202992	0.468091	0.690904	0.00434342
Ruvbl1	P60122	Module 04	0.135835	0.629313	0.0172361	0.951385	-0.14146	0.615047	0.0475973	0.866233	0.192789	0.491204	-0.146113	0.60334	0.446002	0.0956484	-0.162691	0.562376	0.246403	0.376002	0.186535	0.505634	-0.405067	0.134187	-0.572752	0.0256411	-0.349501	0.201632	0.0452131	0.872882	-0.447249	0.094613
Plp1	P60202	Module 05	-0.0206164	0.941864	0.0414688	0.88334	0.385463	0.155923	-0.101427	0.71909	-0.332789	0.225514	-0.00801471	0.977385	-0.390502	0.150125	0.212781	0.446426	-0.178838	0.523655	-0.356911	0.191584	0.535458	0.0396796	0.822455	0.000167219	0.331471	0.22747	0.251947	0.365005	0.603442	0.0172304
Pcbp1	P60335	Module 07	-0.29197	0.291003	-0.22529	0.419489	-0.264701	0.340387	-0.0433339	0.878129	-0.46898	0.0778187	-0.238867	0.391235	0.524051	0.04494	0.0472689	0.867149	0.518483	0.0476877	0.34107	0.213468	-0.0110106	0.968934	-0.178937	0.523421	-0.351111	0.199421	0.376591	0.16649	-0.347729	0.204085
Ppfia3	P60469	Module 04	-0.324758	0.237595	-0.293177	0.288922	-0.228359	0.413012	0.495951	0.0600824	-0.312689	0.256491	0.751474	0.00123741	-0.0731535	0.795566	-0.529761	0.042246	-0.700351	0.00364174	-0.869755	2.51681e-05	0.286752	0.300106	0.536255	0.0393299	0.926562	6.99295e-07	-0.115779	0.681151	0.802658	0.000315923
Pdxp	P60487	Module 04	0.120925	0.667712	-0.00101187	0.997144	0.195936	0.484019	0.0658506	0.815633	-0.0457044	0.871512	0.231058	0.407359	-0.304803	0.269318	0.108319	0.700789	-0.0629722	0.823573	-0.3354	0.221672	0.453527	0.0895208	0.483153	0.0680863	0.39702	0.142844	0.0909035	0.747307	0.41917	0.119888
Gabarapl2	P60521	Module 04	-0.151688	0.589434	-0.164391	0.558242	-0.29394	0.287609	0.0526522	0.852164	0.0720453	0.798604	-0.207111	0.458913	0.355318	0.193716	0.0706764	0.80236	0.320765	0.243748	0.528058	0.0430367	-0.433058	0.106867	-0.435234	0.10492	-0.514849	0.0495466	-0.119829	0.670567	-0.672209	0.00604669
Ensa	P60840	Module 04	-0.0483345	0.864179	-0.136121	0.628585	0.00574582	0.983786	0.129208	0.646279	-0.116563	0.679096	0.566418	0.027709	-0.285136	0.302958	-0.342317	0.211691	-0.349373	0.201808	-0.613781	0.0149394	0.438177	0.102326	0.312038	0.257536	0.697365	0.00385296	-0.0153701	0.956643	0.611902	0.0153372
Snap25	P60879	Module 04	-0.250006	0.368834	-0.35171	0.198603	-0.125334	0.656273	0.241345	0.386189	-0.309405	0.261786	0.548902	0.0340848	-0.149176	0.595684	-0.369675	0.175046	-0.369617	0.175119	-0.63108	0.01164	0.269934	0.330564	0.461912	0.0830271	0.614119	0.0148688	-0.076281	0.787008	0.454824	0.0884942
Dnajc5	P60904	Module 06	0.309522	0.261596	0.410971	0.128066	0.317902	0.24822	-0.0245917	0.930677	0.266988	0.336074	0.154911	0.581453	-0.138221	0.623247	0.00786446	0.977808	-0.112671	0.689309	-0.285146	0.302941	0.370661	0.173809	0.103039	0.714797	0.36673	0.178776	0.211573	0.449072	0.525489	0.0442502
Rab5b	P61021	Module 04	0.0530093	0.851172	0.162626	0.562533	0.0525792	0.852367	0.0588946	0.834847	-0.344484	0.208624	-0.266246	0.337471	0.243537	0.381756	0.27191	0.326898	0.312485	0.256818	-0.0849591	0.763381	0.343093	0.21059	0.0409389	0.884822	0.0483231	0.864211	0.510167	0.0520189	0.270708	0.329125
Chp1	P61022	Module 10	0.743815	0.00147707	0.883798	1.24185e-05	0.768026	0.000825792	-0.745834	0.00141053	0.347073	0.204997	-0.76064	0.000992936	-0.351538	0.198837	0.715402	0.00271279	0.640065	0.0101668	0.574156	0.025199	0.36519	0.180746	-0.151692	0.589424	-0.500149	0.0576127	0.500344	0.0574997	0.0163944	0.953757
Rab10	P61027	Module 01	-0.475305	0.0733604	-0.405969	0.133239	-0.676122	0.00565271	0.662374	0.00713297	-0.393081	0.147216	0.384815	0.15668	0.770962	0.000766038	-0.493972	0.0612726	-0.255355	0.358333	-0.459214	0.0850787	-0.217217	0.436777	-0.198402	0.478424	0.379192	0.163344	0.0367185	0.896633	0.191889	0.493269
Rab8b	P61028	Module 02	-0.349336	0.20186	-0.311086	0.259068	-0.452357	0.0904555	0.389034	0.1518	-0.164213	0.558675	0.0625206	0.82482	0.300331	0.276761	-0.0136453	0.961505	-0.0379954	0.893057	-0.0500238	0.859475	-0.226746	0.41641	-0.246526	0.375755	0.00297021	0.991618	-0.150875	0.591453	-0.179621	0.521808
Ube2m	P61082	Module 08	0.247327	0.374156	0.373612	0.170141	0.426297	0.113076	-0.197274	0.48098	-0.0466527	0.868867	-0.290515	0.293524	-0.131672	0.639951	0.368234	0.176865	0.413525	0.125479	0.0628382	0.823943	0.608436	0.0160923	0.221462	0.427642	0.0394696	0.888931	0.590602	0.020441	0.356774	0.191767
Ube2k	P61087	Module 04	0.417347	0.121674	0.249549	0.36974	-0.0417969	0.882423	-0.168868	0.547421	0.436317	0.10396	-0.206606	0.460034	0.154644	0.582111	-0.0171325	0.951677	0.219895	0.431003	0.378832	0.163777	-0.442854	0.0982965	-0.776959	0.000654887	-0.448418	0.0936497	-0.13032	0.643419	-0.567634	0.0273024
Ube2n	P61089	Module 13	-0.0280114	0.921063	0.18366	0.512332	0.342467	0.211478	-0.403804	0.135522	-0.359006	0.188803	-0.431427	0.108342	-0.175198	0.532276	0.429412	0.110185	0.483789	0.0676719	0.433599	0.10638	0.471592	0.0759545	0.360904	0.186306	-0.28911	0.295971	0.505404	0.0546266	0.0169679	0.952141
Fgf1	P61148	Module 12	0.559419	0.0301378	0.504899	0.0549082	0.522647	0.0456215	-0.61914	0.0138486	0.552512	0.0326885	-0.703873	0.00340452	-0.433246	0.106697	0.748273	0.00133341	0.32527	0.236813	0.682477	0.00505625	-0.15757	0.574902	-0.112777	0.689029	-0.744961	0.00143899	-0.161176	0.566069	-0.467982	0.0785398
Actr2	P61161	Module 04	-0.139845	0.61913	-0.172838	0.537901	-0.37037	0.174174	0.569151	0.0268018	-0.134985	0.63148	0.813173	0.000227403	0.332231	0.226341	-0.783049	0.000555789	-0.561357	0.0294496	-0.785085	0.00052553	0.0738528	0.793651	0.00548406	0.984524	0.855905	4.68785e-05	0.0212736	0.940014	0.630919	0.0116678
Actr1a	P61164	Module 07	0.335868	0.220987	0.394528	0.1456	0.613028	0.0150978	-0.434544	0.105535	-0.182614	0.514777	-0.472906	0.0750292	-0.228493	0.412732	0.646591	0.00919117	0.600541	0.0179194	0.178731	0.523907	0.763412	0.000927271	0.437197	0.103185	-0.106826	0.70474	0.776855	0.000656688	0.301856	0.274209
Cops2	P61202	Module 07	0.196164	0.483499	0.354978	0.194173	0.57034	0.0264144	-0.490326	0.0635109	-0.382251	0.159695	-0.52375	0.0450855	-0.0908654	0.74741	0.541004	0.0372944	0.689397	0.00446465	0.269772	0.330867	0.768703	0.000811685	0.424886	0.114403	-0.190055	0.497488	0.918057	1.39608e-06	0.256055	0.356971
Rap2b	P61226	Module 04	-0.311578	0.258275	-0.241095	0.386697	-0.265752	0.338402	0.576939	0.0243401	-0.286551	0.30046	0.73818	0.0016762	0.0493834	0.861258	-0.582341	0.0227365	-0.746393	0.00139256	-0.933691	3.66424e-07	0.207629	0.457766	0.394855	0.145235	0.945079	1.10694e-07	-0.0800344	0.776767	0.828862	0.000133859
Stx1b	P61264	Module 04	0.192534	0.491788	0.0915497	0.745565	-0.117564	0.676477	0.292219	0.290572	0.441864	0.0991404	0.690911	0.0043429	-0.064285	0.81995	-0.612133	0.0152878	-0.525905	0.0440521	-0.499632	0.0579126	-0.0481271	0.864757	-0.189339	0.499141	0.622343	0.0132268	-0.302296	0.273476	0.389715	0.151022
Rab6b	P61294	Module 04	-0.162042	0.563956	-0.254567	0.35987	-0.274036	0.322979	0.154645	0.582109	0.00964748	0.972779	-0.0457693	0.87133	0.530349	0.0419756	-0.0311301	0.912304	0.333236	0.224853	0.275304	0.320655	-0.293331	0.288655	-0.353706	0.19589	-0.313538	0.255132	0.147457	0.599975	-0.505628	0.0545016
Arf4	P61750	Module 04	-0.243175	0.382487	-0.178722	0.52393	-0.256218	0.356654	-0.0154972	0.956285	-0.212695	0.446615	-0.267698	0.334741	0.277955	0.315827	0.164429	0.558149	0.432201	0.10764	0.425246	0.114063	-0.0854754	0.761982	-0.20115	0.472224	-0.392824	0.147503	0.0546214	0.846694	-0.414467	0.124533
Vbp1	P61759	Module 04	-0.18606	0.506736	-0.269633	0.331124	-0.219331	0.432214	0.133265	0.635871	-0.303991	0.27066	-0.270461	0.329585	0.299935	0.277427	0.228432	0.41286	0.269903	0.330623	0.153592	0.584712	-0.194816	0.486571	-0.0944139	0.737859	-0.306784	0.26606	0.0756923	0.788617	-0.355408	0.193595
Dad1	P61804	Module 04	-0.33736	0.218814	-0.449603	0.0926804	-0.560864	0.0296237	0.408432	0.130675	0.0229532	0.935287	0.389644	0.151103	0.346554	0.205722	-0.43781	0.102647	-0.397972	0.1418	-0.231437	0.40657	-0.618183	0.0140386	-0.344441	0.208685	0.0726972	0.796817	-0.54118	0.0372206	-0.301763	0.274365
Abat	P61922	Module 12	0.623237	0.0130571	0.591187	0.0202854	0.573346	0.0254535	-0.716358	0.00266092	0.546465	0.0350519	-0.757566	0.00107011	-0.260321	0.348733	0.605575	0.0167369	0.592119	0.0200395	0.808344	0.00026511	-0.0904949	0.748409	-0.315966	0.251272	-0.811799	0.000237651	0.102621	0.715908	-0.534146	0.0402603
Ufm1	P61961	Module 12	0.0797541	0.77753	0.143097	0.610919	0.357954	0.190196	-0.583759	0.0223289	-0.0929607	0.741766	-0.762978	0.000937313	-0.267078	0.335905	0.75291	0.00119618	0.814575	0.000217318	0.812709	0.000230819	0.221768	0.426987	0.0253053	0.92867	-0.781587	0.000578386	0.288947	0.296256	-0.561659	0.0293434
Ap1s1	P61967	Module 01	-0.475578	0.0731719	-0.489355	0.0641168	-0.613549	0.0149882	0.578087	0.0239922	-0.626758	0.0124052	0.218065	0.434944	0.860821	3.78764e-05	-0.4413	0.099623	0.154393	0.582733	-0.256798	0.355528	-0.0841742	0.765511	-0.0532118	0.850609	0.181708	0.516901	0.652226	0.0084092	0.0904354	0.74857
Hnrnpk	P61979	Module 03	-0.64477	0.00945573	-0.72856	0.00206572	-0.704068	0.00339178	0.511464	0.0513252	-0.393893	0.146307	0.480074	0.0701221	0.44373	0.0975543	-0.527014	0.0435267	-0.267795	0.33456	-0.317496	0.248858	-0.383233	0.158536	-0.143332	0.610327	0.202699	0.468747	-0.297228	0.281997	-0.219056	0.432808
Ywhag	P61982	Module 06	0.216387	0.438575	0.269489	0.331393	0.289222	0.295777	0.00525584	0.985168	-0.117694	0.676138	0.066074	0.815018	-0.177942	0.525773	0.167228	0.551373	-0.0488036	0.862872	-0.338003	0.217881	0.610957	0.0155404	0.499664	0.0578942	0.457574	0.0863434	0.375643	0.167646	0.71361	0.00281222
Rras2	P62071	Module 04	-0.725287	0.00221365	-0.786658	0.000503084	-0.616637	0.0143502	0.783775	0.000544849	-0.741764	0.00154718	0.731073	0.00195758	0.369702	0.175013	-0.577231	0.0242513	-0.616191	0.014441	-0.775307	0.000684101	0.126613	0.652966	0.606058	0.0166267	0.715578	0.00270317	0.00871718	0.975403	0.636353	0.0107566
Timm10	P62073	Module 12	0.215118	0.441329	0.30877	0.262818	0.174564	0.533786	-0.392105	0.148313	0.284979	0.303238	-0.59203	0.020063	0.034227	0.903616	0.389376	0.151408	0.590999	0.0203355	0.802568	0.000316787	-0.215995	0.439425	-0.523936	0.0449956	-0.76951	0.000795122	0.0767269	0.78579	-0.668021	0.006492
Timm13	P62075	Module 12	0.441671	0.0993049	0.459534	0.0848335	0.388663	0.152224	-0.602846	0.0173703	0.487918	0.0650214	-0.760769	0.000989792	-0.254731	0.35955	0.629492	0.0119168	0.606963	0.0164219	0.919737	1.2253e-06	-0.190641	0.496138	-0.467414	0.0789524	-0.880694	1.46257e-05	0.00304822	0.991398	-0.713742	0.00280479
Timm8b	P62077	Module 12	0.365194	0.180741	0.380625	0.161628	0.412207	0.12681	-0.652466	0.00837707	0.412698	0.126313	-0.718715	0.00253637	-0.353944	0.195568	0.585991	0.0216992	0.502894	0.0560384	0.921902	1.03124e-06	-0.222891	0.42459	-0.288558	0.296936	-0.892609	7.60364e-06	-0.0981953	0.727721	-0.729687	0.00201664
Ppp1ca	P62137	Module 04	-0.321098	0.243232	-0.260671	0.348062	-0.430833	0.108884	0.679395	0.00533891	-0.285528	0.302266	0.803237	0.000310416	0.367155	0.178234	-0.773769	0.000712252	-0.687476	0.00462305	-0.916221	1.60508e-06	0.0783072	0.781475	0.150462	0.592481	0.932649	4.04493e-07	-0.00250765	0.992923	0.758121	0.00105582
Ppp1cb	P62141	Module 04	-0.453084	0.0898738	-0.456605	0.087097	-0.420603	0.118496	0.603201	0.0172868	-0.475787	0.073028	0.708903	0.00308729	0.377706	0.165136	-0.584515	0.0221142	-0.342759	0.211063	-0.75715	0.00108092	0.235911	0.397298	0.276411	0.318634	0.765697	0.000875811	0.166007	0.554325	0.546732	0.0349449
Psmc1	P62192	Module 13	0.684956	0.0048376	0.651849	0.00845974	0.554733	0.0318513	-0.727773	0.00210052	0.375665	0.167619	-0.776584	0.000661429	-0.158429	0.572793	0.608732	0.0160268	0.778066	0.000635878	0.677436	0.00552497	0.148312	0.597839	-0.412222	0.126794	-0.684103	0.00491197	0.370677	0.173789	-0.36738	0.177948
Psmc5	P62196	Module 13	0.525179	0.0443982	0.541047	0.0372766	0.638885	0.0103514	-0.704352	0.00337323	0.0286731	0.919204	-0.696588	0.00390952	-0.0718784	0.799062	0.599266	0.0182288	0.861651	3.6509e-05	0.467168	0.0791312	0.526777	0.0436389	-0.00949851	0.973199	-0.472912	0.075025	0.745288	0.00142827	-0.0442916	0.875454
Rps8	P62242	Module 04	-0.105234	0.708961	-0.274472	0.322178	-0.086612	0.758902	0.112118	0.690765	-0.119122	0.67241	0.441697	0.0992826	-0.150137	0.593289	-0.366762	0.178735	-0.379619	0.162831	-0.581222	0.0230617	0.0715635	0.799926	0.228143	0.413467	0.477023	0.0721813	-0.198695	0.477761	0.276749	0.318017
Ywhae	P62259	Module 04	-0.188684	0.500653	-0.163812	0.559648	-0.226821	0.416251	0.401403	0.138083	-0.18248	0.515092	0.0294653	0.916979	0.330088	0.229533	0.142961	0.611261	0.0062629	0.982327	-0.116107	0.680289	0.00186931	0.994725	0.0715158	0.800057	0.106561	0.705441	0.148929	0.596299	0.0680806	0.809494
Rps18	P62270	Module 04	-0.0801365	0.776489	-0.189326	0.499171	0.0518833	0.854302	-0.00787052	0.977791	-0.0228114	0.935686	0.268061	0.334062	-0.454702	0.0885905	-0.104718	0.710333	-0.348666	0.202785	-0.4116	0.127426	0.110736	0.694405	0.32768	0.233154	0.329808	0.229953	-0.366763	0.178733	0.216108	0.439179
Rps13	P62301	Module 04	-0.317286	0.249188	-0.457558	0.0863559	-0.239939	0.389047	0.371929	0.172226	-0.14604	0.603524	0.544736	0.0357508	-0.0552699	0.844894	-0.426378	0.113	-0.356315	0.192379	-0.599701	0.0181226	0.0554318	0.844445	0.201841	0.470672	0.491802	0.0625979	-0.217929	0.435237	0.235575	0.397991
Arf6	P62331	Module 04	0.208932	0.454885	0.174739	0.53337	-0.0305464	0.913943	-0.0940599	0.738811	0.51261	0.0507177	-0.161864	0.564389	-0.157581	0.574876	0.164131	0.558873	0.123481	0.66107	0.282894	0.306943	-0.275557	0.320192	-0.528884	0.042652	-0.302313	0.273447	-0.42821	0.111294	-0.395443	0.144584
Psmc6	P62334	Module 13	0.418731	0.120317	0.460723	0.0839268	0.462528	0.082563	-0.614201	0.0148516	-0.0537924	0.848996	-0.824002	0.000158597	0.00889532	0.9749	0.707934	0.00314648	0.89819	5.44983e-06	0.652155	0.00841869	0.34459	0.208474	-0.154865	0.581565	-0.648083	0.0089788	0.654534	0.00810427	-0.270553	0.329413
Kcnab2	P62482	Module 04	-0.321235	0.24302	-0.187699	0.502933	-0.170636	0.543173	0.31466	0.253344	-0.527302	0.0433915	0.457931	0.086067	0.176185	0.529933	-0.450896	0.0916306	-0.3572	0.191199	-0.698552	0.00376787	0.410395	0.128656	0.442732	0.0984008	0.717567	0.00259646	0.269495	0.331382	0.765182	0.000887205
Abi2	P62484	Module 04	0.00324739	0.990836	-0.00495269	0.986024	-0.0546569	0.846596	0.367428	0.177887	0.132673	0.637387	0.727048	0.00213303	-0.220805	0.429049	-0.523174	0.0453652	-0.650124	0.00869445	-0.78532	0.000522131	0.254221	0.360546	0.234858	0.39947	0.876704	1.7933e-05	-0.192316	0.49229	0.746124	0.00140118
Dynlrb1	P62627	Module 07	0.139606	0.619735	0.187984	0.502274	0.478596	0.0711142	-0.420272	0.118816	-0.436578	0.10373	-0.531776	0.0413249	-0.0855793	0.7617	0.667007	0.0066036	0.637559	0.0105622	0.1496	0.594626	0.687906	0.00458724	0.508978	0.0526612	-0.186459	0.50581	0.7638	0.000918362	0.210715	0.450956
Eef1a2	P62631	Module 10	0.636514	0.0107304	0.59049	0.0204708	0.385015	0.156446	-0.280134	0.311889	0.615595	0.014563	-0.212043	0.448042	-0.0271099	0.923597	0.207709	0.457588	0.330632	0.22872	0.161993	0.564075	0.176646	0.52884	-0.352149	0.198004	-0.0955762	0.734739	0.235133	0.398902	0.0814288	0.772971
Ap2s1	P62743	Module 06	0.509247	0.0525152	0.552751	0.0325976	0.507993	0.0531974	-0.186553	0.505591	0.229973	0.409627	-0.101491	0.71892	-0.309427	0.261751	0.244398	0.380023	0.0224047	0.93683	-0.285353	0.302576	0.541571	0.0370568	0.194663	0.486921	0.320943	0.243472	0.340153	0.214782	0.631953	0.01149
Rhob	P62746	Module 04	-0.337233	0.218998	-0.265011	0.339802	-0.188607	0.500832	0.166647	0.552778	-0.317993	0.248077	0.0627042	0.824313	-0.11427	0.685106	0.120246	0.669479	0.00708859	0.979997	-0.182012	0.516187	0.265622	0.338646	0.248586	0.371651	0.190931	0.495471	-0.0652875	0.817185	0.16094	0.566645
Hpcal1	P62748	Module 04	-0.433227	0.106714	-0.455415	0.0880284	-0.449354	0.0928834	0.601228	0.0177543	-0.0794577	0.778338	0.464287	0.0812504	0.111866	0.691427	-0.152689	0.58695	-0.467617	0.0788048	-0.375577	0.167727	-0.193633	0.489272	0.197021	0.481552	0.3759	0.167332	-0.413346	0.12566	0.0990318	0.725484
Rpl23a	P62751	Module 04	-0.594783	0.0193491	-0.6065	0.0165265	-0.309249	0.26204	0.518371	0.0477441	-0.434185	0.105855	0.747242	0.00136558	0.0560529	0.842722	-0.78755	0.000490699	-0.691453	0.00429996	-0.8129	0.000229409	0.080995	0.774151	0.543124	0.0364114	0.766456	0.000859252	-0.116804	0.678467	0.501649	0.0567484
Vsnl1	P62761	Module 04	-0.169936	0.544853	-0.286139	0.301186	0.00494264	0.986052	-0.103912	0.712475	0.109268	0.698281	0.0595009	0.833169	-0.481266	0.0693287	0.163021	0.561571	0.00129816	0.996337	0.0516983	0.854816	0.0231566	0.934715	0.190288	0.49695	-0.0873564	0.756888	-0.463263	0.0820124	-0.246008	0.376793
Mtpn	P62774	Module 04	-0.645898	0.00929111	-0.634414	0.0110751	-0.514656	0.0496464	0.540667	0.0374363	-0.615567	0.0145688	0.327535	0.233374	0.24526	0.378291	-0.0940083	0.738949	-0.224612	0.420928	-0.38006	0.162303	0.013559	0.961748	0.36373	0.182627	0.327378	0.233611	-0.109948	0.696484	0.129098	0.646562
Gabra1	P62812	Module 10	0.820326	0.000179705	0.899347	5.07442e-06	0.505347	0.0546578	-0.45891	0.0853121	0.630676	0.0117099	-0.237776	0.393465	-0.210311	0.451844	0.0829667	0.768789	0.194786	0.48664	0.158517	0.572577	0.238024	0.392958	-0.46601	0.0799781	-0.023153	0.934725	0.223048	0.424255	0.269496	0.331381
Atp6v1b2	P62814	Module 08	0.263949	0.341811	0.369985	0.174656	0.514037	0.0499689	-0.214174	0.443384	-0.263596	0.342483	-0.0586067	0.835644	-0.317583	0.248721	0.273885	0.323257	0.19172	0.493656	-0.331168	0.227922	0.928602	5.85192e-07	0.610344	0.0156732	0.432727	0.107165	0.637584	0.0105581	0.810102	0.000250833
Rab1A	P62821	Module 04	-0.261188	0.347072	-0.0897912	0.750308	-0.188078	0.502055	0.166501	0.553131	-0.160963	0.56659	-0.0477557	0.865792	0.441153	0.0997494	-0.0824211	0.770272	0.279539	0.312961	0.295664	0.284658	-0.0753441	0.78957	-0.234803	0.399583	-0.209811	0.452946	0.30664	0.266297	-0.264414	0.34093
Rab3c	P62823	Module 08	-0.0644693	0.819442	-0.029791	0.916064	0.206294	0.460728	-0.126502	0.653252	-0.444987	0.0964962	-0.175247	0.532161	-0.159574	0.569987	0.323174	0.240025	0.432285	0.107565	0.0251423	0.929129	0.619887	0.0137015	0.388841	0.152021	0.0394835	0.888893	0.508196	0.0530868	0.197708	0.479994
Ran	P62827	Module 04	-0.339361	0.215921	-0.362122	0.184715	-0.150985	0.59118	0.160409	0.567943	-0.699933	0.00367074	0.0914777	0.745759	0.191994	0.493027	0.0588334	0.835016	0.161986	0.564092	-0.254614	0.359777	0.430489	0.109197	0.563191	0.0288097	0.249421	0.369993	0.364565	0.181551	0.297024	0.282342
Rps26	P62855	Module 04	-0.206784	0.459639	-0.163299	0.560895	-0.0484922	0.86374	0.221883	0.426741	-0.0373754	0.894793	0.539591	0.0378916	-0.263965	0.341781	-0.440681	0.100155	-0.465742	0.0801746	-0.586609	0.0215273	0.201915	0.470506	0.259485	0.350338	0.577381	0.0242056	-0.240306	0.3883	0.458124	0.0859182
Rps28	P62858	Module 04	-0.00653018	0.981573	-0.0194789	0.945067	0.17698	0.528048	-0.240486	0.387934	-0.0232467	0.934461	-0.25017	0.368509	-0.490138	0.0636281	0.293316	0.288682	0.192943	0.490852	0.209449	0.453743	0.134597	0.632469	0.116464	0.679356	-0.240605	0.387692	-0.192813	0.491151	-0.202415	0.469385
Elob	P62869	Module 13	0.0809536	0.774264	0.164446	0.558109	0.2972	0.282045	-0.483036	0.068163	-0.226546	0.416832	-0.648823	0.00887487	0.0573408	0.839151	0.560761	0.02966	0.877646	1.71009e-05	0.660209	0.00739153	0.359381	0.188308	0.0367939	0.896422	-0.605094	0.0168472	0.580671	0.0232232	-0.33045	0.228992
Gnb1	P62874	Module 01	0.0252863	0.928724	0.0281809	0.920587	-0.457412	0.0864689	0.384103	0.157514	0.203338	0.467318	0.223992	0.422245	0.683612	0.00495519	-0.488721	0.0645146	-0.203276	0.467455	-0.131034	0.641587	-0.545266	0.0355354	-0.737734	0.00169286	0.067241	0.811804	-0.117458	0.676755	-0.120673	0.668366
Gnb2	P62880	Module 01	-0.0459134	0.870928	-0.0479371	0.865286	-0.461114	0.0836298	0.573878	0.0252862	0.249189	0.370452	0.577	0.0243214	0.472719	0.0751602	-0.707709	0.00316038	-0.595069	0.0192763	-0.505415	0.0546202	-0.457967	0.0860393	-0.482108	0.0687726	0.462958	0.082241	-0.324057	0.238668	0.208258	0.456373
Gnb5	P62881	Module 04	-0.316996	0.249645	-0.133497	0.635278	-0.0269759	0.923974	0.00358362	0.989887	-0.719221	0.00251027	-0.266089	0.337766	0.133461	0.635372	0.300967	0.275694	0.19777	0.479855	-0.0343387	0.903303	0.329052	0.231087	0.397764	0.142028	-0.0194347	0.945192	0.41515	0.123852	0.194135	0.488126
Cycs	P62897	Module 14	0.612491	0.0152117	0.673595	0.00590466	0.702122	0.00352084	-0.826848	0.000143696	0.324863	0.237435	-0.730604	0.00197741	-0.6145	0.0147894	0.731947	0.00192106	0.678055	0.00546571	0.717016	0.00262565	0.412211	0.126805	-0.0455616	0.87191	-0.578041	0.0240061	0.247923	0.372969	-0.205755	0.461924
Rpl31	P62900	Module 04	-0.629966	0.0118337	-0.54601	0.0352348	-0.619341	0.0138089	0.748004	0.00134176	-0.28049	0.311248	0.615321	0.0146194	0.330183	0.229391	-0.552457	0.0327096	-0.664216	0.00691873	-0.583636	0.022364	-0.330032	0.229618	0.0209116	0.941033	0.507898	0.0532493	-0.360185	0.187249	0.177291	0.527312
Pfn1	P62962	Module 04	-0.454805	0.0885086	-0.56847	0.0270256	-0.420372	0.11872	0.53446	0.0401206	-0.545987	0.0352441	0.296505	0.283225	0.445192	0.0963248	-0.122853	0.662701	-0.071033	0.801382	-0.412628	0.126384	0.0178161	0.949751	0.241365	0.386149	0.290913	0.292833	0.152484	0.587458	0.10023	0.722282
Pafah1b1	P63005	Module 07	0.0902807	0.748987	0.206781	0.459646	0.312439	0.256892	-0.28504	0.303129	-0.492863	0.0619477	-0.390955	0.149612	0.227538	0.41474	0.314363	0.253817	0.667532	0.00654561	0.124885	0.657433	0.676822	0.0055844	0.30367	0.271192	-0.0879561	0.755265	0.911214	2.312e-06	0.287168	0.299375
Rab3a	P63011	Module 04	-0.331687	0.227149	-0.356409	0.192254	-0.41392	0.125082	0.359426	0.188249	-0.363501	0.182924	0.570366	0.0264059	0.172567	0.538548	-0.567738	0.0272678	-0.505476	0.0545862	-0.61212	0.0152907	0.0319942	0.909879	0.191167	0.494929	0.628616	0.0120716	-0.117468	0.67673	0.448341	0.0937135
Hspa8	P63017	Module 08	0.325229	0.236875	0.486617	0.0658483	0.646512	0.00920252	-0.609185	0.0159268	-0.279631	0.312795	-0.627439	0.0122822	-0.212643	0.446728	0.622826	0.0131349	0.773819	0.000711316	0.344678	0.20835	0.823427	0.000161757	0.346136	0.206306	-0.249079	0.370671	0.866271	2.96191e-05	0.257874	0.353445
Dnaja1	P63037	Module 14	0.574643	0.0250471	0.529253	0.0424809	0.588121	0.021111	-0.551536	0.0330617	0.484145	0.0674402	-0.662827	0.00707981	-0.431231	0.108521	0.724778	0.00223739	0.432038	0.107788	0.422011	0.11714	0.130323	0.643412	-0.0788731	0.779932	-0.505549	0.0545454	0.10106	0.720069	-0.157086	0.576093
Hspd1	P63038	Module 12	0.172515	0.538673	0.235519	0.398105	0.224475	0.421218	-0.537666	0.0387166	0.170674	0.543081	-0.713452	0.00282113	-0.102137	0.717198	0.543555	0.0362341	0.731306	0.00194779	0.903528	3.89142e-06	-0.0684472	0.808486	-0.353651	0.195963	-0.847461	6.6443e-05	0.123961	0.659828	-0.700842	0.00360792
Cplx1	P63040	Module 11	0.486071	0.0661973	0.45413	0.0890428	0.729156	0.00203963	-0.79088	0.000446667	0.179947	0.521041	-0.763306	0.000929698	-0.336301	0.220354	0.751233	0.00124443	0.8256	0.000150082	0.705699	0.00328651	0.363159	0.183367	0.118753	0.673372	-0.704079	0.00339101	0.477865	0.071609	-0.340061	0.214914
Vamp2	P63044	Module 04	-0.0995642	0.724061	-0.0507991	0.857317	-0.0739633	0.793348	0.314774	0.253162	-0.276137	0.319134	0.308419	0.263389	0.128029	0.649313	-0.229953	0.40967	-0.129508	0.645507	-0.343183	0.210461	0.333695	0.224176	0.293362	0.288602	0.461544	0.0833048	0.264964	0.339889	0.496622	0.0596822
Sult4a1	P63046	Module 07	0.365078	0.180891	0.448438	0.0936335	0.373047	0.170839	-0.30568	0.267874	-0.299895	0.277493	-0.364685	0.181396	0.14728	0.600419	0.259388	0.350526	0.474089	0.0742025	-0.00366392	0.98966	0.589036	0.020862	0.133681	0.63481	0.031571	0.911067	0.812236	0.000234352	0.4284	0.111119
Pcp4	P63054	Module 04	-0.213113	0.4457	-0.143162	0.610754	-0.29164	0.291573	0.512976	0.0505251	-0.358852	0.189006	0.53099	0.0416823	0.307699	0.264564	-0.411192	0.127841	-0.448061	0.0939431	-0.664169	0.00692411	0.147921	0.598816	0.233702	0.401861	0.688079	0.00457289	0.103665	0.71313	0.621468	0.0133944
Eif4e	P63073	Module 04	0.612071	0.0153011	0.36526	0.180656	0.428172	0.11133	-0.385792	0.15554	0.481322	0.0692914	-0.276524	0.318427	0.124039	0.659624	0.137553	0.624942	0.429282	0.110305	0.138724	0.62197	0.0631115	0.823188	-0.153869	0.584029	-0.264103	0.34152	0.397768	0.142024	-0.0708479	0.80189
Gabrb3	P63080	Module 10	0.816498	0.000204085	0.889319	9.17553e-06	0.682313	0.00507096	-0.6478	0.00901884	0.706702	0.00322302	-0.379702	0.162732	-0.486228	0.0660969	0.259907	0.349528	0.296192	0.283757	0.343571	0.209912	0.266594	0.336815	-0.338356	0.217371	-0.230029	0.409511	0.115416	0.682099	0.0891939	0.751921
Atp6v0c	P63082	Module 04	0.156663	0.577134	0.169607	0.545643	0.146167	0.603205	0.147686	0.599403	-0.00754155	0.978719	0.370647	0.173827	0.0844363	0.7648	-0.188203	0.501765	-0.0834924	0.767362	-0.527752	0.0431799	0.533578	0.0405132	0.23588	0.397361	0.625339	0.0126648	0.434391	0.105671	0.706665	0.00322536
Mapk1	P63085	Module 04	-0.260463	0.348461	-0.290362	0.293791	-0.259989	0.349372	0.442001	0.0990235	-0.28325	0.306309	0.73305	0.00187576	0.0645251	0.819288	-0.66123	0.00726869	-0.521304	0.0462807	-0.708437	0.00311563	0.19459	0.487087	0.275543	0.320217	0.773683	0.00071385	-0.0122031	0.965571	0.579609	0.023537
Ppp1cc	P63087	Module 06	0.429415	0.110182	0.427227	0.112208	0.228583	0.412541	0.0573287	0.839185	0.265057	0.339713	0.443444	0.0977963	-0.142569	0.612248	-0.407535	0.131605	-0.356059	0.192722	-0.623445	0.0130178	0.391079	0.149472	0.0144499	0.959237	0.723466	0.00229959	0.164847	0.557135	0.811269	0.000241707
Ywhaz	P63101	Module 04	-0.606754	0.0164691	-0.549451	0.0338694	-0.575157	0.0248875	0.687773	0.00459831	-0.697247	0.00386152	0.626995	0.0123622	0.405622	0.133604	-0.4788	0.0709768	-0.49037	0.0634836	-0.731023	0.00195969	0.137445	0.625217	0.422616	0.11656	0.748643	0.00132204	0.0508154	0.857272	0.572402	0.0257524
Gabrb2	P63137	Module 10	0.786173	0.000509912	0.772088	0.000744073	0.598636	0.018383	-0.736797	0.00172822	0.687967	0.00458221	-0.56241	0.029081	-0.417481	0.121542	0.417323	0.121698	0.604532	0.0169769	0.59552	0.0191613	0.178039	0.525543	-0.483192	0.0680614	-0.531197	0.0415879	0.122896	0.66259	-0.211604	0.449005
Kcna2	P63141	Module 14	0.225357	0.419347	0.369691	0.175026	0.328029	0.232628	-0.220871	0.428908	-0.0690497	0.806829	-0.560974	0.0295847	-0.156218	0.578229	0.761011	0.000983941	0.386037	0.155256	0.286793	0.300034	0.32211	0.241665	0.195557	0.484882	-0.264096	0.341534	0.318182	0.247781	0.121687	0.665728
Gng2	P63213	Module 04	-0.0405007	0.886047	-0.132653	0.637439	-0.0593804	0.833502	0.182672	0.514641	0.333704	0.224163	0.278599	0.314659	-0.332153	0.226457	-0.00749192	0.978859	-0.351206	0.199291	-0.249658	0.369523	-0.063652	0.821697	0.0932433	0.741006	0.260192	0.348981	-0.467949	0.0785639	0.0920514	0.744214
Gng3	P63216	Module 04	-0.318499	0.247284	-0.387468	0.153599	-0.392965	0.147346	0.600977	0.0178145	-0.242027	0.384807	0.524204	0.0448664	0.399917	0.139684	-0.471029	0.0763535	-0.606759	0.0164679	-0.57272	0.0256513	-0.262931	0.343746	0.248714	0.371396	0.491103	0.0630291	-0.136995	0.626361	0.306619	0.266331
Eif5a	P63242	Module 09	0.403247	0.136113	0.173457	0.536422	0.253848	0.361275	-0.206305	0.460702	0.494845	0.0607458	-0.191136	0.494999	-0.174768	0.533301	0.291664	0.291532	0.193244	0.490162	0.149045	0.596011	-0.100642	0.721183	-0.184702	0.509898	-0.227646	0.414513	-0.0880534	0.755002	-0.248219	0.37238
Prkcg	P63318	Module 04	-0.285907	0.301595	-0.316458	0.250494	-0.324435	0.238089	0.594889	0.019322	-0.299413	0.278304	0.789762	0.000461069	0.0288007	0.918846	-0.551037	0.0332537	-0.687711	0.00460351	-0.919792	1.22006e-06	0.207155	0.458816	0.378389	0.164311	0.941522	1.65011e-07	-0.139316	0.620469	0.747276	0.0013645
Rala	P63321	Module 04	-0.263353	0.342944	-0.284467	0.304145	-0.154638	0.582127	0.139381	0.620305	-0.00245592	0.993069	-0.0468452	0.86833	0.196041	0.483779	-0.108626	0.699978	0.0953433	0.735364	0.149663	0.594469	-0.286309	0.300886	-0.109913	0.696577	-0.256006	0.357067	-0.113817	0.686297	-0.37327	0.170562
Ppp3ca	P63328	Module 03	-0.519691	0.0470814	-0.557409	0.0308638	-0.598689	0.0183702	0.787217	0.000495302	-0.289796	0.294776	0.95091	5.41339e-08	0.241162	0.386561	-0.796474	0.000379955	-0.80029	0.000339308	-0.91317	2.01008e-06	-0.0708683	0.801834	0.224269	0.421656	0.917424	1.46542e-06	-0.323738	0.239157	0.551772	0.0329713
Ube2l3	P68037	Module 14	0.126818	0.652436	0.226454	0.417027	0.0818786	0.771747	-0.0214518	0.939512	0.122766	0.662927	-0.324695	0.237692	0.201161	0.4722	0.359214	0.188528	0.204702	0.464271	0.321943	0.241923	-0.0721264	0.798382	-0.0846584	0.764197	-0.284088	0.304817	0.178072	0.525464	-0.136517	0.627577
Prkacb	P68181	Module 04	0.116156	0.680162	0.0442356	0.875611	-0.202675	0.468803	0.305844	0.267603	0.478649	0.0710782	0.493688	0.0614451	0.207743	0.457514	-0.55087	0.0333179	-0.487754	0.065125	-0.460972	0.0837374	-0.318449	0.247362	-0.361718	0.185241	0.394577	0.145545	-0.36759	0.177681	0.206974	0.459217
Ywhaq	P68254	Module 04	-0.386954	0.154193	-0.325257	0.236833	-0.487643	0.0651955	0.634171	0.0111156	-0.336911	0.219467	0.365681	0.180116	0.608017	0.0161856	-0.264814	0.340173	-0.211824	0.448522	-0.345337	0.207424	-0.0723044	0.797894	0.0551163	0.845321	0.36682	0.178661	0.136866	0.626689	0.216094	0.43921
Tuba4a	P68368	Module 04	-0.377594	0.165272	-0.408778	0.130317	-0.204379	0.464991	0.424512	0.114757	-0.371683	0.172533	0.608419	0.016096	-0.22312	0.424102	-0.290157	0.294147	-0.499775	0.0578295	-0.720951	0.00242261	0.339881	0.215173	0.599074	0.0182757	0.752271	0.0012144	-0.16702	0.551877	0.602702	0.0174041
Prkcb	P68404	Module 03	-0.345655	0.206979	-0.421374	0.117752	-0.388274	0.152671	0.656843	0.00780813	-0.0865463	0.75908	0.904501	3.65202e-06	0.0278999	0.921377	-0.724726	0.00223986	-0.866397	2.94467e-05	-0.940156	1.91106e-07	-0.0584007	0.836215	0.27608	0.319236	0.903038	4.01687e-06	-0.398362	0.141375	0.592705	0.0198861
Ywhah	P68510	Module 04	-0.423691	0.115535	-0.466733	0.0794483	-0.571029	0.0261916	0.747784	0.0013486	-0.381816	0.160211	0.816673	0.000202916	0.404129	0.135177	-0.661458	0.00724152	-0.585389	0.0218676	-0.815016	0.00021422	0.0291185	0.917953	0.214584	0.442491	0.840754	8.64009e-05	-0.0910585	0.746889	0.559784	0.0300071
Kpnb1	P70168	Module 01	-0.605787	0.0166885	-0.508857	0.0527268	-0.270222	0.33003	0.138695	0.622043	-0.846746	6.83693e-05	-0.0991339	0.725211	0.269054	0.332205	0.13046	0.643061	0.257994	0.353214	0.0336331	0.905281	0.249452	0.369931	0.462336	0.0827075	-0.0401739	0.886961	0.353104	0.196705	-0.0104655	0.970472
Dlg3	P70175	Module 06	-0.271709	0.327271	-0.169185	0.546658	-0.229589	0.410432	0.542909	0.0365002	-0.35162	0.198725	0.714614	0.00275615	0.130968	0.641756	-0.593878	0.0195817	-0.621469	0.0133941	-0.884103	1.22175e-05	0.331741	0.227068	0.403885	0.135435	0.950297	5.85897e-08	0.105017	0.709537	0.890473	8.59641e-06
Psmb7	P70195	Module 13	-0.138349	0.622921	-0.18977	0.498144	-0.224926	0.420262	-0.0602617	0.831064	-0.2535	0.361956	-0.33586	0.220999	0.381727	0.160317	0.212156	0.447794	0.475686	0.0730978	0.247217	0.374376	-0.0886483	0.753394	-0.23265	0.404045	-0.365886	0.179854	0.163726	0.559856	-0.369117	0.175749
Plxna1	P70206	Module 01	-0.527074	0.0434987	-0.348093	0.203579	-0.450439	0.0920011	0.314069	0.254286	-0.658804	0.00756328	-0.113065	0.688274	0.721553	0.0023927	-0.0650761	0.817768	0.317073	0.249524	0.129109	0.646532	-0.0325516	0.908315	-0.076828	0.785514	-0.123245	0.661683	0.530409	0.0419482	-0.14373	0.609324
Chl1	P70232	Module 09	0.0325974	0.908187	-0.162106	0.563801	-0.332583	0.22582	0.149507	0.594857	0.627167	0.0123311	0.186532	0.505641	-0.0224544	0.93669	-0.256766	0.35559	-0.197548	0.480357	0.301846	0.274226	-0.726189	0.00217205	-0.945817	1.01563e-07	-0.370076	0.174543	-0.819859	0.000182544	-0.811173	0.000242442
Vamp7	P70280	Module 06	0.124792	0.657673	0.266641	0.336728	0.397428	0.142396	-0.256464	0.356176	-0.414615	0.124386	0.00604047	0.982955	-0.237496	0.394041	-0.0556108	0.843948	0.111507	0.692374	-0.323628	0.239326	0.804539	0.000298307	0.512368	0.0508458	0.43964	0.101053	0.602064	0.0175551	0.793178	0.000418194
Mpp1	P70290	Module 09	0.668356	0.00645545	0.57692	0.0243458	0.32679	0.234501	-0.303693	0.271154	0.889734	8.96361e-06	-0.0724154	0.797589	-0.257115	0.354915	-0.101856	0.717946	0.00107032	0.996979	0.174811	0.533198	-0.210371	0.451714	-0.603699	0.0171703	-0.15718	0.575861	-0.27851	0.31482	-0.128027	0.649318
Pebp1	P70296	Module 14	0.226667	0.416576	0.186137	0.506559	0.53074	0.0417964	-0.569812	0.0265858	-0.156269	0.578103	-0.491843	0.0625724	-0.6933	0.00415607	0.735278	0.00178685	0.443162	0.0980355	0.34437	0.208785	0.553196	0.0324288	0.51665	0.0486187	-0.279117	0.313724	0.197684	0.480049	-0.00967573	0.972699
Stam	P70297	Module 07	0.495989	0.0600596	0.521235	0.0463148	0.417777	0.121251	-0.299773	0.277699	0.119054	0.672586	-0.410057	0.129001	0.181969	0.51629	0.394419	0.145721	0.516364	0.0487649	0.224902	0.420312	0.338345	0.217387	-0.116674	0.678805	-0.184251	0.51095	0.698086	0.00380109	0.12005	0.66999
Rock2	P70336	Module 03	-0.216243	0.438885	-0.338246	0.217529	-0.392497	0.147871	0.636793	0.0106853	0.082721	0.769457	0.890363	8.64993e-06	0.0584259	0.836145	-0.728033	0.00208898	-0.829952	0.000128775	-0.827444	0.000140725	-0.151422	0.590093	0.132409	0.638063	0.837864	9.64018e-05	-0.439753	0.100955	0.4987	0.0584565
Hint1	P70349	Module 04	0.273867	0.323289	0.207107	0.458923	0.000647041	0.998174	-0.109192	0.698479	0.135985	0.628931	-0.399531	0.140103	0.528074	0.0430294	0.121704	0.665685	0.485336	0.0666697	0.406338	0.132853	-0.259991	0.349367	-0.551231	0.0331789	-0.488157	0.0648703	0.342781	0.211031	-0.418236	0.1208
Ufd1	P70362	Module 01	-0.230999	0.407483	-0.0699007	0.804491	-0.225863	0.418276	0.215131	0.441301	-0.339434	0.215815	0.0992242	0.72497	0.502269	0.0563936	-0.121174	0.667063	0.0598819	0.832115	-0.120571	0.668632	0.0555786	0.844038	-0.0640896	0.820489	0.104501	0.71091	0.350369	0.200438	0.135168	0.631014
Usp9x	P70398	Module 04	0.019102	0.946129	0.299798	0.277656	0.282101	0.308359	-0.332384	0.226115	-0.251201	0.366473	-0.382526	0.15937	0.0930515	0.741522	0.250411	0.368034	0.446259	0.0954343	0.315263	0.252386	0.393393	0.146866	0.162658	0.562455	-0.240996	0.386898	0.521477	0.0461953	0.10221	0.717003
Idh3g	P70404	Module 12	0.364515	0.181614	0.42395	0.115289	0.290205	0.294064	-0.59863	0.0183846	0.0433504	0.878082	-0.834328	0.00010992	-0.0689755	0.807033	0.68932	0.00447094	0.726536	0.00215625	0.786211	0.00050938	0.0763052	0.786942	-0.251262	0.366353	-0.750521	0.00126539	0.259762	0.349807	-0.440675	0.10016
Cdh10	P70408	Module 04	-0.116214	0.68001	-0.0130354	0.963225	0.0926356	0.742641	0.132453	0.637949	-0.00743327	0.979025	0.581176	0.0230752	-0.483742	0.0677023	-0.39644	0.143482	-0.496505	0.0597521	-0.412525	0.126488	0.700077	0.00366071	0.32038	0.244347	0.618955	0.0138851	-0.203562	0.466816	0.638588	0.0103984
Slc8a1	P70414	Module 08	-0.16384	0.559579	0.019016	0.946371	0.225509	0.419025	-0.0461848	0.870171	-0.544985	0.0356494	-0.120074	0.669928	-0.0968333	0.731368	0.297604	0.28136	0.32026	0.244534	-0.0914019	0.745964	0.711211	0.00294985	0.529337	0.042442	0.173496	0.53633	0.612191	0.0152754	0.401911	0.137539
Evl	P70429	Module 13	0.613824	0.0149303	0.631004	0.011653	0.4335	0.106469	-0.478721	0.0710301	0.235494	0.398157	-0.657861	0.00768022	0.0424423	0.880619	0.667045	0.00659948	0.761345	0.000975886	0.391037	0.14952	0.272311	0.326157	-0.373034	0.170855	-0.434881	0.105234	0.515507	0.0492062	-0.0736195	0.79429
Atp8a1	P70704	Module 04	-0.159817	0.569391	-0.15747	0.575148	-0.204739	0.464188	0.490825	0.0632014	-0.104474	0.71098	0.810097	0.000250869	-0.00342367	0.990338	-0.704711	0.00334991	-0.744315	0.00146035	-0.911325	2.29398e-06	0.182405	0.515268	0.288442	0.297139	0.950293	5.86223e-08	-0.135954	0.62901	0.805977	0.000285385
Cct7	P80313	Module 13	0.209373	0.45391	0.269135	0.332054	0.548184	0.0343677	-0.7023	0.00350886	-0.105322	0.708728	-0.816908	0.000201348	-0.24062	0.387662	0.751653	0.0012322	0.890707	8.48248e-06	0.780537	0.000595067	0.385945	0.155362	0.181403	0.517617	-0.756989	0.00108512	0.503832	0.0555072	-0.392215	0.148188
Cct2	P80314	Module 13	0.258283	0.352655	0.285331	0.302614	0.541111	0.0372496	-0.710362	0.00299982	-0.0218229	0.938468	-0.805269	0.000291683	-0.271235	0.328147	0.757161	0.00108064	0.896534	6.02752e-06	0.758489	0.00104644	0.333564	0.224369	0.0438355	0.876728	-0.768989	0.000805779	0.445871	0.0957574	-0.462075	0.0829043
Cct4	P80315	Module 13	0.147937	0.598775	0.201856	0.470637	0.444989	0.0964949	-0.632698	0.0113632	-0.167781	0.55004	-0.717623	0.00259351	-0.132734	0.637231	0.680305	0.00525419	0.917435	1.46424e-06	0.706169	0.00325663	0.400705	0.138834	0.0982791	0.727497	-0.680596	0.00522734	0.55281	0.0325754	-0.392316	0.148074
Cct5	P80316	Module 13	0.225562	0.418913	0.234744	0.399705	0.387066	0.154063	-0.584969	0.0219859	-0.0182718	0.948467	-0.749333	0.00130099	-0.151163	0.590737	0.60848	0.0160826	0.828652	0.000134859	0.77751	0.000645359	0.18226	0.515608	-0.107423	0.703159	-0.762818	0.000941024	0.38699	0.154151	-0.52819	0.0429753
Cct6a	P80317	Module 13	0.220761	0.429144	0.219975	0.430831	0.457492	0.0864073	-0.603307	0.017262	-0.0600621	0.831616	-0.736534	0.00173828	-0.251885	0.365126	0.647744	0.00902673	0.781831	0.000574557	0.741848	0.00154427	0.258635	0.351977	0.0858036	0.761092	-0.716062	0.00267688	0.376456	0.166654	-0.435603	0.104592
Cct3	P80318	Module 13	0.208964	0.454813	0.256677	0.355764	0.509787	0.0522236	-0.691122	0.00432611	-0.0585464	0.835811	-0.77162	0.000753139	-0.248461	0.371899	0.707677	0.00316234	0.908802	2.73567e-06	0.770109	0.000783013	0.365915	0.179817	0.0592304	0.833918	-0.742826	0.00151056	0.476178	0.0727597	-0.442577	0.0985321
Ptprn2	P80560	Module 11	0.695045	0.00402372	0.796645	0.000378063	0.882655	1.31964e-05	-0.698572	0.00376641	0.399197	0.140465	-0.374842	0.168626	-0.757127	0.00108151	0.430183	0.109477	0.220601	0.429486	0.132171	0.638672	0.636577	0.0107202	0.251294	0.36629	-0.0276491	0.922082	0.275096	0.321035	0.431043	0.108692
Tnik	P83510	Module 03	-0.684507	0.00487668	-0.697286	0.0038587	-0.566641	0.0276341	0.727479	0.00211367	-0.505957	0.0543186	0.885459	1.13559e-05	0.235196	0.398772	-0.724698	0.00224116	-0.77374	0.000712791	-0.790426	0.000452466	-0.0568721	0.84045	0.381447	0.16065	0.849382	6.14867e-05	-0.193937	0.488578	0.413273	0.125733
Eloc	P83940	Module 14	0.549736	0.0337582	0.624888	0.0127482	0.600563	0.0179141	-0.510259	0.0519699	0.20847	0.455905	-0.769323	0.000798931	-0.426392	0.112988	0.857974	4.28955e-05	0.509358	0.0524552	0.495023	0.0606385	0.363211	0.1833	0.176081	0.530181	-0.459654	0.0847416	0.427557	0.1119	0.104578	0.710703
Hpca	P84075	Module 04	-0.556905	0.031048	-0.48337	0.0679447	-0.715254	0.00272091	0.657522	0.00772262	-0.345247	0.207551	0.574619	0.0250548	0.349154	0.202111	-0.564097	0.0284973	-0.803588	0.000307114	-0.553167	0.0324398	-0.626981	0.0123648	-0.0529977	0.851204	0.490815	0.0632074	-0.610013	0.0157452	0.286217	0.301048
Arf5	P84084	Module 03	-0.194435	0.487439	-0.273085	0.324728	-0.42228	0.116882	0.445481	0.0960832	-0.0822992	0.770603	0.69218	0.00424285	0.276175	0.319063	-0.713297	0.00282986	-0.503212	0.0558578	-0.545909	0.0352758	-0.198038	0.479248	-0.128826	0.647262	0.555591	0.0315321	-0.218597	0.433797	0.244293	0.380235
Cplx2	P84086	Module 04	0.0599616	0.831894	-0.110033	0.696261	-0.427408	0.112039	0.481698	0.0690432	0.446803	0.0949824	0.653063	0.00829752	0.365806	0.179956	-0.707115	0.00319721	-0.556223	0.0312986	-0.471145	0.0762716	-0.50852	0.0529103	-0.523375	0.0452672	0.428156	0.111345	-0.438838	0.101749	0.0577568	0.837999
Ap2m1	P84091	Module 06	0.178681	0.524026	0.292888	0.289419	0.48984	0.0638139	-0.173104	0.537265	-0.253933	0.361108	0.0467058	0.868718	-0.333118	0.225027	0.148001	0.598615	0.0603726	0.830757	-0.350149	0.200741	0.862166	3.56798e-05	0.695902	0.00395996	0.476466	0.0725622	0.56273	0.0289696	0.820244	0.000180201
Rhog	P84096	Module 04	0.145884	0.603915	0.139687	0.619531	0.361829	0.185097	-0.286992	0.299684	-0.314667	0.253334	-0.287163	0.299383	-0.120708	0.668275	0.288264	0.297451	0.0671887	0.811948	-0.102363	0.716595	0.319664	0.245462	0.525075	0.0444479	-0.00320005	0.990969	0.372332	0.171726	0.337496	0.218617
Adcy5	P84309	Module 04	0.391699	0.14877	0.351118	0.199412	0.135098	0.63119	0.0289512	0.918423	0.495192	0.0605369	0.253711	0.361544	-0.306859	0.265937	-0.338878	0.216616	-0.658064	0.00765488	-0.252969	0.362996	-0.462244	0.0827767	-0.106756	0.704926	0.229314	0.411007	-0.637291	0.010605	0.258529	0.35218
Nptn	P97300	Module 03	-0.353225	0.196541	-0.383258	0.158506	-0.544892	0.0356872	0.722419	0.00235019	-0.0178152	0.949753	0.937524	2.51179e-07	0.271652	0.327375	-0.888404	9.65796e-06	-0.83167	0.00012108	-0.844362	7.51291e-05	-0.223117	0.424108	-0.0352984	0.900613	0.84399	7.6231e-05	-0.39725	0.142591	0.481131	0.0694182
Csrp1	P97315	Module 05	-0.383441	0.158292	-0.313311	0.255496	-0.0365894	0.896995	0.353128	0.196672	-0.432601	0.107279	0.358464	0.18952	-0.152204	0.588153	-0.149598	0.594633	-0.491387	0.0628538	-0.586717	0.0214973	0.267709	0.334722	0.746193	0.00139896	0.540713	0.0374169	-0.0307697	0.913316	0.570509	0.0263596
Pkp1	P97350	Module 04	-0.0772192	0.784445	-0.200907	0.472772	-0.144211	0.608115	-0.188017	0.502197	-0.234626	0.399949	-0.360266	0.187143	0.0282855	0.920293	0.290543	0.293477	0.269377	0.331603	0.273253	0.324419	-0.186919	0.504741	-0.057936	0.837502	-0.414094	0.124908	-0.147676	0.599427	-0.427221	0.112214
Atp1b3	P97370	Module 04	0.115961	0.680673	0.00378179	0.989328	0.295028	0.285744	-0.103508	0.713547	0.354784	0.194435	0.0260546	0.926563	-0.289757	0.294843	0.119835	0.670551	-0.140075	0.618547	-0.0274848	0.922543	-0.0786264	0.780605	0.227959	0.413855	-0.0731444	0.795591	-0.209533	0.453559	-0.0729744	0.796057
Psme1	P97371	Module 12	0.196044	0.483774	-0.00522863	0.985245	0.283823	0.305289	-0.472675	0.075191	0.26944	0.331486	-0.426836	0.112572	-0.414721	0.12428	0.441296	0.0996264	0.416766	0.122247	0.561535	0.0293872	-0.155056	0.581096	-0.110762	0.694336	-0.645239	0.009387	-0.207073	0.458997	-0.679102	0.00536645
Psme2	P97372	Module 12	0.64803	0.00898632	0.621721	0.0133457	0.4717	0.0758784	-0.723421	0.00230173	0.785023	0.000526438	-0.729476	0.00202577	-0.318384	0.247464	0.490358	0.0634911	0.447098	0.0947382	0.775225	0.000685571	-0.38826	0.152687	-0.626246	0.0124985	-0.848595	6.34787e-05	-0.318092	0.247922	-0.738825	0.00165237
Anxa11	P97384	Module 03	-0.627092	0.0123447	-0.649601	0.00876669	-0.736313	0.00174676	0.796162	0.000383451	-0.453719	0.0893688	0.862854	3.45984e-05	0.827675	0.000139588	-0.899799	4.93353e-06	-0.481005	0.0695018	-0.641969	0.00987421	-0.248652	0.371519	-0.102185	0.71707	0.657457	0.00773076	0.0824864	0.770095	0.230686	0.408137
Vps45	P97390	Module 11	0.360623	0.186675	0.319667	0.245458	0.0923703	0.743355	0.168386	0.548582	0.378935	0.163653	0.226013	0.41796	0.133417	0.635482	-0.19249	0.491891	-0.288446	0.297133	-0.30004	0.27725	-0.040872	0.885009	-0.149646	0.594511	0.325924	0.235817	0.0561437	0.84247	0.350746	0.199921
Crmp1	P97427	Module 04	-0.424124	0.115124	-0.621619	0.0133653	-0.504424	0.0551744	0.656633	0.00783463	-0.0394114	0.889094	0.761147	0.000980654	0.23402	0.401202	-0.540752	0.0374005	-0.525782	0.0441107	-0.623855	0.0129407	-0.233238	0.402823	0.110381	0.695343	0.560727	0.0296721	-0.368605	0.176395	0.123192	0.66182
Slc30a3	P97441	Module 06	0.166231	0.553783	0.292932	0.289343	0.224547	0.421066	0.0356063	0.899749	-0.265121	0.339593	0.188052	0.502115	-0.161122	0.566201	-0.0412478	0.883958	-0.219334	0.432209	-0.583365	0.0224415	0.646243	0.00924135	0.449629	0.0926594	0.661309	0.00725925	0.370536	0.173966	0.925034	7.96484e-07
Cacna1a	P97445	Module 01	-0.127018	0.651921	-0.336335	0.220306	-0.480186	0.0700472	0.629922	0.0118413	0.114748	0.683851	0.657587	0.00771442	0.53743	0.0388189	-0.700622	0.003623	-0.471973	0.0756856	-0.634485	0.0110633	-0.36169	0.185278	-0.274264	0.322561	0.518423	0.0477179	-0.192892	0.490969	0.179534	0.522014
Fhl1	P97447	Module 04	-0.340708	0.213987	-0.432257	0.10759	-0.132222	0.638542	-0.0470667	0.867712	-0.12617	0.654111	-0.170605	0.543247	-0.103054	0.714756	0.26878	0.332716	0.175942	0.530509	0.450929	0.0916047	-0.323256	0.239899	0.111209	0.693159	-0.514046	0.0499644	-0.317213	0.249303	-0.697539	0.00384039
Atp5pf	P97450	Module 12	0.364952	0.181052	0.501542	0.0568096	0.512713	0.0506635	-0.71701	0.00262598	0.243947	0.380931	-0.796517	0.000379478	-0.446043	0.0956141	0.738542	0.00166277	0.64448	0.0094984	0.768908	0.000807461	0.179368	0.522405	-0.15193	0.588833	-0.731371	0.00194507	0.109898	0.696616	-0.415242	0.123759
Pam	P97467	Module 11	0.674502	0.0058132	0.746571	0.00138685	0.918281	1.37224e-06	-0.815336	0.000211996	0.409338	0.12974	-0.511479	0.0513172	-0.807693	0.000270562	0.569564	0.0266667	0.258913	0.35144	0.32249	0.241079	0.500371	0.0574838	0.265279	0.339295	-0.250367	0.368121	0.199919	0.474996	0.223712	0.42284
Txn2	P97493	Module 14	0.318263	0.247653	0.334552	0.222914	0.368359	0.176707	-0.507384	0.053531	0.24393	0.380965	-0.679967	0.00528558	-0.182078	0.516033	0.719843	0.00247849	0.617306	0.0142147	0.610384	0.0156644	0.0597461	0.83249	-0.211562	0.449096	-0.651239	0.00854219	0.160574	0.56754	-0.444222	0.0971397
Gclc	P97494	Module 04	0.115068	0.683012	-0.00911805	0.974272	0.225234	0.419609	0.0163804	0.953796	0.0756664	0.788688	-0.0259734	0.926792	-0.497452	0.0591903	0.402849	0.136537	-0.224374	0.421434	-0.387792	0.153226	0.203202	0.46762	0.401218	0.138282	0.263246	0.343147	-0.119805	0.670628	0.299924	0.277445
Cpt1a	P97742	Module 04	-0.146191	0.603146	-0.28984	0.294699	-0.10094	0.720389	-0.196947	0.481721	0.0341606	0.903802	-0.219632	0.431568	0.0236439	0.933343	0.164096	0.558958	0.193223	0.49021	0.486351	0.0660182	-0.387103	0.154021	-0.0642706	0.81999	-0.535871	0.0394984	-0.229777	0.410039	-0.663766	0.00697064
Wbp2	P97765	Module 04	0.105483	0.708303	0.184727	0.50984	-0.212656	0.4467	0.352028	0.198168	0.131137	0.641322	0.453907	0.0892195	0.354469	0.194858	-0.496192	0.0599385	-0.355757	0.193128	-0.568637	0.0269706	0.0669846	0.81251	-0.237245	0.394556	0.611639	0.0153936	0.0564349	0.841663	0.582279	0.0227543
Grm1	P97772	Module 01	-0.0137141	0.961311	-0.155535	0.579913	-0.478789	0.0709843	0.620521	0.0135777	0.287444	0.29889	0.549643	0.0337944	0.405084	0.134169	-0.550098	0.0336171	-0.500256	0.0575504	-0.446159	0.0955177	-0.475333	0.0733411	-0.459577	0.0848006	0.394534	0.145593	-0.385386	0.156013	0.0654642	0.816699
Sirpa	P97797	Module 03	-0.448855	0.0932912	-0.549746	0.0337543	-0.624181	0.0128798	0.80295	0.000313139	2.55895e-06	0.999993	0.933803	3.62505e-07	0.151159	0.590748	-0.753387	0.00118276	-0.880686	1.46317e-05	-0.769042	0.000804689	-0.348442	0.203096	0.025708	0.927538	0.764777	0.000896239	-0.597513	0.0186608	0.289068	0.296045
Fh	P97807	Module 12	0.195683	0.484594	0.292308	0.29042	0.291727	0.291424	-0.532165	0.0411485	0.0296827	0.916368	-0.812125	0.000235183	-0.217664	0.43581	0.735848	0.0017647	0.62132	0.013423	0.874997	1.95258e-05	-0.0268895	0.924216	-0.137983	0.62385	-0.828757	0.000134359	0.116219	0.679997	-0.584898	0.022006
Lypla1	P97823	Module 12	-0.0496291	0.860573	0.00857923	0.975792	0.0162157	0.95426	-0.271965	0.326796	0.0374849	0.894487	-0.663277	0.00702726	0.0546811	0.846528	0.555706	0.0314896	0.552178	0.0328157	0.840489	8.72801e-05	-0.292537	0.290023	-0.278379	0.315058	-0.850656	5.83722e-05	-0.0134744	0.961987	-0.785452	0.000520229
Rab33a	P97950	Module 04	-0.421683	0.117455	-0.540353	0.0375685	-0.230091	0.40938	0.527251	0.0434152	-0.468355	0.0782697	0.740647	0.00158651	0.0112213	0.96834	-0.442629	0.0984882	-0.552176	0.0328166	-0.956878	2.36499e-08	0.315445	0.252097	0.662557	0.00711148	0.93537	3.11432e-07	0.00174579	0.995073	0.699406	0.00370754
Tubb5	P99024	Module 13	0.333651	0.224242	0.544431	0.0358752	0.186705	0.505239	-0.265321	0.339216	0.0668357	0.81292	-0.506549	0.0539908	0.221424	0.427723	0.344734	0.208273	0.551169	0.0332026	0.419708	0.119364	0.233644	0.401982	-0.362788	0.183848	-0.302635	0.272912	0.485946	0.0662779	0.011757	0.966829
Psmb4	P99026	Module 13	0.136958	0.626455	0.14452	0.607338	0.0376676	0.893975	-0.328238	0.232313	-0.00641185	0.981907	-0.540011	0.0377134	0.0822615	0.770706	0.493476	0.061574	0.595503	0.0191658	0.511376	0.0513724	-0.0105965	0.970102	-0.310924	0.259329	-0.554445	0.0319587	0.115798	0.681098	-0.453684	0.0893963
Cpe	Q00493	Module 06	-0.00798395	0.977471	0.0706115	0.802539	0.236232	0.396637	0.027818	0.921607	-0.375095	0.168317	0.160828	0.566918	-0.228481	0.412755	-0.093968	0.739058	-0.279215	0.313545	-0.544758	0.0357417	0.535951	0.0394631	0.631665	0.0115393	0.548809	0.0341211	0.300535	0.276419	0.783527	0.000548564
G6pdx	Q00612	Module 12	0.454189	0.0889959	0.378587	0.164072	0.41727	0.12175	-0.679808	0.00530035	0.0513001	0.855923	-0.805351	0.00029095	-0.0082035	0.976852	0.665274	0.00679787	0.787124	0.00049659	0.719162	0.0025133	0.0770056	0.785028	-0.183186	0.513439	-0.777983	0.00063728	0.400748	0.138788	-0.480759	0.0696652
Pde4d	Q01063	Module 04	-0.566126	0.0278071	-0.544639	0.0357904	-0.540201	0.0376328	0.581712	0.0229187	-0.278669	0.314534	0.604265	0.0170386	0.560646	0.0297007	-0.474099	0.0741957	-0.410534	0.128513	-0.398674	0.141034	-0.212379	0.447306	0.173022	0.537463	0.426782	0.112622	-0.184421	0.510554	0.119018	0.67268
Pde1b	Q01065	Module 11	0.418714	0.120333	0.555694	0.0314939	0.348908	0.202451	-0.131158	0.64127	0.206171	0.461	0.178825	0.523686	-0.20047	0.473755	-0.27058	0.329363	-0.267913	0.334339	-0.365599	0.180222	0.351992	0.198217	0.0438855	0.876588	0.459694	0.0847115	0.182144	0.515879	0.697599	0.00383606
Grin2b	Q01097	Module 04	-0.552488	0.0326977	-0.540029	0.0377059	-0.246844	0.37512	0.593139	0.0197729	-0.569034	0.0268402	0.782098	0.000570404	0.04256	0.880291	-0.541782	0.0369688	-0.684045	0.00491707	-0.925743	7.50046e-07	0.386716	0.154468	0.690321	0.00439004	0.967208	4.08919e-09	0.100747	0.720904	0.809089	0.000258982
Sec23a	Q01405	Module 06	-0.042317	0.880969	0.0802161	0.776272	-0.0468281	0.868377	0.288129	0.297688	-0.16084	0.566889	0.494103	0.0611936	0.0483688	0.864083	-0.403626	0.135711	-0.223142	0.424055	-0.561223	0.0294968	0.510732	0.051716	0.210918	0.450511	0.728257	0.00207906	0.27251	0.325789	0.755058	0.00113662
Nme2	Q01768	Module 12	0.268958	0.332384	0.313168	0.255724	0.508203	0.0530827	-0.654499	0.00810882	0.00886078	0.974998	-0.686456	0.00470899	-0.552845	0.0325619	0.810261	0.000249575	0.573207	0.0254973	0.655383	0.00799442	0.342374	0.211609	0.277191	0.317213	-0.577752	0.0240933	0.133936	0.634157	-0.273687	0.32362
Vcp	Q01853	Module 13	0.0598887	0.832096	0.117943	0.675488	0.247971	0.372873	-0.33047	0.228962	-0.306925	0.26583	-0.544284	0.0359352	0.225032	0.420037	0.499823	0.0578018	0.840115	8.85351e-05	0.434277	0.105773	0.414127	0.124875	0.055348	0.844678	-0.444628	0.0967977	0.704403	0.00336991	-0.184828	0.509605
Uba1	Q02053	Module 13	0.118362	0.674393	0.183048	0.513761	0.456882	0.0868811	-0.469572	0.0773932	-0.310568	0.259904	-0.649916	0.00872311	-0.204794	0.464064	0.761626	0.000969164	0.811864	0.000237157	0.507296	0.0535795	0.574541	0.025079	0.320237	0.244569	-0.464408	0.08116	0.624906	0.0127449	-0.142196	0.613188
Ctnnb1	Q02248	Module 06	0.218438	0.434139	0.344371	0.208783	0.0518072	0.854513	0.248416	0.371988	0.174506	0.533923	0.328311	0.232203	0.0975495	0.72945	-0.366089	0.179595	-0.368456	0.176584	-0.560833	0.0296343	0.234507	0.400194	-0.0421226	0.881513	0.621197	0.0134467	0.140741	0.616862	0.740059	0.00160752
Jup	Q02257	Module 04	-0.124498	0.658435	-0.260909	0.347606	-0.290307	0.293887	-0.0457827	0.871293	-0.134448	0.63285	-0.264027	0.341664	0.158694	0.572142	0.173494	0.536336	0.174253	0.534527	0.201816	0.470728	-0.355792	0.19308	-0.247727	0.37336	-0.375118	0.168289	-0.260486	0.348418	-0.484071	0.0674881
Ank1	Q02357	Module 09	0.794579	0.000401573	0.682481	0.00505595	0.630782	0.0116915	-0.640666	0.0100737	0.921918	1.02993e-06	-0.464373	0.081186	-0.449657	0.0926368	0.428149	0.111351	0.454482	0.0887639	0.606993	0.0164152	-0.0413229	0.883748	-0.442364	0.0987139	-0.56942	0.0267138	-0.0389413	0.89041	-0.388468	0.152448
Epha4	Q03137	Module 02	-0.747704	0.00135109	-0.774826	0.000692796	-0.888883	9.40291e-06	0.955554	2.86963e-08	-0.360997	0.186184	0.923189	9.28624e-07	0.870963	2.37612e-05	-0.782373	0.000566153	-0.756114	0.00110821	-0.754112	0.00116255	-0.524498	0.044725	-0.0923373	0.743444	0.698341	0.00378285	-0.411831	0.127191	0.119421	0.67163
Mark3	Q03141	Module 03	-0.818479	0.000191151	-0.806436	0.000281356	-0.676877	0.00557901	0.881618	1.39376e-05	-0.302185	0.273661	0.915293	1.72026e-06	0.445233	0.0962908	-0.757249	0.00107835	-0.868177	2.71096e-05	-0.7794	0.00061357	-0.414676	0.124325	0.100984	0.720271	0.720708	0.00243478	-0.476116	0.0728022	0.0479569	0.865231
Enah	Q03173	Module 04	0.0253943	0.92842	0.0756634	0.788696	0.0247212	0.930313	-0.0988886	0.725867	0.506198	0.054185	-0.0969612	0.731025	-0.0624485	0.825019	0.0572758	0.839331	0.117141	0.677583	0.19212	0.492739	-0.23836	0.39227	-0.396762	0.143128	-0.226917	0.416049	-0.28902	0.29613	-0.330981	0.228199
Scg2	Q03517	Module 11	0.666916	0.00661376	0.808073	0.000267372	0.928884	5.70716e-07	-0.778369	0.000630762	0.356029	0.192762	-0.604824	0.0169095	-0.693876	0.00411207	0.590611	0.0204387	0.439226	0.101412	0.404445	0.134843	0.585858	0.0217363	0.216117	0.439158	-0.30257	0.27302	0.383842	0.157819	0.204359	0.465035
Pfdn6	Q03958	Module 14	0.639943	0.0101857	0.567587	0.0273179	0.650896	0.00858887	-0.71114	0.00295397	0.407698	0.131435	-0.779327	0.000614769	-0.272303	0.326172	0.766931	0.000849018	0.69623	0.00393575	0.659822	0.00743859	0.133174	0.636106	-0.16788	0.549801	-0.709258	0.00306582	0.30152	0.27477	-0.386689	0.154499
Nf1	Q04690	Module 04	0.0666172	0.813522	0.00634905	0.982084	-0.0815565	0.772623	0.159564	0.57001	0.241719	0.38543	0.588971	0.0208794	-0.134159	0.633587	-0.450825	0.0916881	-0.505419	0.0546181	-0.567835	0.0272358	0.066074	0.815018	0.0136203	0.961576	0.616054	0.0144689	-0.255916	0.357242	0.451537	0.091114
Rcn1	Q05186	Module 04	-0.0136007	0.961631	0.065304	0.81714	-0.0371278	0.895487	0.00965079	0.972769	0.256617	0.35588	-0.13312	0.636242	-0.0840451	0.765861	-0.134434	0.632886	-0.178682	0.524024	0.218004	0.435076	-0.511281	0.0514228	-0.392454	0.147919	-0.31406	0.254299	-0.409364	0.129714	-0.41702	0.121997
Mark2	Q05512	Module 03	-0.512465	0.0507946	-0.668792	0.00640811	-0.468462	0.0781923	0.6933	0.00415611	-0.19729	0.480944	0.936228	2.86128e-07	0.143438	0.610058	-0.758969	0.00103431	-0.798616	0.000356677	-0.804327	0.000300248	-0.185015	0.509169	0.291221	0.2923	0.776897	0.000655958	-0.371203	0.173131	0.265593	0.338701
Fabp5	Q05816	Module 04	0.094277	0.738227	-0.0765491	0.786275	0.0232989	0.934314	-0.355697	0.193207	0.110739	0.694398	-0.532669	0.0409209	-0.167131	0.551607	0.547266	0.034732	0.454373	0.0888503	0.638031	0.0104867	-0.258196	0.352824	-0.199323	0.476341	-0.708422	0.00311657	-0.235209	0.398744	-0.728519	0.00206751
Eml1	Q05BC3	Module 12	-0.118477	0.674094	0.218407	0.434207	-0.0531373	0.850816	-0.00679111	0.980837	-0.16894	0.547247	-0.573328	0.0254591	0.484482	0.0672215	0.284107	0.304784	0.478201	0.0713811	0.663143	0.00704291	-0.162831	0.562034	-0.348323	0.20326	-0.681735	0.00512322	0.396403	0.143523	-0.358764	0.189122
Cab39	Q06138	Module 04	-0.109492	0.697688	-0.118187	0.674849	0.00588031	0.983406	0.0173724	0.951001	-0.23956	0.38982	0.172214	0.539393	0.212226	0.44764	-0.0782704	0.781576	0.199983	0.474853	-0.274563	0.322012	0.414251	0.12475	0.241554	0.385765	0.272223	0.32632	0.391181	0.149356	0.305074	0.268872
Atp5me	Q06185	Module 12	0.38012	0.162232	0.443147	0.098048	0.464472	0.0811124	-0.74035	0.0015971	0.236635	0.395808	-0.723465	0.00229962	-0.307617	0.264697	0.56927	0.0267628	0.756532	0.00109715	0.899049	5.16897e-06	0.120789	0.668065	-0.249269	0.370294	-0.798039	0.00036283	0.208606	0.455604	-0.554086	0.0320936
Clu	Q06890	Module 04	-0.508579	0.0528779	-0.537152	0.0389396	-0.122108	0.664636	0.264778	0.340241	-0.301142	0.275402	0.345892	0.206647	-0.175337	0.531947	-0.183994	0.511551	-0.355821	0.193041	-0.41187	0.127152	0.11488	0.683506	0.628064	0.0121701	0.339859	0.215204	-0.196291	0.483212	0.227105	0.415653
Anxa7	Q07076	Module 06	-0.265175	0.33949	-0.243201	0.382435	-0.148436	0.597529	0.291131	0.292455	-0.53265	0.0409295	0.239909	0.389109	0.0756557	0.788717	-0.132925	0.636742	-0.349051	0.202254	-0.596892	0.0188157	0.238122	0.392757	0.457194	0.0866386	0.525417	0.0442847	0.15978	0.569481	0.568529	0.0270061
Dmwd	Q08274	Module 03	-0.731457	0.00194148	-0.672902	0.00597538	-0.510439	0.0518732	0.643907	0.00958319	-0.372639	0.171345	0.882861	1.30533e-05	0.129977	0.6443	-0.778154	0.000634391	-0.820649	0.000177764	-0.591069	0.0203169	-0.128441	0.648253	0.456718	0.0870091	0.635059	0.0109685	-0.364732	0.181335	0.336627	0.21988
Calb2	Q08331	Module 04	0.0638749	0.821081	0.0125991	0.964455	0.294191	0.287179	-0.254679	0.359651	0.119066	0.672556	-0.457686	0.086257	-0.199866	0.475117	0.520265	0.0467951	0.449601	0.0926823	0.537515	0.0387822	-0.0316842	0.910749	0.088172	0.754682	-0.591619	0.0201712	0.0446749	0.874384	-0.515484	0.0492179
Kcnma1	Q08460	Module 06	-0.138352	0.622914	-0.0672379	0.811813	-0.127295	0.651206	0.417619	0.121407	-0.345165	0.207666	0.611059	0.0155184	0.0301971	0.914924	-0.44704	0.0947863	-0.504518	0.0551217	-0.840153	8.84056e-05	0.434072	0.105956	0.409391	0.129686	0.899934	4.89207e-06	0.141431	0.615119	0.899015	5.1799e-06
Trio	Q0KL02	Module 04	-0.410437	0.128612	-0.627026	0.0123567	-0.460384	0.084185	0.676854	0.00558128	-0.0776408	0.783294	0.870774	2.39769e-05	0.160014	0.568909	-0.594686	0.0193741	-0.694554	0.00406061	-0.72352	0.00229701	-0.193579	0.489396	0.216822	0.437632	0.714608	0.00275651	-0.358466	0.189517	0.195731	0.484485
Stum	Q0VBF8	Module 06	-0.244428	0.379963	-0.14184	0.614088	-0.11222	0.690496	0.419485	0.119581	-0.355934	0.19289	0.623952	0.0129226	-0.0868275	0.758319	-0.430426	0.109256	-0.610431	0.0156544	-0.844738	7.40264e-05	0.412052	0.126967	0.540243	0.0376154	0.908337	2.82441e-06	0.0528946	0.85149	0.899893	4.9048e-06
Vgf	Q0VGU4	Module 11	0.672954	0.00597001	0.742609	0.00151799	0.504324	0.0552304	-0.313958	0.254463	0.31567	0.251741	-0.0704066	0.803101	-0.277259	0.317091	0.0059603	0.983181	-0.0662572	0.814513	-0.233011	0.403295	0.427639	0.111825	-0.0366748	0.896756	0.322769	0.240648	0.302455	0.273211	0.658541	0.00759571
Relch	Q148V7	Module 08	0.320273	0.244513	0.478761	0.0710032	0.527237	0.0434216	-0.354193	0.195231	-0.210814	0.450738	-0.138298	0.62305	-0.137603	0.624816	0.192027	0.492952	0.293022	0.289187	-0.149113	0.595841	0.819248	0.000186316	0.417668	0.121359	0.270695	0.329149	0.741682	0.00155008	0.690337	0.00438871
Map6d1	Q14BB9	Module 06	-0.118581	0.673821	-0.03244	0.908628	0.144831	0.606556	0.0132919	0.962502	-0.199701	0.475489	0.269625	0.331141	-0.0479321	0.8653	-0.198161	0.478968	-0.23174	0.405938	-0.305356	0.268407	0.291931	0.291071	0.481792	0.0689809	0.392539	0.147825	0.242417	0.384017	0.460386	0.0841832
Grm2	Q14BI2	Module 06	-0.0703239	0.803328	0.0697277	0.804966	0.0410227	0.884587	0.217944	0.435204	-0.529769	0.0422426	0.228235	0.413274	0.170909	0.542518	-0.129492	0.645547	-0.153728	0.584376	-0.63388	0.0111642	0.609027	0.0159617	0.490901	0.0631544	0.665153	0.00681168	0.546929	0.0348662	0.887502	1.01539e-05
Phactr1	Q2M3X8	Module 04	-0.316125	0.251021	-0.364523	0.181604	-0.331543	0.227362	0.632583	0.0113826	-0.203695	0.466519	0.916815	1.5348e-06	-0.00666654	0.981188	-0.756004	0.00111115	-0.906897	3.1145e-06	-0.959242	1.64873e-08	0.166549	0.553014	0.405896	0.133315	0.93784	2.43223e-07	-0.454675	0.0886114	0.921791	1.04053e-06
Gsk3a	Q2NL51	Module 04	-0.0412893	0.883842	-0.0820093	0.771392	-0.21556	0.440368	0.395588	0.144423	-0.190222	0.497103	0.446348	0.0953605	0.273162	0.324586	-0.328727	0.231575	-0.266647	0.336715	-0.525089	0.0444414	0.201529	0.471372	0.170484	0.543538	0.605436	0.0167689	0.182666	0.514656	0.536927	0.0390371
Psd3	Q2PFD7	Module 03	-0.510636	0.0517672	-0.595644	0.01913	-0.609567	0.0158429	0.716188	0.00267009	-0.252375	0.364162	0.882907	1.30216e-05	0.42	0.11908	-0.81253	0.000232153	-0.550081	0.0336239	-0.712136	0.00289613	-0.155886	0.579048	0.0339171	0.904485	0.70133	0.00357451	-0.193868	0.488735	0.276024	0.319339
Osbp	Q3B7Z2	Module 04	0.0833595	0.767723	0.0566297	0.841122	-0.212685	0.446637	0.0847826	0.76386	0.0319589	0.909978	-0.0675255	0.811021	0.707522	0.00317193	-0.21737	0.436446	0.356631	0.191957	0.304998	0.268997	-0.27401	0.323026	-0.525289	0.0443455	-0.287287	0.299166	0.345507	0.207186	-0.344545	0.208538
Fahd2	Q3TC72	Module 12	0.186396	0.505956	0.179974	0.520976	0.328165	0.232422	-0.62934	0.0119436	0.181305	0.517848	-0.758531	0.00104539	-0.33803	0.217843	0.709592	0.00304572	0.662416	0.00712807	0.931369	4.55708e-07	-0.0895811	0.750875	-0.135701	0.629655	-0.917017	1.51154e-06	-0.0381011	0.892762	-0.772162	0.000742654
Ppp1r21	Q3TDD9	Module 12	0.38934	0.15145	0.595264	0.0192265	0.350394	0.200404	-0.276993	0.317574	0.433749	0.106245	-0.515395	0.0492636	0.0488951	0.862617	0.385973	0.15533	0.520839	0.0465107	0.625527	0.0126302	-0.099135	0.725208	-0.491948	0.0625083	-0.546454	0.0350564	0.33648	0.220093	-0.3507	0.199985
Rogdi	Q3TDK6	Module 06	0.045463	0.872185	0.158753	0.571998	0.269343	0.331667	0.0606527	0.829982	-0.391666	0.148808	0.219623	0.431586	-0.128623	0.647784	-0.0545986	0.846758	-0.0975427	0.729468	-0.591295	0.0202569	0.793718	0.000411728	0.647988	0.00899217	0.669517	0.00633003	0.531049	0.0416554	0.93798	2.3976e-07
Faf2	Q3TDN2	Module 12	0.166559	0.552991	0.198479	0.47825	0.146002	0.603619	-0.477596	0.0717915	0.233106	0.403098	-0.607375	0.0163292	0.0334821	0.905705	0.327764	0.233027	0.580651	0.0232293	0.876664	1.79687e-05	-0.309002	0.262441	-0.463187	0.0820696	-0.873447	2.10715e-05	-0.000828027	0.997663	-0.791511	0.000438698
Iqsec3	Q3TES0	Module 10	0.844363	7.51238e-05	0.954533	3.31762e-08	0.904615	3.62485e-06	-0.857229	4.42951e-05	0.33923	0.216109	-0.780482	0.000595958	-0.426495	0.112891	0.787499	0.000491404	0.77821	0.000633442	0.504626	0.0550612	0.638192	0.0104612	-0.0373672	0.894817	-0.417035	0.121982	0.663877	0.00695774	0.203009	0.468053
Myl12b	Q3THE2	Module 01	-0.311514	0.258379	-0.276144	0.31912	-0.654799	0.00806987	0.689446	0.00446069	-0.127032	0.651884	0.382744	0.159112	0.677895	0.00548092	-0.391541	0.148948	-0.372897	0.171025	-0.303569	0.271359	-0.458018	0.0860001	-0.38774	0.153285	0.277386	0.316859	-0.142058	0.613537	0.00205643	0.994197
Gmps	Q3THK7	Module 08	0.373665	0.170075	0.509859	0.0521847	0.755615	0.00112156	-0.603993	0.0171018	-0.178762	0.523835	-0.517172	0.048352	-0.544164	0.035984	0.599687	0.018126	0.477102	0.0721277	0.1551	0.580986	0.854357	5.00539e-05	0.584428	0.0221388	-0.0833352	0.767788	0.595628	0.019134	0.440801	0.100052
Mat2a	Q3THS6	Module 04	-0.63762	0.0105523	-0.702303	0.00350869	-0.538429	0.038388	0.472947	0.0750006	-0.604475	0.01699	-0.0190509	0.946273	0.0970016	0.730917	0.292668	0.289799	-0.43298	0.106937	-0.269652	0.33109	-0.383819	0.157847	0.269112	0.332096	0.0188983	0.946703	-0.536107	0.0393949	-0.128709	0.647561
Tamm41	Q3TUH1	Module 12	0.236471	0.396144	0.370534	0.173968	0.255996	0.357086	-0.527973	0.0430767	0.242362	0.384129	-0.669384	0.00634429	-0.20219	0.469889	0.518336	0.0477621	0.609369	0.0158864	0.807113	0.000275499	0.0209892	0.940815	-0.333036	0.22515	-0.702934	0.00346654	0.0709337	0.801654	-0.500885	0.0571872
Psmd1	Q3TXS7	Module 13	0.623289	0.0130472	0.666917	0.00661364	0.586344	0.0216008	-0.607408	0.0163216	0.0494821	0.860983	-0.63239	0.0114154	-0.0489317	0.862515	0.547911	0.0344754	0.787716	0.000488432	0.388344	0.152591	0.583214	0.0224848	-0.108886	0.69929	-0.318729	0.246924	0.782914	0.000557848	0.116368	0.679606
Slc17a7	Q3TXX4	Module 03	-0.47289	0.0750402	-0.540147	0.0376558	-0.495255	0.0604987	0.735606	0.00177406	-0.239872	0.389184	0.919434	1.25471e-06	0.111745	0.691746	-0.70209	0.00352304	-0.833208	0.000114515	-0.947041	8.78118e-08	-0.0305895	0.913822	0.336119	0.22062	0.924196	8.54392e-07	-0.352713	0.197236	0.589158	0.0208288
Fam131b	Q3TY60	Module 03	-0.582175	0.0227844	-0.735725	0.00176945	-0.682929	0.00501584	0.756097	0.00110867	-0.234777	0.399636	0.927735	6.3165e-07	0.452333	0.0904743	-0.875861	1.87054e-05	-0.647375	0.00907904	-0.733547	0.00185565	-0.321436	0.242707	-0.0242463	0.931649	0.686137	0.00473611	-0.317226	0.249284	0.0916313	0.745346
Aifm3	Q3TY86	Module 04	-0.592668	0.0198959	-0.497855	0.0589526	-0.419468	0.119598	0.461752	0.0831477	-0.282543	0.30757	0.502986	0.055986	0.158937	0.571547	-0.531153	0.041608	-0.396232	0.143712	-0.33383	0.223977	-0.122688	0.663128	0.197434	0.480616	0.332817	0.225473	-0.332644	0.225729	0.0622501	0.825567
Trappc9	Q3U0M1	Module 14	0.502847	0.0560648	0.647885	0.00900682	0.605675	0.0167141	-0.516886	0.0484981	0.192587	0.491669	-0.733885	0.00184205	-0.304153	0.270392	0.746934	0.00137532	0.485205	0.0667539	0.512652	0.0506958	0.318243	0.247685	0.153174	0.585749	-0.485082	0.0668332	0.46237	0.0826821	0.0578621	0.837707
Cmpk2	Q3U5Q7	Module 13	0.179444	0.522225	0.317956	0.248135	0.0390136	0.890207	-0.211225	0.449836	-0.112299	0.690288	-0.597293	0.0187155	0.45716	0.0866647	0.34748	0.20443	0.626682	0.012419	0.618079	0.0140595	-0.0410429	0.884531	-0.34895	0.202394	-0.578229	0.0239494	0.504783	0.0549731	-0.285862	0.301675
Arfgef3	Q3UGY8	Module 04	0.0782611	0.781601	-0.0124752	0.964804	0.320977	0.243418	-0.026581	0.925083	-0.269519	0.331339	0.126852	0.65235	-0.534351	0.0401689	0.310803	0.259525	-0.131753	0.639744	-0.444902	0.0965681	0.74999	0.0012812	0.76103	0.000983486	0.507452	0.0534936	0.144922	0.606329	0.702751	0.00347873
Dip2b	Q3UH60	Module 04	0.0962583	0.732909	-0.00315807	0.991088	-0.209843	0.452874	0.0916119	0.745398	0.590108	0.0205731	0.104552	0.710774	0.112448	0.689896	-0.212199	0.4477	-0.183321	0.513122	0.252075	0.364754	-0.648221	0.00895943	-0.586536	0.0215474	-0.236346	0.396402	-0.492635	0.0620867	-0.491593	0.0627269
Wnk2	Q3UH66	Module 06	-0.161954	0.56417	-0.12954	0.645425	0.041267	0.883904	0.278411	0.314999	-0.547213	0.0347529	0.305119	0.268797	0.191617	0.493893	-0.0596643	0.832717	-0.135018	0.631396	-0.602867	0.0173654	0.492758	0.0620117	0.596887	0.0188169	0.620552	0.0135716	0.502896	0.0560368	0.707786	0.00315562
Shisa6	Q3UH99	Module 04	-0.222723	0.424947	-0.324843	0.237465	-0.459577	0.0848004	0.588361	0.0210454	-0.0506379	0.857766	0.566149	0.0277992	0.411816	0.127206	-0.567572	0.0273229	-0.25053	0.367799	-0.420543	0.118554	-0.182192	0.515765	-0.342816	0.210982	0.456906	0.0868624	-0.10354	0.713464	0.0235444	0.933624
Nt5dc3	Q3UHB1	Module 04	-0.440346	0.100443	-0.410244	0.128809	-0.189491	0.498788	0.230711	0.408083	-0.179918	0.521108	0.0508447	0.85719	-0.083812	0.766494	-0.0489001	0.862604	-0.140474	0.617539	0.0938701	0.739321	-0.230042	0.409482	0.128688	0.647615	-0.134089	0.633767	-0.247758	0.373297	-0.300102	0.277146
Adgrb1	Q3UHD1	Module 06	-0.335114	0.22209	-0.213212	0.445485	-0.322307	0.24136	0.592871	0.0198427	-0.523481	0.0452161	0.575115	0.0249007	0.382923	0.158901	-0.477508	0.0718512	-0.447074	0.0947576	-0.787237	0.000495016	0.296498	0.283238	0.325714	0.236136	0.818665	0.000189974	0.282631	0.307412	0.786377	0.00050704
Snx27	Q3UHD6	Module 11	0.485641	0.0664732	0.490626	0.0633244	0.45164	0.0910308	-0.187332	0.503783	0.471274	0.0761801	0.00215656	0.993914	-0.434464	0.105606	-0.0153378	0.956734	-0.113435	0.6873	-0.173753	0.535718	0.257772	0.353642	-0.0392231	0.889621	0.214308	0.443091	0.0277236	0.921872	0.374166	0.169457
Agap2	Q3UHD9	Module 04	-0.119324	0.671883	-0.0729874	0.796022	-0.236819	0.39543	0.500968	0.0571395	-0.101381	0.719213	0.778241	0.000632908	0.137221	0.625786	-0.713068	0.00284284	-0.651298	0.00853425	-0.862735	3.47834e-05	0.197514	0.480434	0.139922	0.618934	0.940673	1.80841e-07	0.00617202	0.982583	0.805208	0.000292229
Aak1	Q3UHJ0	Module 08	0.542169	0.0368072	0.597808	0.0185876	0.626637	0.0124272	-0.30141	0.274954	0.18415	0.511187	-0.000153571	0.999567	-0.516617	0.0486358	0.162284	0.563366	0.00273402	0.992284	-0.309476	0.261671	0.760152	0.00100489	0.387204	0.153904	0.446075	0.095587	0.378493	0.164185	0.798877	0.000353926
Slc2a13	Q3UHK1	Module 09	0.692853	0.00419051	0.717887	0.00257961	0.44571	0.095892	-0.315238	0.252426	0.854566	4.96137e-05	0.0989341	0.725745	-0.334984	0.22228	-0.20736	0.458362	-0.185602	0.507802	-0.0370328	0.895753	-0.0375626	0.894269	-0.429736	0.109887	0.112199	0.690552	-0.254185	0.360615	0.22077	0.429125
Tenm4	Q3UHK6	Module 04	-0.559787	0.0300059	-0.702435	0.00349985	-0.545178	0.0355714	0.676039	0.00566084	-0.732558	0.00189588	0.747768	0.00134909	0.560665	0.029694	-0.827733	0.000139304	-0.433292	0.106656	-0.698361	0.00378145	0.223456	0.423385	0.47395	0.0742995	0.656786	0.00781533	0.404862	0.134402	0.572685	0.0256623
Camkv	Q3UHL1	Module 04	-0.266342	0.337289	-0.232081	0.405228	-0.479841	0.0702778	0.683719	0.00494575	-0.154534	0.582385	0.933996	3.55884e-07	0.289009	0.296149	-0.924003	8.68174e-07	-0.759025	0.0010329	-0.864917	3.15159e-05	0.0756695	0.78868	0.0538319	0.848886	0.895901	6.2618e-06	-0.164654	0.557604	0.835568	0.000105013
Pdap1	Q3UHX2	Module 01	-0.0658042	0.815762	-0.00937584	0.973545	-0.365443	0.180422	0.342237	0.211805	-0.173046	0.537405	0.0892455	0.751781	0.644926	0.00943287	-0.325477	0.236498	0.0925639	0.742834	0.0061685	0.982593	-0.174957	0.53285	-0.385928	0.155383	0.0576418	0.838317	0.390472	0.15016	-0.00302244	0.991471
Gpd1l	Q3ULJ0	Module 04	-0.184982	0.509245	-0.244305	0.380209	-0.319592	0.245575	0.316167	0.250955	-0.397026	0.142838	0.173385	0.536596	0.124426	0.658622	0.0052874	0.985079	-0.167897	0.549759	-0.277809	0.316091	0.108831	0.699434	0.256999	0.355138	0.324255	0.238364	-0.0181631	0.948774	0.27012	0.330218
Ppp1r7	Q3UM45	Module 04	-0.0848988	0.763545	-0.117505	0.676633	-0.283822	0.30529	0.569603	0.0266541	-0.0698093	0.804742	0.68504	0.00483037	0.375451	0.16788	-0.637004	0.0106514	-0.442414	0.0986713	-0.827546	0.000140225	0.136989	0.626377	-0.0235485	0.933612	0.818418	0.000191537	0.124402	0.658684	0.666033	0.00671223
Gprin1	Q3UNH4	Module 03	-0.466871	0.0793476	-0.511565	0.0512714	-0.652946	0.00831304	0.771366	0.00075809	-0.0886802	0.753308	0.897025	5.85119e-06	0.387008	0.154131	-0.833528	0.000113185	-0.682337	0.00506886	-0.732855	0.00188373	-0.235201	0.398761	-0.074851	0.790918	0.755165	0.00113371	-0.325498	0.236466	0.328828	0.231424
Sec31a	Q3UPL0	Module 13	0.283219	0.306364	0.184827	0.509607	0.179671	0.521691	-0.126396	0.653525	0.125298	0.656366	0.0500734	0.859337	0.214345	0.443011	-0.121092	0.667278	0.417735	0.121293	-0.0263221	0.925811	0.378361	0.164345	-0.0720678	0.798542	0.105406	0.708506	0.520235	0.0468101	0.20956	0.453498
Acsf3	Q3URE1	Module 12	0.159132	0.57107	0.170552	0.543373	0.192753	0.491287	-0.526828	0.0436144	0.19121	0.49483	-0.641933	0.00987958	-0.100499	0.721567	0.444938	0.0965378	0.657791	0.00768902	0.906564	3.18511e-06	-0.171741	0.540525	-0.356254	0.192461	-0.862341	3.54021e-05	0.0375344	0.894348	-0.772848	0.000729546
Arhgef9	Q3UTH8	Module 11	0.89497	6.61954e-06	0.829962	0.000128727	0.900257	4.79418e-06	-0.83275	0.000116436	0.65667	0.00783005	-0.550549	0.0334422	-0.520351	0.0467526	0.554997	0.0317529	0.523394	0.0452582	0.501967	0.0565662	0.374	0.169662	-0.0741292	0.792894	-0.429017	0.110549	0.353867	0.195672	-0.0910084	0.747024
Sorbs2	Q3UTJ2	Module 04	-0.612038	0.0153081	-0.695289	0.00400552	-0.549188	0.0339725	0.620211	0.0136383	-0.495654	0.0602601	0.611777	0.015364	0.420957	0.118154	-0.480916	0.0695612	-0.359096	0.188683	-0.664876	0.00684315	0.0439094	0.876521	0.319259	0.246094	0.585148	0.0219356	0.0213568	0.93978	0.370366	0.174178
Tbc1d24	Q3UUG6	Module 06	0.334797	0.222556	0.351892	0.198355	0.317054	0.249554	-0.0327068	0.90788	0.196606	0.482495	0.342958	0.21078	-0.339655	0.215498	-0.163275	0.560953	-0.326187	0.235417	-0.617997	0.0140759	0.51747	0.0482006	0.281137	0.310086	0.683623	0.00495426	0.101288	0.71946	0.832647	0.000116875
Pdp1	Q3UV70	Module 12	0.616055	0.0144688	0.758288	0.00105157	0.60753	0.0162944	-0.770119	0.000782812	0.449699	0.0926024	-0.779466	0.00061249	-0.360866	0.186355	0.676988	0.00556831	0.643097	0.009704	0.810619	0.000246753	0.147116	0.600828	-0.239492	0.389958	-0.754797	0.00114372	0.164035	0.559107	-0.300973	0.275685
Vps51	Q3UVL4	Module 08	0.20943	0.453785	0.328251	0.232293	0.458908	0.0853138	-0.21552	0.440456	-0.324815	0.237508	-0.0136219	0.961571	-0.225241	0.419593	0.147864	0.598958	0.237463	0.394108	-0.413013	0.125995	0.885286	1.1463e-05	0.519368	0.0472431	0.524488	0.0447295	0.702024	0.00352743	0.894122	6.96004e-06
Grm5	Q3UVX5	Module 04	0.0507217	0.857532	0.0513883	0.855678	-0.30889	0.262622	0.486314	0.0660416	0.156664	0.577132	0.842292	8.14344e-05	0.116717	0.678693	-0.83204	0.000119473	-0.759369	0.00102428	-0.765591	0.00087815	0.0138306	0.960983	-0.107901	0.701895	0.831966	0.00011979	-0.319212	0.246167	0.800569	0.000336489
Ppm1h	Q3UYC0	Module 08	0.571191	0.0261396	0.522678	0.0456066	0.440742	0.100102	-0.267649	0.334833	0.433942	0.106073	-0.00318016	0.991026	-0.453073	0.0898828	0.155022	0.581178	-0.118346	0.674435	-0.248375	0.372069	0.359459	0.188205	0.0854585	0.762027	0.301932	0.274083	-0.000201145	0.999432	0.515865	0.0490217
Svip	Q3UZP4	Module 11	0.0680847	0.809483	0.0569405	0.840261	0.0577366	0.838054	0.0761461	0.787377	0.261767	0.345966	0.227799	0.414191	-0.0702116	0.803637	-0.209256	0.454169	-0.231518	0.406401	0.00227005	0.993594	-0.118316	0.674514	-0.0222124	0.937372	0.0577949	0.837893	-0.158912	0.571609	-0.0283348	0.920155
Prr7	Q3V0I2	Module 04	-0.844837	7.37391e-05	-0.864566	3.20236e-05	-0.592333	0.0199833	0.866574	2.92075e-05	-0.797977	0.000363502	0.918136	1.38762e-06	0.449666	0.0926293	-0.611837	0.0153511	-0.904837	3.57239e-06	-0.946075	9.85216e-08	0.18784	0.502607	0.740889	0.00157793	0.939734	1.99817e-07	0.110012	0.696315	0.870073	2.47915e-05
Mthfd1l	Q3V3R1	Module 12	-0.114654	0.684098	0.0418214	0.882354	-0.00156467	0.995584	-0.249996	0.368855	-0.205895	0.461614	-0.466891	0.0793331	0.118625	0.673707	0.37152	0.172735	0.480156	0.070067	0.629053	0.0119941	0.00915703	0.974162	-0.0751872	0.789999	-0.525967	0.0440226	0.225389	0.41928	-0.391854	0.148595
Carmil2	Q3V3V9	Module 01	-0.603322	0.0172584	-0.576875	0.0243595	-0.721372	0.00240165	0.841136	8.51453e-05	-0.437095	0.103274	0.852639	5.37843e-05	0.761655	0.000968461	-0.797025	0.000373862	-0.63543	0.0109073	-0.804839	0.00029557	-0.194739	0.486746	-0.0361975	0.898093	0.797429	0.000369431	-0.138055	0.623667	0.351639	0.198699
Shank3	Q4ACU6	Module 04	-0.34465	0.20839	-0.260991	0.347449	-0.338354	0.217373	0.587604	0.0212524	-0.323446	0.239606	0.767893	0.000828575	0.211385	0.449485	-0.686572	0.00469917	-0.712597	0.00286967	-0.893773	7.10427e-06	0.164139	0.558854	0.333143	0.224991	0.931473	4.51345e-07	-0.00912871	0.974242	0.801978	0.000322507
Oxr1	Q4KMM3	Module 06	0.162824	0.562052	0.235614	0.39791	-0.0788847	0.7799	0.360217	0.187208	0.155639	0.579657	0.513002	0.0505111	0.0761774	0.787291	-0.48522	0.0667441	-0.566473	0.0276904	-0.672069	0.00606115	0.142126	0.613366	-0.016793	0.952633	0.759822	0.00101302	-0.0130072	0.963304	0.766086	0.000867288
Unc13a	Q4KUS2	Module 04	-0.285369	0.302547	-0.338256	0.217515	-0.258357	0.352512	0.504989	0.0548578	-0.113511	0.687101	0.862777	3.47178e-05	-0.133062	0.636392	-0.656749	0.00781997	-0.761618	0.000969352	-0.842336	8.12979e-05	0.114538	0.684404	0.385119	0.156324	0.881196	1.42486e-05	-0.326698	0.234641	0.62854	0.0120851
Trp53i11	Q4QQM4	Module 04	0.0775416	0.783565	0.0736025	0.794336	-0.0301324	0.915106	-0.113462	0.687229	0.482138	0.068753	-0.302934	0.272414	0.0866043	0.758923	0.23578	0.397568	0.162132	0.563736	0.620703	0.0135424	-0.53469	0.0400189	-0.401299	0.138194	-0.638185	0.0104622	-0.302371	0.273351	-0.690718	0.00435829
Cdv3	Q4VAA2	Module 13	0.367068	0.178345	0.501561	0.0567989	0.661745	0.00720737	-0.667673	0.00653019	0.204424	0.46489	-0.627013	0.0123591	-0.425519	0.113806	0.675742	0.00568997	0.721086	0.0024159	0.659387	0.00749169	0.509215	0.0525329	0.135815	0.629363	-0.514531	0.0497118	0.427854	0.111625	-0.148967	0.596205
Tmem65	Q4VAE3	Module 12	0.350856	0.19977	0.369845	0.174832	0.277364	0.316898	-0.53499	0.0398858	0.555566	0.0315414	-0.636757	0.0106911	-0.202925	0.468241	0.479058	0.0708027	0.516139	0.0488806	0.88927	9.20107e-06	-0.301508	0.274791	-0.517113	0.0483825	-0.858567	4.18074e-05	-0.166009	0.554321	-0.765061	0.000889905
Lrrc47	Q505F5	Module 06	0.0423877	0.880772	0.167057	0.551787	0.0992852	0.724807	0.266325	0.337321	-0.0116022	0.967266	0.40789	0.131236	0.0752163	0.789919	-0.297473	0.281582	-0.384906	0.156574	-0.618827	0.0139106	0.33777	0.218219	0.25614	0.356806	0.662601	0.00710631	0.254591	0.359822	0.734033	0.00183611
Spire1	Q52KF3	Module 04	0.202045	0.470215	0.223273	0.423775	0.183075	0.513699	-0.0638085	0.821265	0.0605388	0.830297	-0.323925	0.238871	-0.159901	0.569186	0.399824	0.139785	-0.00297891	0.991593	0.106097	0.706673	-0.0961608	0.733171	-0.0520627	0.853803	-0.176006	0.530358	0.0609653	0.829118	-0.0900767	0.749537
Prune2	Q52KR3	Module 03	0.0193646	0.945389	-0.206868	0.459452	-0.130326	0.643405	0.116193	0.680065	0.252682	0.36356	0.259418	0.350469	0.247158	0.374494	-0.264513	0.340743	0.0133195	0.962424	0.0887654	0.753078	-0.33454	0.222933	-0.21593	0.439564	-0.106229	0.706323	-0.117278	0.677225	-0.369216	0.175624
Scn2b	Q56A07	Module 03	-0.402663	0.136735	-0.535292	0.0397526	-0.561953	0.0292404	0.6215	0.0133882	0.20171	0.470966	0.585056	0.0219614	0.0329704	0.90714	-0.388264	0.152682	-0.623834	0.0129448	-0.355403	0.193602	-0.530971	0.0416911	-0.142095	0.613444	0.308447	0.263344	-0.762354	0.00095191	-0.162172	0.563638
Ndufaf2	Q59J78	Module 12	0.379252	0.163272	0.451793	0.0909077	0.382552	0.15934	-0.647391	0.00907682	0.434409	0.105655	-0.730976	0.00196167	-0.100508	0.721542	0.456915	0.0868551	0.660115	0.007403	0.910219	2.47968e-06	-0.168134	0.549188	-0.483521	0.0678461	-0.885269	1.14736e-05	0.112966	0.688534	-0.682686	0.00503751
Stxbp5l	Q5DQR4	Module 03	-0.589446	0.020751	-0.53995	0.0377391	-0.474319	0.0740429	0.657486	0.00772717	-0.52192	0.0459773	0.675771	0.00568713	0.492891	0.0619303	-0.654931	0.0080528	-0.479221	0.0706931	-0.764042	0.000912837	0.0144127	0.959342	0.206821	0.459558	0.722783	0.00233248	0.134243	0.633373	0.43538	0.10479
Slc4a10	Q5DTL9	Module 04	0.170792	0.542799	0.0580515	0.837182	0.105746	0.707603	0.0581431	0.836928	-0.174208	0.534632	0.192021	0.492967	0.102089	0.717327	0.00901162	0.974572	0.146693	0.601888	-0.49178	0.0626117	0.481642	0.0690797	0.162498	0.562845	0.455618	0.0878696	0.39902	0.140658	0.507809	0.0532981
Kctd16	Q5DTY9	Module 01	0.0622332	0.825614	0.288294	0.2974	0.260007	0.349337	-0.266862	0.336312	-0.362992	0.183583	-0.481345	0.0692762	0.267923	0.33432	0.255107	0.358817	0.543687	0.0361796	0.135502	0.630161	0.425223	0.114085	0.127256	0.651307	-0.168618	0.548022	0.809077	0.000259076	0.287343	0.299068
Iqsec2	Q5DU25	Module 04	-0.431668	0.108124	-0.338131	0.217695	-0.411145	0.127889	0.683368	0.00497679	-0.279028	0.313885	0.810751	0.000245724	0.220397	0.429924	-0.695553	0.00398583	-0.78592	0.000513522	-0.897374	5.72857e-06	0.0581954	0.836783	0.300927	0.275763	0.914485	1.82615e-06	-0.131894	0.639382	0.722806	0.00233138
Ermn	Q5EBJ4	Module 04	-0.329443	0.2305	-0.261235	0.346983	-0.163958	0.559293	0.0691457	0.806565	-0.425306	0.114007	-0.015853	0.955282	0.22195	0.426598	-0.0981352	0.727882	0.154568	0.582299	-0.222484	0.425458	0.124475	0.658496	0.159762	0.569526	0.110418	0.695245	0.12441	0.658662	0.125941	0.654703
Arhgap1	Q5FWK3	Module 06	0.116562	0.6791	0.242667	0.383512	0.0526214	0.85225	0.1752	0.532273	-0.22493	0.420252	0.350249	0.200603	0.181643	0.517054	-0.327783	0.232999	-0.236135	0.396837	-0.639164	0.0103076	0.514535	0.0497097	0.227416	0.414997	0.727014	0.00213459	0.45508	0.088292	0.903493	3.90037e-06
Xkr4	Q5GH67	Module 04	0.254302	0.360387	0.204072	0.465677	-0.000916434	0.997414	0.310673	0.259733	0.211095	0.450121	0.515041	0.0494469	-0.123992	0.659745	-0.426225	0.113144	-0.642847	0.00974148	-0.685533	0.00478782	0.0641583	0.820299	0.0118378	0.966601	0.688842	0.00450998	-0.201226	0.472055	0.718908	0.0025264
Vps13a	Q5H8C4	Module 03	-0.695443	0.00399405	-0.60426	0.0170399	-0.477686	0.0717302	0.644557	0.00948708	-0.633397	0.0112452	0.777924	0.000638288	0.282498	0.30765	-0.584802	0.0220329	-0.557737	0.0307447	-0.752075	0.00122002	0.173062	0.537366	0.506176	0.0541972	0.831896	0.000120096	-0.00638953	0.98197	0.546367	0.0350913
Slc30a9	Q5IRJ6	Module 12	-0.178598	0.524221	-0.127632	0.650337	-0.0179341	0.949418	-0.353558	0.196089	-0.0576835	0.838201	-0.543482	0.0362639	-0.0459472	0.870834	0.413864	0.125139	0.455262	0.0881489	0.737384	0.00170597	-0.310461	0.260076	-0.208937	0.454874	-0.803882	0.000304362	-0.149678	0.594433	-0.811719	0.000238262
Cnrip1	Q5M8N0	Module 04	-0.469067	0.077756	-0.47101	0.0763671	-0.363106	0.183436	0.634214	0.0111085	-0.417637	0.121389	0.66431	0.00690785	0.0940315	0.738887	-0.374208	0.169405	-0.533367	0.0406076	-0.754222	0.00115951	0.228497	0.412724	0.538291	0.0384473	0.784819	0.000529401	-0.0834039	0.767602	0.613167	0.0150686
Sdr39u1	Q5M8N4	Module 12	0.498491	0.058579	0.555245	0.0316606	0.615577	0.0145667	-0.821449	0.00017303	0.342822	0.210974	-0.835461	0.000105428	-0.415112	0.123889	0.676155	0.00564942	0.730238	0.001993	0.908752	2.74516e-06	0.115619	0.681569	-0.20823	0.456435	-0.842335	8.12999e-05	0.220636	0.429412	-0.527536	0.0432812
Mrs2	Q5NCE8	Module 12	0.307821	0.264365	0.359238	0.188496	0.294535	0.286588	-0.477833	0.0716304	0.467412	0.0789535	-0.498304	0.0586888	-0.295819	0.284394	0.366076	0.179611	0.328164	0.232424	0.796615	0.000378392	-0.237689	0.393644	-0.319916	0.245069	-0.687103	0.00465436	-0.162647	0.562483	-0.586652	0.0215153
Diras2	Q5PR73	Module 04	-0.677589	0.00551026	-0.766654	0.000854965	-0.567428	0.027371	0.725593	0.00219947	-0.323331	0.239784	0.814771	0.000215934	0.179426	0.522267	-0.587857	0.0211831	-0.666168	0.00669718	-0.741798	0.00154603	-0.135731	0.629579	0.394832	0.145261	0.673814	0.00588253	-0.400306	0.139264	0.283638	0.305617
Brsk1	Q5RJI5	Module 06	0.388588	0.152311	0.50823	0.0530683	0.298393	0.280024	-0.0495516	0.860789	-0.0592858	0.833764	0.0907828	0.747633	0.116268	0.679868	-0.0484542	0.863845	0.117642	0.676273	-0.351091	0.199448	0.63942	0.0102674	0.0852329	0.762639	0.485919	0.0662947	0.678805	0.00539449	0.761093	0.000981947
Cyfip2	Q5SQX6	Module 04	-0.172779	0.538042	-0.123625	0.660697	-0.246535	0.375738	0.49974	0.05785	-0.260834	0.347751	0.710464	0.00299379	0.0959372	0.73377	-0.603524	0.0172113	-0.625108	0.0127074	-0.903468	3.90672e-06	0.295758	0.284498	0.286062	0.301323	0.957015	2.31755e-08	0.0224022	0.936837	0.877638	1.71079e-05
Tom1l2	Q5SRX1	Module 08	0.347525	0.204368	0.538372	0.0384126	0.630672	0.0117105	-0.458791	0.0854037	-0.257993	0.353215	-0.451477	0.0911617	-0.205397	0.462721	0.520369	0.0467434	0.509993	0.052113	0.0454592	0.872196	0.880202	1.50037e-05	0.453303	0.0896994	0.0388799	0.890581	0.826909	0.000143388	0.569407	0.0267178
Abr	Q5SSL4	Module 07	0.297906	0.280848	0.386155	0.155119	0.239838	0.389253	-0.315284	0.252353	0.0039251	0.988923	-0.363184	0.183334	0.299373	0.278372	0.124955	0.657253	0.553129	0.0324544	0.29966	0.277889	0.291598	0.291647	-0.196939	0.481738	-0.212956	0.446044	0.655066	0.00803534	0.059821	0.832283
Arhgap44	Q5SSM3	Module 06	-0.113466	0.687219	-0.0551358	0.845266	0.185471	0.508108	0.151855	0.589019	-0.384926	0.15655	0.287453	0.298874	-0.1843	0.510837	-0.0730201	0.795932	-0.200247	0.474257	-0.668357	0.00645534	0.684416	0.0048846	0.69971	0.00368627	0.676258	0.0056393	0.357505	0.190792	0.844646	7.42947e-05
Synrg	Q5SV85	Module 11	0.670492	0.00622624	0.767325	0.00084059	0.845417	7.20708e-05	-0.753595	0.00117694	0.267505	0.335104	-0.433693	0.106296	-0.553404	0.0323504	0.367665	0.177585	0.485	0.0668861	0.300684	0.276169	0.705036	0.00332895	0.255201	0.358633	-0.137141	0.62599	0.599358	0.0182061	0.421433	0.117695
Rap1gap2	Q5SVL6	Module 06	-0.103136	0.714538	0.0201493	0.94318	0.0768755	0.785384	0.22118	0.428247	-0.547806	0.034517	0.263923	0.341862	0.0614274	0.82784	-0.119939	0.670279	-0.209726	0.453132	-0.666802	0.00662636	0.642643	0.00977213	0.617348	0.0142064	0.7018	0.0035426	0.502501	0.0562615	0.914772	1.78803e-06
Rabl6	Q5U3K5	Module 06	-0.102509	0.716208	-0.15428	0.583012	0.140634	0.617134	0.179393	0.522347	-0.367247	0.178118	0.497466	0.0591821	-0.0774625	0.783781	-0.254758	0.359497	-0.256264	0.356565	-0.784429	0.000535128	0.580501	0.0232734	0.672828	0.00598297	0.826737	0.000144254	0.379748	0.162677	0.842915	7.94921e-05
Ogdh	Q60597	Module 12	0.492211	0.0623469	0.614876	0.0147113	0.56054	0.0297383	-0.722074	0.00236707	0.460018	0.0844632	-0.735016	0.00179714	-0.455871	0.0876705	0.665841	0.00673388	0.640925	0.0100338	0.841778	8.30679e-05	0.157884	0.574131	-0.255612	0.357832	-0.712891	0.00285289	0.112603	0.689488	-0.416114	0.122893
Cttn	Q60598	Module 06	0.123765	0.660335	0.274719	0.321726	0.0559357	0.843047	0.217246	0.436714	-0.221512	0.427535	0.311116	0.259019	0.207762	0.457472	-0.311073	0.259088	-0.179805	0.521376	-0.583917	0.0222839	0.499434	0.0580276	0.136122	0.628582	0.682371	0.00506582	0.507905	0.0532458	0.85565	4.73898e-05
Myl6	Q60605	Module 01	-0.582969	0.0225553	-0.670312	0.00624529	-0.60383	0.0171398	0.410311	0.128742	-0.396413	0.143511	0.0488666	0.862697	0.535896	0.0394871	0.0026518	0.992517	0.0792359	0.778943	0.133538	0.635173	-0.438405	0.102127	-0.0475504	0.866364	-0.238393	0.392202	-0.168836	0.547498	-0.525749	0.0441264
Icam5	Q60625	Module 04	-0.384961	0.156509	-0.383191	0.158585	-0.543202	0.0363793	0.758748	0.00103987	-0.295716	0.284569	0.971513	1.65534e-09	0.331963	0.226739	-0.885079	1.15921e-05	-0.766491	0.000858491	-0.905643	3.38706e-06	0.104933	0.709761	0.149949	0.593757	0.932797	3.98888e-07	-0.0534428	0.849967	0.831252	0.000122915
Grb2	Q60631	Module 04	0.000833629	0.997647	-0.084712	0.764051	-0.322234	0.241474	0.443252	0.0979594	0.0929417	0.741817	0.712696	0.002864	0.222632	0.425142	-0.651825	0.00846307	-0.466213	0.0798293	-0.568676	0.0269578	-0.0224932	0.936581	-0.130153	0.643849	0.67756	0.00551312	-0.115668	0.681439	0.42178	0.117362
Flot2	Q60634	Module 04	-0.487869	0.0650522	-0.379676	0.162763	-0.402928	0.136452	0.598638	0.0183825	-0.470772	0.0765363	0.707532	0.00317127	0.237587	0.393853	-0.650756	0.00860797	-0.656272	0.00788052	-0.812692	0.000230944	0.157995	0.57386	0.398526	0.141195	0.851438	5.65241e-05	0.00648005	0.981714	0.720994	0.00242049
Ptprn	Q60673	Module 11	0.626805	0.0123968	0.676603	0.0056057	0.845945	7.05824e-05	-0.695222	0.00401048	0.311871	0.257804	-0.289603	0.295112	-0.756252	0.00110455	0.362445	0.184295	0.161221	0.565958	0.0703402	0.803284	0.680179	0.00526585	0.403079	0.136291	0.0425532	0.880309	0.29317	0.288933	0.508391	0.0529805
Ppp5c	Q60676	Module 04	-0.092789	0.742228	-0.152634	0.587086	-0.245121	0.378569	0.530045	0.0421156	0.0406688	0.885577	0.631186	0.0116217	0.140328	0.617907	-0.415219	0.123783	-0.544312	0.0359237	-0.64247	0.00979822	0.000585849	0.998347	0.118026	0.675271	0.690628	0.00436541	-0.110681	0.694549	0.486416	0.0659768
Psmb6	Q60692	Module 13	0.184832	0.509596	0.133397	0.635534	0.110008	0.696326	-0.416289	0.122719	0.0109804	0.969019	-0.571548	0.0260248	0.0334029	0.905927	0.427304	0.112136	0.627471	0.0122764	0.474383	0.0739986	0.00575643	0.983756	-0.312006	0.257587	-0.56509	0.028158	0.148573	0.597187	-0.445127	0.0963792
Csnk2a1	Q60737	Module 06	0.108147	0.701242	0.157816	0.574297	-0.00224286	0.993671	0.320686	0.243871	-0.0892476	0.751775	0.487193	0.0654812	0.151815	0.589118	-0.3739	0.169785	-0.299739	0.277756	-0.755325	0.00112937	0.464087	0.0813985	0.176341	0.529563	0.816114	0.000206669	0.322224	0.241488	0.877268	1.7431e-05
Slc30a1	Q60738	Module 04	0.250049	0.368749	0.0666568	0.813413	0.320098	0.244786	-0.0718266	0.799204	0.328288	0.232237	0.32712	0.234001	-0.585967	0.021706	-0.0381906	0.892511	-0.344781	0.208206	-0.474871	0.0736601	0.24528	0.378251	0.296386	0.283427	0.4495	0.0927645	-0.232544	0.404264	0.377731	0.165105
Gas7	Q60780	Module 09	0.00519071	0.985352	-0.143454	0.61002	-0.113065	0.688273	0.10736	0.703326	0.706881	0.00321184	0.185919	0.507064	-0.224942	0.420228	-0.164071	0.559018	-0.325475	0.2365	0.194779	0.486656	-0.647758	0.00902476	-0.44027	0.100509	-0.305924	0.267471	-0.762468	0.000949228	-0.649885	0.00872737
Traf3	Q60803	Module 04	0.154975	0.581296	0.420452	0.118642	0.465197	0.0805762	-0.422804	0.11638	0.0463288	0.86977	-0.511771	0.0511621	-0.585497	0.0218374	0.327998	0.232674	0.25752	0.35413	0.336768	0.219674	0.383397	0.158343	0.256954	0.355227	-0.246997	0.374815	0.246026	0.376756	0.231749	0.405919
Ppp1r1b	Q60829	Module 03	-0.0758922	0.788071	-0.212209	0.447677	-0.228377	0.412975	0.39365	0.146579	0.252172	0.364562	0.722236	0.00235914	-0.195131	0.485852	-0.661101	0.00728414	-0.825954	0.000148248	-0.623697	0.0129705	-0.290325	0.293854	0.0401739	0.886961	0.593522	0.0196738	-0.638943	0.0103424	0.293997	0.287512
Stip1	Q60864	Module 13	0.530897	0.0417247	0.629615	0.0118951	0.753952	0.001167	-0.716281	0.00266504	0.146656	0.601981	-0.615238	0.0146365	-0.386808	0.154361	0.678263	0.00544589	0.792556	0.00042575	0.470956	0.076406	0.730748	0.00197129	0.164436	0.558133	-0.347011	0.205083	0.6465	0.00920431	0.0976988	0.72905
Arhgef2	Q60875	Module 03	-0.541413	0.037123	-0.618683	0.0139391	-0.643069	0.0097081	0.694526	0.00406273	-0.301304	0.275132	0.859208	4.06564e-05	0.315982	0.251248	-0.797644	0.000367093	-0.60254	0.0174424	-0.655202	0.00801767	-0.199237	0.476537	-0.0363047	0.897793	0.698656	0.00376051	-0.286017	0.301403	0.17053	0.543426
Eps15l1	Q60902	Module 13	0.700485	0.00363248	0.727515	0.00211208	0.755577	0.00112259	-0.668984	0.00638739	0.39947	0.14017	-0.578581	0.0238437	-0.227986	0.413797	0.502104	0.0564879	0.694981	0.00402851	0.501683	0.0567285	0.476295	0.0726794	-0.0629098	0.823745	-0.403163	0.136202	0.597267	0.0187219	0.0162291	0.954222
Ppp2r5c	Q60996	Module 06	-0.166001	0.55434	-0.0481975	0.864561	0.0612333	0.828377	0.310706	0.259681	-0.107084	0.704057	0.530605	0.0418584	-0.252023	0.364855	-0.32986	0.229874	-0.594819	0.0193401	-0.749553	0.00129432	0.364899	0.18112	0.530611	0.0418557	0.775151	0.000686907	-0.0597152	0.832576	0.802295	0.000319421
Gng7	Q61016	Module 04	0.0250265	0.929454	0.0240165	0.932295	-0.214679	0.442284	0.374698	0.168803	0.347344	0.204619	0.385323	0.156087	-0.164764	0.557338	-0.375003	0.168429	-0.701015	0.003596	-0.312423	0.256917	-0.403368	0.135984	-0.194332	0.487676	0.333633	0.224268	-0.614793	0.0147284	0.143532	0.609824
Pak3	Q61036	Module 07	0.256959	0.355217	0.254015	0.360949	0.277515	0.316624	-0.437503	0.102916	-0.0778104	0.782831	-0.610988	0.0155337	0.232876	0.403574	0.389612	0.151139	0.806495	0.00028084	0.600102	0.0180254	0.141958	0.613788	-0.285977	0.301472	-0.596284	0.0189684	0.6955	0.00398974	-0.460587	0.0840302
Cdc37	Q61081	Module 07	0.15162	0.589602	0.185576	0.507862	0.231507	0.406424	-0.0791732	0.779114	-0.354521	0.194789	-0.155839	0.579164	0.194851	0.486491	0.27616	0.319091	0.407964	0.13116	-0.085697	0.761381	0.609002	0.0159672	0.344309	0.20887	0.141266	0.615537	0.726659	0.00215063	0.408233	0.13088
Astn1	Q61137	Module 04	-0.471052	0.0763375	-0.44564	0.0959501	-0.202195	0.469877	0.482148	0.0687459	-0.420756	0.118348	0.790454	0.000452106	-0.0829039	0.76896	-0.509679	0.0522822	-0.518795	0.0475307	-0.72353	0.00229652	0.616677	0.0143421	0.603871	0.0171302	0.796728	0.000377132	0.069142	0.806575	0.781638	0.000577591
Ppp2r5e	Q61151	Module 04	0.010358	0.970775	0.038022	0.892983	0.15352	0.584891	0.0704212	0.803061	0.114423	0.684706	0.506843	0.053829	-0.484577	0.0671597	-0.318625	0.247087	-0.394219	0.145943	-0.492161	0.0623775	0.404032	0.135279	0.384117	0.157497	0.606738	0.0164725	-0.198939	0.47721	0.577883	0.0240539
Mapre1	Q61166	Module 01	-0.619882	0.0137026	-0.599955	0.0180611	-0.566331	0.0277382	0.413256	0.12575	-0.470836	0.0764912	0.150338	0.592789	0.74182	0.00154525	-0.306088	0.267202	0.100455	0.721683	0.0484471	0.863865	-0.307705	0.264553	-0.0949614	0.736389	-0.103159	0.714478	0.159822	0.569379	-0.328699	0.231617
Prdx2	Q61171	Module 04	-0.0899227	0.749953	-0.237023	0.395011	0.151379	0.590201	-0.163653	0.560034	-0.175845	0.530741	-0.328478	0.231951	-0.194775	0.486663	0.4909	0.0631546	0.395853	0.144129	0.169322	0.546327	0.197825	0.479729	0.332527	0.225902	-0.284783	0.303585	0.0919962	0.744363	-0.226306	0.41734
Tsg101	Q61187	Module 03	-0.307554	0.264801	-0.394239	0.145922	-0.531442	0.0414765	0.740939	0.00157616	-0.0866658	0.758757	0.805234	0.000292003	0.460248	0.0842881	-0.749742	0.00128863	-0.622877	0.0131251	-0.678229	0.00544908	-0.230209	0.409133	-0.0470935	0.867637	0.707489	0.00317396	-0.129624	0.645209	0.354362	0.195003
Pafah1b3	Q61205	Module 12	0.637372	0.0105921	0.670061	0.00627198	0.376287	0.166859	-0.58985	0.0206423	0.122711	0.66307	-0.846111	7.01187e-05	0.283391	0.306057	0.576825	0.0243749	0.903083	4.00517e-06	0.808117	0.000267003	0.100368	0.721916	-0.474397	0.073989	-0.853599	5.16707e-05	0.608111	0.0161646	-0.289246	0.295735
Pafah1b2	Q61206	Module 13	0.455873	0.0876691	0.431228	0.108523	0.521108	0.0463776	-0.613725	0.0149512	0.173805	0.535595	-0.700503	0.00363123	-0.0930667	0.741481	0.693857	0.00411347	0.776895	0.000656001	0.632532	0.0113913	0.221882	0.426743	-0.133142	0.636186	-0.638621	0.0103932	0.494623	0.0608792	-0.366282	0.179347
Snta1	Q61234	Module 04	-0.00211246	0.994039	-0.0751263	0.790165	-0.0451519	0.873053	0.233111	0.403087	0.29981	0.277635	0.000208607	0.999411	-0.0264406	0.925478	0.168718	0.54778	-0.254345	0.360302	0.0568244	0.840583	-0.434906	0.105212	-0.110225	0.695753	-0.153601	0.584691	-0.306549	0.266445	-0.321502	0.242605
Cacna1e	Q61290	Module 03	-0.507918	0.0532388	-0.508955	0.0526737	-0.516	0.0489519	0.678753	0.00539934	-0.205824	0.461772	0.928894	5.7025e-07	0.242482	0.383887	-0.885381	1.14046e-05	-0.749364	0.00130003	-0.737984	0.00168351	-0.147609	0.599596	0.170692	0.543038	0.736672	0.00173298	-0.293214	0.288857	0.469205	0.0776571
Ctnna2	Q61301	Module 06	0.398362	0.141374	0.550026	0.0336454	0.354647	0.194619	-0.0749623	0.790614	0.296087	0.283938	0.165052	0.556639	-0.185974	0.506936	-0.209629	0.453347	-0.276369	0.31871	-0.416244	0.122764	0.354234	0.195176	0.0289984	0.918291	0.481557	0.0691362	0.173397	0.536566	0.723575	0.00229435
Hspa4	Q61316	Module 08	0.137472	0.625148	0.193206	0.490249	0.493881	0.0613278	-0.453032	0.0899154	-0.397197	0.142649	-0.530729	0.0418018	-0.262	0.345521	0.657288	0.00775204	0.650488	0.0086446	0.219558	0.431728	0.758636	0.00104271	0.554563	0.0319148	-0.182054	0.51609	0.65927	0.00750591	0.220333	0.430063
Cntn2	Q61330	Module 04	-0.186658	0.505347	-0.419825	0.11925	-0.332705	0.225638	0.382845	0.158993	0.414747	0.124254	0.383586	0.15812	-0.0646233	0.819017	-0.193579	0.489395	-0.534472	0.0401152	-0.0616606	0.827196	-0.633156	0.0112856	-0.193395	0.489817	-0.0494803	0.860988	-0.764404	0.000904633	-0.533242	0.0406636
Bcap31	Q61335	Module 04	0.0409744	0.884722	0.0171837	0.951533	-0.249671	0.369497	-0.0946757	0.737156	0.161019	0.566452	-0.225574	0.418889	0.42956	0.110049	-0.115224	0.682604	0.155819	0.579213	0.385292	0.156123	-0.583981	0.0222659	-0.695194	0.00401261	-0.524413	0.0447658	-0.122003	0.664907	-0.638453	0.0104197
Hras	Q61411	Module 04	-0.12951	0.645501	-0.0596158	0.832851	-0.0953218	0.735422	0.386221	0.155042	0.0301713	0.914996	0.404031	0.135281	-0.146053	0.603491	-0.228099	0.413559	-0.597421	0.0186836	-0.464434	0.0811408	-0.0140094	0.960479	0.206958	0.459253	0.509376	0.0524459	-0.203943	0.465965	0.409981	0.129079
Pde1a	Q61481	Module 04	-0.535183	0.0398006	-0.502407	0.0563153	-0.650266	0.00867499	0.718784	0.00253283	-0.57165	0.0259923	0.731649	0.00193348	0.241524	0.385827	-0.593087	0.0197867	-0.683528	0.00496267	-0.758246	0.00105264	0.0288276	0.91877	0.284863	0.303443	0.778861	0.000622499	-0.194327	0.487688	0.620662	0.0135503
Alcam	Q61490	Module 11	0.0945598	0.737468	0.247035	0.374739	0.0535466	0.849679	-0.0351867	0.900926	0.414499	0.124502	0.0575881	0.838466	-0.261357	0.34675	-0.188069	0.502075	-0.383611	0.158091	0.0250986	0.929252	-0.244905	0.379004	-0.201237	0.472028	0.0188399	0.946867	-0.446345	0.095363	0.0478168	0.865621
Snap91	Q61548	Module 08	0.268724	0.332821	0.42411	0.115138	0.50166	0.0567422	-0.294757	0.286208	-0.152694	0.586938	-0.0671679	0.812006	-0.274659	0.321837	0.203151	0.467736	0.265797	0.338317	-0.240481	0.387944	0.91159	2.25131e-06	0.454727	0.0885701	0.375221	0.168162	0.630863	0.0116774	0.751216	0.00124493
Fscn1	Q61553	Module 06	0.161961	0.564154	0.168837	0.547495	0.193424	0.489751	0.0668152	0.812977	-0.126729	0.652666	0.195467	0.485086	-0.134947	0.631578	0.0544859	0.84707	-0.162646	0.562485	-0.456425	0.0872377	0.506341	0.0541058	0.46084	0.0838377	0.533662	0.0404758	0.285263	0.302734	0.682057	0.00509404
Gdi2	Q61598	Module 14	0.357801	0.190399	0.274213	0.322655	0.503289	0.0558142	-0.454758	0.0885459	0.146176	0.603183	-0.537335	0.0388602	-0.509452	0.0524043	0.809558	0.000255181	0.45752	0.086385	0.349281	0.201935	0.358488	0.189487	0.283948	0.305066	-0.362288	0.184499	0.10406	0.712079	-0.107583	0.702736
Pacsin1	Q61644	Module 06	0.210112	0.452283	0.235611	0.397915	0.305413	0.268313	-0.0184072	0.948086	-0.132899	0.636809	0.244359	0.380101	-0.245892	0.377025	-0.016568	0.953267	-0.137962	0.623902	-0.506821	0.0538408	0.686137	0.00473613	0.53375	0.0404365	0.631785	0.0115186	0.379181	0.163357	0.832963	0.00011554
Slc29a2	Q61672	Module 09	0.668722	0.00641571	0.729539	0.00202305	0.493232	0.0617224	-0.663836	0.00696249	0.658741	0.00757107	-0.41876	0.120288	-0.377696	0.165148	0.306277	0.266892	0.438636	0.101926	0.670928	0.00618026	0.0518331	0.854441	-0.524427	0.0447589	-0.471744	0.0758474	0.0823739	0.770401	-0.285681	0.301994
Hsph1	Q61699	Module 08	-0.0703459	0.803268	0.114099	0.685556	0.396723	0.14317	-0.254206	0.360574	-0.598918	0.0183138	-0.152568	0.58725	-0.189348	0.49912	0.263597	0.342481	0.316973	0.249681	-0.117957	0.675451	0.872872	2.16704e-05	0.737009	0.00172018	0.224379	0.421423	0.73763	0.00169675	0.585232	0.0219117
Mrps31	Q61733	Module 04	0.393194	0.147089	0.456432	0.0872319	0.2427	0.383445	-0.555368	0.0316148	0.596046	0.0190282	-0.423469	0.115746	-0.287375	0.299011	0.25317	0.362602	0.354821	0.194384	0.756478	0.00109857	-0.238597	0.391786	-0.504393	0.0551917	-0.627991	0.012183	-0.202839	0.468434	-0.545523	0.0354314
Cd47	Q61735	Module 03	-0.350873	0.199747	-0.478774	0.0709943	-0.332218	0.22636	0.412421	0.126593	0.199936	0.474959	0.482662	0.0684084	-0.217868	0.43537	-0.285995	0.301441	-0.523953	0.0449877	-0.274025	0.323	-0.384212	0.157385	0.0533357	0.850265	0.204599	0.4645	-0.770117	0.000782856	-0.170244	0.544113
Phgdh	Q61753	Module 05	0.106769	0.70489	0.0397607	0.888117	0.410772	0.12827	-0.219521	0.431807	-0.119824	0.670579	0.159938	0.569096	-0.643752	0.00960618	0.0745557	0.791727	-0.255131	0.358769	-0.410458	0.128591	0.515687	0.0491133	0.753506	0.00117942	0.402018	0.137424	-0.030146	0.915067	0.562163	0.0291671
Kif5b	Q61768	Module 13	0.337072	0.219232	0.39324	0.147038	0.351395	0.199032	-0.548819	0.0341173	-0.00338634	0.990444	-0.76767	0.000833276	0.197918	0.47952	0.52718	0.0434486	0.842537	8.06665e-05	0.718042	0.00257149	0.0924987	0.74301	-0.309295	0.261966	-0.74612	0.00140131	0.573094	0.0255329	-0.449819	0.0925044
Lasp1	Q61792	Module 04	-0.0271941	0.92336	-0.0743607	0.79226	-0.297449	0.281622	0.287421	0.29893	0.156185	0.57831	0.397858	0.141926	0.272223	0.326319	-0.35514	0.193956	-0.210431	0.451581	-0.228868	0.411943	-0.110668	0.694585	-0.199541	0.47585	0.320307	0.244461	-0.125513	0.655809	0.147133	0.600787
Myh10	Q61879	Module 06	0.0896459	0.7507	0.167652	0.55035	0.204671	0.46434	0.132728	0.637246	-0.0466329	0.868922	0.4426	0.0985123	-0.333196	0.224912	-0.1608	0.566986	-0.382808	0.159037	-0.635682	0.0108661	0.590347	0.0205093	0.507231	0.053615	0.763014	0.000936464	0.115821	0.681038	0.872327	2.22517e-05
Npm1	Q61937	Module 04	-0.452052	0.0907001	-0.436643	0.103672	-0.429681	0.109938	0.256378	0.356345	-0.289222	0.295777	0.0852729	0.762531	0.0967947	0.731472	-0.0207979	0.941353	0.00829998	0.97658	-0.0898263	0.750213	-0.0946561	0.737209	-0.0491836	0.861814	0.0139581	0.960623	-0.281225	0.309928	-0.173819	0.535561
Pcbp2	Q61990	Module 01	-0.269914	0.330602	-0.21988	0.431035	-0.576547	0.0244596	0.39411	0.146065	0.140081	0.618532	0.386179	0.15509	0.537318	0.0388673	-0.549654	0.0337902	-0.200358	0.474008	-0.0965026	0.732254	-0.473151	0.0748577	-0.601023	0.0178035	0.0960798	0.733388	-0.317157	0.249391	-0.211099	0.450113
Pea15	Q62048	Module 01	-0.478447	0.0712148	-0.490451	0.0634333	-0.18284	0.514249	-0.022365	0.936942	-0.484415	0.0672647	-0.342296	0.211721	0.00397337	0.988787	0.44746	0.0944383	0.296612	0.283043	0.428755	0.110791	-0.13293	0.63673	0.309389	0.261812	-0.496851	0.0595466	-0.0781054	0.782026	-0.550781	0.0333524
Vcan	Q62059	Module 04	0.300575	0.276351	-0.000619691	0.998251	0.0403983	0.886333	-0.212992	0.445964	0.420102	0.118981	0.0222232	0.937341	-0.311193	0.258896	-0.0200964	0.943329	-0.0581357	0.836949	-0.043218	0.878452	-0.20175	0.470877	-0.247116	0.374577	-0.0866912	0.758688	-0.428875	0.11068	-0.247684	0.373446
Pick1	Q62083	Module 05	0.00915187	0.974177	-0.116353	0.679645	0.292877	0.289438	-0.0760975	0.78751	-0.492026	0.0624604	0.0930022	0.741655	-0.333002	0.225199	0.206745	0.459725	0.0818633	0.771789	-0.3541	0.195357	0.826237	0.000146795	0.769263	0.000800169	0.362519	0.184198	0.490654	0.0633072	0.554194	0.032053
Dlg4	Q62108	Module 04	-0.327982	0.232699	-0.261833	0.345839	-0.316663	0.250171	0.603548	0.0172057	-0.341546	0.21279	0.762003	0.000960191	0.191995	0.493025	-0.647351	0.00908257	-0.705848	0.00327699	-0.943239	1.36525e-07	0.202521	0.469146	0.358524	0.18944	0.954111	3.51964e-08	0.00624437	0.982379	0.83505	0.000107041
Dag1	Q62165	Module 04	0.395157	0.1449	0.322143	0.241614	0.316301	0.250742	-0.230176	0.409202	0.600058	0.0180361	-0.225521	0.419	-0.544725	0.0357552	0.329372	0.230607	0.0594134	0.833411	0.292641	0.289845	-0.00695597	0.980371	-0.202006	0.470301	-0.244989	0.378835	-0.251294	0.366291	-0.175216	0.532234
Dpysl3	Q62188	Module 07	-0.0565365	0.841381	0.192981	0.490766	0.0966955	0.731737	-0.106995	0.704292	-0.527417	0.043337	-0.314331	0.253868	0.434239	0.105807	0.129041	0.646707	0.503522	0.0556826	0.135167	0.631015	0.441767	0.0992229	0.0653939	0.816892	-0.0712419	0.800808	0.83948	9.07e-05	0.233202	0.402898
Sptbn1	Q62261	Module 03	-0.544778	0.0357337	-0.636328	0.0107607	-0.707556	0.00316983	0.821227	0.000174331	-0.0905138	0.748358	0.950325	5.83795e-08	0.333839	0.223964	-0.832938	0.000115646	-0.767831	0.000829887	-0.701556	0.00355916	-0.385707	0.155639	-0.0473383	0.866955	0.693444	0.00414508	-0.503693	0.0555861	0.179688	0.521651
Syp	Q62277	Module 06	0.18577	0.507412	0.226496	0.416939	0.135703	0.629649	0.175096	0.53252	-0.0579558	0.837447	0.451525	0.0911235	-0.0952581	0.735593	-0.344481	0.208628	-0.37874	0.163888	-0.760931	0.000985879	0.507448	0.0534958	0.274863	0.321461	0.811626	0.000238968	0.224047	0.422127	0.92873	5.78594e-07
Tsn	Q62348	Module 14	-0.0344737	0.902924	0.0209603	0.940896	0.365664	0.180138	-0.566462	0.0276941	-0.290457	0.293626	-0.718845	0.00252968	-0.354656	0.194606	0.786861	0.000500239	0.721811	0.00237998	0.692649	0.00420632	0.327056	0.234098	0.323499	0.239525	-0.674977	0.00576583	0.291582	0.291674	-0.429444	0.110155
Tfrc	Q62351	Module 04	0.107824	0.702098	-0.0777556	0.782981	-0.023002	0.93515	0.138299	0.623049	0.165158	0.556381	0.477033	0.0721743	0.118151	0.674944	-0.548751	0.0341442	-0.183561	0.512561	-0.405429	0.133806	-0.00421516	0.988105	-0.110142	0.695973	0.387349	0.153736	0.0432964	0.878233	0.160197	0.568461
Tpd52	Q62393	Module 01	-0.341618	0.212686	-0.256241	0.35661	-0.197815	0.479753	0.080868	0.774497	-0.648206	0.00896154	-0.305803	0.26767	0.641217	0.00998888	0.15945	0.570291	0.501674	0.056734	0.192273	0.492387	0.108143	0.701255	0.0750528	0.790366	-0.25349	0.361975	0.639342	0.0102797	-0.147875	0.598931
Sorbs1	Q62417	Module 11	0.576524	0.0244667	0.511848	0.0511212	0.500576	0.0573654	-0.332537	0.225887	0.651022	0.00857169	0.0208701	0.94115	-0.485932	0.0662865	-0.0452672	0.872731	-0.0306873	0.913548	-0.0891	0.752174	0.226279	0.417397	-0.149623	0.594569	0.138711	0.622002	-0.0313475	0.911694	0.249879	0.369085
Dbnl	Q62418	Module 07	0.480732	0.0696835	0.671787	0.00609042	0.466802	0.0793984	-0.212358	0.447351	0.100189	0.722393	-0.0966797	0.73178	-0.0131772	0.962825	0.017444	0.950799	0.140741	0.616863	-0.168701	0.547821	0.59314	0.0197729	0.0565608	0.841314	0.310526	0.259971	0.644917	0.00943409	0.702264	0.00351133
Sh3gl1	Q62419	Module 01	-0.0197012	0.944441	-0.0624656	0.824972	-0.48691	0.0656613	0.59714	0.0187536	0.130604	0.64269	0.575982	0.0246329	0.659182	0.0075167	-0.661745	0.00720738	-0.402245	0.13718	-0.566875	0.0275555	-0.248162	0.372493	-0.436928	0.103421	0.566346	0.0277331	-0.023453	0.933881	0.346906	0.20523
Sh3gl2	Q62420	Module 04	-0.242775	0.383294	-0.217753	0.435619	-0.240424	0.388061	0.585864	0.0217347	-0.230116	0.409327	0.781932	0.000572985	0.112255	0.690405	-0.599448	0.0181842	-0.683218	0.0049901	-0.910896	2.36456e-06	0.234873	0.399439	0.39014	0.150538	0.958306	1.90664e-08	-0.0019619	0.994463	0.828719	0.000134538
Sh3gl3	Q62421	Module 04	-0.029843	0.915918	0.0134673	0.962007	-0.171506	0.541086	0.428219	0.111286	-0.167463	0.550807	0.644778	0.00945453	0.261395	0.346676	-0.529163	0.0425224	-0.456093	0.0874967	-0.776772	0.000658145	0.312766	0.256368	0.179625	0.5218	0.864181	3.25876e-05	0.223223	0.423882	0.826132	0.000147335
Cstb	Q62426	Module 09	0.695488	0.00399067	0.61533	0.0146174	0.54047	0.0375191	-0.60149	0.0176917	0.811106	0.000242962	-0.587936	0.0211614	-0.374835	0.168635	0.608447	0.0160899	0.382572	0.159316	0.660081	0.00740704	-0.25089	0.367087	-0.442878	0.098276	-0.719348	0.00250377	-0.195297	0.485474	-0.564948	0.0282063
Ndrg1	Q62433	Module 05	-0.346013	0.206477	-0.117831	0.675779	0.0922943	0.74356	0.00984441	0.972223	-0.452397	0.0904227	-0.11607	0.680388	0.00740057	0.979117	0.0810353	0.774042	-0.108606	0.70003	-0.140277	0.618035	0.217018	0.437207	0.554257	0.0320295	0.082334	0.770509	0.223939	0.422358	0.321857	0.242056
Vamp1	Q62442	Module 10	0.814598	0.000217156	0.913271	1.9954e-06	0.795951	0.000385828	-0.659308	0.00750134	0.545303	0.0355203	-0.519499	0.0471774	-0.460861	0.0838218	0.38294	0.158882	0.346305	0.206069	0.322507	0.241051	0.378913	0.163679	-0.167937	0.549662	-0.23437	0.400477	0.361952	0.184936	0.203677	0.466559
Nptx1	Q62443	Module 04	-0.262351	0.344851	-0.259128	0.351027	-0.240941	0.38701	0.509872	0.0521778	-0.199268	0.476466	0.771228	0.000760802	-0.132215	0.638559	-0.570411	0.0263911	-0.743255	0.00149595	-0.88704	1.04162e-05	0.205594	0.462283	0.391126	0.149418	0.926169	7.23288e-07	-0.225318	0.419431	0.752126	0.00121854
Vat1	Q62465	Module 12	0.394551	0.145574	0.339025	0.216405	0.633509	0.0112264	-0.735037	0.00179634	0.313713	0.254854	-0.765989	0.000869403	-0.467277	0.0790516	0.701084	0.00359134	0.665746	0.00674452	0.790278	0.000454374	0.0831586	0.768268	0.00855278	0.975867	-0.828442	0.000135863	0.131281	0.640954	-0.569903	0.0265563
Ppp3r1	Q63810	Module 04	-0.235006	0.399164	-0.204376	0.464998	-0.194993	0.486168	0.488635	0.0645688	-0.131052	0.641541	0.752259	0.00121473	-0.107103	0.704006	-0.523798	0.0450625	-0.621545	0.0133795	-0.819374	0.000185536	0.275874	0.319613	0.373438	0.170355	0.875569	1.89793e-05	-0.186601	0.50548	0.724833	0.00223482
Mapk3	Q63844	Module 05	-0.271585	0.3275	-0.26598	0.337971	0.269614	0.33116	-0.337975	0.217922	-0.420452	0.118643	-0.34709	0.204973	-0.320012	0.24492	0.511881	0.0511038	0.444045	0.0972887	0.369077	0.1758	0.339366	0.215914	0.622317	0.0132317	-0.385084	0.156366	0.219159	0.432586	-0.266195	0.337566
Omg	Q63912	Module 04	-0.186008	0.506858	-0.0882812	0.754387	0.118261	0.674656	0.00639464	0.981955	-0.16235	0.563205	-0.0313921	0.911569	-0.530183	0.0420518	0.200272	0.474201	-0.22841	0.412905	-0.135279	0.63073	0.187632	0.503089	0.413837	0.125165	0.114981	0.683242	-0.251016	0.36684	0.184555	0.510242
Map2k2	Q63932	Module 07	0.741221	0.00156622	0.853066	5.28355e-05	0.661877	0.00719176	-0.668276	0.00646423	0.33865	0.216946	-0.547752	0.0345386	-0.0507008	0.857591	0.367055	0.178362	0.793915	0.000409378	0.502471	0.0562785	0.449246	0.0929718	-0.350256	0.200593	-0.371327	0.172976	0.724496	0.00225066	0.0680632	0.809542
Kcnc3	Q63959	Module 09	0.711602	0.00292705	0.614281	0.014835	0.524144	0.0448955	-0.507276	0.0535904	0.807464	0.0002725	-0.361701	0.185264	-0.414049	0.124953	0.297541	0.281466	0.275502	0.320293	0.550996	0.0332696	-0.154746	0.58186	-0.460074	0.0844207	-0.481977	0.0688589	-0.0777358	0.783035	-0.389255	0.151547
Crk	Q64010	Module 04	-0.59905	0.0182815	-0.616267	0.0144254	-0.456807	0.0869396	0.608282	0.0161266	-0.55702	0.0310059	0.506673	0.0539226	0.348635	0.202829	-0.392235	0.148167	-0.236789	0.395491	-0.407275	0.131875	0.0575199	0.838655	0.349574	0.201532	0.439807	0.100909	0.107289	0.703513	0.197067	0.48145
Maoa	Q64133	Module 04	-0.197897	0.479566	-0.283885	0.305178	0.00717565	0.979752	-0.253212	0.362521	0.0459776	0.870749	-0.341599	0.212714	-0.130009	0.644218	0.339853	0.215213	0.403125	0.136243	0.658261	0.00763042	-0.268124	0.333944	-0.0388468	0.890674	-0.69296	0.00418225	-0.200371	0.473978	-0.80792	0.000268654
Actr3b	Q641P0	Module 04	-0.213776	0.444252	-0.22182	0.426876	-0.278215	0.315355	0.550949	0.0332876	-0.134025	0.633931	0.772863	0.000729271	-0.0359289	0.898845	-0.619897	0.0136997	-0.767626	0.000834206	-0.927481	6.45795e-07	0.133921	0.634195	0.263714	0.342258	0.932624	4.05439e-07	-0.231513	0.40641	0.754969	0.00113903
Myo6	Q64331	Module 04	0.149231	0.595546	0.00480424	0.986443	0.0263519	0.925728	0.0785505	0.780812	-0.0652603	0.81726	0.136306	0.628113	0.406272	0.132921	-0.264003	0.34171	0.0757401	0.788487	-0.272715	0.325411	0.0605192	0.830352	-0.0748304	0.790975	0.169649	0.545542	0.40586	0.133354	0.180049	0.5208
Syn2	Q64332	Module 06	0.00151156	0.995734	0.0740431	0.79313	-0.169776	0.545237	0.445336	0.0962039	-0.115491	0.681903	0.58374	0.0223344	0.163312	0.560864	-0.532569	0.0409664	-0.585208	0.0219186	-0.791702	0.000436297	0.223741	0.42278	0.135388	0.630451	0.862562	3.50543e-05	0.0944345	0.737804	0.855539	4.76122e-05
Bcl2l1	Q64373	Module 12	0.549703	0.0337709	0.671627	0.00610701	0.438812	0.101772	-0.625317	0.0126689	0.172787	0.538024	-0.817099	0.000200088	0.0287454	0.919001	0.636579	0.0107199	0.763746	0.000919594	0.759591	0.00101874	0.0783244	0.781429	-0.360134	0.187316	-0.737119	0.00171602	0.432345	0.10751	-0.318549	0.247206
Hspe1	Q64433	Module 12	0.358508	0.189462	0.405654	0.13357	0.421142	0.117976	-0.668944	0.00639171	0.279624	0.312808	-0.766386	0.000860767	-0.232231	0.404915	0.609369	0.0158863	0.773015	0.000726389	0.934374	3.43162e-07	0.00958147	0.972965	-0.311804	0.257911	-0.878104	1.67084e-05	0.165464	0.55564	-0.664454	0.00689135
Ptprd	Q64487	Module 04	-0.431462	0.108311	-0.396071	0.143889	-0.487917	0.0650218	0.684908	0.0048418	-0.228616	0.412473	0.896805	5.92979e-06	0.242387	0.384079	-0.82482	0.000154193	-0.817756	0.00019579	-0.876945	1.77164e-05	-0.0391702	0.889769	0.214383	0.44293	0.910544	2.42377e-06	-0.227537	0.414742	0.638501	0.0104122
Guk1	Q64520	Module 14	0.571793	0.0259465	0.69198	0.00425853	0.769344	0.000798503	-0.742281	0.00152926	0.108953	0.699113	-0.842863	7.96537e-05	-0.463065	0.0821611	0.812852	0.000229764	0.711476	0.0029344	0.528819	0.0426819	0.58695	0.0214327	0.130409	0.643192	-0.477357	0.0719539	0.54797	0.0344522	0.0540127	0.848384
Srm	Q64674	Module 09	0.639655	0.0102307	0.534466	0.0401179	0.502934	0.0560155	-0.494519	0.0609423	0.616497	0.0143786	-0.362897	0.183707	-0.655437	0.00798744	0.401527	0.13795	0.0375802	0.89422	0.256025	0.35703	0.00268128	0.992433	-0.111272	0.692993	-0.267018	0.336018	-0.324259	0.238358	-0.0782415	0.781655
Gart	Q64737	Module 04	0.20543	0.462648	0.212824	0.446332	0.32151	0.242593	-0.436185	0.104076	0.340887	0.21373	-0.425806	0.113537	-0.538021	0.0385638	0.430158	0.109501	0.142196	0.61319	0.326442	0.23503	-0.0274688	0.922588	-0.032201	0.909299	-0.372788	0.171159	-0.388085	0.152889	-0.262381	0.344795
Grm7	Q68ED2	Module 04	-0.27267	0.325495	-0.418079	0.120955	-0.0239692	0.932428	0.375593	0.167706	-0.324528	0.237947	0.618476	0.0139803	-0.354749	0.194482	-0.351425	0.198991	-0.65657	0.00784272	-0.787526	0.000491029	0.610691	0.015598	0.670842	0.00618928	0.758678	0.00104165	-0.210406	0.451637	0.793728	0.000411609
Crtc1	Q68ED7	Module 04	-0.210689	0.451014	-0.411018	0.128018	-0.362184	0.184634	0.586957	0.0214309	-0.0182513	0.948525	0.609587	0.0158385	0.579034	0.0237083	-0.283588	0.305706	-0.207035	0.459083	-0.611212	0.0154853	-0.123925	0.65992	0.015344	0.956717	0.613656	0.0149657	0.00378134	0.989329	0.0698428	0.80465
Begain	Q68EF6	Module 04	-0.816838	0.000201814	-0.827969	0.00013815	-0.729255	0.00203534	0.936296	2.84202e-07	-0.844699	7.41393e-05	0.950969	5.37157e-08	0.737213	0.00171245	-0.756107	0.00110841	-0.649499	0.00878079	-0.879046	1.59243e-05	0.179568	0.521932	0.491829	0.0625815	0.928434	5.93995e-07	0.358095	0.190009	0.781133	0.000585546
Cltc	Q68FD5	Module 08	0.46759	0.0788245	0.651284	0.00853612	0.704829	0.00334231	-0.541704	0.0370013	0.0192629	0.945676	-0.359845	0.187697	-0.554427	0.0319656	0.477793	0.0716574	0.34192	0.212256	0.0418531	0.882266	0.865059	3.13126e-05	0.401742	0.137719	0.108219	0.701052	0.511532	0.0512892	0.599185	0.0182484
Kiaa1549	Q68FD9	Module 05	-0.768466	0.000816593	-0.772822	0.000730034	-0.412728	0.126283	0.537501	0.0387881	-0.748379	0.00133015	0.664562	0.006879	0.0402139	0.886849	-0.393571	0.146667	-0.412573	0.126439	-0.683721	0.00494556	0.557073	0.0309867	0.729266	0.00203488	0.674339	0.00582962	0.0719248	0.798935	0.619252	0.0138265
Git1	Q68FF6	Module 06	-0.0486656	0.863257	0.0812982	0.773326	-0.00421358	0.988109	0.316557	0.250339	-0.292393	0.290273	0.526935	0.0435641	-0.00732484	0.979331	-0.410386	0.128665	-0.451037	0.0915172	-0.777182	0.000651021	0.518243	0.0478088	0.405351	0.133888	0.877059	1.76154e-05	0.262076	0.345375	0.965526	5.63768e-09
Pkp4	Q68FH0	Module 06	0.407026	0.132135	0.438053	0.102435	0.245506	0.377798	0.101214	0.719657	0.411863	0.127159	0.410967	0.128071	-0.187486	0.503427	-0.397841	0.141944	-0.385948	0.155359	-0.546497	0.0350394	0.281425	0.309569	-0.0453237	0.872574	0.633038	0.0113055	0.0391572	0.889805	0.705571	0.00329465
Ahcyl2	Q68FL4	Module 04	-0.213571	0.4447	-0.332454	0.226011	-0.101847	0.717969	-0.108418	0.700526	-0.112664	0.689329	-0.374396	0.169174	0.123911	0.659957	0.32446	0.238051	0.422462	0.116708	0.595855	0.0190766	-0.35885	0.189009	-0.128466	0.648189	-0.692934	0.00418432	-0.0524715	0.852666	-0.817289	0.000198834
Elfn2	Q68FM6	Module 06	-0.0876593	0.756068	-0.0273716	0.922861	0.235442	0.398264	0.0727391	0.796702	-0.546647	0.0349791	0.282736	0.307224	-0.148367	0.597703	-0.0386696	0.89117	-0.132134	0.638766	-0.70472	0.00334937	0.755153	0.00113405	0.781181	0.000584783	0.764366	0.000905498	0.522636	0.0456272	0.964412	6.91312e-09
Dnah17	Q69Z23	Module 04	0.165912	0.554555	0.317113	0.249462	0.0757984	0.788327	-0.139842	0.619138	0.00523159	0.985237	-0.521067	0.0463978	0.438475	0.102065	0.243977	0.380869	0.587723	0.0212198	0.437201	0.103181	-0.0507563	0.857436	-0.427539	0.111917	-0.515379	0.049272	0.424233	0.115021	-0.25909	0.3511
Brsk2	Q69Z98	Module 06	0.345564	0.207106	0.380799	0.161421	0.274282	0.322528	0.0477109	0.865917	0.282158	0.308258	0.359736	0.187839	-0.272074	0.326595	-0.253936	0.361102	-0.409735	0.129332	-0.588588	0.0209837	0.369416	0.175372	0.18619	0.506435	0.65038	0.00865936	0.0131635	0.962863	0.78851	0.000477666
Nlgn2	Q69ZK9	Module 10	0.915391	1.70783e-06	0.955657	2.82744e-08	0.71765	0.00259206	-0.69388	0.00411169	0.710796	0.00297417	-0.494567	0.0609128	-0.402339	0.137081	0.349531	0.201591	0.387032	0.154102	0.424314	0.114944	0.223977	0.422277	-0.416279	0.122729	-0.326664	0.234693	0.22481	0.420508	0.0271464	0.923494
Sv2c	Q69ZS6	Module 13	0.607959	0.0161985	0.645425	0.0093599	0.790859	0.000446927	-0.929414	5.44336e-07	0.226619	0.416678	-0.764005	0.000913676	-0.50752	0.0534567	0.690942	0.00434041	0.796961	0.000374566	0.745918	0.00140783	0.464932	0.080772	0.0413503	0.883671	-0.650008	0.00871054	0.442228	0.0988291	-0.231887	0.40563
Cep170	Q6A065	Module 12	0.550869	0.0333184	0.551352	0.0331324	0.25268	0.363564	-0.416498	0.122513	0.551857	0.0329385	-0.570131	0.026482	0.176404	0.529414	0.230067	0.40943	0.556393	0.031236	0.765788	0.000873819	-0.301812	0.274282	-0.742274	0.0015295	-0.774393	0.000700722	0.174818	0.533181	-0.595811	0.0190877
Usp7	Q6A4J8	Module 04	-0.376307	0.166835	-0.387574	0.153477	-0.487329	0.0653948	0.553347	0.032372	-0.389543	0.151218	0.456594	0.0871058	0.308631	0.263044	-0.399927	0.139675	-0.356781	0.191757	-0.649082	0.00883882	0.0415853	0.883014	0.0471626	0.867445	0.541526	0.0370756	-0.0422014	0.881293	0.432574	0.107304
Cltb	Q6IRU5	Module 07	0.575713	0.0247157	0.60399	0.0171026	0.659311	0.0075009	-0.453722	0.0893662	0.0834023	0.767606	-0.496788	0.0595836	-0.238645	0.391689	0.633858	0.0111678	0.549832	0.0337206	0.147446	0.600003	0.667769	0.0065196	0.18863	0.500779	-0.098489	0.726935	0.679911	0.00529077	0.329975	0.229703
Exoc3	Q6KAR6	Module 07	0.162745	0.562243	0.170025	0.544638	0.266465	0.337059	-0.0595922	0.832916	-0.318257	0.247663	-0.161705	0.564779	0.245807	0.377195	0.290952	0.292767	0.364064	0.182196	-0.195386	0.485271	0.507308	0.0535729	0.369756	0.174944	0.156609	0.577266	0.721965	0.00237239	0.483938	0.0675745
Dgkb	Q6NS52	Module 03	0.0124988	0.964738	-0.0529779	0.851259	-0.165153	0.556393	-0.0388706	0.890608	-0.118949	0.67286	0.494712	0.0608258	0.278325	0.315156	-0.851644	5.60459e-05	0.00530587	0.985027	-0.0986639	0.726468	0.0142097	0.959914	-0.145035	0.606045	0.216245	0.438881	0.250964	0.366941	0.10172	0.718308
Fbxo41	Q6NS60	Module 06	-0.464171	0.0813361	-0.344415	0.208722	-0.135236	0.630839	0.418659	0.120386	-0.715141	0.0027271	0.444467	0.0969336	0.142711	0.611891	-0.256703	0.355714	-0.287573	0.298663	-0.808383	0.000264785	0.506891	0.0538023	0.704024	0.00339461	0.884042	1.22576e-05	0.347588	0.20428	0.846182	6.99194e-05
Wdr44	Q6NVE8	Module 04	-0.179514	0.522061	-0.178648	0.524103	-0.314415	0.253734	0.433308	0.106642	-0.240458	0.387992	0.572877	0.0256014	0.432951	0.106963	-0.630398	0.0117582	-0.205495	0.462504	-0.499434	0.0580278	0.137619	0.624775	-0.0871711	0.757389	0.527949	0.0430879	0.317626	0.248654	0.418323	0.120716
Pptc7	Q6NVE9	Module 12	0.673384	0.00592612	0.694416	0.00407103	0.542325	0.0367424	-0.750402	0.00126892	0.688344	0.00455096	-0.611487	0.0154262	-0.493705	0.0614346	0.502882	0.0560452	0.518033	0.0479148	0.768054	0.0008252	0.00304488	0.991407	-0.404913	0.134349	-0.698995	0.00373645	-0.0790128	0.779551	-0.436733	0.103593
Ocrl	Q6NVF0	Module 11	0.579359	0.0236112	0.623269	0.0130511	0.918108	1.39067e-06	-0.799092	0.000351669	0.139234	0.620676	-0.671165	0.00615536	-0.588871	0.0209065	0.70507	0.00332674	0.607754	0.0162442	0.452745	0.0901446	0.649453	0.00878724	0.416552	0.122459	-0.393624	0.146608	0.53994	0.0377435	0.117791	0.675885
Dpp10	Q6NXK7	Module 04	0.119956	0.670236	0.158908	0.571617	-0.0718621	0.799107	0.242367	0.384119	0.0895575	0.750939	0.434049	0.105977	0.0113923	0.967858	-0.258687	0.351876	-0.414237	0.124764	-0.533074	0.0407392	0.208626	0.45556	0.113808	0.68632	0.633768	0.0111829	-0.0480817	0.864883	0.638145	0.0104686
Soga3	Q6NZL0	Module 03	-0.530122	0.0420798	-0.420318	0.118772	-0.552681	0.0326243	0.604959	0.0168782	-0.305512	0.268149	0.716287	0.00266473	0.326683	0.234664	-0.678152	0.00545645	-0.518026	0.0479184	-0.503073	0.0559367	-0.0614347	0.82782	0.0694069	0.805847	0.625727	0.0125934	-0.122359	0.663984	0.332995	0.225209
Sri	Q6P069	Module 04	-0.240563	0.387777	-0.310978	0.259241	0.0135906	0.961659	-0.228356	0.41302	-0.120058	0.66997	-0.359665	0.187933	-0.175849	0.530731	0.455329	0.0880959	0.433353	0.106602	0.605236	0.0168146	-0.105495	0.708269	0.124836	0.65756	-0.609638	0.0158273	-0.101169	0.719779	-0.682348	0.00506784
Xpnpep1	Q6P1B1	Module 04	-0.669472	0.0063349	-0.823078	0.000163703	-0.707051	0.0032012	0.772904	0.00072848	-0.35869	0.189221	0.628382	0.0121133	0.30956	0.261535	-0.429382	0.110213	-0.548251	0.034341	-0.612469	0.0152163	-0.275333	0.320602	0.194858	0.486475	0.524733	0.0446119	-0.413077	0.125931	0.0387467	0.890954
Ppp2r2a	Q6P1F6	Module 06	-0.0939102	0.739213	-0.100457	0.721676	-0.0433931	0.877963	0.302519	0.273104	-0.284697	0.303736	0.50177	0.0566791	-0.0969668	0.73101	-0.32762	0.233246	-0.431337	0.108425	-0.781072	0.000586517	0.454066	0.0890934	0.479501	0.0705057	0.80983	0.000252995	0.10273	0.715618	0.836681	0.000100766
Sik3	Q6P4S6	Module 06	-0.216938	0.43738	-0.173935	0.535283	0.102004	0.717551	0.126932	0.652142	-0.473115	0.0748826	0.463603	0.0817586	-0.162668	0.56243	-0.319757	0.245317	-0.364475	0.181666	-0.747914	0.00134456	0.528134	0.0430014	0.693057	0.0041748	0.773831	0.000711088	0.24911	0.37061	0.814604	0.000217111
Dgkq	Q6P5E8	Module 11	0.61354	0.0149899	0.719359	0.0025032	0.926767	6.87054e-07	-0.76534	0.000883692	0.154963	0.581323	-0.539125	0.0380902	-0.780872	0.000589697	0.629385	0.0119356	0.495785	0.0601813	0.310923	0.25933	0.781118	0.000585796	0.4274	0.112047	-0.168491	0.548329	0.600723	0.0178756	0.349878	0.201113
Slc39a10	Q6P5F6	Module 06	-0.0798683	0.777219	-0.0742887	0.792457	-0.00852736	0.975938	0.363822	0.182509	-0.107049	0.70415	0.447681	0.0942561	-0.0147414	0.958415	-0.321032	0.243334	-0.534183	0.0402437	-0.73866	0.00165845	0.221277	0.428039	0.434492	0.105581	0.69332	0.00415454	0.0163622	0.953847	0.716223	0.00266819
Ttyh3	Q6P5F7	Module 04	-0.475228	0.0734136	-0.496391	0.0598198	-0.370449	0.174074	0.637615	0.0105531	-0.355279	0.193769	0.685196	0.00481685	0.201959	0.470408	-0.418843	0.120207	-0.417651	0.121375	-0.668868	0.00639991	0.19546	0.485103	0.37184	0.172338	0.754037	0.00116462	0.0266398	0.924918	0.461511	0.0833296
Xpo1	Q6P5F9	Module 07	0.324078	0.238636	0.429848	0.109785	0.264113	0.341501	-0.174918	0.532943	-0.287161	0.299387	-0.325324	0.23673	0.238854	0.391261	0.352042	0.198149	0.602419	0.017471	0.00958443	0.972957	0.591464	0.0202123	0.0154576	0.956397	0.0734102	0.794863	0.803325	0.000309582	0.427031	0.112391
Nwd2	Q6P5U7	Module 04	-0.87133	2.33465e-05	-0.875435	1.91063e-05	-0.702344	0.00350594	0.752728	0.00120134	-0.850064	5.98034e-05	0.665067	0.00682135	0.520929	0.0464657	-0.516605	0.0486418	-0.392916	0.147401	-0.63819	0.0104615	0.182094	0.515997	0.482393	0.0685846	0.629269	0.0119561	0.183963	0.511624	0.482719	0.0683709
Snx6	Q6P8X1	Module 12	0.103032	0.714816	0.169177	0.546676	0.156325	0.577966	-0.361639	0.185344	-0.0743012	0.792423	-0.655949	0.0079218	0.383246	0.15852	0.376396	0.166727	0.732637	0.00189261	0.71101	0.00296159	-0.0779411	0.782474	-0.278492	0.314853	-0.742075	0.00153639	0.500939	0.0571559	-0.538218	0.0384788
Caskin1	Q6P9K8	Module 10	0.786647	0.000503241	0.940669	1.80929e-07	0.817738	0.000195905	-0.793867	0.000409955	0.387693	0.153339	-0.628277	0.0121319	-0.41976	0.119313	0.53226	0.0411057	0.605565	0.0167394	0.478487	0.0711878	0.583385	0.022436	-0.100738	0.720926	-0.313547	0.255118	0.560431	0.0297769	0.193765	0.48897
Nrxn3	Q6P9K9	Module 10	0.798902	0.000353665	0.881007	1.43895e-05	0.825882	0.00014862	-0.810444	0.000248125	0.329707	0.230104	-0.659289	0.00750357	-0.460615	0.0840092	0.614186	0.0148547	0.681535	0.00514139	0.526947	0.0435584	0.580143	0.023379	-0.0849999	0.763271	-0.383802	0.157867	0.563591	0.0286714	0.0857989	0.761105
Oxsr1	Q6P9R2	Module 01	-0.520619	0.0466196	-0.641827	0.00989577	-0.6977	0.00382881	0.698143	0.00379703	-0.311762	0.257979	0.539126	0.0380899	0.811186	0.000242345	-0.571228	0.0261275	-0.297599	0.281368	-0.450621	0.0918538	-0.404606	0.134673	-0.179043	0.523171	0.33538	0.221701	-0.0175749	0.950431	-0.10048	0.721615
Mtss2	Q6P9S0	Module 09	0.665682	0.00675174	0.586547	0.0215445	0.478452	0.0712112	-0.601803	0.0176171	0.887604	1.0097e-05	-0.618449	0.0139856	-0.37323	0.170612	0.598332	0.018458	0.442112	0.0989285	0.798669	0.000356119	-0.304165	0.270373	-0.546389	0.0350827	-0.811749	0.000238032	-0.212997	0.445954	-0.668885	0.0063981
Atl2	Q6PA06	Module 04	-0.238964	0.391036	-0.457329	0.0865338	-0.473082	0.0749055	0.498043	0.0588419	0.126387	0.653549	0.707463	0.00317558	0.0873854	0.756809	-0.691241	0.0043167	-0.618135	0.0140484	-0.421317	0.117807	-0.452648	0.0902223	-0.234597	0.40001	0.392678	0.147667	-0.565849	0.0279005	-0.148427	0.597553
Bcr	Q6PAJ1	Module 04	0.077735	0.783037	0.134418	0.632928	-0.0932727	0.740927	0.0186258	0.94747	0.302793	0.272648	0.0171671	0.951579	-0.223834	0.422581	-0.148905	0.59636	-0.341376	0.213031	-0.00191384	0.994599	-0.338021	0.217856	-0.358719	0.189182	-0.0163708	0.953823	-0.497535	0.0591412	-0.0771144	0.784731
Ptpn23	Q6PB44	Module 12	0.734601	0.00181352	0.759393	0.00102368	0.470254	0.0769054	-0.736809	0.00172776	0.728035	0.00208888	-0.763039	0.000935891	-0.278236	0.315317	0.645466	0.00935394	0.673227	0.00594211	0.923028	9.40935e-07	-0.171137	0.541971	-0.702834	0.00347319	-0.859294	4.05033e-05	0.00480592	0.986438	-0.621753	0.0133397
Ppp2r5a	Q6PD03	Module 04	-0.533805	0.0404119	-0.623708	0.0129683	-0.265462	0.33895	0.360629	0.186666	-0.544549	0.0358271	0.910325	2.46132e-06	-0.197926	0.479501	-0.550082	0.0336235	-0.747391	0.00136089	-0.829947	0.000128795	0.53409	0.0402851	0.69389	0.00411099	0.882639	1.3208e-05	-0.307218	0.265349	0.752364	0.00121174
Dync1li2	Q6PDL0	Module 04	-0.472111	0.0755884	-0.344083	0.209189	-0.15383	0.584124	0.366066	0.179624	-0.669574	0.00632394	0.427452	0.111998	0.346875	0.205273	-0.372469	0.171556	-0.202757	0.468618	-0.618552	0.0139651	0.406068	0.133135	0.592618	0.0199089	0.666344	0.00667745	0.484188	0.067412	0.685103	0.00482491
Sarm1	Q6PDS3	Module 12	0.607024	0.0164081	0.755268	0.00113093	0.524108	0.0449127	-0.577524	0.0241624	0.393578	0.146659	-0.840973	8.56774e-05	-0.0831754	0.768222	0.784832	0.000529223	0.724383	0.00225598	0.711801	0.00291553	0.0379262	0.893251	-0.477708	0.0717155	-0.686466	0.00470812	0.391561	0.148926	-0.391036	0.14952
Ado	Q6PDY2	Module 04	0.39429	0.145864	0.339785	0.215311	0.105223	0.708992	-0.344454	0.208667	0.554051	0.0321066	-0.254198	0.36059	-0.222902	0.424566	0.0912667	0.746328	0.0546271	0.846679	0.407804	0.131326	-0.318462	0.247341	-0.443222	0.0979844	-0.371468	0.172801	-0.398138	0.141619	-0.352622	0.19736
Prrt3	Q6PE13	Module 06	-0.135174	0.630997	-0.264691	0.340407	0.0895219	0.751035	0.157277	0.575624	-0.414764	0.124237	0.233257	0.402784	-0.263881	0.341942	0.0706131	0.802534	-0.282813	0.307087	-0.598742	0.0183571	0.461963	0.0829885	0.773343	0.000720209	0.563493	0.0287053	0.111317	0.692874	0.681504	0.00514421
Abhd10	Q6PE15	Module 12	0.392273	0.148123	0.404091	0.135218	0.540249	0.0376125	-0.758743	0.00104	0.235617	0.397903	-0.87035	2.44665e-05	-0.295572	0.284815	0.77486	0.000692177	0.824048	0.000158351	0.95315	4.0175e-08	0.0771693	0.784581	-0.138836	0.621685	-0.937171	2.60321e-07	0.234856	0.399473	-0.652962	0.00831097
Mapre3	Q6PER3	Module 04	-0.190036	0.497532	-0.0800184	0.77681	-0.337432	0.218709	0.485425	0.0666122	-0.244583	0.379651	0.398908	0.14078	0.472422	0.075369	-0.427885	0.111596	-0.194314	0.487716	-0.393462	0.146788	0.132242	0.63849	-0.0108567	0.969368	0.512584	0.0507318	0.245187	0.378438	0.464235	0.0812887
Dlgap3	Q6PFD5	Module 04	-0.326095	0.235557	-0.203843	0.466188	-0.27331	0.324314	0.535899	0.0394861	-0.351983	0.198229	0.699272	0.00371698	0.133953	0.634113	-0.608351	0.0161113	-0.689706	0.00443963	-0.860358	3.86579e-05	0.233592	0.402088	0.385483	0.155899	0.912955	2.04161e-06	0.0264177	0.925543	0.839406	9.09542e-05
Slc6a7	Q6PGE7	Module 04	-0.428726	0.110817	-0.470124	0.0769983	-0.202943	0.468202	0.480878	0.0695861	-0.309627	0.261426	0.430581	0.109113	-0.0482156	0.86451	-0.0649489	0.818119	-0.745712	0.00141448	-0.611849	0.0153486	-0.021772	0.938611	0.542582	0.0366356	0.503051	0.0559493	-0.307767	0.264452	0.456332	0.0873098
Exoc8	Q6PGF7	Module 06	0.0415851	0.883015	-0.0210143	0.940744	0.065515	0.816559	0.19107	0.495152	-0.238282	0.392429	0.304423	0.269946	0.289101	0.295988	-0.308775	0.262811	-0.0118061	0.966691	-0.536263	0.0393267	0.318618	0.247097	0.186978	0.504605	0.49839	0.0586379	0.500438	0.0574454	0.522442	0.0457218
Dclk2	Q6PGN3	Module 11	0.541791	0.0369646	0.730033	0.00200179	0.63019	0.0117945	-0.505613	0.0545102	0.0186136	0.947504	-0.255939	0.357196	-0.364581	0.18153	0.212631	0.446755	0.268889	0.332514	-0.0121459	0.965733	0.744188	0.00146457	0.164312	0.558432	0.175158	0.532373	0.596665	0.0188726	0.621554	0.0133778
Erc2	Q6PH08	Module 06	-0.0255892	0.927872	0.117122	0.677632	0.259138	0.351007	0.0221396	0.937577	-0.438356	0.10217	0.255215	0.358606	-0.202482	0.469235	-0.104666	0.710471	-0.15435	0.582838	-0.594916	0.0193153	0.7906	0.000450233	0.679301	0.0053478	0.685046	0.00482977	0.484406	0.0672708	0.931807	4.37576e-07
Rab35	Q6PHN9	Module 01	-0.57217	0.0258261	-0.402451	0.136961	-0.692505	0.00421754	0.606396	0.0165499	-0.169604	0.545649	0.405846	0.133368	0.515102	0.0494154	-0.595763	0.0190998	-0.323499	0.239525	-0.219376	0.43212	-0.384054	0.157571	-0.381446	0.16065	0.232654	0.404035	-0.270951	0.328674	-0.0570483	0.839962
Cacna2d2	Q6PHS9	Module 09	0.775575	0.000679281	0.652739	0.00834062	0.575378	0.0248191	-0.576066	0.0246072	0.847912	6.52503e-05	-0.47752	0.0718431	-0.350822	0.199816	0.379693	0.162743	0.329076	0.231051	0.562865	0.0289226	-0.175888	0.530637	-0.461057	0.0836735	-0.564436	0.0283809	-0.0820791	0.771202	-0.406992	0.13217
Camk2d	Q6PHZ2	Module 04	-0.653999	0.00817419	-0.64461	0.00947931	-0.514521	0.0497166	0.715582	0.00270295	-0.554874	0.0317986	0.711637	0.002925	0.317716	0.248512	-0.534077	0.0402909	-0.646247	0.00924072	-0.845597	7.15617e-05	-0.00272545	0.992309	0.460836	0.0838407	0.752166	0.00121742	-0.105733	0.707637	0.50094	0.0571556
Atp1a3	Q6PIC6	Module 11	0.72274	0.00233456	0.829874	0.000129131	0.888907	9.39059e-06	-0.763943	0.000915105	0.314571	0.253486	-0.581871	0.0228727	-0.541379	0.0371371	0.618693	0.0139371	0.638147	0.0104683	0.375925	0.167301	0.729258	0.00203523	0.111475	0.692457	-0.256181	0.356726	0.570438	0.0263826	0.238545	0.391892
Atp2b4	Q6Q477	Module 04	-0.384208	0.15739	-0.423792	0.115439	-0.441475	0.0994731	0.64634	0.00922736	-0.127396	0.650946	0.84222	8.16615e-05	0.219262	0.432365	-0.677752	0.00549461	-0.685124	0.00482309	-0.836866	0.000100072	-0.00136738	0.996141	0.241767	0.385334	0.840534	8.71286e-05	-0.246336	0.376136	0.564001	0.0285301
Ppp1r9b	Q6R891	Module 06	0.0148334	0.958156	0.101326	0.719358	-0.0349057	0.901713	0.363352	0.183117	-0.122384	0.663918	0.599065	0.0182778	-0.0108421	0.969409	-0.453566	0.0894902	-0.553856	0.0321799	-0.824417	0.000156349	0.393612	0.146621	0.298228	0.280303	0.901795	4.35011e-06	0.111307	0.692901	0.932073	4.2689e-07
Magi1	Q6RHR9	Module 12	0.447056	0.0947724	0.568007	0.0271787	0.286574	0.30042	-0.466509	0.079612	0.256676	0.355766	-0.774739	0.000694396	0.238281	0.392432	0.478195	0.0713853	0.748006	0.00134168	0.734648	0.00181166	-0.144244	0.608032	-0.542313	0.0367474	-0.76247	0.000949174	0.46475	0.0809068	-0.457679	0.0862617
Wdfy3	Q6VNB8	Module 04	0.113682	0.686651	0.0137818	0.96112	0.074528	0.791802	0.0484506	0.863856	-0.121676	0.665759	-0.175156	0.532377	0.2794	0.313213	0.164564	0.557823	0.103311	0.714072	-0.0219023	0.938245	-0.069507	0.805572	0.0757712	0.788402	-0.0986122	0.726606	0.329031	0.231118	-0.0168183	0.952562
Ntrk3	Q6VNS1	Module 04	-0.713283	0.00283067	-0.7513	0.00124247	-0.436107	0.104146	0.75943	0.00102276	-0.656648	0.00783279	0.920097	1.19109e-06	0.0727643	0.796633	-0.702177	0.00351714	-0.869763	2.51591e-05	-0.967825	3.61957e-09	0.450241	0.0921612	0.695396	0.00399755	0.935853	2.9698e-07	-0.0848564	0.76366	0.871329	2.3348e-05
Pcp4l1	Q6W8Q3	Module 10	0.789857	0.00045983	0.87295	2.15888e-05	0.59529	0.0192198	-0.538937	0.0381705	0.563759	0.0286133	-0.476169	0.0727655	-0.15847	0.572694	0.277052	0.317467	0.343897	0.209452	0.423338	0.115871	0.139428	0.620187	-0.382751	0.159104	-0.309999	0.260824	0.342699	0.211148	0.0452053	0.872904
Dagla	Q6WQJ1	Module 04	-0.0845385	0.764522	0.0267997	0.924469	-0.120664	0.66839	0.138508	0.622518	-0.495495	0.060355	-0.0945242	0.737563	0.325997	0.235705	0.0572613	0.839371	0.240295	0.388322	-0.109135	0.698631	0.246888	0.375033	0.00297264	0.991611	0.121605	0.665942	0.426897	0.112515	0.260696	0.348015
Kctd12	Q6WVG3	Module 09	0.642524	0.00979009	0.528869	0.0426589	0.222723	0.424948	-0.195218	0.485654	0.815735	0.000209255	-0.0677113	0.81051	-0.347259	0.204738	0.0945164	0.737584	-0.142709	0.611895	0.113033	0.688356	-0.242516	0.383818	-0.514515	0.0497201	-0.0798608	0.77724	-0.426525	0.112863	-0.0847213	0.764026
Sbf1	Q6ZPE2	Module 04	-0.433857	0.106149	-0.351282	0.199187	-0.20731	0.458473	0.446711	0.0950585	-0.56334	0.0287581	0.614033	0.0148867	0.0425014	0.880454	-0.393669	0.146557	-0.443014	0.098161	-0.789745	0.000461291	0.458745	0.0854391	0.599743	0.0181125	0.838349	9.4662e-05	0.188013	0.502206	0.772501	0.000736143
Ube2o	Q6ZPJ3	Module 07	-0.0317385	0.910597	0.141589	0.614721	0.0134722	0.961993	-0.0570932	0.839838	-0.376863	0.166158	-0.135635	0.629823	0.449391	0.0928536	-0.0098561	0.97219	0.417177	0.121841	-0.0110354	0.968864	0.435826	0.104395	-0.0139235	0.960721	0.0892911	0.751658	0.746289	0.00139589	0.300488	0.276497
Efr3b	Q6ZQ18	Module 06	0.337767	0.218224	0.398826	0.140868	0.204979	0.463653	0.0968161	0.731414	0.131077	0.641478	0.412578	0.126435	-0.0734272	0.794816	-0.362793	0.183842	-0.378558	0.164107	-0.622144	0.0132647	0.395881	0.144099	0.101782	0.718145	0.712517	0.00287426	0.22591	0.418178	0.837486	9.7781e-05
Cand1	Q6ZQ38	Module 07	0.32298	0.240323	0.434381	0.10568	0.655148	0.00802471	-0.55513	0.0317032	-0.261868	0.345773	-0.558465	0.0304807	-0.254721	0.35957	0.634338	0.0110878	0.743058	0.00150263	0.279595	0.312861	0.853509	5.1867e-05	0.419666	0.119405	-0.185648	0.507696	0.855712	4.72642e-05	0.275837	0.319681
Acap2	Q6ZQK5	Module 04	-0.757403	0.00107433	-0.834402	0.000109623	-0.477537	0.0718315	0.71883	0.00253042	-0.77474	0.000694369	0.909665	2.57721e-06	0.142591	0.612193	-0.74369	0.00148125	-0.873166	2.1363e-05	-0.965617	5.54245e-09	0.391946	0.148492	0.801085	0.000331311	0.916023	1.62908e-06	-0.0746384	0.7915	0.851804	5.56777e-05
Syne1	Q6ZWR6	Module 04	0.0502612	0.858814	0.0912544	0.746361	0.0790497	0.77945	0.0654158	0.816832	0.180335	0.520126	0.583913	0.0222851	-0.303978	0.270682	-0.537295	0.0388772	-0.523806	0.0450587	-0.543898	0.036093	0.198619	0.477933	0.137415	0.625294	0.625283	0.0126751	-0.19523	0.485627	0.545928	0.035268
Tln2	Q71LX4	Module 10	0.580671	0.0232231	0.751954	0.00122351	0.697249	0.00386137	-0.560567	0.0297286	0.00470329	0.986728	-0.34402	0.209279	-0.29927	0.278544	0.313921	0.254521	0.396765	0.143124	0.0919204	0.744567	0.785332	0.000521957	0.228726	0.412241	0.0797212	0.77762	0.72984	0.00201005	0.573996	0.0252494
Cspg5	Q71M36	Module 06	-0.0799024	0.777126	0.0171977	0.951493	0.1183	0.674555	0.233271	0.402755	-0.16701	0.551901	0.527453	0.0433201	-0.142514	0.612388	-0.365605	0.180214	-0.466518	0.0796056	-0.734945	0.00179994	0.467326	0.0790158	0.477118	0.0721164	0.787147	0.000496262	0.197429	0.480628	0.837824	9.6549e-05
Ppp2r1a	Q76MZ3	Module 04	0.00682797	0.980733	0.0981995	0.72771	-0.271659	0.327363	0.4334	0.106559	-0.0322745	0.909093	0.545525	0.0354307	0.262703	0.344181	-0.542633	0.0366148	-0.525903	0.044053	-0.615033	0.0146788	0.0533385	0.850257	-0.0794606	0.77833	0.715792	0.00269154	0.00128528	0.996373	0.650884	0.00859041
Ubfd1	Q78JW9	Module 13	0.324469	0.238038	0.440879	0.0999845	0.69301	0.00417844	-0.822778	0.000165386	-0.0414645	0.883352	-0.838492	9.41506e-05	-0.40554	0.133689	0.699616	0.00369285	0.83196	0.000119818	0.76678	0.000852251	0.390638	0.149972	0.126786	0.65252	-0.731042	0.00195891	0.434922	0.105198	-0.312959	0.256058
Nap1l4	Q78ZA7	Module 04	-0.242576	0.383696	-0.224847	0.42043	-0.0719304	0.798919	0.0485933	0.863458	-0.513718	0.0501357	-0.171645	0.540754	0.488303	0.0647779	0.11209	0.690837	0.407965	0.131159	0.144838	0.606539	0.177666	0.526424	0.211956	0.448233	-0.155092	0.581007	0.617075	0.0142613	-0.0713039	0.800638
Picalm	Q7M6Y3	Module 11	0.544065	0.0360248	0.467597	0.0788188	0.363427	0.18302	-0.390641	0.149969	0.365787	0.179981	-0.430924	0.108801	0.0100033	0.971775	0.376642	0.166428	0.482049	0.0688111	0.340307	0.214561	0.0893654	0.751457	-0.387862	0.153145	-0.347884	0.203869	0.351017	0.19955	-0.170581	0.543305
Scn4b	Q7M729	Module 12	0.22213	0.426214	0.453689	0.0893922	-0.0816994	0.772235	-0.0699049	0.804479	0.0321978	0.909308	-0.301903	0.27413	0.473474	0.0746318	-0.106357	0.705982	0.205388	0.462742	0.275269	0.320718	-0.144158	0.608249	-0.597869	0.0185725	-0.217777	0.435566	0.33086	0.22838	-0.0264352	0.925493
Cyfip1	Q7TMB8	Module 03	-0.0751666	0.790055	-0.200612	0.473435	-0.219503	0.431845	0.385688	0.155662	0.324069	0.238651	0.709117	0.0030743	-0.225627	0.418776	-0.534913	0.0399199	-0.706559	0.00323202	-0.574288	0.025158	-0.208085	0.456757	0.0253768	0.928469	0.569206	0.0267837	-0.643337	0.00966808	0.24623	0.376349
Plppr4	Q7TME0	Module 04	-0.115056	0.683044	-0.105029	0.709507	-0.373509	0.170267	0.575719	0.024714	-0.0991343	0.72521	0.7826	0.000562659	0.303237	0.271911	-0.777962	0.000637648	-0.62761	0.0122513	-0.820997	0.000175689	0.0330531	0.906908	-0.0707439	0.802175	0.867571	2.78874e-05	-0.045749	0.871387	0.668366	0.00645439
Ndufa12	Q7TMF3	Module 12	0.360572	0.186741	0.429092	0.11048	0.356697	0.19187	-0.680304	0.00525428	0.2778	0.316107	-0.706912	0.0032099	-0.260197	0.348971	0.56632	0.0277417	0.687028	0.00466068	0.866619	2.9147e-05	0.0301919	0.914938	-0.334523	0.222958	-0.772896	0.000728627	0.100018	0.722849	-0.56745	0.0273636
Tubb2a	Q7TMM9	Module 06	-0.0506805	0.857647	0.0395992	0.888569	0.241815	0.385236	-0.088751	0.753117	-0.390326	0.150326	0.0763107	0.786927	-0.42299	0.116203	0.194063	0.488291	-0.00154266	0.995647	-0.292872	0.289446	0.739435	0.00163008	0.698913	0.00374229	0.425877	0.11347	0.267102	0.335861	0.634799	0.0110113
Huwe1	Q7TMY8	Module 04	0.161566	0.565118	0.110009	0.696322	0.0963881	0.732561	0.0757592	0.788434	0.277957	0.315823	0.269149	0.332028	-0.0159776	0.954931	-0.157635	0.574742	0.0526881	0.852064	-0.383825	0.157839	0.287027	0.299622	-0.167894	0.549767	0.398953	0.140731	0.153241	0.585582	0.32153	0.242562
Smap2	Q7TN29	Module 10	0.756332	0.00110242	0.894575	6.77628e-06	0.68711	0.00465374	-0.653964	0.00817882	0.499395	0.0580508	-0.474692	0.0737843	-0.422325	0.116839	0.412006	0.127014	0.326317	0.23522	0.387077	0.154051	0.356463	0.192182	-0.199629	0.475651	-0.212909	0.446146	0.311033	0.259153	0.167592	0.550496
Inpp5a	Q7TNC9	Module 04	0.213105	0.445718	-0.0278773	0.92144	-0.116643	0.678888	0.0747375	0.791229	0.366079	0.179607	-0.0196253	0.944655	0.103285	0.714142	-0.03297	0.907141	-0.0787765	0.780195	0.0952757	0.735545	-0.539324	0.0380053	-0.413572	0.125432	-0.267807	0.334538	-0.334061	0.223636	-0.458823	0.0853794
Eml2	Q7TNG5	Module 12	0.562933	0.0288989	0.72972	0.00201521	0.378997	0.163579	-0.566108	0.0278131	0.343431	0.210111	-0.888781	9.45693e-06	0.198896	0.477307	0.650105	0.00869719	0.882222	1.35016e-05	0.898477	5.35472e-06	-0.138115	0.623516	-0.641968	0.00987424	-0.903215	3.97118e-06	0.396342	0.14359	-0.572595	0.0256911
Igsf21	Q7TNR6	Module 04	-0.520193	0.0468312	-0.66009	0.00740596	-0.401898	0.137552	0.576911	0.0243486	-0.244051	0.380721	0.775032	0.000689061	0.0932194	0.74107	-0.511894	0.0510967	-0.512219	0.0509246	-0.668118	0.00648147	-0.00658352	0.981422	0.403913	0.135405	0.627577	0.0122574	-0.271342	0.32795	0.264242	0.341256
Plppr3	Q7TPB0	Module 12	0.68535	0.00480357	0.730708	0.00197302	0.277158	0.317273	-0.439436	0.10123	0.703158	0.00345165	-0.514116	0.0499278	0.121073	0.667327	0.173723	0.535789	0.388185	0.152774	0.559147	0.0302351	-0.494645	0.0608658	-0.807057	0.000275984	-0.536691	0.0391399	0.0211331	0.94041	-0.478925	0.0708927
Robo2	Q7TPD3	Module 01	-0.714476	0.0027638	-0.664639	0.00687016	-0.82263	0.000166224	0.735539	0.00177669	-0.765276	0.000885119	0.374115	0.16952	0.698696	0.00375764	-0.617334	0.0142092	-0.274748	0.321673	-0.23561	0.397918	-0.371972	0.172173	-0.0199864	0.943638	0.243242	0.382351	0.205152	0.463268	0.0193723	0.945368
Fsd1	Q7TPM6	Module 11	0.391693	0.148777	0.541029	0.037284	0.541454	0.0371058	-0.329158	0.230928	-0.00238292	0.993275	-0.359458	0.188206	-0.347326	0.204645	0.360043	0.187436	0.0449438	0.873634	-0.0239283	0.932543	0.471713	0.0758694	0.360783	0.186465	0.105229	0.708977	0.439493	0.101181	0.55442	0.0319683
Actn1	Q7TPR4	Module 04	-0.129196	0.64631	-0.0253356	0.928585	-0.187324	0.503802	0.41002	0.12904	-0.331522	0.227394	0.563515	0.0286975	0.308428	0.263374	-0.524028	0.0449515	-0.399693	0.139927	-0.803005	0.000312615	0.367925	0.177256	0.215116	0.441333	0.838787	9.31082e-05	0.300239	0.276915	0.857123	4.44984e-05
Lnpk	Q7TQ95	Module 12	-0.0339392	0.904423	-0.0641213	0.820402	0.0260954	0.926449	-0.226873	0.416142	0.270052	0.330344	-0.372327	0.171732	-0.133025	0.636486	0.161751	0.564665	0.225263	0.419548	0.653795	0.00820093	-0.463239	0.0820309	-0.303548	0.271395	-0.696552	0.00391217	-0.333466	0.224514	-0.766553	0.000857148
Tppp	Q7TQD2	Module 06	-0.340081	0.214885	-0.193475	0.489635	-0.035577	0.899832	0.254577	0.359849	-0.440173	0.100593	0.39967	0.139952	-0.12931	0.646016	-0.289883	0.294624	-0.469867	0.077182	-0.613559	0.014986	0.389522	0.151242	0.636246	0.0107741	0.660891	0.00730936	0.114213	0.685256	0.723019	0.0023211
Amph	Q7TQF7	Module 08	0.530683	0.0418226	0.567896	0.0272154	0.688334	0.00455178	-0.368171	0.176944	0.178714	0.523947	-0.0877682	0.755774	-0.588936	0.0208889	0.306971	0.265755	0.168891	0.547366	-0.12274	0.662993	0.785693	0.000516765	0.411074	0.127961	0.286735	0.300136	0.416569	0.122443	0.620513	0.0135793
Otub1	Q7TQI3	Module 05	-0.185378	0.508323	-0.127483	0.650721	0.118873	0.673058	0.122079	0.664709	-0.619108	0.0138549	0.164458	0.558079	-0.137432	0.625251	0.120955	0.667632	-0.0584086	0.836193	-0.445022	0.096467	0.687394	0.00462996	0.817841	0.000195238	0.516771	0.048557	0.425573	0.113756	0.692642	0.00420689
Map6	Q7TSJ2	Module 01	-0.493767	0.0613969	-0.326638	0.234731	-0.259171	0.350944	0.177051	0.527881	-0.609553	0.015846	0.0546232	0.846689	0.366083	0.179602	-0.0911024	0.746771	0.134202	0.633478	0.0389026	0.890518	0.144442	0.607535	0.253677	0.36161	0.0369706	0.895927	0.341452	0.212924	0.039536	0.888746
Pdpr	Q7TSQ8	Module 12	0.340236	0.214663	0.453505	0.0895391	0.23753	0.393971	-0.512951	0.0505382	0.125768	0.65515	-0.689149	0.00448492	0.0117238	0.966923	0.441421	0.099519	0.597942	0.0185543	0.741841	0.00154452	-0.00182012	0.994864	-0.342329	0.211674	-0.665834	0.00673463	0.214494	0.442687	-0.384919	0.156558
Gabbr2	Q80T41	Module 01	0.035574	0.89984	0.0228142	0.935678	-0.454406	0.0888239	0.511386	0.0513667	0.0490959	0.862058	0.360051	0.187425	0.674	0.00586369	-0.484873	0.0669682	-0.32018	0.244658	-0.430193	0.109469	-0.274971	0.321264	-0.441563	0.0993976	0.411271	0.127761	0.0200451	0.943473	0.292417	0.29023
Vat1l	Q80TB8	Module 11	0.247811	0.373192	0.169599	0.545662	0.567875	0.0272224	-0.685633	0.00477924	0.12328	0.661593	-0.612319	0.0152482	-0.427336	0.112106	0.629789	0.0118646	0.68804	0.00457613	0.63359	0.0112126	0.26726	0.335564	0.220181	0.430388	-0.662499	0.00711834	0.2019	0.47054	-0.429561	0.110048
Lrrc7	Q80TE7	Module 02	-0.270123	0.330214	-0.259522	0.350269	-0.421069	0.118046	0.745383	0.00142519	-0.161898	0.564308	0.955097	3.06335e-08	0.18727	0.503927	-0.80254	0.000317062	-0.861513	3.67325e-05	-0.93182	4.37048e-07	0.151364	0.590239	0.244864	0.379086	0.977893	3.23422e-10	-0.173972	0.535196	0.946859	8.97426e-08
Cadps	Q80TJ1	Module 10	0.602435	0.0174672	0.810752	0.000245715	0.753397	0.00118247	-0.628623	0.0120704	0.0527846	0.851796	-0.536884	0.0390559	-0.337314	0.21888	0.468808	0.0779426	0.522501	0.0456929	0.231679	0.406065	0.777582	0.000644135	0.176686	0.528745	-0.0829848	0.76874	0.727984	0.00209117	0.479157	0.0707362
Btbd8	Q80TK0	Module 07	0.163539	0.560312	0.12813	0.649053	0.232637	0.404072	0.0291357	0.917905	-0.19236	0.492188	0.153772	0.584269	0.114599	0.684244	0.0647574	0.818647	0.162997	0.561631	-0.368608	0.176391	0.483295	0.067994	0.302485	0.273162	0.547529	0.0346274	0.688149	0.00456706	0.66503	0.00682566
Ppm1e	Q80TL0	Module 04	-0.305659	0.267907	-0.336776	0.219662	-0.358704	0.189202	0.594286	0.0194765	-0.330636	0.228715	0.665	0.006829	0.190525	0.496405	-0.446889	0.0949115	-0.434166	0.105872	-0.753581	0.00117733	0.455369	0.0880648	0.349183	0.202072	0.779244	0.000616149	0.126506	0.653243	0.787478	0.000491688
Phf24	Q80TL4	Module 06	0.0904447	0.748544	0.219693	0.431437	0.243144	0.382549	0.00130664	0.996313	-0.425824	0.11352	0.136887	0.626635	-0.120727	0.668227	-0.00561724	0.984149	-0.11296	0.688549	-0.535008	0.039878	0.721421	0.00239926	0.565469	0.0280291	0.60772	0.0162518	0.4992	0.0581641	0.902352	4.19799e-06
Cyld	Q80TQ2	Module 04	-0.375754	0.16751	-0.339907	0.215135	-0.616081	0.0144634	0.799421	0.000348241	-0.457775	0.0861879	0.76841	0.000817768	0.683042	0.00500572	-0.625937	0.012555	-0.644298	0.00952519	-0.811955	0.000236471	-0.0274883	0.922534	0.156277	0.578083	0.881756	1.38364e-05	0.0919289	0.744544	0.772316	0.000739687
Adgrl1	Q80TR1	Module 06	-0.164689	0.557519	-0.0587679	0.835198	-0.114927	0.683382	0.445661	0.0959326	-0.313395	0.255361	0.587326	0.0213289	-0.0236191	0.933413	-0.407309	0.13184	-0.57053	0.0263526	-0.824874	0.000153907	0.412975	0.126033	0.463511	0.0818276	0.901336	4.47908e-06	0.0931046	0.741379	0.919682	1.23062e-06
Adgrl3	Q80TS3	Module 01	-0.442809	0.0983353	-0.399755	0.13986	-0.633889	0.0111627	0.630648	0.0117149	-0.339851	0.215216	0.297279	0.28191	0.90134	4.47784e-06	-0.457486	0.0864117	0.0366477	0.896832	-0.157572	0.574898	-0.277959	0.315819	-0.366323	0.179296	0.135324	0.630614	0.207139	0.458852	-0.131425	0.640583
Clasp1	Q80TV8	Module 12	0.285877	0.301649	0.410155	0.128901	0.199571	0.475781	-0.137368	0.625412	0.291824	0.291256	-0.525794	0.0441049	0.367076	0.178335	0.272378	0.326033	0.54941	0.0338853	0.523414	0.0452486	-0.486922	0.0656538	-0.521443	0.0462121	-0.563164	0.0288189	0.527547	0.0432759	-0.521254	0.0463052
Fnbp1	Q80TY0	Module 12	0.210118	0.45227	0.158131	0.573524	0.0908521	0.747446	-0.300799	0.275976	0.221817	0.426884	-0.583716	0.0223412	0.361213	0.185901	0.384268	0.15732	0.662056	0.00717054	0.727113	0.00213012	-0.29018	0.294107	-0.470226	0.0769257	-0.784011	0.000541323	0.237448	0.39414	-0.706253	0.00325135
Dnajc6	Q80TZ3	Module 08	0.210974	0.450387	0.362103	0.18474	0.639314	0.010284	-0.376699	0.166358	-0.271031	0.328526	-0.188966	0.5	-0.44437	0.0970145	0.394353	0.145794	0.301271	0.275187	-0.141258	0.615557	0.963242	8.50746e-09	0.732232	0.0019093	0.249838	0.369168	0.639975	0.0101807	0.683586	0.00495752
Madd	Q80U28	Module 06	0.286417	0.300696	0.386138	0.155138	0.319326	0.245989	0.0429203	0.879284	-0.116284	0.679827	0.167663	0.550325	-0.0778153	0.782818	-0.00479866	0.986458	-0.128662	0.647682	-0.542068	0.0368494	0.661744	0.00720751	0.394392	0.14575	0.627457	0.0122788	0.501951	0.0565754	0.910083	2.50336e-06
Rimbp2	Q80U40	Module 06	0.0923222	0.743485	0.0734299	0.794809	0.0512506	0.856061	0.276059	0.319276	-0.206954	0.459261	0.538657	0.0382904	-0.115033	0.683104	-0.267945	0.334279	-0.386079	0.155207	-0.764225	0.00090869	0.626637	0.0124273	0.444682	0.0967526	0.823698	0.000160262	0.212693	0.446619	0.964139	7.26041e-09
Avl9	Q80U56	Module 06	0.431294	0.108463	0.516341	0.0487771	0.396278	0.14366	-0.201279	0.471935	-0.14704	0.601019	-0.0818528	0.771817	0.0563234	0.841972	0.0853419	0.762343	0.191765	0.493554	-0.314128	0.254192	0.681109	0.00518019	0.210301	0.451868	0.378141	0.16461	0.713382	0.00282505	0.757988	0.00105923
Plxna4	Q80UG2	Module 07	0.394389	0.145755	0.56797	0.0271909	0.446371	0.0953409	-0.389442	0.151334	-0.265845	0.338226	-0.639422	0.010267	0.0848019	0.763808	0.538952	0.038164	0.729848	0.00200972	0.274821	0.321539	0.576293	0.0245375	0.0608479	0.829443	-0.213484	0.444891	0.852827	5.33647e-05	0.330992	0.228183
Septin9	Q80UG5	Module 04	-0.206384	0.460527	-0.045155	0.873044	-0.276243	0.318939	0.428856	0.110697	-0.480984	0.0695156	0.282494	0.307656	0.393053	0.147247	-0.29948	0.278192	-0.335254	0.221885	-0.574086	0.025221	0.222204	0.426056	0.195476	0.485067	0.603854	0.0171341	0.306175	0.26706	0.692463	0.00422081
Rab3gap1	Q80UJ7	Module 10	0.742235	0.00153088	0.814288	0.000219349	0.530318	0.0419899	-0.341969	0.212186	0.667599	0.0065383	-0.0938403	0.739401	-0.228694	0.412309	0.0563281	0.841959	0.0153959	0.95657	0.0562401	0.842203	0.0999687	0.722981	-0.418499	0.120543	0.025081	0.929301	0.118077	0.675137	0.207023	0.459108
Slc20a2	Q80UP8	Module 02	-0.828141	0.000137318	-0.819454	0.000185037	-0.711269	0.00294645	0.914254	1.85745e-06	-0.46965	0.0773374	0.695511	0.00398896	0.322981	0.240321	-0.668165	0.00647624	-0.644425	0.00950645	-0.662269	0.00714538	-0.301241	0.275237	0.167801	0.549991	0.585729	0.0217723	-0.377184	0.165768	0.115535	0.681787
Camsap3	Q80VC9	Module 04	0.000116706	0.999671	0.0457318	0.871435	-0.143852	0.609019	0.247271	0.374268	-0.0204691	0.942279	0.564149	0.0284795	-0.115129	0.682852	-0.475981	0.0728948	-0.457802	0.086167	-0.49372	0.0614255	0.201429	0.471597	0.098096	0.727987	0.65766	0.00770536	-0.139361	0.620356	0.558882	0.0303304
Tecpr1	Q80VP0	Module 03	-0.490416	0.0634551	-0.510391	0.0518986	-0.490249	0.063559	0.712799	0.00285813	-0.393485	0.146763	0.828198	0.00013704	0.449391	0.0928532	-0.743073	0.00150211	-0.54932	0.0339205	-0.768664	0.000812493	0.0158968	0.955159	0.249269	0.370294	0.77339	0.000719323	0.0320131	0.909826	0.488306	0.0647764
Epn1	Q80VP1	Module 04	-0.043242	0.878385	0.0201169	0.943271	-0.249749	0.369342	0.350764	0.199896	-0.175508	0.531541	0.495265	0.0604929	0.313423	0.255316	-0.514221	0.0498731	-0.294098	0.287338	-0.553491	0.0323176	0.16531	0.556012	-0.136634	0.627279	0.642791	0.00974994	0.235899	0.397322	0.54466	0.0357817
Vac14	Q80WQ2	Module 04	0.530546	0.0418853	0.53501	0.0398772	0.487159	0.0655029	-0.695186	0.00401318	0.298496	0.27985	-0.569363	0.0267323	-0.19487	0.486447	0.370091	0.174524	0.679702	0.00531019	0.69669	0.00390207	0.211187	0.449919	-0.272762	0.325325	-0.571762	0.0259562	0.349041	0.202267	-0.304084	0.270507
C2cd2l	Q80X80	Module 03	0.0177697	0.949882	0.0254394	0.928293	-0.0767683	0.785676	0.0397026	0.88828	0.114565	0.684331	0.343704	0.209724	0.146757	0.601727	-0.597536	0.0186551	-0.191378	0.494443	-0.095093	0.736036	-0.150705	0.591876	-0.309687	0.261329	0.163914	0.559399	0.018707	0.947241	-0.00226498	0.993608
Pip4k2b	Q80XI4	Module 04	-0.472069	0.0756179	-0.451759	0.090935	-0.450418	0.0920184	0.687895	0.00458814	-0.572638	0.0256774	0.559098	0.0302529	0.378995	0.16358	-0.388081	0.152893	-0.378692	0.163945	-0.535274	0.0397608	0.141825	0.614124	0.351481	0.198915	0.607458	0.0163105	0.2324	0.404564	0.47467	0.0737993
Atp2c1	Q80XR2	Module 04	0.246304	0.3762	0.222942	0.42448	0.22598	0.418028	-0.209619	0.453369	0.388609	0.152287	-0.156636	0.577201	-0.517936	0.0479642	0.0782748	0.781564	-0.192722	0.491359	0.296441	0.283335	-0.250755	0.367353	-0.172696	0.538241	-0.328361	0.232126	-0.367537	0.177748	-0.279937	0.312244
Glrx5	Q80Y14	Module 12	0.325408	0.236603	0.30479	0.269339	0.340223	0.214681	-0.561437	0.0294216	0.337064	0.219243	-0.669212	0.00636283	-0.412411	0.126604	0.638051	0.0104836	0.528293	0.0429269	0.845265	7.25049e-05	-0.0944277	0.737822	-0.220265	0.430208	-0.785535	0.000519022	-0.11897	0.672807	-0.650733	0.00861107
Ddhd1	Q80YA3	Module 04	-0.312072	0.257482	-0.374541	0.168996	-0.0748407	0.790947	0.383431	0.158303	-0.416911	0.122105	0.627561	0.0122602	-0.175772	0.530913	-0.26299	0.343633	-0.445687	0.0959111	-0.735752	0.00176842	0.589771	0.0206636	0.747429	0.00135972	0.801331	0.000328867	0.0688438	0.807395	0.816857	0.00020169
Cnksr2	Q80YA9	Module 04	-0.504001	0.0554125	-0.592763	0.019871	-0.358808	0.189064	0.611102	0.015509	-0.363371	0.183093	0.905047	3.52315e-06	0.0674185	0.811316	-0.682143	0.00508635	-0.707175	0.00319351	-0.944097	1.23917e-07	0.133657	0.634869	0.470731	0.0765656	0.955379	2.9424e-08	-0.148115	0.59833	0.579125	0.0236812
Bcas1	Q80YN3	Module 05	-0.15504	0.581134	-0.0780558	0.782161	0.236945	0.395171	0.0547928	0.846218	-0.249739	0.369364	0.123322	0.661484	-0.279691	0.312688	0.0184949	0.947839	-0.352207	0.197924	-0.365651	0.180155	0.289605	0.295109	0.733698	0.00184955	0.333551	0.224389	0.0783812	0.781274	0.495003	0.0606507
Negr1	Q80Z24	Module 03	-0.143649	0.609528	-0.214667	0.44231	-0.3645	0.181633	0.523007	0.0454462	0.379969	0.162412	0.815286	0.000212347	0.0173387	0.951096	-0.732879	0.00188272	-0.813118	0.000227805	-0.598015	0.0185362	-0.357834	0.190355	-0.131265	0.640993	0.62443	0.0128334	-0.632076	0.0114689	0.263569	0.342533
Shank2	Q80Z38	Module 03	-0.487787	0.0651044	-0.561705	0.0293275	-0.561323	0.0294616	0.775864	0.000674131	-0.280831	0.310635	0.950588	5.64382e-08	0.285967	0.30149	-0.758005	0.00105881	-0.742313	0.00152818	-0.902539	4.14795e-06	-0.0560258	0.842797	0.240674	0.387551	0.897943	5.53293e-06	-0.243212	0.382413	0.524303	0.0448187
Adgrb3	Q80ZF8	Module 04	-0.694862	0.00403746	-0.68065	0.00522232	-0.524992	0.0444877	0.785473	0.000519919	-0.823062	0.000163793	0.812707	0.000230832	0.346386	0.205956	-0.595072	0.0192754	-0.561594	0.0293663	-0.895617	6.36888e-06	0.307221	0.265345	0.610649	0.0156069	0.903138	3.99099e-06	0.198574	0.478035	0.761042	0.00098318
Rap2a	Q80ZJ1	Module 04	-0.276985	0.317588	-0.264597	0.340585	-0.163629	0.560092	0.296399	0.283406	-0.394298	0.145856	0.482241	0.0686852	-0.157761	0.574434	-0.223864	0.422518	-0.376255	0.166898	-0.660358	0.00737352	0.417172	0.121847	0.534935	0.0399103	0.708081	0.00313742	-0.0360798	0.898423	0.648727	0.00888837
Zfyve1	Q810J8	Module 07	-0.167281	0.551246	-0.117836	0.675767	0.0136843	0.961395	0.219546	0.431753	-0.241957	0.384948	0.0775556	0.783527	0.00967672	0.972696	0.111051	0.693576	-0.190838	0.495685	-0.22208	0.426322	0.117619	0.676334	0.323328	0.239787	0.208663	0.455479	0.174512	0.533909	0.268731	0.332809
Nfasc	Q810U3	Module 11	0.0769183	0.785267	-0.0247845	0.930135	0.24707	0.37467	-0.034444	0.903008	0.413119	0.125888	0.329966	0.229716	-0.591553	0.0201886	-0.134812	0.631921	-0.293589	0.288212	-0.190656	0.496105	0.0802725	0.776118	0.235244	0.398674	0.220334	0.43006	-0.406664	0.132512	0.0928069	0.74218
Nrcam	Q810U4	Module 03	-0.304241	0.270248	-0.44296	0.0982063	-0.586939	0.0214359	0.69344	0.00414535	0.205294	0.462951	0.883438	1.26595e-05	0.272994	0.324896	-0.844412	7.49801e-05	-0.773933	0.00070921	-0.577442	0.0241871	-0.502663	0.0561693	-0.201474	0.471496	0.587149	0.0213777	-0.581791	0.022896	0.100246	0.722241
Dlg1	Q811D0	Module 02	-0.706937	0.00320833	-0.722333	0.0023544	-0.845756	7.11118e-05	0.90979	2.55494e-06	-0.389473	0.151298	0.796094	0.000384219	0.731563	0.00193706	-0.791986	0.00043277	-0.607491	0.016303	-0.664409	0.00689654	-0.381326	0.160794	-0.0257958	0.927291	0.613678	0.0149611	-0.210173	0.452148	0.189753	0.498184
Atpaf1	Q811I0	Module 09	0.665995	0.00671655	0.800424	0.000337947	0.746715	0.00138229	-0.757995	0.00105906	0.447744	0.0942047	-0.520616	0.0466208	-0.513397	0.0503036	0.345059	0.207815	0.39128	0.149244	0.566158	0.0277965	0.376604	0.166474	-0.0236406	0.933353	-0.341185	0.213304	0.345252	0.207544	0.169439	0.546047
Arhgap32	Q811P8	Module 04	-0.691354	0.00430778	-0.738028	0.00168187	-0.606241	0.0165852	0.76645	0.00085938	-0.675207	0.00574293	0.845391	7.2147e-05	0.310278	0.260373	-0.604143	0.017067	-0.634844	0.0110038	-0.860528	3.83695e-05	0.154406	0.582699	0.502902	0.0560338	0.860241	3.88573e-05	-0.0212968	0.939949	0.622293	0.0132363
Srgap3	Q812A2	Module 06	0.39934	0.14031	0.49127	0.0629262	0.526322	0.0438542	-0.2064	0.460491	0.126425	0.653452	0.091132	0.746691	-0.454151	0.0890259	-0.011463	0.967658	-0.0612592	0.828305	-0.329116	0.230991	0.696081	0.00394679	0.368802	0.176146	0.47645	0.072573	0.341323	0.213107	0.772261	0.000740742
Gatd1	Q8BFQ8	Module 07	0.195972	0.483938	0.0565636	0.841306	0.0118537	0.966557	0.0576915	0.83818	0.071526	0.800029	0.0445226	0.87481	0.320233	0.244575	-0.127656	0.650276	0.144004	0.608635	-0.121457	0.666326	-0.0161379	0.954479	-0.241736	0.385396	0.091964	0.744449	0.36591	0.179823	0.046982	0.867948
Tufm	Q8BFR5	Module 12	0.287861	0.298157	0.415627	0.123377	0.367968	0.177202	-0.613125	0.0150774	0.165028	0.556696	-0.783816	0.000544231	-0.173576	0.53614	0.634299	0.0110942	0.756344	0.00110212	0.928308	6.0061e-07	0.0749812	0.790562	-0.253555	0.361848	-0.825125	0.000152575	0.233592	0.402088	-0.556784	0.0310923
Svop	Q8BFT9	Module 03	-0.210637	0.451128	-0.320437	0.244258	-0.226022	0.417941	0.471227	0.0762135	0.0342692	0.903498	0.8109	0.000244559	0.0134836	0.961961	-0.633739	0.0111878	-0.706473	0.00323742	-0.787353	0.000493416	-0.0298146	0.915998	0.236274	0.39655	0.764848	0.000894648	-0.255709	0.357645	0.48327	0.0680101
Pef1	Q8BFY6	Module 04	-0.169855	0.545048	-0.0189629	0.946521	-0.0611387	0.828639	0.189755	0.498179	-0.270351	0.32979	-0.185604	0.507797	0.339774	0.215326	0.211432	0.449381	0.202927	0.468237	-0.0298456	0.915911	0.0730088	0.795963	0.00129245	0.996353	-0.0461705	0.870211	0.338732	0.216828	0.0785607	0.780784
Psmd11	Q8BG32	Module 13	0.299745	0.277745	0.364247	0.18196	0.427888	0.111593	-0.547811	0.0345152	-0.183386	0.512972	-0.782041	0.000571286	0.107801	0.702158	0.656935	0.00779644	0.896793	5.93407e-06	0.673793	0.00588466	0.328452	0.23199	-0.0450126	0.873442	-0.653631	0.00822255	0.736789	0.00172855	-0.292116	0.290751
Sv2b	Q8BG39	Module 03	-0.527823	0.0431469	-0.547047	0.0348192	-0.479336	0.0706164	0.735809	0.0017662	-0.370166	0.174429	0.886545	1.07033e-05	0.179155	0.522907	-0.695078	0.00402124	-0.788886	0.000472629	-0.962019	1.04929e-08	0.0484083	0.863973	0.413845	0.125158	0.935632	3.03529e-07	-0.212059	0.448006	0.651885	0.00845493
Enoph1	Q8BGB7	Module 05	-0.000395545	0.998884	0.0645856	0.819121	0.335923	0.220907	-0.128866	0.647157	-0.543942	0.0360752	-0.0313652	0.911644	-0.324889	0.237395	0.267212	0.335654	0.0268186	0.924416	-0.349371	0.201811	0.770853	0.000768186	0.839756	8.97536e-05	0.392959	0.147353	0.448929	0.0932314	0.702219	0.00351431
Eif4b	Q8BGD9	Module 04	-0.225658	0.418711	-0.0921854	0.743853	-0.164621	0.557685	0.345187	0.207635	-0.481531	0.0691534	0.310804	0.259523	0.46352	0.0818209	-0.375035	0.16839	-0.127279	0.651248	-0.371119	0.173236	0.264165	0.341402	0.265101	0.339631	0.45947	0.0848827	0.505484	0.0545818	0.5147	0.0496239
Synpr	Q8BGN8	Module 09	0.438744	0.101831	0.22488	0.420359	0.0834549	0.767463	-0.0833726	0.767687	0.750055	0.00127926	-0.112257	0.690398	0.0142179	0.959891	0.0441484	0.875854	0.174758	0.533325	0.354282	0.195111	-0.392768	0.147567	-0.625149	0.0127	-0.387047	0.154085	-0.213351	0.445181	-0.540474	0.0375177
Aars1	Q8BGQ7	Module 13	0.811833	0.000237394	0.784209	0.000538388	0.718169	0.00256481	-0.834024	0.000111152	0.474441	0.0739578	-0.807273	0.000274133	-0.281078	0.310193	0.688922	0.00450342	0.819906	0.000182256	0.716875	0.00263317	0.296653	0.282974	-0.293217	0.288852	-0.669351	0.00634782	0.42485	0.114437	-0.261837	0.345832
Phyhipl	Q8BGT8	Module 11	0.690557	0.00437112	0.654928	0.00805311	0.431684	0.108109	-0.502087	0.0564977	0.8406	8.69096e-05	-0.317504	0.248846	-0.415555	0.123448	0.235764	0.397601	0.144388	0.607669	0.38305	0.158752	-0.0828594	0.769081	-0.448459	0.0936163	-0.310894	0.259378	-0.241906	0.385052	-0.160125	0.568638
Ccny	Q8BGU5	Module 03	-0.269131	0.332062	-0.294365	0.28688	-0.323937	0.238853	0.608979	0.0159721	-0.160563	0.567568	0.873131	2.13997e-05	0.146926	0.601303	-0.765695	0.00087587	-0.777017	0.000653872	-0.897375	5.72806e-06	0.0208072	0.941327	0.245786	0.377236	0.899729	4.95498e-06	-0.170766	0.542861	0.66072	0.00732987
Hpcal4	Q8BGZ1	Module 04	-0.135245	0.630816	-0.137186	0.625875	-0.157848	0.574218	0.384174	0.15743	-0.450389	0.0920416	0.517429	0.0482212	0.127944	0.649533	-0.313486	0.255215	-0.291079	0.292546	-0.757199	0.00107964	0.490007	0.0637096	0.390415	0.150225	0.804616	0.000297604	0.287877	0.29813	0.791044	0.000444581
Pck2	Q8BH04	Module 12	-0.14949	0.5949	-0.135109	0.631164	0.0383263	0.892131	-0.246953	0.374902	-0.302145	0.273727	-0.573514	0.0254006	0.150566	0.592222	0.498694	0.05846	0.642332	0.00981916	0.662724	0.0070919	-0.0512709	0.856005	-0.040504	0.886038	-0.701402	0.0035696	0.303439	0.271575	-0.627047	0.0123528
Coro2b	Q8BH44	Module 03	-0.306553	0.266439	-0.45819	0.0858667	-0.574205	0.0251838	0.67934	0.0053441	0.268191	0.333819	0.76364	0.000922029	0.306833	0.26598	-0.716818	0.00263624	-0.72854	0.0020666	-0.556887	0.0310546	-0.560099	0.0298947	-0.224521	0.42112	0.487286	0.0654219	-0.621629	0.0133634	0.0397347	0.88819
Wdr48	Q8BH57	Module 03	-0.289399	0.295468	-0.347031	0.205055	-0.623455	0.013016	0.757284	0.00107743	0.024542	0.930817	0.888209	9.76376e-06	0.481504	0.0691714	-0.915401	1.70662e-06	-0.736696	0.0017321	-0.756483	0.00109843	-0.317639	0.248634	-0.198403	0.47842	0.76592	0.000870926	-0.327086	0.234053	0.393224	0.147055
Tiprl	Q8BH58	Module 01	-0.339939	0.215089	-0.300281	0.276845	-0.455323	0.0881011	0.267693	0.334751	-0.504725	0.0550056	0.055397	0.844542	0.763486	0.000925562	-0.285489	0.302334	0.167031	0.55185	0.03458	0.902626	-0.176285	0.529695	-0.168887	0.547375	-0.0605324	0.830315	0.322823	0.240564	-0.148176	0.59818
Atl1	Q8BH66	Module 04	-0.479997	0.0701732	-0.437684	0.102757	-0.390236	0.150428	0.617098	0.0142568	-0.315288	0.252347	0.848155	6.46159e-05	0.0748389	0.790952	-0.70818	0.00313136	-0.78163	0.000577708	-0.868795	2.63346e-05	0.0905661	0.748217	0.411196	0.127838	0.901749	4.36294e-06	-0.207635	0.457751	0.671534	0.00611672
Rab39b	Q8BHC1	Module 13	0.196601	0.482506	0.302122	0.273766	0.321369	0.242811	-0.331707	0.227119	-0.0992089	0.725011	-0.66614	0.00670023	0.141802	0.614182	0.619741	0.0137301	0.75299	0.00119393	0.574838	0.0249865	0.251769	0.365356	-0.0992493	0.724903	-0.541265	0.0371847	0.650353	0.00866306	-0.266932	0.33618
Atcay	Q8BHE3	Module 04	0.150951	0.591265	0.0883937	0.754082	0.344501	0.2086	-0.026414	0.925553	0.101666	0.718452	0.101013	0.720193	-0.401095	0.138414	0.262789	0.344017	-0.114252	0.685154	-0.367744	0.177486	0.420284	0.118805	0.475843	0.0729898	0.393123	0.147169	0.129505	0.645515	0.480983	0.0695163
Tbc1d10b	Q8BHL3	Module 07	-0.173657	0.535945	0.0123626	0.965122	-0.0927871	0.742233	0.119941	0.670273	-0.521895	0.0459898	0.0341899	0.90372	0.515275	0.0493261	-0.191206	0.494839	0.184577	0.510191	-0.103486	0.713606	0.274537	0.322059	0.043496	0.877676	0.16929	0.546406	0.681027	0.00518771	0.291679	0.291507
Elmo2	Q8BHL5	Module 04	-0.536545	0.0392032	-0.617576	0.0141604	-0.316224	0.250864	0.51999	0.0469324	-0.51966	0.047097	0.819828	0.000182736	-0.0108183	0.969477	-0.689913	0.00442283	-0.721331	0.00240373	-0.858906	4.11951e-05	0.213104	0.445721	0.637352	0.0105953	0.810203	0.000250031	-0.151223	0.590587	0.636195	0.0107823
Oscp1	Q8BHW2	Module 04	-0.131044	0.641562	0.00297111	0.991615	-0.363909	0.182396	0.202235	0.469787	-0.160839	0.566893	-0.416044	0.122963	0.825215	0.0001521	0.0345102	0.902822	0.503924	0.0554557	0.471331	0.0761396	-0.744432	0.00145646	-0.629842	0.0118554	-0.536744	0.0391168	0.533788	0.0404195	-0.634101	0.0111272
Cyria	Q8BHZ0	Module 04	0.144846	0.60652	0.128603	0.647836	0.197954	0.479437	-0.156386	0.577814	0.521426	0.0462203	0.0453735	0.872435	-0.217458	0.436256	-0.127411	0.650906	0.00477174	0.986534	0.0119521	0.966279	-0.0549317	0.845833	-0.21148	0.449276	-0.0764361	0.786584	-0.29313	0.289002	-0.111881	0.691387
Mal2	Q8BI08	Module 06	-0.0766882	0.785895	0.0227979	0.935724	0.152701	0.58692	0.131821	0.639569	-0.35423	0.195181	0.386336	0.154909	-0.277985	0.315771	-0.175994	0.530386	-0.378783	0.163837	-0.722494	0.00234653	0.642736	0.00975814	0.652974	0.00830934	0.779518	0.000611627	0.225088	0.419918	0.926168	7.23345e-07
Cd99l2	Q8BIF0	Module 07	0.666847	0.0066214	0.855518	4.76551e-05	0.738084	0.00167976	-0.69659	0.00390937	0.345528	0.207156	-0.748392	0.00132976	-0.421559	0.117574	0.622973	0.0131069	0.776866	0.000656495	0.553473	0.0323241	0.498531	0.0585555	-0.207885	0.457199	-0.45887	0.0853429	0.621895	0.0133124	0.117682	0.67617
Prune1	Q8BIW1	Module 11	0.0477874	0.865703	-0.0078162	0.977945	0.104282	0.71149	-0.00101659	0.997131	0.36993	0.174725	0.0813832	0.773095	-0.228401	0.412925	0.13935	0.620384	0.0283452	0.920125	0.191312	0.494594	-0.0518553	0.854379	0.0380732	0.89284	-0.112133	0.690725	-0.239105	0.390748	-0.225797	0.418417
Anks1b	Q8BIZ1	Module 06	-0.265154	0.339531	-0.146229	0.60305	-0.173979	0.53518	0.479575	0.0704555	-0.367921	0.177261	0.656547	0.00784554	0.0886506	0.753388	-0.532654	0.0409281	-0.593121	0.0197778	-0.871847	2.27731e-05	0.374346	0.169236	0.446427	0.0952947	0.923931	8.73439e-07	0.138049	0.623682	0.902757	4.09035e-06
Dlgap2	Q8BJ42	Module 04	-0.321311	0.242901	-0.292457	0.290162	-0.463404	0.0819075	0.708362	0.00312024	-0.172352	0.539063	0.884689	1.1839e-05	0.249115	0.370599	-0.772734	0.000731708	-0.82577	0.000149199	-0.9256	7.59251e-07	0.0413296	0.883729	0.167305	0.551188	0.963601	7.98754e-09	-0.194594	0.487078	0.773729	0.000712982
Zc2hc1a	Q8BJH1	Module 07	-0.241807	0.385253	-0.128589	0.647871	-0.353797	0.195766	0.100436	0.721734	-0.33726	0.218958	-0.244479	0.37986	0.736159	0.00175268	-0.0565209	0.841424	0.45525	0.0881587	0.335315	0.221795	-0.184683	0.509943	-0.439825	0.100893	-0.351942	0.198286	0.392951	0.147362	-0.359109	0.188666
Slc6a17	Q8BJI1	Module 06	0.154247	0.583092	0.280603	0.311045	0.109181	0.698509	0.235921	0.397278	0.00805964	0.977258	0.456038	0.0875402	-0.0801351	0.776492	-0.398486	0.14124	-0.500215	0.0575742	-0.691985	0.00425807	0.390791	0.149798	0.243469	0.381893	0.790415	0.000452617	0.151635	0.589565	0.913306	1.99041e-06
Sgta	Q8BJU0	Module 14	0.197054	0.481479	0.242998	0.382844	0.232523	0.404308	-0.252669	0.363585	-0.130348	0.643348	-0.554971	0.0317625	-0.039361	0.889235	0.639581	0.0102422	0.569385	0.0267252	0.33974	0.215376	0.371614	0.172619	0.103209	0.714343	-0.307125	0.265502	0.392702	0.147641	-0.022672	0.936078
Psmd5	Q8BJY1	Module 11	0.887903	9.93103e-06	0.78622	0.000509256	0.824661	0.000155039	-0.797231	0.000371591	0.62885	0.0120301	-0.456958	0.0868216	-0.611267	0.0154735	0.451859	0.0908546	0.434542	0.105537	0.399864	0.139742	0.309839	0.261082	-0.128547	0.647978	-0.341842	0.212368	0.214509	0.442655	-0.0095087	0.97317
Ahsa1	Q8BK64	Module 07	0.0343446	0.903286	0.257309	0.354538	0.274799	0.321579	-0.161811	0.56452	-0.405857	0.133357	-0.218293	0.434452	0.235793	0.397541	0.177698	0.526349	0.536872	0.039061	0.0402234	0.886823	0.678673	0.00540694	0.219901	0.43099	0.0596684	0.832705	0.884631	1.18759e-05	0.377217	0.165728
Ipo5	Q8BKC5	Module 04	-0.437447	0.102965	-0.466876	0.079344	-0.346813	0.205359	0.634906	0.0109937	-0.386538	0.154675	0.798696	0.000355835	0.154026	0.58364	-0.541847	0.0369414	-0.58825	0.0210757	-0.886536	1.07089e-05	0.247131	0.374547	0.496999	0.0594588	0.900672	4.67072e-06	-0.0137144	0.96131	0.695625	0.00398048
Baiap2	Q8BKX1	Module 04	-0.440891	0.099974	-0.432882	0.107026	-0.505571	0.0545332	0.758677	0.00104167	-0.334307	0.223276	0.901342	4.47735e-06	0.285448	0.302406	-0.774875	0.000691917	-0.786106	0.000510869	-0.944671	1.16042e-07	0.0174609	0.950752	0.275279	0.320701	0.956041	2.6743e-08	-0.159356	0.57052	0.686693	0.00468893
Ablim2	Q8BL65	Module 13	0.747632	0.00135333	0.79263	0.000424841	0.759345	0.00102488	-0.725552	0.00220138	0.513761	0.0501133	-0.84742	6.65516e-05	-0.755135	0.00113454	0.848971	6.25213e-05	0.841844	8.28554e-05	0.766009	0.00086897	0.427463	0.111988	-0.0832564	0.768002	-0.621881	0.0133151	0.380623	0.161631	-0.0294808	0.916936
Eea1	Q8BL66	Module 11	0.462367	0.0826842	0.409133	0.129951	0.777972	0.000637465	-0.550166	0.0335908	0.205035	0.463528	-0.372087	0.17203	-0.612573	0.0151942	0.609027	0.0159616	0.328331	0.232173	0.134004	0.633984	0.578704	0.023807	0.453856	0.0892599	-0.106818	0.704763	0.355793	0.193079	0.205208	0.463142
Mblac2	Q8BL86	Module 09	0.779143	0.000617815	0.680977	0.00519228	0.543531	0.0362437	-0.551945	0.0329049	0.53875	0.0382505	-0.541562	0.0370606	-0.442442	0.0986468	0.568483	0.0270215	0.542168	0.0368076	0.487069	0.0655603	0.169773	0.545244	-0.327786	0.232994	-0.486305	0.0660475	0.158547	0.572503	-0.149918	0.593833
Slc17a6	Q8BLE7	Module 06	-0.214968	0.441656	0.0309937	0.912688	-0.160353	0.56808	0.343689	0.209746	-0.289915	0.294568	0.210893	0.450565	0.481684	0.0690519	-0.348305	0.203286	-0.224747	0.420641	-0.395832	0.144153	0.125506	0.655827	0.079911	0.777103	0.400931	0.138591	0.357595	0.190673	0.514931	0.0495041
Nceh1	Q8BLF1	Module 04	0.0275206	0.922443	0.0340212	0.904193	-0.0837984	0.766531	0.252923	0.363087	0.135363	0.630516	0.146729	0.601799	0.0564376	0.841655	-0.171468	0.541179	-0.059877	0.832128	-0.0518321	0.854444	-0.07773	0.78305	-0.259213	0.350863	0.0936444	0.739928	-0.038978	0.890307	-0.0162158	0.95426
Plcxd3	Q8BLJ3	Module 11	0.19849	0.478224	0.208847	0.455073	0.594863	0.0193287	-0.584812	0.0220302	0.121603	0.665948	-0.495043	0.0606266	-0.659443	0.00748483	0.701082	0.00359144	0.532585	0.0409591	0.531062	0.0416496	0.413049	0.125959	0.367175	0.178209	-0.472202	0.0755241	0.115274	0.682472	-0.254999	0.359027
Lsamp	Q8BLK3	Module 04	-0.100195	0.722376	-0.0381354	0.892665	0.069476	0.805658	-0.094354	0.73802	0.0471126	0.867584	-0.360312	0.187082	-0.232853	0.403623	0.303027	0.272259	0.103047	0.714774	0.440613	0.100213	-0.213607	0.444621	0.018439	0.947996	-0.452648	0.0902226	-0.227322	0.415196	-0.40329	0.136067
Cadm2	Q8BLQ9	Module 04	-0.323787	0.239082	-0.280614	0.311026	-0.0669259	0.812672	0.354742	0.194491	-0.218992	0.432946	0.575971	0.0246363	-0.160808	0.566969	-0.35036	0.200451	-0.346049	0.206426	-0.62138	0.0134114	0.378463	0.164221	0.437622	0.102812	0.653012	0.0083043	-0.00321032	0.99094	0.530755	0.0417896
Cpne4	Q8BLR2	Module 04	-0.362086	0.184762	-0.368598	0.176404	-0.267968	0.334236	0.625289	0.012674	-0.321357	0.242829	0.826165	0.000147165	0.131412	0.640618	-0.644571	0.00948492	-0.586784	0.0214786	-0.798687	0.000355927	0.411095	0.12794	0.394592	0.145528	0.817493	0.000197502	0.147928	0.598798	0.773812	0.000711444
Rab3gap2	Q8BMG7	Module 11	0.550293	0.0335414	0.628216	0.0121429	0.643764	0.00960433	-0.366698	0.178817	0.16955	0.54578	-0.0929509	0.741793	-0.289519	0.295258	0.0931519	0.741252	0.111569	0.692211	-0.21341	0.445052	0.631349	0.0115936	0.275339	0.320591	0.270578	0.329367	0.480193	0.0700424	0.66075	0.00732632
Gga3	Q8BMI3	Module 08	0.297713	0.281174	0.453823	0.0892862	0.57374	0.0253295	-0.282751	0.307198	-0.131635	0.640045	-0.0647718	0.818607	-0.24036	0.388191	0.130787	0.642222	0.153455	0.585052	-0.26964	0.331113	0.816129	0.000206568	0.478589	0.071119	0.369881	0.174787	0.692136	0.00424629	0.762762	0.000942331
Armc6	Q8BNU0	Module 04	0.0794573	0.778339	0.0885582	0.753638	0.410921	0.128117	-0.224129	0.421954	-0.268528	0.333187	-0.226708	0.416491	-0.370231	0.174348	0.434411	0.105653	0.164912	0.556977	-0.166636	0.552804	0.584762	0.0220443	0.597552	0.018651	0.111311	0.69289	0.329815	0.229943	0.400552	0.138999
Kbtbd11	Q8BNW9	Module 03	-0.284839	0.303485	-0.434338	0.105719	-0.2716	0.327472	0.388588	0.152311	0.0979322	0.728425	0.6832	0.00499169	-0.247405	0.374002	-0.552938	0.0325266	-0.683455	0.00496907	-0.625069	0.0127147	-0.151219	0.590599	0.100881	0.720547	0.571136	0.0261573	-0.580519	0.0232681	0.153555	0.584804
Ncs1	Q8BNY6	Module 06	-0.0843345	0.765076	-0.00759187	0.978577	0.146837	0.601527	0.0541679	0.847953	-0.442183	0.0988682	0.207467	0.458125	-0.16742	0.550909	-0.146563	0.602214	-0.242632	0.383583	-0.550926	0.0332966	0.445982	0.0956645	0.469792	0.0772358	0.556859	0.0310651	0.300083	0.277177	0.680836	0.00520526
NARS1	Q8BP47	Module 10	0.814993	0.000214383	0.870269	2.45607e-05	0.750802	0.00125708	-0.711692	0.00292181	0.489254	0.0641805	-0.66835	0.00645614	-0.318985	0.246523	0.621021	0.0134807	0.660085	0.00740657	0.578969	0.0237277	0.416813	0.122201	-0.178615	0.524181	-0.443143	0.0980517	0.483156	0.0680848	-0.00318737	0.991005
Rcn2	Q8BP92	Module 12	0.0857357	0.761276	0.0485906	0.863466	0.206439	0.460404	-0.398972	0.14071	0.0113419	0.968	-0.63593	0.0108255	-0.208809	0.455156	0.600645	0.0178942	0.353926	0.195592	0.576755	0.0243961	-0.187228	0.504026	-0.0132436	0.962638	-0.696205	0.0039376	-0.0876679	0.756045	-0.554793	0.0318289
Dmxl2	Q8BPN8	Module 06	0.0275931	0.922239	0.163769	0.559752	0.270156	0.330152	0.0368474	0.896272	-0.372726	0.171237	0.244384	0.380051	-0.151494	0.589915	-0.0963193	0.732746	-0.117535	0.676553	-0.594023	0.0195442	0.800059	0.000341665	0.633223	0.0112743	0.683539	0.00496169	0.510466	0.0518586	0.949036	6.87472e-08
Sgsm1	Q8BPQ7	Module 06	0.077221	0.78444	0.243028	0.382783	0.506366	0.0540925	-0.195409	0.485218	-0.260705	0.347996	0.0719529	0.798858	-0.379485	0.162992	0.0665379	0.81374	-0.0286626	0.919234	-0.315313	0.252307	0.781871	0.000573939	0.724636	0.00224409	0.433093	0.106835	0.512368	0.0508459	0.755316	0.00112963
Palm2	Q8BR92	Module 06	-0.185852	0.507221	0.00977922	0.972407	0.294592	0.286492	-0.264681	0.340425	-0.433384	0.106573	-0.169736	0.545333	-0.143136	0.610821	0.175988	0.530401	0.326854	0.234404	0.0729526	0.796117	0.541264	0.0371853	0.442383	0.0986972	-0.0277539	0.921787	0.515023	0.0494562	0.18128	0.517907
Clasp2	Q8BRT1	Module 04	-0.35499	0.194157	-0.285174	0.302892	-0.235003	0.39917	0.401738	0.137723	-0.426799	0.112607	0.565997	0.0278508	0.198949	0.477187	-0.409415	0.129661	-0.42657	0.112821	-0.625423	0.0126493	0.278052	0.31565	0.46227	0.0827569	0.700039	0.00366339	0.17656	0.529043	0.633742	0.0111872
Ppfia2	Q8BSS9	Module 03	0.172279	0.539236	0.212217	0.447661	-0.152149	0.588289	0.329376	0.230601	0.148892	0.596393	0.587285	0.0213402	0.190108	0.497366	-0.66881	0.00640618	-0.533178	0.0406926	-0.586272	0.0216209	0.0292665	0.917537	-0.199606	0.475702	0.696059	0.00394837	0.00367136	0.989639	0.623107	0.0130817
Ap3s2	Q8BSZ2	Module 13	0.599033	0.0182858	0.632069	0.0114701	0.605578	0.0167364	-0.727963	0.00209207	0.331368	0.227624	-0.786616	0.000503672	-0.102836	0.715337	0.644139	0.00954878	0.89793	5.53746e-06	0.807439	0.000272719	0.260107	0.349144	-0.301289	0.275157	-0.728679	0.00206049	0.554175	0.03206	-0.378289	0.164431
Ndrg4	Q8BTG7	Module 10	0.815828	0.000208614	0.874473	2.0037e-05	0.776265	0.000667038	-0.66636	0.0066757	0.417148	0.12187	-0.521915	0.0459798	-0.323466	0.239575	0.410328	0.128724	0.467573	0.0788366	0.344096	0.209171	0.412407	0.126607	-0.171965	0.539989	-0.264996	0.339829	0.524831	0.0445648	0.157181	0.575858
Hsdl1	Q8BTX9	Module 12	0.183977	0.51159	0.197306	0.480906	0.425934	0.113416	-0.700912	0.00360309	0.112139	0.690709	-0.754584	0.00114954	-0.388389	0.152539	0.697921	0.00381292	0.695755	0.00397083	0.886099	1.09677e-05	0.0420195	0.881801	-0.00667983	0.981151	-0.881285	1.41821e-05	0.055543	0.844136	-0.68238	0.00506499
Gphn	Q8BUV3	Module 10	0.859186	4.06953e-05	0.885065	1.16012e-05	0.873745	2.07669e-05	-0.916504	1.57135e-06	0.501836	0.056641	-0.713397	0.00282424	-0.530961	0.0416954	0.600237	0.0179927	0.672843	0.0059814	0.630993	0.0116549	0.445916	0.0957199	-0.147834	0.599033	-0.514384	0.0497878	0.431929	0.107887	-0.0605057	0.830389
Atp6v1h	Q8BVE3	Module 08	0.268012	0.334154	0.373281	0.170549	0.617831	0.0141092	-0.370268	0.174301	-0.267077	0.335907	-0.123988	0.659756	-0.415519	0.123484	0.311305	0.258715	0.269226	0.331885	-0.236469	0.396149	0.977133	4.02167e-10	0.685678	0.00477539	0.338477	0.217195	0.659759	0.00744625	0.753478	0.00118021
Qdpr	Q8BVI4	Module 14	-0.111021	0.693655	-0.0141309	0.960136	0.171064	0.542145	-0.223132	0.424076	-0.00519339	0.985345	-0.527539	0.0432799	-0.0941517	0.738564	0.536145	0.0393782	0.331085	0.228044	0.522401	0.0457421	-0.121267	0.666821	0.0748898	0.790812	-0.579841	0.0234681	0.0369875	0.89588	-0.460908	0.0837865
Ppme1	Q8BVQ5	Module 10	0.612575	0.0151938	0.684319	0.00489308	0.535085	0.0398442	-0.504871	0.0549241	0.434858	0.105254	-0.347345	0.204619	-0.229653	0.410298	0.378951	0.163634	0.370169	0.174425	0.296989	0.282402	0.355214	0.193856	-0.136586	0.627402	-0.148309	0.597846	0.354564	0.194731	0.151811	0.589128
Maob	Q8BW75	Module 04	-0.479293	0.0706448	-0.482123	0.0687625	-0.397196	0.142651	0.50649	0.0540235	0.00545468	0.984607	0.405742	0.133477	0.142424	0.612613	-0.397148	0.142703	-0.543437	0.0362826	-0.190296	0.496933	-0.51372	0.0501344	0.0149623	0.957793	0.120253	0.669461	-0.476868	0.0722875	-0.188995	0.499936
Camk1d	Q8BW96	Module 04	-0.498041	0.0588432	-0.568045	0.0271663	-0.226368	0.417208	0.59317	0.019765	-0.450514	0.0919403	0.861469	3.68055e-05	-0.101319	0.719379	-0.543904	0.0360906	-0.733988	0.00183794	-0.940699	1.80342e-07	0.344823	0.208147	0.732353	0.00190428	0.940238	1.89438e-07	-0.0908999	0.747317	0.792775	0.00042307
Aldh5a1	Q8BWF0	Module 12	0.631713	0.011531	0.627729	0.01223	0.545085	0.035609	-0.730515	0.00198118	0.604944	0.0168819	-0.778469	0.000629073	-0.337018	0.21931	0.625631	0.012611	0.650918	0.00858578	0.882383	1.33877e-05	-0.0547827	0.846246	-0.42554	0.113787	-0.831007	0.000124001	0.0490572	0.862166	-0.569128	0.0268093
Arrb1	Q8BWG8	Module 09	0.313667	0.254927	0.118249	0.674687	0.180364	0.520058	-0.216882	0.437501	0.762263	0.000954033	-0.168333	0.548709	-0.426409	0.112971	0.357988	0.190151	-0.0902018	0.7492	0.356543	0.192076	-0.448904	0.0932518	-0.238242	0.392512	-0.427111	0.112316	-0.606131	0.0166103	-0.556379	0.0312411
Pithd1	Q8BWR2	Module 14	0.31936	0.245936	0.420727	0.118376	0.34967	0.201399	-0.39396	0.146232	0.0507452	0.857467	-0.499315	0.0580973	-0.000369929	0.998956	0.516456	0.0487178	0.562943	0.0288955	0.529408	0.0424093	0.250688	0.367486	0.0393162	0.889361	-0.391806	0.14865	0.427419	0.112029	-0.0655978	0.81633
Gprin3	Q8BWS5	Module 12	0.662276	0.00714462	0.605011	0.0168664	0.465943	0.0800273	-0.453969	0.0891704	0.538618	0.038307	-0.218803	0.433353	-0.290486	0.293575	0.0269578	0.924024	0.140888	0.616491	0.269156	0.332015	0.0679214	0.809932	-0.307738	0.2645	-0.172414	0.538914	0.140387	0.617759	0.0747469	0.791203
Vps13c	Q8BX70	Module 07	-0.181094	0.518342	-0.0224212	0.936784	0.102245	0.71691	0.13868	0.622083	-0.677834	0.0054868	0.101569	0.718711	0.266885	0.336268	-0.0962046	0.733053	0.0781384	0.781936	-0.449785	0.0925322	0.593139	0.019773	0.56684	0.0275672	0.497485	0.059171	0.74214	0.00153413	0.75868	0.00104161
Slc7a14	Q8BXR1	Module 11	0.353849	0.195696	0.456798	0.0869463	0.556074	0.0313536	-0.52314	0.0453817	0.0786582	0.780518	-0.120062	0.669958	-0.527929	0.0430973	0.0264366	0.925489	0.0703822	0.803168	-0.01082	0.969472	0.439437	0.101229	0.21763	0.435883	0.082598	0.769791	0.201976	0.470368	0.378585	0.164074
Slc44a2	Q8BY89	Module 09	-0.0276303	0.922134	-0.174265	0.534497	-0.0573388	0.839157	-0.023219	0.934539	0.439622	0.101069	0.0422563	0.881139	-0.145638	0.604531	-0.0454803	0.872137	-0.0429874	0.879097	0.16688	0.552214	-0.375493	0.167829	-0.235233	0.398695	-0.257911	0.353374	-0.506383	0.054083	-0.452223	0.0905622
Nlgn3	Q8BYM5	Module 04	0.0571635	0.839643	0.185133	0.508894	-0.067835	0.81017	0.317986	0.248088	-0.139409	0.620233	0.467991	0.078533	0.13325	0.63591	-0.451218	0.0913709	-0.478447	0.0712146	-0.7298	0.00201177	0.322541	0.241	0.135124	0.631125	0.798358	0.000359425	0.200504	0.473678	0.880631	1.46738e-05
Cadps2	Q8BYR5	Module 04	-0.215684	0.440099	-0.4378	0.102656	-0.131943	0.639256	0.0414761	0.88332	0.0943843	0.737939	0.287165	0.29938	-0.258442	0.35235	-0.0669775	0.81253	-0.0876754	0.756025	-0.0323744	0.908813	-0.117132	0.677607	0.151598	0.589656	0.00840148	0.976293	-0.429218	0.110364	-0.290187	0.294095
Dnm3	Q8BZ98	Module 11	0.750276	0.00127267	0.828643	0.000134903	0.837189	9.88702e-05	-0.788789	0.000473921	0.479904	0.0702358	-0.591772	0.0201308	-0.444521	0.0968879	0.544314	0.0359229	0.559526	0.0300992	0.490155	0.0636176	0.476131	0.0727916	-0.00737983	0.979176	-0.380204	0.162131	0.426834	0.112574	0.0841414	0.7656
Map1s	Q8C052	Module 07	0.22898	0.411708	0.347953	0.203774	-0.0411018	0.884366	-0.082674	0.769585	-0.000778316	0.997804	-0.337937	0.217976	0.734848	0.00180374	-0.108865	0.699346	0.691934	0.00426211	0.605518	0.01675	-0.0433373	0.878119	-0.723531	0.00229649	-0.548246	0.034343	0.573409	0.0254337	-0.258355	0.352516
Vps26b	Q8C0E2	Module 04	-0.0308185	0.913179	-0.0744698	0.791962	-0.272069	0.326604	0.35745	0.190866	-0.071841	0.799165	0.165454	0.555664	0.510892	0.0516306	-0.193693	0.489136	-0.048784	0.862927	-0.165945	0.554475	-0.107814	0.702125	-0.10898	0.699042	0.174914	0.532952	0.161158	0.566112	0.107763	0.70226
Atg16l1	Q8C0J2	Module 04	-0.409734	0.129333	-0.339978	0.215033	-0.437131	0.103243	0.433348	0.106606	-0.446957	0.0948547	0.572004	0.0258789	0.176413	0.529393	-0.572331	0.0257749	-0.22175	0.427025	-0.376704	0.166352	0.460239	0.0842954	0.159584	0.569961	0.56471	0.0282874	0.288179	0.297601	0.492362	0.062254
Tmx4	Q8C0L0	Module 04	-0.0882217	0.754547	-0.19106	0.495174	-0.0644807	0.81941	0.201687	0.471018	0.197418	0.480652	0.564964	0.0282009	-0.275882	0.319599	-0.531325	0.0415297	-0.563991	0.0285336	-0.360822	0.186413	-0.089304	0.751623	0.065127	0.817628	0.427311	0.11213	-0.377058	0.165922	0.183175	0.513464
Asrgl1	Q8C0M9	Module 04	-0.343587	0.20989	-0.510692	0.0517373	0.00255274	0.992796	0.0716762	0.799616	-0.264098	0.34153	0.0704019	0.803114	-0.35163	0.198711	0.197621	0.480193	-0.155144	0.580877	-0.0855389	0.76181	-0.0045542	0.987148	0.616947	0.0142873	-0.0280913	0.920839	-0.286782	0.300054	-0.139124	0.620957
Sipa1l1	Q8C0T5	Module 04	-0.488766	0.0644866	-0.531511	0.0414449	-0.324215	0.238427	0.600945	0.017822	-0.52389	0.0450179	0.965501	5.66408e-09	0.105825	0.707393	-0.751544	0.00123537	-0.678108	0.00546061	-0.881889	1.37407e-05	0.523112	0.0453949	0.546251	0.0351379	0.959528	1.57612e-08	0.199295	0.476404	0.883658	1.25116e-05
Cpne1	Q8C166	Module 04	-0.251212	0.366453	-0.143187	0.610692	0.14243	0.6126	-0.302515	0.27311	-0.507367	0.0535405	-0.557912	0.0306808	-0.14908	0.595922	0.605758	0.0166951	0.483872	0.0676177	0.401958	0.137488	0.242087	0.384685	0.409019	0.130069	-0.47872	0.0710308	0.189043	0.499823	-0.257378	0.354405
Thop1	Q8C1A5	Module 01	-0.00785372	0.977839	-0.0813697	0.773132	-0.224817	0.420494	-0.0328155	0.907575	-0.0805156	0.775456	-0.265205	0.339435	0.577082	0.0242964	0.0327817	0.90767	0.325935	0.2358	0.163789	0.559704	-0.534578	0.0400684	-0.344543	0.208541	-0.363815	0.182518	0.218842	0.433268	-0.436816	0.10352
Septin11	Q8C1B7	Module 06	0.298394	0.280023	0.408987	0.130102	0.162737	0.562263	-0.018872	0.946777	0.0566512	0.841063	0.145423	0.605071	-0.12946	0.645631	-0.0596478	0.832762	-0.161609	0.565011	-0.286199	0.301081	0.39913	0.140539	0.119366	0.671774	0.444465	0.096935	0.159824	0.569375	0.640158	0.0101523
Shisa7	Q8C3Q5	Module 04	-0.581007	0.0231247	-0.713724	0.00280577	-0.311918	0.257728	0.615112	0.0146626	-0.588472	0.0210151	0.82351	0.0001613	-0.0224594	0.936677	-0.51357	0.0502133	-0.881171	1.42668e-05	-0.961404	1.16296e-08	0.365933	0.179794	0.759756	0.00101464	0.884631	1.18762e-05	-0.13557	0.629989	0.828474	0.000135711
Gpr158	Q8C419	Module 04	-0.398453	0.141275	-0.330787	0.228488	-0.0290362	0.918184	0.101039	0.720124	-0.481454	0.0692041	0.324301	0.238294	-0.0461682	0.870218	-0.265968	0.337994	-0.0156184	0.955943	-0.274041	0.322971	0.393206	0.147075	0.488146	0.0648773	0.309536	0.261574	0.197011	0.481576	0.275851	0.319654
Pex5l	Q8C437	Module 04	-0.178766	0.523826	0.0840706	0.765792	0.224471	0.421226	-0.192812	0.491151	-0.459425	0.0849168	-0.395833	0.144152	-0.0210663	0.940598	0.319804	0.245244	0.299201	0.278661	0.072299	0.797908	0.462594	0.0825136	0.389465	0.151307	-0.0793873	0.77853	0.508307	0.0530264	0.263527	0.342613
Endod1	Q8C522	Module 12	0.392288	0.148106	0.564736	0.0282786	0.423213	0.11599	-0.540092	0.0376791	0.239725	0.389484	-0.772777	0.000730898	0.0600227	0.831725	0.530407	0.0419492	0.690949	0.00433991	0.753436	0.00118137	0.0593999	0.833448	-0.347425	0.204507	-0.715965	0.00268212	0.434718	0.105379	-0.371229	0.173099
Hycc2	Q8C729	Module 06	-0.0835129	0.767306	-0.00642144	0.98188	-0.0174848	0.950684	0.323288	0.239848	-0.193466	0.489654	0.555574	0.0315386	-0.0986505	0.726504	-0.433941	0.106074	-0.609146	0.0159353	-0.784016	0.000541253	0.349411	0.201756	0.461612	0.0832531	0.842557	8.06034e-05	0.0449381	0.87365	0.883106	1.28852e-05
Vps52	Q8C754	Module 06	-0.0552459	0.844961	-0.0124028	0.965008	0.179542	0.521994	0.14824	0.598019	-0.335753	0.221155	0.337491	0.218623	0.0239941	0.932358	-0.157978	0.5739	-0.210885	0.450583	-0.602971	0.0173408	0.569742	0.0266088	0.643264	0.00967897	0.642387	0.00981074	0.475207	0.0734282	0.792525	0.00042613
Pcyox1l	Q8C7K6	Module 04	-0.295351	0.285193	-0.26958	0.331224	-0.370061	0.174561	0.552991	0.0325064	0.0470523	0.867752	0.519864	0.0469952	0.396136	0.143817	-0.435264	0.104893	-0.292699	0.289743	-0.200197	0.47437	-0.215004	0.441577	-0.132768	0.637143	0.313671	0.25492	-0.0497286	0.860296	-0.00595473	0.983196
Trim9	Q8C7M3	Module 04	-0.473504	0.0746105	-0.580992	0.0231292	-0.253629	0.361704	0.525058	0.0444561	-0.559529	0.0300982	0.590576	0.020448	-0.107941	0.701789	-0.162096	0.563824	-0.49564	0.0602684	-0.75632	0.00110276	0.687433	0.00462666	0.77149	0.000755672	0.773261	0.000721754	0.0245737	0.930728	0.794725	0.000399871
Uba3	Q8C878	Module 14	0.326318	0.235217	0.247918	0.372979	0.506052	0.0542659	-0.396955	0.142915	0.137339	0.625486	-0.412914	0.126095	-0.85151	5.63578e-05	0.666488	0.00666138	0.0928471	0.742072	-0.0131947	0.962775	0.491389	0.0628522	0.609399	0.0158797	-0.0516872	0.854847	-0.1725	0.538709	0.308289	0.263601
Scai	Q8C8N2	Module 09	0.477489	0.0718639	0.349246	0.201984	0.32975	0.230039	-0.296425	0.283361	0.599514	0.0181682	0.17344	0.536464	-0.586096	0.0216699	-0.0393018	0.889401	-0.0869232	0.75806	-0.0497994	0.860099	0.175517	0.531519	-0.08271	0.769487	0.154491	0.58249	-0.325332	0.236718	0.132917	0.636761
Ank2	Q8C8R3	Module 03	-0.576459	0.0244866	-0.699574	0.00369578	-0.704012	0.00339545	0.755056	0.00113667	-0.108585	0.700084	0.775155	0.000686835	0.226254	0.417449	-0.618444	0.0139866	-0.701928	0.00353397	-0.496613	0.0596878	-0.484937	0.0669272	0.00321541	0.990926	0.477746	0.0716897	-0.622048	0.013283	-0.0324093	0.908714
Tmem163	Q8C996	Module 03	-0.569606	0.0266529	-0.626086	0.0125277	-0.509468	0.0523957	0.786909	0.000499567	-0.287071	0.299545	0.871003	2.37159e-05	0.201387	0.471693	-0.649072	0.00884015	-0.828868	0.000133833	-0.85811	4.26442e-05	-0.149217	0.595581	0.39537	0.144664	0.799316	0.000349334	-0.344572	0.208499	0.453243	0.089747
Pgm2l1	Q8CAA7	Module 05	-0.450472	0.0919738	-0.423992	0.11525	-0.115938	0.680732	0.336279	0.220386	-0.641524	0.00994199	0.462752	0.0823955	-0.0565667	0.841297	-0.162506	0.562825	-0.230089	0.409384	-0.628288	0.01213	0.542048	0.0368576	0.767271	0.000841738	0.65257	0.00836317	0.216403	0.438539	0.612371	0.0152372
Acat2	Q8CAY6	Module 14	-0.384278	0.157308	-0.380801	0.161419	-0.00135616	0.996173	-0.0891545	0.752027	-0.614863	0.014714	-0.37127	0.173048	0.0630957	0.823232	0.497369	0.0592398	0.322811	0.240584	0.262848	0.343904	0.121216	0.666953	0.528076	0.0430282	-0.338979	0.216471	0.286898	0.299849	-0.240349	0.388212
Wdr37	Q8CBE3	Module 08	0.40505	0.134204	0.509253	0.0525122	0.683632	0.00495346	-0.440998	0.0998822	-0.0722153	0.798138	-0.29404	0.287437	-0.321638	0.242395	0.380598	0.16166	0.472547	0.0752813	0.0126265	0.964377	0.850371	5.90578e-05	0.442724	0.0984069	0.077175	0.784566	0.687201	0.0046461	0.512928	0.0505501
Mfsd6	Q8CBH5	Module 08	-0.00122043	0.996556	-0.0766503	0.785999	0.257553	0.354067	-0.305731	0.26779	-0.493603	0.0614968	-0.164664	0.55758	-0.174307	0.534398	0.226365	0.417215	0.415842	0.123163	0.0206451	0.941783	0.755323	0.00112943	0.455265	0.0881467	-0.0152196	0.957067	0.502782	0.0561019	0.151003	0.591135
Abi1	Q8CBW3	Module 04	0.172955	0.537621	0.0632678	0.822757	-0.185205	0.508727	0.370271	0.174297	0.372519	0.171493	0.554056	0.0321049	0.0205398	0.94208	-0.558215	0.0305712	-0.550914	0.033301	-0.517605	0.0481318	-0.195829	0.484262	-0.30802	0.264039	0.556743	0.0311075	-0.285424	0.30245	0.326535	0.234888
Dctn4	Q8CBY8	Module 07	0.135289	0.630704	0.298615	0.279649	0.442069	0.0989647	-0.198248	0.478773	-0.412839	0.126171	-0.216181	0.43902	0.034868	0.901819	0.297109	0.282199	0.366802	0.178684	-0.103716	0.712996	0.777058	0.000653164	0.511786	0.0511542	0.18998	0.49766	0.897143	5.80965e-06	0.587991	0.0211465
Synpo	Q8CC35	Module 04	-0.636295	0.010766	-0.687826	0.0045939	-0.471512	0.0760114	0.718842	0.00252984	-0.68451	0.00487639	0.983171	5.56221e-11	0.28105	0.310243	-0.823106	0.000163546	-0.710853	0.0029708	-0.900502	4.72104e-06	0.384797	0.156701	0.584177	0.02221	0.935556	3.05805e-07	0.226378	0.417188	0.830292	0.000127221
Vwa8	Q8CC88	Module 12	0.412588	0.126424	0.387021	0.154116	0.387864	0.153143	-0.685811	0.00476395	0.409308	0.129771	-0.748512	0.00132605	-0.280404	0.311403	0.588725	0.0209463	0.604283	0.0170346	0.951322	5.12982e-08	-0.217924	0.435248	-0.38077	0.161455	-0.928222	6.05189e-07	-0.0422611	0.881126	-0.77112	0.000762922
Vps53	Q8CCB4	Module 04	0.061363	0.828018	0.0337036	0.905084	-0.0542995	0.847588	0.141433	0.615116	-0.329859	0.229876	0.0842113	0.76541	0.175659	0.531181	0.103954	0.712362	0.212756	0.446482	-0.280133	0.311891	0.478736	0.07102	0.105078	0.709376	0.328699	0.231618	0.422786	0.116398	0.380358	0.161947
Bcas3	Q8CCN5	Module 06	-0.40382	0.135504	-0.322294	0.241381	-0.0322942	0.909038	0.27581	0.319729	-0.632845	0.0113382	0.473107	0.0748883	-0.0250493	0.92939	-0.377421	0.165481	-0.429128	0.110447	-0.746188	0.00139914	0.453401	0.0896215	0.740093	0.0016063	0.780031	0.000603251	0.285134	0.302963	0.800091	0.000341341
Vcpip1	Q8CDG3	Module 04	0.0209701	0.940868	0.0432124	0.878468	-0.140285	0.618015	0.445141	0.0963679	-0.126767	0.65257	0.694164	0.00409013	0.0351453	0.901042	-0.545028	0.0356321	-0.616774	0.0143224	-0.769751	0.000790236	0.285431	0.302438	0.233995	0.401254	0.855428	4.78387e-05	0.0473345	0.866966	0.890397	8.63319e-06
Txnl1	Q8CDN6	Module 13	0.391009	0.149551	0.302229	0.273588	0.561181	0.0295115	-0.637125	0.0106318	-0.0373514	0.894861	-0.767338	0.000840317	-0.159177	0.57096	0.72803	0.0020891	0.74237	0.00152621	0.520673	0.0465928	0.29061	0.29336	0.122759	0.662944	-0.611918	0.0153338	0.533212	0.0406772	-0.273441	0.324073
Snx30	Q8CE50	Module 05	-0.175351	0.531914	-0.319009	0.246485	0.236799	0.395471	-0.238518	0.391947	-0.245205	0.378401	-0.150968	0.591221	-0.199254	0.476497	0.278402	0.315017	0.310062	0.260722	0.158516	0.572578	0.226852	0.416187	0.554296	0.0320148	-0.242638	0.383572	0.155249	0.580619	-0.200042	0.474718
Scyl2	Q8CFE4	Module 07	0.409212	0.129869	0.469661	0.0773295	0.669941	0.00628477	-0.400243	0.139332	0.00690404	0.980518	-0.347576	0.204297	-0.141484	0.614985	0.383802	0.157866	0.440245	0.100531	0.0455146	0.872041	0.622897	0.0131213	0.411628	0.127397	-0.00260415	0.992651	0.693506	0.00414026	0.474552	0.0738809
Nedd4l	Q8CFI0	Module 02	-0.895814	6.29441e-06	-0.865631	3.05026e-05	-0.845469	7.19246e-05	0.984722	2.97749e-11	-0.760755	0.000990141	0.886116	1.09576e-05	0.888212	9.76224e-06	-0.655687	0.00795525	-0.776054	0.000670755	-0.863419	3.37301e-05	-0.11381	0.686315	0.613129	0.0150766	0.853767	5.13099e-05	-0.045124	0.873131	0.488862	0.0644262
Wdr47	Q8CGF6	Module 06	-0.179419	0.522286	-0.111507	0.692373	0.0222013	0.937403	0.316202	0.250898	-0.231739	0.40594	0.551752	0.0329788	-0.175646	0.531212	-0.343867	0.209495	-0.577449	0.0241852	-0.80694	0.000276983	0.415244	0.123758	0.603011	0.0173314	0.832715	0.000116587	0.0494234	0.861146	0.854721	4.92907e-05
Slc24a4	Q8CGQ8	Module 01	-0.114524	0.68444	-0.199399	0.476171	-0.134677	0.632265	0.218935	0.433068	-0.146021	0.603572	0.73535	0.00178407	0.518082	0.0478904	-0.70696	0.00320687	-0.102011	0.717534	-0.554367	0.0319881	0.0629667	0.823588	-0.0482767	0.86434	0.532765	0.040878	0.456726	0.0870022	0.366706	0.178806
Calcoco1	Q8CGU1	Module 04	-0.431731	0.108067	-0.419762	0.119311	-0.293661	0.288088	0.556418	0.0312269	-0.383548	0.158165	0.88053	1.47508e-05	0.11524	0.682563	-0.767382	0.000839376	-0.719655	0.00248807	-0.736584	0.00173636	0.244557	0.379703	0.343396	0.210161	0.798331	0.000359712	0.0941306	0.738621	0.680431	0.00524252
Ogt	Q8CGY8	Module 04	-0.361952	0.184937	-0.355389	0.193621	-0.285379	0.302529	0.58375	0.0223315	-0.36217	0.184652	0.785003	0.00052672	0.0977041	0.729036	-0.569753	0.026605	-0.650714	0.00861362	-0.946171	9.741e-08	0.28778	0.2983	0.501959	0.0565711	0.960264	1.40138e-08	-0.0128369	0.963784	0.816765	0.000202299
Trim32	Q8CH72	Module 03	-0.367951	0.177223	-0.57592	0.0246521	-0.269027	0.332256	0.418501	0.120541	-0.0245213	0.930875	0.566206	0.02778	-0.205342	0.462844	-0.388301	0.152641	-0.751156	0.00124668	-0.620993	0.0134861	-0.263342	0.342964	0.347031	0.205056	0.464033	0.0814389	-0.608167	0.0161521	0.062989	0.823527
Synj1	Q8CHC4	Module 06	0.108923	0.699191	0.286329	0.300851	0.486323	0.0660358	-0.242924	0.382993	-0.387044	0.154088	-0.141149	0.615832	-0.429145	0.110431	0.323191	0.239999	0.106892	0.704565	-0.234053	0.401135	0.857558	4.36733e-05	0.717763	0.00258613	0.346131	0.206312	0.539111	0.0380961	0.743278	0.00149516
Rapgef2	Q8CHG7	Module 04	-0.376975	0.166022	-0.429747	0.109878	-0.338784	0.216752	0.649482	0.0087831	-0.506772	0.053868	0.79378	0.000410987	0.245018	0.378777	-0.572838	0.0256139	-0.525759	0.0441212	-0.896456	6.05622e-06	0.3677	0.177542	0.492676	0.0620619	0.889463	9.10164e-06	0.214608	0.442439	0.820713	0.000177382
Septin8	Q8CHH9	Module 03	-0.570312	0.0264232	-0.638469	0.0104171	-0.696519	0.00391459	0.868299	2.6955e-05	-0.1832	0.513407	0.914335	1.84638e-06	0.364891	0.181131	-0.74411	0.00146718	-0.832024	0.000119543	-0.809541	0.000255316	-0.308881	0.262637	0.141751	0.614311	0.777029	0.000653669	-0.454567	0.0886969	0.349971	0.200986
Pgp	Q8CHP8	Module 14	-0.206222	0.460887	-0.154221	0.583158	0.238452	0.392082	-0.328279	0.23225	-0.582077	0.0228127	-0.541725	0.0369922	-0.0486038	0.863429	0.639086	0.0103197	0.599111	0.0182667	0.424244	0.11501	0.381466	0.160627	0.528125	0.0430053	-0.441372	0.0995614	0.529793	0.0422315	-0.204076	0.465669
Ngef	Q8CHT1	Module 03	-0.637279	0.010607	-0.676639	0.00560214	-0.591885	0.0201011	0.668585	0.00643058	-0.661014	0.00729462	0.801339	0.000328784	0.456194	0.0874176	-0.883709	1.24779e-05	-0.615626	0.0145567	-0.68292	0.00501664	-0.0149837	0.957732	0.300362	0.27671	0.641052	0.0100143	0.15775	0.574461	0.495422	0.0603985
Epn2	Q8CHU3	Module 02	-0.849972	6.00264e-05	-0.843849	7.66519e-05	-0.771709	0.000751404	0.928168	6.08049e-07	-0.441682	0.0992957	0.74942	0.00129836	0.409432	0.129643	-0.705969	0.0032693	-0.756447	0.00109938	-0.62301	0.0131	-0.394519	0.145609	0.132931	0.636727	0.563544	0.0286877	-0.411602	0.127424	0.0490292	0.862244
Bag5	Q8CI32	Module 04	0.426768	0.112636	0.300279	0.276849	0.399243	0.140416	-0.412698	0.126313	0.0951668	0.735838	-0.0436804	0.877161	-0.585122	0.0219427	0.120795	0.668049	0.000254756	0.999281	-0.119814	0.670604	0.365702	0.180089	0.199603	0.475709	0.195653	0.484663	0.0830335	0.768608	0.328558	0.23183
Vps50	Q8CI71	Module 06	0.155728	0.579437	0.195138	0.485836	0.211214	0.44986	0.0924618	0.743109	-0.128499	0.648103	0.398579	0.141138	-0.071996	0.798739	-0.318182	0.24778	-0.273554	0.323866	-0.682581	0.0050469	0.569292	0.0267557	0.418203	0.120833	0.724104	0.00226918	0.315994	0.251229	0.892015	7.86954e-06
Pygb	Q8CI94	Module 14	0.204738	0.464189	0.204745	0.464174	0.619038	0.0138688	-0.610125	0.0157209	-0.0771214	0.784712	-0.594322	0.0194674	-0.664853	0.0068458	0.808997	0.000259734	0.470525	0.0767126	0.387678	0.153357	0.485499	0.0665647	0.546119	0.035191	-0.414907	0.124094	0.170288	0.544006	-0.0887	0.753255
Fermt2	Q8CIB5	Module 04	-0.243124	0.382589	-0.306739	0.266134	-0.0221625	0.937512	-0.0360231	0.898582	-0.266679	0.336655	-0.0386575	0.891204	-0.311374	0.258604	0.0784724	0.781025	-0.371495	0.172767	-0.097032	0.730836	-0.0919821	0.744401	0.501512	0.0568268	0.00430918	0.98784	-0.344859	0.208096	0.0364921	0.897268
Prmt5	Q8CIG8	Module 04	0.0876424	0.756114	0.067527	0.811017	0.0682395	0.809057	-0.0846609	0.76419	0.0319501	0.910003	-0.033611	0.905344	-0.167957	0.549614	0.241293	0.386295	0.182953	0.513983	-0.185203	0.508732	0.321085	0.243251	0.0507615	0.857422	0.15833	0.573037	0.00158894	0.995516	0.22188	0.426748
Pak2	Q8CIN4	Module 04	-0.138056	0.623664	-0.346947	0.205172	-0.348273	0.203329	0.242864	0.383114	0.261644	0.346201	0.00190259	0.994631	0.181548	0.517276	-0.0250959	0.929259	-0.0371064	0.895547	0.297682	0.281227	-0.679659	0.00531423	-0.425667	0.113667	-0.375047	0.168375	-0.440009	0.100734	-0.716923	0.00263063
Mical3	Q8CJ19	Module 04	-0.449043	0.0931381	-0.595955	0.0190514	-0.501048	0.0570934	0.613813	0.0149327	-0.401128	0.138379	0.565389	0.0280563	0.372773	0.171178	-0.454292	0.0889144	-0.285831	0.30173	-0.577762	0.0240903	-0.0382586	0.892321	0.184062	0.511393	0.54282	0.0365371	-0.0519277	0.854178	0.193537	0.489491
Plxnb1	Q8CJH3	Module 04	-0.204133	0.465539	-0.394809	0.145287	-0.00531098	0.985013	0.269345	0.331662	-0.135242	0.630825	0.332011	0.226667	-0.429152	0.110425	-0.0158209	0.955373	-0.690588	0.00436864	-0.503823	0.0555123	-0.0255958	0.927854	0.657952	0.00766893	0.408554	0.130549	-0.423108	0.11609	0.281926	0.308673
Iglon5	Q8HW98	Module 10	0.77265	0.000733309	0.90601	3.30529e-06	0.698111	0.00379931	-0.553076	0.0324746	0.578649	0.0238235	-0.315119	0.252614	-0.41868	0.120366	0.227723	0.414351	0.210259	0.45196	0.19099	0.495334	0.405992	0.133215	-0.14777	0.599193	-0.0452177	0.872869	0.280494	0.311242	0.339071	0.216338
Syn3	Q8JZP2	Module 06	0.0119851	0.966186	0.107452	0.703083	0.165511	0.555527	-0.196867	0.481902	-0.632486	0.011399	-0.0692332	0.806325	0.0842515	0.765301	0.0713301	0.800566	0.253441	0.362072	-0.283936	0.305088	0.636839	0.0106779	0.456497	0.0871812	0.33562	0.22135	0.642437	0.00980321	0.64865	0.00889918
Lin7a	Q8JZS0	Module 03	-0.292877	0.289437	-0.40272	0.136674	-0.655018	0.00804145	0.691201	0.0043199	0.157905	0.574079	0.880316	1.49155e-05	0.411748	0.127275	-0.858081	4.26972e-05	-0.709874	0.00302885	-0.618386	0.0139982	-0.461118	0.0836273	-0.310304	0.26033	0.626203	0.0125062	-0.494587	0.0609012	0.153575	0.584755
Slc25a1	Q8JZU2	Module 12	0.20543	0.462648	0.184705	0.509891	0.320206	0.244617	-0.602405	0.0174743	0.352413	0.197643	-0.617723	0.0141307	-0.283914	0.305127	0.441463	0.0994837	0.478844	0.0709467	0.83861	9.37357e-05	-0.269707	0.330988	-0.266977	0.336095	-0.871412	2.32551e-05	-0.147894	0.598883	-0.781675	0.000576999
Scamp1	Q8K021	Module 06	0.0727923	0.796556	0.157666	0.574667	0.224285	0.421623	0.108059	0.701476	-0.12629	0.653799	0.377386	0.165523	-0.0921965	0.743823	-0.280065	0.312013	-0.270196	0.330077	-0.589342	0.0207791	0.50556	0.0545393	0.410629	0.128416	0.630478	0.0117444	0.30855	0.263176	0.762455	0.000949532
Eipr1	Q8K0G5	Module 04	-0.373861	0.169833	-0.38517	0.156265	-0.245743	0.377322	0.444637	0.0967904	-0.6934	0.00414843	0.535486	0.0396673	0.412202	0.126815	-0.495263	0.0604942	-0.247213	0.374384	-0.733075	0.00187476	0.337041	0.219278	0.466415	0.0796811	0.760246	0.00100256	0.467012	0.0792451	0.673683	0.00589582
Phyhip	Q8K0S0	Module 04	-0.15073	0.591814	-0.249103	0.370624	-0.430955	0.108772	0.613057	0.0150918	0.00148946	0.995797	0.847978	6.50758e-05	0.166363	0.553465	-0.73661	0.00173536	-0.768073	0.000824799	-0.896455	6.0566e-06	-0.0808346	0.774588	0.0252745	0.928757	0.884415	1.20148e-05	-0.346801	0.205376	0.604446	0.0169968
Rtn1	Q8K0T0	Module 03	-0.56518	0.0281274	-0.544746	0.0357465	-0.75279	0.0011996	0.854669	4.93993e-05	-0.399751	0.139865	0.767756	0.000831457	0.674857	0.00577775	-0.769123	0.000803028	-0.550173	0.0335882	-0.650388	0.00865822	-0.275689	0.319951	-0.0977901	0.728806	0.638759	0.0103714	-0.102	0.717562	0.260686	0.348034
Hspa12a	Q8K0U4	Module 06	-0.0765307	0.786326	-0.0320636	0.909684	0.0804187	0.77572	0.248137	0.372543	-0.182518	0.515003	0.524714	0.0446213	-0.292966	0.289284	-0.298446	0.279934	-0.532334	0.0410722	-0.820737	0.000177241	0.487209	0.0654708	0.558904	0.0303225	0.841205	8.49203e-05	0.00767819	0.978334	0.884297	1.20911e-05
Pdxk	Q8K183	Module 14	0.690677	0.00436156	0.646767	0.00916591	0.617519	0.0141718	-0.720712	0.00243459	0.492984	0.0618735	-0.808696	0.000262196	-0.413118	0.125889	0.820445	0.000178989	0.603029	0.0173272	0.700287	0.00364614	0.109836	0.69678	-0.218151	0.434759	-0.683047	0.00500535	0.153785	0.584235	-0.35684	0.191679
Dnm1l	Q8K1M6	Module 11	0.552623	0.0326462	0.571327	0.0260957	0.808258	0.000265825	-0.64973	0.00874883	0.0882635	0.754435	-0.48063	0.0697509	-0.620859	0.0135121	0.565404	0.0280512	0.496356	0.0598408	0.149982	0.593675	0.769962	0.00078597	0.372284	0.171785	-0.0959748	0.73367	0.507268	0.0535948	0.348547	0.20295
Pacs1	Q8K212	Module 07	0.00966514	0.972729	-0.0117439	0.966866	0.0726732	0.796883	0.156846	0.576684	-0.336576	0.219954	0.421837	0.117307	-0.0802769	0.776106	-0.21409	0.443566	-0.147343	0.60026	-0.544812	0.0357199	0.677884	0.00548202	0.435504	0.10468	0.643948	0.00957698	0.416478	0.122533	0.759435	0.00102263
Arfip2	Q8K221	Module 06	0.0682794	0.808947	0.1835	0.512704	0.278332	0.315144	-0.0478229	0.865604	-0.395571	0.144441	0.161416	0.565484	-0.260026	0.349299	-0.0064879	0.981692	-0.132359	0.63819	-0.516341	0.0487768	0.725837	0.00218822	0.580141	0.0233795	0.588214	0.0210855	0.422621	0.116555	0.843053	7.90665e-05
Hacd3	Q8K2C9	Module 03	-0.364256	0.181948	-0.207925	0.45711	-0.280581	0.311086	0.238493	0.391999	-0.136076	0.6287	0.391112	0.149434	0.136327	0.62806	-0.525909	0.0440498	-0.216932	0.437393	-0.120219	0.669551	-0.0467762	0.868522	-0.082055	0.771267	0.224099	0.422017	-0.0942912	0.738189	0.0623727	0.825229
Agfg1	Q8K2K6	Module 07	0.10982	0.696823	0.194525	0.487234	0.358395	0.189611	-0.194044	0.488334	-0.167987	0.549543	-0.46621	0.0798316	0.0229485	0.9353	0.506464	0.0540378	0.312288	0.257134	0.225347	0.419369	0.206457	0.460365	0.265922	0.338081	-0.269451	0.331465	0.496906	0.0595138	0.02033	0.942671
Atat1	Q8K341	Module 04	0.360034	0.187447	0.196627	0.482447	0.380231	0.162098	-0.166475	0.553192	0.254701	0.359608	-0.139668	0.619577	-0.47368	0.0744877	0.23587	0.397382	-0.210607	0.451194	-0.0142988	0.959663	-0.0530117	0.851165	0.151576	0.589712	-0.0418755	0.882203	-0.387324	0.153765	0.0114922	0.967576
Rab15	Q8K386	Module 04	-0.298665	0.279565	-0.215319	0.440892	-0.3649	0.181119	0.598095	0.0185164	-0.260541	0.348312	0.472987	0.0749722	0.259733	0.349863	-0.456116	0.0874786	-0.650016	0.00870939	-0.694453	0.00406824	-0.11113	0.693368	0.108821	0.699462	0.625318	0.0126688	-0.119512	0.671391	0.522628	0.0456307
Plcl2	Q8K394	Module 04	0.0423039	0.881006	-0.159111	0.571119	-0.162489	0.562866	0.160986	0.566534	0.304452	0.269898	0.129728	0.644941	0.335437	0.221617	-0.182065	0.516065	0.0770912	0.784794	-0.0414919	0.883276	-0.273446	0.324063	-0.329985	0.229688	-0.0726264	0.797011	-0.0710327	0.801382	-0.25952	0.350273
Appl2	Q8K3G9	Module 04	-0.468323	0.078293	-0.753304	0.00118509	-0.508877	0.0527158	0.519776	0.0470389	-0.462942	0.0822529	0.529373	0.0424256	0.111971	0.69115	-0.429143	0.110433	-0.575341	0.0248304	-0.719055	0.00251882	-0.213293	0.445308	0.392557	0.147804	0.523108	0.0453971	-0.398738	0.140965	0.170636	0.543171
Appl1	Q8K3H0	Module 07	-0.103031	0.714816	-0.041142	0.884254	-0.298773	0.279383	0.448554	0.0935382	-0.228231	0.413282	0.465418	0.0804132	0.624927	0.012741	-0.613738	0.0149484	-0.309111	0.262263	-0.522272	0.045805	0.0084813	0.976068	-0.0879805	0.755199	0.543953	0.0360706	0.317889	0.248241	0.501856	0.0566298
Stxbp5	Q8K400	Module 06	-0.139644	0.619638	-0.182826	0.514282	0.156124	0.578462	0.158087	0.573632	-0.271222	0.328173	0.559021	0.0302804	-0.374003	0.169658	-0.283444	0.305962	-0.479506	0.0705022	-0.776324	0.000665984	0.517543	0.0481633	0.731013	0.00196013	0.850513	5.87138e-05	0.0916902	0.745187	0.810691	0.000246186
Pitrm1	Q8K411	Module 12	0.0435578	0.877503	0.0124501	0.964875	0.324794	0.237539	-0.553717	0.0322323	0.106071	0.706742	-0.625408	0.0126521	-0.411263	0.127769	0.645127	0.00940338	0.541655	0.0370218	0.816585	0.000203504	-0.0773233	0.784161	0.0558873	0.843181	-0.828273	0.00013668	-0.09053	0.748314	-0.741419	0.00155925
Ablim1	Q8K4G5	Module 03	-0.547836	0.0345055	-0.651847	0.0084601	-0.759561	0.00101951	0.768361	0.00081877	-0.086974	0.757922	0.869864	2.50379e-05	0.382869	0.158966	-0.797324	0.000370577	-0.717975	0.00257498	-0.537692	0.0387054	-0.505977	0.0543079	-0.116827	0.678405	0.546066	0.0352124	-0.546969	0.0348504	0.014326	0.959586
Pitpnc1	Q8K4R4	Module 12	0.266193	0.33757	0.317714	0.248516	0.114162	0.68539	-0.26891	0.332473	0.483646	0.0677649	-0.435646	0.104554	0.258846	0.351569	0.0708841	0.80179	0.356588	0.192015	0.652001	0.00843935	-0.435218	0.104934	-0.659643	0.00746037	-0.712211	0.00289181	0.0575938	0.83845	-0.626427	0.0124654
Slc8a2	Q8K596	Module 03	-0.439157	0.101473	-0.533182	0.0406907	-0.454242	0.0889535	0.702745	0.00347912	-0.11553	0.681801	0.909236	2.655e-06	0.00937896	0.973536	-0.718327	0.00255657	-0.865959	3.00476e-05	-0.840272	8.8007e-05	-0.145969	0.603702	0.302109	0.273788	0.820837	0.000176641	-0.493089	0.0618093	0.452087	0.0906713
Hibch	Q8QZS1	Module 12	0.288169	0.297619	0.240823	0.387249	0.50001	0.0576929	-0.750335	0.00127092	0.160329	0.568139	-0.771058	0.000764141	-0.440869	0.0999927	0.755176	0.00113341	0.719064	0.00251835	0.883289	1.27604e-05	0.0827602	0.769351	0.0128785	0.963667	-0.872661	2.18936e-05	0.100764	0.720858	-0.659092	0.00752783
Mapre2	Q8R001	Module 04	-0.352265	0.197845	-0.377905	0.164896	-0.107032	0.704194	0.239797	0.389336	-0.334775	0.222587	0.228109	0.413539	0.147728	0.599297	-0.0911089	0.746753	0.0535117	0.849776	-0.132975	0.636613	0.223586	0.423109	0.401031	0.138483	0.195454	0.485116	0.263141	0.343347	0.109322	0.698136
Gspt1	Q8R050	Module 04	0.0585513	0.835798	0.257998	0.353207	-0.0443928	0.875172	0.0352624	0.900713	0.0671209	0.812135	0.0253798	0.928461	0.254189	0.360607	-0.202372	0.469482	-0.0136169	0.961585	-0.0873981	0.756775	-0.0191963	0.945863	-0.378143	0.164608	0.0925754	0.742803	0.165789	0.554853	0.139977	0.618797
C1qtnf4	Q8R066	Module 11	0.385116	0.156328	0.360197	0.187233	0.559139	0.030238	-0.420334	0.118756	0.647545	0.00905488	0.13375	0.634633	-0.757721	0.0010661	-0.0530499	0.851059	-0.286252	0.300987	0.0666487	0.813435	0.100267	0.722184	0.136835	0.626767	0.035062	0.901275	-0.413089	0.125919	0.0716701	0.799633
Itpka	Q8R071	Module 04	-0.528174	0.0429825	-0.55755	0.0308126	-0.548611	0.0341991	0.673522	0.00591212	-0.681997	0.00509949	0.651862	0.00845799	0.70874	0.00309714	-0.420633	0.118467	-0.405271	0.133972	-0.887787	9.99513e-06	0.0836951	0.766811	0.310627	0.259809	0.876354	1.82504e-05	0.162686	0.562386	0.484924	0.0669352
Tceal3	Q8R0A5	Module 06	0.0832568	0.768001	0.219401	0.432064	0.186458	0.505812	0.0146897	0.958561	-0.0408566	0.885052	0.124489	0.658458	-0.528675	0.0427491	0.155679	0.579558	-0.388644	0.152246	-0.370848	0.173575	0.353964	0.195541	0.420254	0.118834	0.452756	0.0901362	-0.164301	0.55846	0.563317	0.0287661
[truncated: 508 more rows]

## Sheet: C) vGlut1 correlations
GeneName	Proteins	Module	GS.vGlut1	p.GS.vGlut1	MM.Module 03	p.MM.Module 03	MM.Module 02	p.MM.Module 02	MM.Module 10	p.MM.Module 10	MM.Module 13	p.MM.Module 13	MM.Module 11	p.MM.Module 11	MM.Module 14	p.MM.Module 14	MM.Module 12	p.MM.Module 12	MM.Module 04	p.MM.Module 04	MM.Module 07	p.MM.Module 07	MM.Module 01	p.MM.Module 01	MM.Module 08	p.MM.Module 08	MM.Module 09	p.MM.Module 09	MM.Module 05	p.MM.Module 05	MM.Module 06	p.MM.Module 06
[truncated: 1,556 more rows]

[truncated: 1 more sheets: D) negative family correlations]
