# Supplementary material for: The proteomic landscape of synaptic diversity across brain regions and cell types
Source: Cell. 2023 Nov 22;186(24):5411–5427.e23. doi: 10.1016/j.cell.2023.09.028 (PMC10686415; doi:10.1016/j.cell.2023.09.028)
Supplement: Table S4. Protein quantification for hippocampal subfield analysis, related to Figure 6 — (A) List of Gad2+ hippocampal subfield-enriched synaptic proteins. (B) Significance testing result file for the comparison of unsorted CA3 vs. unsorted CA1. (C) Significance testing result file for the comparison of unsorted DG vs. unsorted CA1. (D) Significance testing result file for the comparison of unsorted DG vs. unsorted CA3. (E) Significance testing result file for the comparison of Gad2+ CA1 vs. Gad2+ CA3. (F) Significance testing result file for the comparison of Gad2+ CA1 vs. Gad2+ DG. (G) Significance testing result file for the comparison of Gad2+ CA3 vs. Gad2+ DG. [file mmc4.xlsx]

## Sheet: A) HC subfields Synapse Enr.
Protein	GeneName	DG_Label	DG_log2FC	DG_FC_adjpvalue	CA1_Label	CA1_log2FC	CA1_FC_adjpvalue	CA3_Label	CA3_log2FC	CA3_FC_adjpvalue	Subtype Proteome
A2AQ25	Skt	DG-P3-vs-DG-P2	0.899856	1.2059e-05	CA1-P3-vs-CA1-P2	1.0723	1.82244e-06	CA3-P3-vs-CA3-P2	1.18115	5.24656e-07	DG
A2ASZ8	Slc25a25	DG-P3-vs-DG-P2	0.403471	0.0100572	CA1-P3-vs-CA1-P2	0.30329	0.0356522	CA3-P3-vs-CA3-P2	0.389036	0.00962503	DG
B1AXP6	Tomm5	DG-P3-vs-DG-P2	0.511174	0.00283423	CA1-P3-vs-CA1-P2	0.718534	0.000172669	CA3-P3-vs-CA3-P2	0.55409	0.00119305	DG
O08585	Clta	DG-P3-vs-DG-P2	0.399265	0.00186389	CA1-P3-vs-CA1-P2	0.575353	8.4509e-05	CA3-P3-vs-CA3-P2	0.39082	0.00158212	DG
O08915	Aip	DG-P3-vs-DG-P2	0.398323	0.00892442	CA1-P3-vs-CA1-P2	0.424986	0.00861528	CA3-P3-vs-CA3-P2	0.864192	2.36099e-05	DG
O35098	Dpysl4	DG-P3-vs-DG-P2	0.271107	0.000379515	CA1-P3-vs-CA1-P2	0.342839	3.93592e-05	CA3-P3-vs-CA3-P2	0.49231	1.18921e-06	DG
O35127	Grcc10	DG-P3-vs-DG-P2	0.634453	0.00464539	CA1-P3-vs-CA1-P2	0.353116	0.0682828	CA3-P3-vs-CA3-P2	0.458708	0.0206781	DG
O35136	Ncam2	DG-P3-vs-DG-P2	0.287412	0.0230851	CA1-P3-vs-CA1-P2	0.123546	1	CA3-P3-vs-CA3-P2	0.292392	0.0167312	DG
O35609	Scamp3	DG-P3-vs-DG-P2	0.365755	0.00242245	CA1-P3-vs-CA1-P2	0.0956591	1	CA3-P3-vs-CA3-P2	0.445619	0.000393996	DG
O35633	Slc32a1	DG-P3-vs-DG-P2	1.67067	1.26734e-08	CA1-P3-vs-CA1-P2	1.93424	1.57829e-09	CA3-P3-vs-CA3-P2	1.82486	2.39813e-09	DG
O35678	Mgll	DG-P3-vs-DG-P2	0.468743	0.00726412	CA1-P3-vs-CA1-P2	0.217454	0.143864	CA3-P3-vs-CA3-P2	0.590201	0.00123402	DG
O35681	Syt3	DG-P3-vs-DG-P2	0.448717	0.0196738	CA1-P3-vs-CA1-P2	-0.0319667	1	CA3-P3-vs-CA3-P2	0.470902	0.012222	DG
O54984	Get3	DG-P3-vs-DG-P2	0.267334	0.0344971	CA1-P3-vs-CA1-P2	0.120175	1	CA3-P3-vs-CA3-P2	0.142999	0.193175	DG
O55013	Trappc3	DG-P3-vs-DG-P2	0.370802	0.000949474	CA1-P3-vs-CA1-P2	0.368789	0.000761662	CA3-P3-vs-CA3-P2	0.245872	0.010059	DG
O55017	Cacna1b	DG-P3-vs-DG-P2	0.666029	0.000136544	CA1-P3-vs-CA1-P2	0.234057	0.0637182	CA3-P3-vs-CA3-P2	0.650668	0.000103471	DG
O55091	Impact	DG-P3-vs-DG-P2	0.594892	6.4108e-05	CA1-P3-vs-CA1-P2	0.619112	3.02317e-05	CA3-P3-vs-CA3-P2	0.872206	1.12491e-06	DG
O55100	Syngr1	DG-P3-vs-DG-P2	0.299105	0.00132198	CA1-P3-vs-CA1-P2	0.317198	0.000649993	CA3-P3-vs-CA3-P2	0.280215	0.00152772	DG
O70439	Stx7	DG-P3-vs-DG-P2	0.371811	0.00607089	CA1-P3-vs-CA1-P2	0.089524	1	CA3-P3-vs-CA3-P2	0.2935	0.0167464	DG
O70492	Snx3	DG-P3-vs-DG-P2	0.400546	0.000679421	CA1-P3-vs-CA1-P2	0.439224	0.000248473	CA3-P3-vs-CA3-P2	0.441221	0.000212724	DG
O70493	Snx12	DG-P3-vs-DG-P2	0.458082	8.32229e-05	CA1-P3-vs-CA1-P2	0.36632	0.000376184	CA3-P3-vs-CA3-P2	0.536937	1.24341e-05	DG
O70503	Hsd17b12	DG-P3-vs-DG-P2	0.282776	0.0484845	CA1-P3-vs-CA1-P2	0.146157	0.259254	CA3-P3-vs-CA3-P2	-0.0295086	1	DG
O70591	Pfdn2	DG-P3-vs-DG-P2	0.595607	0.000128092	CA1-P3-vs-CA1-P2	0.704217	2.14044e-05	CA3-P3-vs-CA3-P2	0.848916	3.35296e-06	DG
O88456	Capns1	DG-P3-vs-DG-P2	0.517465	0.0446771	CA1-P3-vs-CA1-P2	0.0543446	1	CA3-P3-vs-CA3-P2	0.416109	0.0793952	DG
O88704	Hcn1	DG-P3-vs-DG-P2	0.975943	6.4108e-05	CA1-P3-vs-CA1-P2	0.817379	0.000190989	CA3-P3-vs-CA3-P2	1.3721	1.69834e-06	DG
O88951	Lin7b	DG-P3-vs-DG-P2	0.444039	0.000422716	CA1-P3-vs-CA1-P2	0.583812	3.02317e-05	CA3-P3-vs-CA3-P2	0.331065	0.00256829	DG
P00493	Hprt1	DG-P3-vs-DG-P2	0.43039	0.000152761	CA1-P3-vs-CA1-P2	0.423436	0.000128744	CA3-P3-vs-CA3-P2	0.427825	0.000101959	DG
P05132	Prkaca	DG-P3-vs-DG-P2	0.362335	0.0386442	CA1-P3-vs-CA1-P2	0.165429	0.285467	CA3-P3-vs-CA3-P2	0.463768	0.00978123	DG
P06837	Gap43	DG-P3-vs-DG-P2	0.302525	0.0166521	CA1-P3-vs-CA1-P2	0.284635	0.0197039	CA3-P3-vs-CA3-P2	0.326517	0.00904295	DG
P10637	Mapt	DG-P3-vs-DG-P2	0.318031	0.000119787	CA1-P3-vs-CA1-P2	0.271343	0.000311771	CA3-P3-vs-CA3-P2	0.376895	1.77946e-05	DG
P11404	Fabp3	DG-P3-vs-DG-P2	0.506402	0.00152552	CA1-P3-vs-CA1-P2	0.769599	4.1084e-05	CA3-P3-vs-CA3-P2	0.773977	3.63984e-05	DG
P12658	Calb1	DG-P3-vs-DG-P2	0.620619	0.000973818	CA1-P3-vs-CA1-P2	1.42538	6.35153e-07	CA3-P3-vs-CA3-P2	0.843557	5.86731e-05	DG
P14094	Atp1b1	DG-P3-vs-DG-P2	0.319592	0.000123238	CA1-P3-vs-CA1-P2	0.334851	5.8414e-05	CA3-P3-vs-CA3-P2	0.295706	0.000145158	DG
P15508	Sptb	DG-P3-vs-DG-P2	0.349014	0.0117066	CA1-P3-vs-CA1-P2	0.259778	0.0415175	CA3-P3-vs-CA3-P2	0.404838	0.0038268	DG
P21460	Cst3	DG-P3-vs-DG-P2	0.576442	0.0056382	CA1-P3-vs-CA1-P2	0.799723	0.000442309	CA3-P3-vs-CA3-P2	-0.0100815	1	DG
P22723	Gabrg2	DG-P3-vs-DG-P2	0.910347	6.70807e-05	CA1-P3-vs-CA1-P2	0.631487	0.000880756	CA3-P3-vs-CA3-P2	1.08024	8.44228e-06	DG
P24288	Bcat1	DG-P3-vs-DG-P2	0.875537	0.000213196	CA1-P3-vs-CA1-P2	0.864553	0.000179185	CA3-P3-vs-CA3-P2	0.593301	0.00279601	DG
P28658	Atxn10	DG-P3-vs-DG-P2	0.413116	0.0160433	CA1-P3-vs-CA1-P2	0.623625	0.00100055	CA3-P3-vs-CA3-P2	0.924071	3.94e-05	DG
P31648	Slc6a1	DG-P3-vs-DG-P2	1.24952	2.14529e-06	CA1-P3-vs-CA1-P2	1.46624	2.71694e-07	CA3-P3-vs-CA3-P2	1.32112	5.24656e-07	DG
P47708	Rph3a	DG-P3-vs-DG-P2	0.797287	0.000198824	CA1-P3-vs-CA1-P2	0.297595	0.061071	CA3-P3-vs-CA3-P2	1.09644	7.72898e-06	DG
P47746	Cnr1	DG-P3-vs-DG-P2	1.38375	2.61186e-08	CA1-P3-vs-CA1-P2	1.41284	1.2022e-08	CA3-P3-vs-CA3-P2	1.17058	6.47525e-08	DG
P47753	Capza1	DG-P3-vs-DG-P2	0.473739	2.20938e-05	CA1-P3-vs-CA1-P2	0.605959	1.66933e-06	CA3-P3-vs-CA3-P2	0.685334	4.10952e-07	DG
P47941	Crkl	DG-P3-vs-DG-P2	0.431743	0.0079164	CA1-P3-vs-CA1-P2	0.650506	0.000376859	CA3-P3-vs-CA3-P2	0.654215	0.000326297	DG
P48318	Gad1	DG-P3-vs-DG-P2	1.54277	3.59284e-08	CA1-P3-vs-CA1-P2	1.89313	2.6353e-09	CA3-P3-vs-CA3-P2	1.74885	6.07375e-09	DG
P48320	Gad2	DG-P3-vs-DG-P2	1.62646	9.0556e-09	CA1-P3-vs-CA1-P2	1.92085	8.35236e-10	CA3-P3-vs-CA3-P2	1.89855	4.85593e-10	DG
P48428	Tbca	DG-P3-vs-DG-P2	0.507332	0.00846506	CA1-P3-vs-CA1-P2	0.824934	0.000223427	CA3-P3-vs-CA3-P2	0.380729	0.0276732	DG
P48771	Cox7a2	DG-P3-vs-DG-P2	0.595116	0.00193241	CA1-P3-vs-CA1-P2	0.859639	8.56298e-05	CA3-P3-vs-CA3-P2	0.633941	0.000881101	DG
P50518	Atp6v1e1	DG-P3-vs-DG-P2	0.29402	0.00043781	CA1-P3-vs-CA1-P2	0.173609	0.0113491	CA3-P3-vs-CA3-P2	0.269047	0.000597531	DG
P52503	Ndufs6	DG-P3-vs-DG-P2	0.330787	0.00338213	CA1-P3-vs-CA1-P2	0.521311	8.36638e-05	CA3-P3-vs-CA3-P2	0.231126	0.0189932	DG
P53810	Pitpna	DG-P3-vs-DG-P2	0.312284	4.9556e-05	CA1-P3-vs-CA1-P2	0.272841	0.000110721	CA3-P3-vs-CA3-P2	0.361296	7.72898e-06	DG
P54728	Rad23b	DG-P3-vs-DG-P2	0.275074	0.00422924	CA1-P3-vs-CA1-P2	0.324367	0.00106927	CA3-P3-vs-CA3-P2	0.260159	0.00455182	DG
P56812	Pdcd5	DG-P3-vs-DG-P2	0.804306	3.73868e-05	CA1-P3-vs-CA1-P2	0.799239	2.50741e-05	CA3-P3-vs-CA3-P2	0.672285	0.000101697	DG
P57746	Atp6v1d	DG-P3-vs-DG-P2	0.305537	0.000527342	CA1-P3-vs-CA1-P2	0.10881	1	CA3-P3-vs-CA3-P2	0.149025	0.0292032	DG
P60487	Pdxp	DG-P3-vs-DG-P2	0.279614	0.000439698	CA1-P3-vs-CA1-P2	0.266538	0.000459285	CA3-P3-vs-CA3-P2	0.150076	0.0169941	DG
P60840	Ensa	DG-P3-vs-DG-P2	0.939095	0.00304195	CA1-P3-vs-CA1-P2	0.47611	0.0745684	CA3-P3-vs-CA3-P2	0.751142	0.00904295	DG
P61022	Chp1	DG-P3-vs-DG-P2	0.703113	0.000172344	CA1-P3-vs-CA1-P2	0.693154	0.000142063	CA3-P3-vs-CA3-P2	0.824096	3.03051e-05	DG
P61087	Ube2k	DG-P3-vs-DG-P2	0.498308	0.000158887	CA1-P3-vs-CA1-P2	0.490247	0.000132636	CA3-P3-vs-CA3-P2	0.363622	0.00128815	DG
P61089	Ube2n	DG-P3-vs-DG-P2	0.296082	7.13215e-05	CA1-P3-vs-CA1-P2	0.292121	5.64974e-05	CA3-P3-vs-CA3-P2	0.252157	0.000170199	DG
P61202	Cops2	DG-P3-vs-DG-P2	0.291624	0.0425239	CA1-P3-vs-CA1-P2	-0.101761	1	CA3-P3-vs-CA3-P2	0.272575	0.0453932	DG
P61264	Stx1b	DG-P3-vs-DG-P2	0.290533	1.23689e-06	CA1-P3-vs-CA1-P2	0.175095	7.2571e-05	CA3-P3-vs-CA3-P2	0.311964	3.09825e-07	DG
P61294	Rab6b	DG-P3-vs-DG-P2	0.293063	0.00480611	CA1-P3-vs-CA1-P2	0.290448	0.00407024	CA3-P3-vs-CA3-P2	0.244351	0.010469	DG
P61922	Abat	DG-P3-vs-DG-P2	0.921186	0.0005197	CA1-P3-vs-CA1-P2	1.53331	4.7458e-06	CA3-P3-vs-CA3-P2	0.740025	0.00182239	DG
P61961	Ufm1	DG-P3-vs-DG-P2	0.421356	0.0319376	CA1-P3-vs-CA1-P2	0.474737	0.0159581	CA3-P3-vs-CA3-P2	0.696285	0.00146789	DG
P62073	Timm10	DG-P3-vs-DG-P2	0.79506	0.00232175	CA1-P3-vs-CA1-P2	0.754929	0.00259054	CA3-P3-vs-CA3-P2	0.63197	0.00738266	DG
P62075	Timm13	DG-P3-vs-DG-P2	0.76946	0.000631265	CA1-P3-vs-CA1-P2	0.966855	7.59146e-05	CA3-P3-vs-CA3-P2	0.699765	0.000915679	DG
P62077	Timm8b	DG-P3-vs-DG-P2	0.788923	0.000904501	CA1-P3-vs-CA1-P2	0.913553	0.00022097	CA3-P3-vs-CA3-P2	0.999744	9.54646e-05	DG
P62627	Dynlrb1	DG-P3-vs-DG-P2	0.604486	0.000611736	CA1-P3-vs-CA1-P2	0.656324	0.000237112	CA3-P3-vs-CA3-P2	0.472217	0.00263156	DG
P62774	Mtpn	DG-P3-vs-DG-P2	0.424385	0.00806437	CA1-P3-vs-CA1-P2	0.580341	0.000806069	CA3-P3-vs-CA3-P2	0.242307	0.0739975	DG
P62812	Gabra1	DG-P3-vs-DG-P2	0.750811	0.000158524	CA1-P3-vs-CA1-P2	0.669624	0.000291319	CA3-P3-vs-CA3-P2	1.04292	5.3431e-06	DG
P62821	Rab1A	DG-P3-vs-DG-P2	0.355236	0.00379545	CA1-P3-vs-CA1-P2	0.3339	0.00449038	CA3-P3-vs-CA3-P2	0.493047	0.000244757	DG
P62869	Elob	DG-P3-vs-DG-P2	0.502286	0.00129138	CA1-P3-vs-CA1-P2	0.557685	0.000442309	CA3-P3-vs-CA3-P2	0.347075	0.010059	DG
P62878	Rbx1	DG-P3-vs-DG-P2	0.48093	0.000876771	CA1-P3-vs-CA1-P2	0.449162	0.00109265	CA3-P3-vs-CA3-P2	0.438673	0.00125483	DG
P63040	Cplx1	DG-P3-vs-DG-P2	0.601185	1.9873e-05	CA1-P3-vs-CA1-P2	1.31623	6.3334e-09	CA3-P3-vs-CA3-P2	1.01933	6.64664e-08	DG
P63080	Gabrb3	DG-P3-vs-DG-P2	0.381331	0.0067111	CA1-P3-vs-CA1-P2	0.462021	0.00152175	CA3-P3-vs-CA3-P2	0.645461	0.000102155	DG
P63082	Atp6v0c	DG-P3-vs-DG-P2	0.564291	0.00488799	CA1-P3-vs-CA1-P2	0.386895	0.0312475	CA3-P3-vs-CA3-P2	0.755572	0.000462529	DG
P63137	Gabrb2	DG-P3-vs-DG-P2	0.799609	0.00646334	CA1-P3-vs-CA1-P2	1.02362	0.000979611	CA3-P3-vs-CA3-P2	0.970333	0.00138539	DG
P63213	Gng2	DG-P3-vs-DG-P2	0.345701	0.00028519	CA1-P3-vs-CA1-P2	0.371418	0.000121619	CA3-P3-vs-CA3-P2	0.359641	0.00013505	DG
P67871	Csnk2b	DG-P3-vs-DG-P2	0.321645	0.0217493	CA1-P3-vs-CA1-P2	0.227428	0.0797077	CA3-P3-vs-CA3-P2	0.628441	0.000197974	DG
P70349	Hint1	DG-P3-vs-DG-P2	0.424669	0.0140734	CA1-P3-vs-CA1-P2	0.399812	0.0160855	CA3-P3-vs-CA3-P2	0.458648	0.00721657	DG
P80560	Ptprn2	DG-P3-vs-DG-P2	0.763919	3.13961e-06	CA1-P3-vs-CA1-P2	0.664822	6.38329e-06	CA3-P3-vs-CA3-P2	0.819995	6.8625e-07	DG
P97445	Cacna1a	DG-P3-vs-DG-P2	0.322043	0.0290542	CA1-P3-vs-CA1-P2	0.0011849	1	CA3-P3-vs-CA3-P2	0.466562	0.00311207	DG
P97450	Atp5pf	DG-P3-vs-DG-P2	0.397879	0.0163376	CA1-P3-vs-CA1-P2	0.784059	0.000130862	CA3-P3-vs-CA3-P2	0.521616	0.00266222	DG
P97467	Pam	DG-P3-vs-DG-P2	0.594382	0.00203603	CA1-P3-vs-CA1-P2	0.831569	0.000119436	CA3-P3-vs-CA3-P2	0.851136	8.7547e-05	DG
P97823	Lypla1	DG-P3-vs-DG-P2	0.429408	0.000613614	CA1-P3-vs-CA1-P2	0.397377	0.000826069	CA3-P3-vs-CA3-P2	0.363724	0.00149828	DG
P99028	Uqcrh	DG-P3-vs-DG-P2	0.608857	0.0267279	CA1-P3-vs-CA1-P2	1.13643	0.000452927	CA3-P3-vs-CA3-P2	0.640623	0.0167464	DG
Q00558	F8a1	DG-P3-vs-DG-P2	0.437152	0.0142485	CA1-P3-vs-CA1-P2	-0.0908245	1	CA3-P3-vs-CA3-P2	0.51142	0.00455182	DG
Q00612	G6pdx	DG-P3-vs-DG-P2	0.388376	0.0195209	CA1-P3-vs-CA1-P2	0.0610608	1	CA3-P3-vs-CA3-P2	0.429816	0.00919788	DG
Q01063	Pde4d	DG-P3-vs-DG-P2	0.523416	0.012179	CA1-P3-vs-CA1-P2	-0.150894	0.367792	CA3-P3-vs-CA3-P2	0.437358	0.0319428	DG
Q01768	Nme2	DG-P3-vs-DG-P2	0.400728	0.0140734	CA1-P3-vs-CA1-P2	0.43239	0.00777831	CA3-P3-vs-CA3-P2	0.0845258	1	DG
Q03517	Scg2	DG-P3-vs-DG-P2	0.590494	0.000379515	CA1-P3-vs-CA1-P2	1.50237	4.89508e-08	CA3-P3-vs-CA3-P2	0.742826	3.77372e-05	DG
Q03958	Pfdn6	DG-P3-vs-DG-P2	0.517281	0.00119844	CA1-P3-vs-CA1-P2	0.686153	0.000103785	CA3-P3-vs-CA3-P2	0.542832	0.000604004	DG
Q06185	Atp5me	DG-P3-vs-DG-P2	0.41558	0.0105755	CA1-P3-vs-CA1-P2	0.762139	0.000119436	CA3-P3-vs-CA3-P2	0.477713	0.00359264	DG
Q0VGU4	Vgf	DG-P3-vs-DG-P2	0.668413	9.48993e-05	CA1-P3-vs-CA1-P2	1.09528	9.09897e-07	CA3-P3-vs-CA3-P2	0.959528	2.29473e-06	DG
Q148V7	Relch	DG-P3-vs-DG-P2	0.356082	0.000119154	CA1-P3-vs-CA1-P2	0.254338	0.00115413	CA3-P3-vs-CA3-P2	0.463123	6.97231e-06	DG
Q3TES0	Iqsec3	DG-P3-vs-DG-P2	0.558288	0.0226571	CA1-P3-vs-CA1-P2	0.555344	0.0204097	CA3-P3-vs-CA3-P2	0.628954	0.00985791	DG
Q3UH60	Dip2b	DG-P3-vs-DG-P2	0.459185	0.0112243	CA1-P3-vs-CA1-P2	0.129238	1	CA3-P3-vs-CA3-P2	0.449096	0.00978601	DG
Q3UHJ0	Aak1	DG-P3-vs-DG-P2	0.320155	2.9224e-05	CA1-P3-vs-CA1-P2	0.158312	0.0047343	CA3-P3-vs-CA3-P2	0.359444	6.03149e-06	DG
Q3UHX2	Pdap1	DG-P3-vs-DG-P2	0.326456	0.00212885	CA1-P3-vs-CA1-P2	0.566166	1.96356e-05	CA3-P3-vs-CA3-P2	0.465592	9.64606e-05	DG
Q3UYC0	Ppm1h	DG-P3-vs-DG-P2	0.575781	5.76321e-06	CA1-P3-vs-CA1-P2	0.440987	4.28636e-05	CA3-P3-vs-CA3-P2	0.537641	6.17318e-06	DG
Q4QQM4	Trp53i11	DG-P3-vs-DG-P2	0.671574	8.84927e-05	CA1-P3-vs-CA1-P2	1.01365	1.61372e-06	CA3-P3-vs-CA3-P2	1.06475	7.57486e-07	DG
Q4VAA2	Cdv3	DG-P3-vs-DG-P2	0.608348	6.21586e-05	CA1-P3-vs-CA1-P2	0.650277	2.29457e-05	CA3-P3-vs-CA3-P2	0.770722	4.07266e-06	DG
Q4VAE3	Tmem65	DG-P3-vs-DG-P2	0.511562	0.000604888	CA1-P3-vs-CA1-P2	0.935186	2.49528e-06	CA3-P3-vs-CA3-P2	0.725191	2.26245e-05	DG
Q52KR3	Prune2	DG-P3-vs-DG-P2	0.459956	0.025713	CA1-P3-vs-CA1-P2	0.508018	0.013556	CA3-P3-vs-CA3-P2	0.432284	0.0270939	DG
Q5DTY9	Kctd16	DG-P3-vs-DG-P2	0.818053	0.0017013	CA1-P3-vs-CA1-P2	0.265312	0.192242	CA3-P3-vs-CA3-P2	1.03803	0.000188813	DG
Q5M8N4	Sdr39u1	DG-P3-vs-DG-P2	0.345373	0.0216	CA1-P3-vs-CA1-P2	0.159262	0.22684	CA3-P3-vs-CA3-P2	0.196973	0.130569	DG
Q5SRX1	Tom1l2	DG-P3-vs-DG-P2	0.272595	0.00546032	CA1-P3-vs-CA1-P2	0.172325	0.0467906	CA3-P3-vs-CA3-P2	0.344948	0.000803658	DG
Q60673	Ptprn	DG-P3-vs-DG-P2	0.938582	0.00027764	CA1-P3-vs-CA1-P2	1.07073	7.12182e-05	CA3-P3-vs-CA3-P2	1.05558	7.19471e-05	DG
Q60902	Eps15l1	DG-P3-vs-DG-P2	0.315342	0.0002179	CA1-P3-vs-CA1-P2	0.320841	0.000142996	CA3-P3-vs-CA3-P2	0.433867	8.56842e-06	DG
Q61036	Pak3	DG-P3-vs-DG-P2	0.492541	0.0195209	CA1-P3-vs-CA1-P2	0.196282	0.27711	CA3-P3-vs-CA3-P2	0.727198	0.00148819	DG
Q61205	Pafah1b3	DG-P3-vs-DG-P2	0.925554	0.00012525	CA1-P3-vs-CA1-P2	1.33702	3.74346e-06	CA3-P3-vs-CA3-P2	0.968518	5.65676e-05	DG
Q61490	Alcam	DG-P3-vs-DG-P2	0.434406	0.00117317	CA1-P3-vs-CA1-P2	0.232873	0.0358944	CA3-P3-vs-CA3-P2	0.573274	9.13961e-05	DG
Q61792	Lasp1	DG-P3-vs-DG-P2	0.394233	0.000415365	CA1-P3-vs-CA1-P2	0.399748	0.000268346	CA3-P3-vs-CA3-P2	0.572219	1.0564e-05	DG
Q62048	Pea15	DG-P3-vs-DG-P2	0.424811	0.0423791	CA1-P3-vs-CA1-P2	0.517298	0.0154344	CA3-P3-vs-CA3-P2	0.365957	0.0600543	DG
Q62348	Tsn	DG-P3-vs-DG-P2	0.501939	0.000798797	CA1-P3-vs-CA1-P2	0.421923	0.00218817	CA3-P3-vs-CA3-P2	0.323315	0.0103439	DG
Q62442	Vamp1	DG-P3-vs-DG-P2	0.70733	0.000761014	CA1-P3-vs-CA1-P2	0.866031	0.000119436	CA3-P3-vs-CA3-P2	0.48867	0.00685105	DG
Q62465	Vat1	DG-P3-vs-DG-P2	0.71205	0.00386987	CA1-P3-vs-CA1-P2	0.958367	0.000358828	CA3-P3-vs-CA3-P2	0.591738	0.00909909	DG
Q64010	Crk	DG-P3-vs-DG-P2	0.339469	0.00357686	CA1-P3-vs-CA1-P2	0.389982	0.00105232	CA3-P3-vs-CA3-P2	0.582007	3.93572e-05	DG
Q64433	Hspe1	DG-P3-vs-DG-P2	0.691904	4.53623e-05	CA1-P3-vs-CA1-P2	0.853927	4.7458e-06	CA3-P3-vs-CA3-P2	0.620503	6.96676e-05	DG
Q64674	Srm	DG-P3-vs-DG-P2	0.476445	0.00120499	CA1-P3-vs-CA1-P2	0.402723	0.00306779	CA3-P3-vs-CA3-P2	0.43864	0.0015972	DG
Q68FH0	Pkp4	DG-P3-vs-DG-P2	0.314912	0.00055853	CA1-P3-vs-CA1-P2	0.300365	0.000578172	CA3-P3-vs-CA3-P2	0.574836	1.84342e-06	DG
Q69ZK9	Nlgn2	DG-P3-vs-DG-P2	0.786222	0.0037324	CA1-P3-vs-CA1-P2	1.11283	0.000223876	CA3-P3-vs-CA3-P2	1.04933	0.000327646	DG
Q6A065	Cep170	DG-P3-vs-DG-P2	0.64424	0.01347	CA1-P3-vs-CA1-P2	0.260841	0.238341	CA3-P3-vs-CA3-P2	0.531853	0.0264169	DG
Q6IRU5	Cltb	DG-P3-vs-DG-P2	0.424256	0.00816996	CA1-P3-vs-CA1-P2	0.713151	0.000167474	CA3-P3-vs-CA3-P2	0.457643	0.00404003	DG
Q6NVF0	Ocrl	DG-P3-vs-DG-P2	0.582841	0.0147874	CA1-P3-vs-CA1-P2	0.152738	0.430501	CA3-P3-vs-CA3-P2	0.922455	0.000592388	DG
Q6P5F6	Slc39a10	DG-P3-vs-DG-P2	0.317694	0.042115	CA1-P3-vs-CA1-P2	0.376763	0.0264311	CA3-P3-vs-CA3-P2	0.378021	0.0160832	DG
Q6P9K8	Caskin1	DG-P3-vs-DG-P2	0.462467	3.93819e-08	CA1-P3-vs-CA1-P2	0.476036	1.92709e-08	CA3-P3-vs-CA3-P2	0.687544	4.85593e-10	DG
Q6P9K9	Nrxn3	DG-P3-vs-DG-P2	1.02371	4.51628e-08	CA1-P3-vs-CA1-P2	0.526571	2.14044e-05	CA3-P3-vs-CA3-P2	1.08795	2.23866e-08	DG
Q6P9S0	Mtss2	DG-P3-vs-DG-P2	0.837265	0.00057317	CA1-P3-vs-CA1-P2	1.25179	1.36754e-05	CA3-P3-vs-CA3-P2	1.05381	5.86731e-05	DG
Q6PDS3	Sarm1	DG-P3-vs-DG-P2	0.75346	0.00283423	CA1-P3-vs-CA1-P2	0.120051	1	CA3-P3-vs-CA3-P2	0.389825	0.0576989	DG
Q6PIC6	Atp1a3	DG-P3-vs-DG-P2	0.353695	9.13545e-07	CA1-P3-vs-CA1-P2	0.410279	1.22601e-07	CA3-P3-vs-CA3-P2	0.447832	4.31538e-08	DG
Q6RHR9	Magi1	DG-P3-vs-DG-P2	0.445099	0.028813	CA1-P3-vs-CA1-P2	0.592512	0.00563538	CA3-P3-vs-CA3-P2	0.787564	0.000744662	DG
Q6WVG3	Kctd12	DG-P3-vs-DG-P2	0.898445	5.70989e-06	CA1-P3-vs-CA1-P2	1.00464	1.28462e-06	CA3-P3-vs-CA3-P2	0.943277	1.88735e-06	DG
Q7TN29	Smap2	DG-P3-vs-DG-P2	0.524898	0.000585383	CA1-P3-vs-CA1-P2	0.477903	0.000880567	CA3-P3-vs-CA3-P2	0.482118	0.000774157	DG
Q7TPB0	Plppr3	DG-P3-vs-DG-P2	1.24356	1.19756e-05	CA1-P3-vs-CA1-P2	1.5804	9.95545e-07	CA3-P3-vs-CA3-P2	1.66938	4.26753e-07	DG
Q7TSQ8	Pdpr	DG-P3-vs-DG-P2	0.30388	0.041951	CA1-P3-vs-CA1-P2	0.158045	0.239943	CA3-P3-vs-CA3-P2	0.398749	0.00958492	DG
Q80TB8	Vat1l	DG-P3-vs-DG-P2	0.608621	0.00104351	CA1-P3-vs-CA1-P2	0.910452	2.9562e-05	CA3-P3-vs-CA3-P2	0.777368	0.000102155	DG
Q80TJ1	Cadps	DG-P3-vs-DG-P2	0.448879	7.43233e-06	CA1-P3-vs-CA1-P2	0.191557	0.00479013	CA3-P3-vs-CA3-P2	0.490087	2.03037e-06	DG
Q80TZ3	Dnajc6	DG-P3-vs-DG-P2	0.327785	0.00304195	CA1-P3-vs-CA1-P2	0.170374	0.0682828	CA3-P3-vs-CA3-P2	0.293851	0.00452359	DG
Q80VP1	Epn1	DG-P3-vs-DG-P2	0.280206	0.011646	CA1-P3-vs-CA1-P2	0.0540837	1	CA3-P3-vs-CA3-P2	0.390845	0.0010768	DG
Q80WQ2	Vac14	DG-P3-vs-DG-P2	0.276203	0.0322837	CA1-P3-vs-CA1-P2	0.394196	0.00415406	CA3-P3-vs-CA3-P2	0.432237	0.00218369	DG
Q8BFQ8	Gatd1	DG-P3-vs-DG-P2	0.348416	0.0215688	CA1-P3-vs-CA1-P2	0.121151	1	CA3-P3-vs-CA3-P2	0.557075	0.000977177	DG
Q8BGN8	Synpr	DG-P3-vs-DG-P2	0.450054	0.0158323	CA1-P3-vs-CA1-P2	0.436965	0.0157995	CA3-P3-vs-CA3-P2	0.748097	0.000440747	DG
Q8BGS2	Bola2	DG-P3-vs-DG-P2	0.589053	0.0399334	CA1-P3-vs-CA1-P2	0.277749	0.2415	CA3-P3-vs-CA3-P2	0.638785	0.0162438	DG
Q8BGT8	Phyhipl	DG-P3-vs-DG-P2	0.651048	1.25664e-05	CA1-P3-vs-CA1-P2	0.933635	3.22506e-07	CA3-P3-vs-CA3-P2	1.03416	7.25197e-08	DG
Q8BHH2	Rab9b	DG-P3-vs-DG-P2	1.07923	0.00959289	CA1-P3-vs-CA1-P2	-0.224991	0.449483	CA3-P3-vs-CA3-P2	0.0316509	1	DG
Q8BHZ0	Cyria	DG-P3-vs-DG-P2	0.362151	0.00421899	CA1-P3-vs-CA1-P2	0.1507	0.150404	CA3-P3-vs-CA3-P2	0.325828	0.00619636	DG
Q8BIF0	Cd99l2	DG-P3-vs-DG-P2	0.337225	0.0222017	CA1-P3-vs-CA1-P2	0.487098	0.0022344	CA3-P3-vs-CA3-P2	0.673157	0.000170221	DG
Q8BIG7	Comtd1	DG-P3-vs-DG-P2	0.420705	0.00646334	CA1-P3-vs-CA1-P2	0.370755	0.011	CA3-P3-vs-CA3-P2	0.354561	0.0128561	DG
Q8BJU0	Sgta	DG-P3-vs-DG-P2	0.288869	0.0267279	CA1-P3-vs-CA1-P2	0.33324	0.0113491	CA3-P3-vs-CA3-P2	0.617536	0.00013505	DG
Q8BK30	Ndufv3	DG-P3-vs-DG-P2	0.598729	0.0448139	CA1-P3-vs-CA1-P2	1.02087	0.00225661	CA3-P3-vs-CA3-P2	0.703113	0.0181474	DG
Q8BL65	Ablim2	DG-P3-vs-DG-P2	0.516617	0.00658325	CA1-P3-vs-CA1-P2	0.232428	0.148243	CA3-P3-vs-CA3-P2	0.670711	0.000850147	DG
Q8BLJ3	Plcxd3	DG-P3-vs-DG-P2	0.722411	0.00092945	CA1-P3-vs-CA1-P2	1.22623	8.31544e-06	CA3-P3-vs-CA3-P2	0.774869	0.000380465	DG
Q8BP47	NARS1	DG-P3-vs-DG-P2	0.311583	0.000986961	CA1-P3-vs-CA1-P2	0.297838	0.00105702	CA3-P3-vs-CA3-P2	0.31557	0.00064534	DG
Q8BPQ7	Sgsm1	DG-P3-vs-DG-P2	0.365844	0.0372628	CA1-P3-vs-CA1-P2	-0.0108307	1	CA3-P3-vs-CA3-P2	0.439538	0.0129345	DG
Q8BTG7	Ndrg4	DG-P3-vs-DG-P2	0.791203	9.93966e-07	CA1-P3-vs-CA1-P2	0.743299	1.08971e-06	CA3-P3-vs-CA3-P2	0.776106	5.24656e-07	DG
Q8BUV3	Gphn	DG-P3-vs-DG-P2	0.577292	1.98787e-05	CA1-P3-vs-CA1-P2	0.560988	1.82851e-05	CA3-P3-vs-CA3-P2	0.769251	7.57486e-07	DG
Q8BWG8	Arrb1	DG-P3-vs-DG-P2	0.487937	0.0364569	CA1-P3-vs-CA1-P2	0.203218	0.31997	CA3-P3-vs-CA3-P2	0.478633	0.0319428	DG
Q8BXR1	Slc7a14	DG-P3-vs-DG-P2	0.279971	0.0459542	CA1-P3-vs-CA1-P2	0.0345458	1	CA3-P3-vs-CA3-P2	0.2538	0.0543887	DG
Q8BYR5	Cadps2	DG-P3-vs-DG-P2	0.789619	0.000322858	CA1-P3-vs-CA1-P2	0.534227	0.00411263	CA3-P3-vs-CA3-P2	0.791322	0.000211462	DG
Q8BZ98	Dnm3	DG-P3-vs-DG-P2	0.753535	1.47136e-05	CA1-P3-vs-CA1-P2	0.988736	9.80093e-07	CA3-P3-vs-CA3-P2	1.05242	4.10952e-07	DG
Q8BZA9	Tigar	DG-P3-vs-DG-P2	0.36883	0.0130534	CA1-P3-vs-CA1-P2	0.159539	0.209575	CA3-P3-vs-CA3-P2	0.26511	0.0449095	DG
Q8C522	Endod1	DG-P3-vs-DG-P2	0.419951	0.000694447	CA1-P3-vs-CA1-P2	0.379052	0.00111218	CA3-P3-vs-CA3-P2	0.35686	0.00164651	DG
Q8C8N2	Scai	DG-P3-vs-DG-P2	0.307605	0.00932158	CA1-P3-vs-CA1-P2	0.273824	0.0145284	CA3-P3-vs-CA3-P2	0.768421	5.25536e-06	DG
Q8CE50	Snx30	DG-P3-vs-DG-P2	0.55506	0.00135808	CA1-P3-vs-CA1-P2	0.211795	0.122714	CA3-P3-vs-CA3-P2	0.474739	0.00294129	DG
Q8CGE9	Rgs12	DG-P3-vs-DG-P2	1.11317	0.000201545	CA1-P3-vs-CA1-P2	0.988379	0.000389128	CA3-P3-vs-CA3-P2	1.50095	9.39516e-06	DG
Q8JZU2	Slc25a1	DG-P3-vs-DG-P2	0.304421	0.024543	CA1-P3-vs-CA1-P2	0.346013	0.0111245	CA3-P3-vs-CA3-P2	0.225532	0.0642847	DG
Q8K183	Pdxk	DG-P3-vs-DG-P2	0.675149	0.00481245	CA1-P3-vs-CA1-P2	1.12796	8.36638e-05	CA3-P3-vs-CA3-P2	0.538126	0.0132775	DG
Q8K341	Atat1	DG-P3-vs-DG-P2	0.454083	0.0104111	CA1-P3-vs-CA1-P2	0.40025	0.0170968	CA3-P3-vs-CA3-P2	0.814294	0.000116417	DG
Q8K394	Plcl2	DG-P3-vs-DG-P2	0.325781	0.0130921	CA1-P3-vs-CA1-P2	0.0403721	1	CA3-P3-vs-CA3-P2	0.410765	0.00148819	DG
Q8R0A7	Kiaa0513	DG-P3-vs-DG-P2	0.521469	3.80245e-06	CA1-P3-vs-CA1-P2	0.876734	1.23711e-08	CA3-P3-vs-CA3-P2	0.832963	2.23866e-08	DG
Q8R0S4	Cacnb4	DG-P3-vs-DG-P2	0.362426	0.0103466	CA1-P3-vs-CA1-P2	0.497155	0.00106927	CA3-P3-vs-CA3-P2	0.860322	9.72914e-06	DG
Q8R1B5	Cplx3	DG-P3-vs-DG-P2	0.88207	0.000158887	CA1-P3-vs-CA1-P2	1.33896	3.07944e-06	CA3-P3-vs-CA3-P2	1.02909	2.92541e-05	DG
Q8R1N4	Nudcd3	DG-P3-vs-DG-P2	0.44409	0.0140734	CA1-P3-vs-CA1-P2	0.0673846	1	CA3-P3-vs-CA3-P2	0.00611176	1	DG
Q8R361	Rab11fip5	DG-P3-vs-DG-P2	0.464844	0.00150444	CA1-P3-vs-CA1-P2	0.474044	0.000999831	CA3-P3-vs-CA3-P2	0.854784	6.17318e-06	DG
Q8R366	Igsf8	DG-P3-vs-DG-P2	0.437034	2.61897e-05	CA1-P3-vs-CA1-P2	0.143808	0.037769	CA3-P3-vs-CA3-P2	0.271862	0.000834397	DG
Q8R570	Snap47	DG-P3-vs-DG-P2	0.467246	0.00393825	CA1-P3-vs-CA1-P2	0.409661	0.00718006	CA3-P3-vs-CA3-P2	0.615277	0.0003935	DG
Q8VBV7	Cops8	DG-P3-vs-DG-P2	0.331852	0.0142199	CA1-P3-vs-CA1-P2	0.154627	0.188249	CA3-P3-vs-CA3-P2	0.42129	0.00270405	DG
Q8VD04	Gripap1	DG-P3-vs-DG-P2	0.273332	0.0354418	CA1-P3-vs-CA1-P2	-0.0479098	1	CA3-P3-vs-CA3-P2	0.483732	0.00108411	DG
Q8VD33	Sgtb	DG-P3-vs-DG-P2	0.412941	0.0216369	CA1-P3-vs-CA1-P2	0.440222	0.0134725	CA3-P3-vs-CA3-P2	0.902009	7.91147e-05	DG
Q8VD37	Sgip1	DG-P3-vs-DG-P2	0.314988	0.000700272	CA1-P3-vs-CA1-P2	0.20211	0.0103672	CA3-P3-vs-CA3-P2	0.411172	5.66038e-05	DG
Q8VE33	Gdap1l1	DG-P3-vs-DG-P2	0.549688	0.000202429	CA1-P3-vs-CA1-P2	0.52488	0.00022097	CA3-P3-vs-CA3-P2	0.593214	7.26249e-05	DG
Q8VHI6	Wasf3	DG-P3-vs-DG-P2	0.424938	0.000798797	CA1-P3-vs-CA1-P2	0.450235	0.000389128	CA3-P3-vs-CA3-P2	0.5355	8.7547e-05	DG
Q91V09	Wdr13	DG-P3-vs-DG-P2	0.269306	0.00773884	CA1-P3-vs-CA1-P2	0.35045	0.00107901	CA3-P3-vs-CA3-P2	0.375053	0.000621825	DG
Q91V92	Acly	DG-P3-vs-DG-P2	0.765871	0.000105868	CA1-P3-vs-CA1-P2	0.887724	2.10726e-05	CA3-P3-vs-CA3-P2	0.794231	5.14058e-05	DG
Q91XF0	Pnpo	DG-P3-vs-DG-P2	0.829381	9.92301e-06	CA1-P3-vs-CA1-P2	0.958782	2.00122e-06	CA3-P3-vs-CA3-P2	0.808903	7.72898e-06	DG
Q91YJ2	Snx4	DG-P3-vs-DG-P2	0.483495	0.0033581	CA1-P3-vs-CA1-P2	0.205767	0.128288	CA3-P3-vs-CA3-P2	0.559204	0.000868623	DG
Q91YM2	Arhgap35	DG-P3-vs-DG-P2	0.31717	0.0290542	CA1-P3-vs-CA1-P2	0.293863	0.0371416	CA3-P3-vs-CA3-P2	0.34884	0.0217328	DG
Q91Z61	Diras1	DG-P3-vs-DG-P2	0.50765	0.00961385	CA1-P3-vs-CA1-P2	0.745641	0.00059045	CA3-P3-vs-CA3-P2	1.16995	1.18289e-05	DG
Q91ZP9	Necab2	DG-P3-vs-DG-P2	0.489172	1.97258e-05	CA1-P3-vs-CA1-P2	0.653927	9.95545e-07	CA3-P3-vs-CA3-P2	0.406163	6.3971e-05	DG
Q91ZZ3	Sncb	DG-P3-vs-DG-P2	0.556674	0.0112675	CA1-P3-vs-CA1-P2	1.11801	5.8414e-05	CA3-P3-vs-CA3-P2	0.847639	0.000509457	DG
Q99JP7	Ggt7	DG-P3-vs-DG-P2	0.487863	0.007122	CA1-P3-vs-CA1-P2	0.134354	1	CA3-P3-vs-CA3-P2	0.358992	0.0265443	DG
Q99K51	Pls3	DG-P3-vs-DG-P2	0.407265	0.00903394	CA1-P3-vs-CA1-P2	0.803194	4.90722e-05	CA3-P3-vs-CA3-P2	0.774204	6.22374e-05	DG
Q99LI8	Hgs	DG-P3-vs-DG-P2	0.279209	0.00841202	CA1-P3-vs-CA1-P2	0.181743	0.0565815	CA3-P3-vs-CA3-P2	0.385234	0.000744662	DG
Q9CPP6	Ndufa5	DG-P3-vs-DG-P2	0.357142	0.042115	CA1-P3-vs-CA1-P2	0.687026	0.000841665	CA3-P3-vs-CA3-P2	0.402321	0.0204735	DG
Q9CPW2	Fdx2	DG-P3-vs-DG-P2	0.529516	0.00857941	CA1-P3-vs-CA1-P2	0.564697	0.00481152	CA3-P3-vs-CA3-P2	0.578208	0.00395921	DG
Q9CQ92	Fis1	DG-P3-vs-DG-P2	0.446022	0.000904501	CA1-P3-vs-CA1-P2	0.747004	9.11893e-06	CA3-P3-vs-CA3-P2	0.477142	0.000379531	DG
Q9CQM9	Glrx3	DG-P3-vs-DG-P2	0.333305	0.000570114	CA1-P3-vs-CA1-P2	0.20318	0.0113491	CA3-P3-vs-CA3-P2	0.410031	6.96676e-05	DG
Q9CQX2	Cyb5b	DG-P3-vs-DG-P2	0.593014	0.021696	CA1-P3-vs-CA1-P2	0.630942	0.0135837	CA3-P3-vs-CA3-P2	0.746847	0.00489757	DG
Q9CQX8	Mrps36	DG-P3-vs-DG-P2	0.57632	0.00186362	CA1-P3-vs-CA1-P2	0.611032	0.000927896	CA3-P3-vs-CA3-P2	0.824482	7.83159e-05	DG
Q9CR00	Psmd9	DG-P3-vs-DG-P2	0.421049	0.00526117	CA1-P3-vs-CA1-P2	0.235636	0.0717826	CA3-P3-vs-CA3-P2	0.278103	0.0332744	DG
Q9CR16	Ppid	DG-P3-vs-DG-P2	0.35692	0.00116497	CA1-P3-vs-CA1-P2	0.148787	0.0901251	CA3-P3-vs-CA3-P2	0.408746	0.000285517	DG
Q9CR51	Atp6v1g1	DG-P3-vs-DG-P2	0.554656	0.000798797	CA1-P3-vs-CA1-P2	0.756585	4.90722e-05	CA3-P3-vs-CA3-P2	0.607453	0.000276267	DG
Q9CR68	Uqcrfs1	DG-P3-vs-DG-P2	0.344957	0.000650117	CA1-P3-vs-CA1-P2	0.463155	4.28636e-05	CA3-P3-vs-CA3-P2	0.494727	2.26245e-05	DG
Q9CR95	Necap1	DG-P3-vs-DG-P2	0.312668	0.000631265	CA1-P3-vs-CA1-P2	0.297147	0.000696971	CA3-P3-vs-CA3-P2	0.373634	0.00010107	DG
Q9CR98	Fam136a	DG-P3-vs-DG-P2	0.428156	0.00813038	CA1-P3-vs-CA1-P2	0.623337	0.000493544	CA3-P3-vs-CA3-P2	0.345009	0.019348	DG
Q9CRB8	Mtfp1	DG-P3-vs-DG-P2	0.599989	0.000872932	CA1-P3-vs-CA1-P2	0.548409	0.00126581	CA3-P3-vs-CA3-P2	0.422175	0.00681615	DG
Q9CWK8	Snx2	DG-P3-vs-DG-P2	0.416538	0.000136544	CA1-P3-vs-CA1-P2	0.499865	2.02005e-05	CA3-P3-vs-CA3-P2	0.520836	1.18289e-05	DG
Q9CWM4	Pfdn1	DG-P3-vs-DG-P2	0.571838	0.00211797	CA1-P3-vs-CA1-P2	0.759309	0.000188689	CA3-P3-vs-CA3-P2	0.594887	0.00119305	DG
Q9CXW3	Cacybp	DG-P3-vs-DG-P2	0.369189	0.00331641	CA1-P3-vs-CA1-P2	0.405451	0.0012994	CA3-P3-vs-CA3-P2	0.356761	0.00303055	DG
Q9CXZ1	Ndufs4	DG-P3-vs-DG-P2	0.294322	0.00773884	CA1-P3-vs-CA1-P2	0.518286	0.000106959	CA3-P3-vs-CA3-P2	0.438415	0.00036167	DG
Q9CY64	Blvra	DG-P3-vs-DG-P2	0.332538	0.0073146	CA1-P3-vs-CA1-P2	0.406977	0.00156312	CA3-P3-vs-CA3-P2	0.235969	0.0314773	DG
Q9CZ04	Cops7a	DG-P3-vs-DG-P2	0.443387	0.000426266	CA1-P3-vs-CA1-P2	0.152143	0.10661	CA3-P3-vs-CA3-P2	0.452811	0.000238752	DG
Q9CZ44	Nsfl1c	DG-P3-vs-DG-P2	0.366214	0.00104351	CA1-P3-vs-CA1-P2	0.408937	0.000352414	CA3-P3-vs-CA3-P2	0.307454	0.00266222	DG
Q9CZD3	Gars1	DG-P3-vs-DG-P2	0.267596	0.0360721	CA1-P3-vs-CA1-P2	0.475352	0.00111741	CA3-P3-vs-CA3-P2	0.445162	0.00173247	DG
Q9CZT8	Rab3b	DG-P3-vs-DG-P2	0.942059	8.28865e-05	CA1-P3-vs-CA1-P2	1.27711	4.05039e-06	CA3-P3-vs-CA3-P2	1.30332	2.71979e-06	DG
Q9D0E3	Lysmd1	DG-P3-vs-DG-P2	0.679259	0.000872932	CA1-P3-vs-CA1-P2	0.537185	0.00347729	CA3-P3-vs-CA3-P2	0.942331	4.28039e-05	DG
Q9D0S9	Hint2	DG-P3-vs-DG-P2	0.471642	0.0005197	CA1-P3-vs-CA1-P2	0.594648	5.64974e-05	CA3-P3-vs-CA3-P2	0.507439	0.000186827	DG
Q9D164	Fxyd6	DG-P3-vs-DG-P2	0.845255	0.000709496	CA1-P3-vs-CA1-P2	0.978604	0.000173574	CA3-P3-vs-CA3-P2	0.943797	0.000201968	DG
Q9D1K2	Atp6v1f	DG-P3-vs-DG-P2	0.48316	0.00283423	CA1-P3-vs-CA1-P2	0.709066	0.000119436	CA3-P3-vs-CA3-P2	0.492409	0.00182653	DG
Q9D394	Rufy3	DG-P3-vs-DG-P2	0.356001	0.000158887	CA1-P3-vs-CA1-P2	0.42265	2.6232e-05	CA3-P3-vs-CA3-P2	0.528774	3.02683e-06	DG
Q9D3D9	Atp5f1d	DG-P3-vs-DG-P2	0.483762	0.00806437	CA1-P3-vs-CA1-P2	0.793153	0.000190989	CA3-P3-vs-CA3-P2	0.383472	0.0208581	DG
Q9D4C9	Clvs1	DG-P3-vs-DG-P2	0.515902	0.0452332	CA1-P3-vs-CA1-P2	0.287156	0.223004	CA3-P3-vs-CA3-P2	0.461614	0.0559968	DG
Q9D6J6	Ndufv2	DG-P3-vs-DG-P2	0.277476	0.0127527	CA1-P3-vs-CA1-P2	0.533801	0.000106959	CA3-P3-vs-CA3-P2	0.346215	0.00263156	DG
Q9D6K5	Synj2bp	DG-P3-vs-DG-P2	0.456778	0.0129011	CA1-P3-vs-CA1-P2	0.162583	0.287587	CA3-P3-vs-CA3-P2	0.180255	0.228858	DG
Q9D6S7	Mrrf	DG-P3-vs-DG-P2	0.310321	0.0452332	CA1-P3-vs-CA1-P2	0.606514	0.000867968	CA3-P3-vs-CA3-P2	0.572026	0.00126216	DG
Q9D7G0	Prps1	DG-P3-vs-DG-P2	0.411296	0.0238782	CA1-P3-vs-CA1-P2	0.240479	0.14313	CA3-P3-vs-CA3-P2	0.432978	0.0146956	DG
Q9D855	Uqcrb	DG-P3-vs-DG-P2	0.434217	0.00204519	CA1-P3-vs-CA1-P2	0.782446	1.26621e-05	CA3-P3-vs-CA3-P2	0.538505	0.000283994	DG
Q9D8B3	Chmp4b	DG-P3-vs-DG-P2	0.450744	0.000816025	CA1-P3-vs-CA1-P2	0.524446	0.000188689	CA3-P3-vs-CA3-P2	0.510922	0.000209979	DG
Q9D8S9	Bola1	DG-P3-vs-DG-P2	0.674017	0.000889044	CA1-P3-vs-CA1-P2	0.673306	0.000685269	CA3-P3-vs-CA3-P2	0.817629	0.000129063	DG
Q9D8U8	Snx5	DG-P3-vs-DG-P2	0.374155	0.000444995	CA1-P3-vs-CA1-P2	0.334782	0.00077031	CA3-P3-vs-CA3-P2	0.516963	1.95763e-05	DG
Q9D8Y0	Efhd2	DG-P3-vs-DG-P2	0.694382	0.000282384	CA1-P3-vs-CA1-P2	0.943624	1.493e-05	CA3-P3-vs-CA3-P2	0.583231	0.000772108	DG
Q9DB15	Mrpl12	DG-P3-vs-DG-P2	0.287052	0.0166521	CA1-P3-vs-CA1-P2	0.649902	4.1084e-05	CA3-P3-vs-CA3-P2	0.39883	0.00183788	DG
Q9DBP5	Cmpk1	DG-P3-vs-DG-P2	0.264005	0.0142199	CA1-P3-vs-CA1-P2	0.483305	0.00018609	CA3-P3-vs-CA3-P2	0.262478	0.0114721	DG
Q9DBT5	Ampd2	DG-P3-vs-DG-P2	0.328025	0.0119386	CA1-P3-vs-CA1-P2	-0.125157	1	CA3-P3-vs-CA3-P2	0.330591	0.00904295	DG
Q9DC07	Nebl	DG-P3-vs-DG-P2	0.38761	0.000204214	CA1-P3-vs-CA1-P2	0.472525	2.76912e-05	CA3-P3-vs-CA3-P2	0.532195	8.18628e-06	DG
Q9DCL8	Ppp1r2	DG-P3-vs-DG-P2	1.08604	0.000137202	CA1-P3-vs-CA1-P2	0.816822	0.000940723	CA3-P3-vs-CA3-P2	0.711025	0.0024452	DG
Q9DCS2	Mettl26	DG-P3-vs-DG-P2	0.497181	0.0125289	CA1-P3-vs-CA1-P2	-0.134493	1	CA3-P3-vs-CA3-P2	0.275839	0.103412	DG
Q9EQF6	Dpysl5	DG-P3-vs-DG-P2	0.543957	4.09879e-06	CA1-P3-vs-CA1-P2	0.579978	1.5685e-06	CA3-P3-vs-CA3-P2	0.644411	4.26753e-07	DG
Q9ERS2	Ndufa13	DG-P3-vs-DG-P2	0.343382	0.00186362	CA1-P3-vs-CA1-P2	0.351717	0.00116544	CA3-P3-vs-CA3-P2	0.326509	0.00194135	DG
Q9ES56	Trappc4	DG-P3-vs-DG-P2	0.323229	0.0458065	CA1-P3-vs-CA1-P2	0.397801	0.0163641	CA3-P3-vs-CA3-P2	0.298937	0.050606	DG
Q9JIS5	Sv2a	DG-P3-vs-DG-P2	0.482318	3.13961e-06	CA1-P3-vs-CA1-P2	0.654274	9.18411e-08	CA3-P3-vs-CA3-P2	0.681013	4.56106e-08	DG
Q9JKL4	Ndufaf3	DG-P3-vs-DG-P2	0.328503	0.0124136	CA1-P3-vs-CA1-P2	0.0724174	1	CA3-P3-vs-CA3-P2	0.281729	0.0205307	DG
Q9QXL2	Kif21a	DG-P3-vs-DG-P2	0.265848	0.00819801	CA1-P3-vs-CA1-P2	0.179515	0.0480169	CA3-P3-vs-CA3-P2	0.368363	0.000702664	DG
Q9QXV0	Pcsk1n	DG-P3-vs-DG-P2	1.00517	4.47938e-05	CA1-P3-vs-CA1-P2	1.47406	9.80093e-07	CA3-P3-vs-CA3-P2	0.859008	0.00010107	DG
Q9QZ23	Nfu1	DG-P3-vs-DG-P2	0.657724	0.000576255	CA1-P3-vs-CA1-P2	0.573967	0.00114843	CA3-P3-vs-CA3-P2	0.479009	0.00386849	DG
Q9QZM0	Ubqln2	DG-P3-vs-DG-P2	0.282398	0.00356064	CA1-P3-vs-CA1-P2	0.389424	0.000258147	CA3-P3-vs-CA3-P2	0.332749	0.000812672	DG
Q9R0N5	Syt5	DG-P3-vs-DG-P2	0.44139	0.0330662	CA1-P3-vs-CA1-P2	0.569882	0.0081298	CA3-P3-vs-CA3-P2	0.194738	0.265593	DG
Q9R0Y5	Ak1	DG-P3-vs-DG-P2	0.309209	0.00336099	CA1-P3-vs-CA1-P2	0.502214	6.12373e-05	CA3-P3-vs-CA3-P2	0.367808	0.000707806	DG
Q9WTL7	Lypla2	DG-P3-vs-DG-P2	0.376552	0.013671	CA1-P3-vs-CA1-P2	0.0356812	1	CA3-P3-vs-CA3-P2	0.324375	0.0219794	DG
Q9WTT4	Atp6v1g2	DG-P3-vs-DG-P2	0.551234	0.000497403	CA1-P3-vs-CA1-P2	0.598206	0.000187842	CA3-P3-vs-CA3-P2	0.687511	5.48951e-05	DG
Q9WU28	Pfdn5	DG-P3-vs-DG-P2	0.404895	0.0436648	CA1-P3-vs-CA1-P2	0.374019	0.0565815	CA3-P3-vs-CA3-P2	0.743341	0.00122191	DG
Q9WUK2	Eif4h	DG-P3-vs-DG-P2	0.377605	0.0026337	CA1-P3-vs-CA1-P2	0.411849	0.00106927	CA3-P3-vs-CA3-P2	0.469574	0.000369132	DG
Q9WV85	Nme3	DG-P3-vs-DG-P2	0.600567	0.028813	CA1-P3-vs-CA1-P2	0.374864	0.136032	CA3-P3-vs-CA3-P2	0.071589	1	DG
Q9WV92	Epb41l3	DG-P3-vs-DG-P2	0.323506	3.26064e-06	CA1-P3-vs-CA1-P2	0.257173	1.53372e-05	CA3-P3-vs-CA3-P2	0.435007	7.25197e-08	DG
Q9WV96	Timm10b	DG-P3-vs-DG-P2	0.603231	0.0163406	CA1-P3-vs-CA1-P2	1.02557	0.000418871	CA3-P3-vs-CA3-P2	1.17449	0.000123884	DG
Q9WV98	Timm9	DG-P3-vs-DG-P2	0.53899	0.00165544	CA1-P3-vs-CA1-P2	0.822933	4.31864e-05	CA3-P3-vs-CA3-P2	0.605622	0.000500749	DG
Q9Z0F7	Sncg	DG-P3-vs-DG-P2	1.86798	4.72916e-05	CA1-P3-vs-CA1-P2	2.22796	6.88639e-06	CA3-P3-vs-CA3-P2	1.55676	0.000131158	DG
Q9Z0J4	Nos1	DG-P3-vs-DG-P2	0.697643	3.80245e-06	CA1-P3-vs-CA1-P2	0.39998	0.000310574	CA3-P3-vs-CA3-P2	0.661375	3.35296e-06	DG
Q9Z0R4	Itsn1	DG-P3-vs-DG-P2	0.34113	0.00357686	CA1-P3-vs-CA1-P2	0.418259	0.000649993	CA3-P3-vs-CA3-P2	0.432432	0.000467419	DG
Q9Z110	Aldh18a1	DG-P3-vs-DG-P2	0.265036	0.0223607	CA1-P3-vs-CA1-P2	0.507801	0.000272553	CA3-P3-vs-CA3-P2	0.475884	0.000416402	DG
Q9Z127	Slc7a5	DG-P3-vs-DG-P2	0.550364	4.53623e-05	CA1-P3-vs-CA1-P2	0.500114	6.92115e-05	CA3-P3-vs-CA3-P2	0.521275	4.34252e-05	DG
Q9Z1W9	Stk39	DG-P3-vs-DG-P2	0.419554	0.0260223	CA1-P3-vs-CA1-P2	0.109823	1	CA3-P3-vs-CA3-P2	0.188893	0.235846	DG
Q9Z2A0	Pdpk1	DG-P3-vs-DG-P2	0.438978	0.0367236	CA1-P3-vs-CA1-P2	-0.119779	1	CA3-P3-vs-CA3-P2	0.485888	0.0189356	DG
Q9Z2H5	Epb41l1	DG-P3-vs-DG-P2	0.265519	0.000193577	CA1-P3-vs-CA1-P2	0.353483	1.18307e-05	CA3-P3-vs-CA3-P2	0.620359	4.56106e-08	DG
TdTomato	TdTomato	DG-P3-vs-DG-P2	1.86733	0.000578476	CA1-P3-vs-CA1-P2	1.78646	0.00059045	CA3-P3-vs-CA3-P2	1.63278	0.00111747	DG
A2AQ25	Skt	DG-P3-vs-DG-P2	0.899856	1.2059e-05	CA1-P3-vs-CA1-P2	1.0723	1.82244e-06	CA3-P3-vs-CA3-P2	1.18115	5.24656e-07	CA1
A2ASZ8	Slc25a25	DG-P3-vs-DG-P2	0.403471	0.0100572	CA1-P3-vs-CA1-P2	0.30329	0.0356522	CA3-P3-vs-CA3-P2	0.389036	0.00962503	CA1
B1AXP6	Tomm5	DG-P3-vs-DG-P2	0.511174	0.00283423	CA1-P3-vs-CA1-P2	0.718534	0.000172669	CA3-P3-vs-CA3-P2	0.55409	0.00119305	CA1
O08585	Clta	DG-P3-vs-DG-P2	0.399265	0.00186389	CA1-P3-vs-CA1-P2	0.575353	8.4509e-05	CA3-P3-vs-CA3-P2	0.39082	0.00158212	CA1
O08749	Dld	DG-P3-vs-DG-P2	-0.0356378	1	CA1-P3-vs-CA1-P2	0.400842	0.0221144	CA3-P3-vs-CA3-P2	-0.389964	0.022517	CA1
O08915	Aip	DG-P3-vs-DG-P2	0.398323	0.00892442	CA1-P3-vs-CA1-P2	0.424986	0.00861528	CA3-P3-vs-CA3-P2	0.864192	2.36099e-05	CA1
O09111	Ndufb11	DG-P3-vs-DG-P2	0.113854	1	CA1-P3-vs-CA1-P2	0.315697	0.00601295	CA3-P3-vs-CA3-P2	0.249652	0.0191989	CA1
O09131	Gsto1	DG-P3-vs-DG-P2	0.21939	0.221509	CA1-P3-vs-CA1-P2	0.546142	0.00925891	CA3-P3-vs-CA3-P2	0.214343	0.24595	CA1
O35098	Dpysl4	DG-P3-vs-DG-P2	0.271107	0.000379515	CA1-P3-vs-CA1-P2	0.342839	3.93592e-05	CA3-P3-vs-CA3-P2	0.49231	1.18921e-06	CA1
O35633	Slc32a1	DG-P3-vs-DG-P2	1.67067	1.26734e-08	CA1-P3-vs-CA1-P2	1.93424	1.57829e-09	CA3-P3-vs-CA3-P2	1.82486	2.39813e-09	CA1
O35887	Calu	DG-P3-vs-DG-P2	0.0592418	1	CA1-P3-vs-CA1-P2	0.417071	0.0176915	CA3-P3-vs-CA3-P2	0.0073374	1	CA1
O55013	Trappc3	DG-P3-vs-DG-P2	0.370802	0.000949474	CA1-P3-vs-CA1-P2	0.368789	0.000761662	CA3-P3-vs-CA3-P2	0.245872	0.010059	CA1
O55091	Impact	DG-P3-vs-DG-P2	0.594892	6.4108e-05	CA1-P3-vs-CA1-P2	0.619112	3.02317e-05	CA3-P3-vs-CA3-P2	0.872206	1.12491e-06	CA1
O55100	Syngr1	DG-P3-vs-DG-P2	0.299105	0.00132198	CA1-P3-vs-CA1-P2	0.317198	0.000649993	CA3-P3-vs-CA3-P2	0.280215	0.00152772	CA1
O70492	Snx3	DG-P3-vs-DG-P2	0.400546	0.000679421	CA1-P3-vs-CA1-P2	0.439224	0.000248473	CA3-P3-vs-CA3-P2	0.441221	0.000212724	CA1
O70493	Snx12	DG-P3-vs-DG-P2	0.458082	8.32229e-05	CA1-P3-vs-CA1-P2	0.36632	0.000376184	CA3-P3-vs-CA3-P2	0.536937	1.24341e-05	CA1
O70591	Pfdn2	DG-P3-vs-DG-P2	0.595607	0.000128092	CA1-P3-vs-CA1-P2	0.704217	2.14044e-05	CA3-P3-vs-CA3-P2	0.848916	3.35296e-06	CA1
O88696	Clpp	DG-P3-vs-DG-P2	0.218792	0.0260223	CA1-P3-vs-CA1-P2	0.558055	3.24704e-05	CA3-P3-vs-CA3-P2	0.258859	0.00912225	CA1
O88704	Hcn1	DG-P3-vs-DG-P2	0.975943	6.4108e-05	CA1-P3-vs-CA1-P2	0.817379	0.000190989	CA3-P3-vs-CA3-P2	1.3721	1.69834e-06	CA1
O88951	Lin7b	DG-P3-vs-DG-P2	0.444039	0.000422716	CA1-P3-vs-CA1-P2	0.583812	3.02317e-05	CA3-P3-vs-CA3-P2	0.331065	0.00256829	CA1
P00405	Mtco2	DG-P3-vs-DG-P2	0.326416	0.0668304	CA1-P3-vs-CA1-P2	0.440219	0.01779	CA3-P3-vs-CA3-P2	0.189217	0.232658	CA1
P00493	Hprt1	DG-P3-vs-DG-P2	0.43039	0.000152761	CA1-P3-vs-CA1-P2	0.423436	0.000128744	CA3-P3-vs-CA3-P2	0.427825	0.000101959	CA1
P03930	Mtatp8	DG-P3-vs-DG-P2	-0.0029458	1	CA1-P3-vs-CA1-P2	0.312762	0.00258928	CA3-P3-vs-CA3-P2	-0.0262123	1	CA1
P06837	Gap43	DG-P3-vs-DG-P2	0.302525	0.0166521	CA1-P3-vs-CA1-P2	0.284635	0.0197039	CA3-P3-vs-CA3-P2	0.326517	0.00904295	CA1
P09671	Sod2	DG-P3-vs-DG-P2	-0.0803898	1	CA1-P3-vs-CA1-P2	0.530174	0.0272866	CA3-P3-vs-CA3-P2	-0.426759	0.056414	CA1
P10637	Mapt	DG-P3-vs-DG-P2	0.318031	0.000119787	CA1-P3-vs-CA1-P2	0.271343	0.000311771	CA3-P3-vs-CA3-P2	0.376895	1.77946e-05	CA1
P11404	Fabp3	DG-P3-vs-DG-P2	0.506402	0.00152552	CA1-P3-vs-CA1-P2	0.769599	4.1084e-05	CA3-P3-vs-CA3-P2	0.773977	3.63984e-05	CA1
P12658	Calb1	DG-P3-vs-DG-P2	0.620619	0.000973818	CA1-P3-vs-CA1-P2	1.42538	6.35153e-07	CA3-P3-vs-CA3-P2	0.843557	5.86731e-05	CA1
P12787	Cox5a	DG-P3-vs-DG-P2	0.194838	0.114985	CA1-P3-vs-CA1-P2	0.353939	0.00949012	CA3-P3-vs-CA3-P2	0.355309	0.00879508	CA1
P14094	Atp1b1	DG-P3-vs-DG-P2	0.319592	0.000123238	CA1-P3-vs-CA1-P2	0.334851	5.8414e-05	CA3-P3-vs-CA3-P2	0.295706	0.000145158	CA1
P14152	Mdh1	DG-P3-vs-DG-P2	0.32197	0.0919173	CA1-P3-vs-CA1-P2	0.777466	0.000873893	CA3-P3-vs-CA3-P2	0.234991	0.182374	CA1
P14824	Anxa6	DG-P3-vs-DG-P2	0.235456	0.0421073	CA1-P3-vs-CA1-P2	0.442893	0.000986608	CA3-P3-vs-CA3-P2	0.235568	0.0340123	CA1
P15532	Nme1	DG-P3-vs-DG-P2	0.271116	0.0677611	CA1-P3-vs-CA1-P2	0.492959	0.00324679	CA3-P3-vs-CA3-P2	0.077481	1	CA1
P16125	Ldhb	DG-P3-vs-DG-P2	-0.164794	0.390943	CA1-P3-vs-CA1-P2	0.529817	0.0189641	CA3-P3-vs-CA3-P2	-0.46792	0.0300326	CA1
P16460	Ass1	DG-P3-vs-DG-P2	0.109904	1	CA1-P3-vs-CA1-P2	0.504089	0.00304572	CA3-P3-vs-CA3-P2	0.383309	0.0137172	CA1
P17665	Cox7c	DG-P3-vs-DG-P2	0.165634	0.483053	CA1-P3-vs-CA1-P2	0.848286	0.00505004	CA3-P3-vs-CA3-P2	0.469737	0.0703507	CA1
P19536	Cox5b	DG-P3-vs-DG-P2	0.197814	0.0832887	CA1-P3-vs-CA1-P2	0.373489	0.00379717	CA3-P3-vs-CA3-P2	0.469815	0.000718753	CA1
P19783	Cox4i1	DG-P3-vs-DG-P2	0.19862	0.0758386	CA1-P3-vs-CA1-P2	0.295177	0.0130211	CA3-P3-vs-CA3-P2	0.218045	0.0460396	CA1
P20108	Prdx3	DG-P3-vs-DG-P2	0.233215	0.00777238	CA1-P3-vs-CA1-P2	0.347925	0.000389128	CA3-P3-vs-CA3-P2	0.32216	0.000663036	CA1
P21107	Tpm3	DG-P3-vs-DG-P2	0.107804	1	CA1-P3-vs-CA1-P2	0.273471	0.0458094	CA3-P3-vs-CA3-P2	-0.0417671	1	CA1
P21460	Cst3	DG-P3-vs-DG-P2	0.576442	0.0056382	CA1-P3-vs-CA1-P2	0.799723	0.000442309	CA3-P3-vs-CA3-P2	-0.0100815	1	CA1
P22723	Gabrg2	DG-P3-vs-DG-P2	0.910347	6.70807e-05	CA1-P3-vs-CA1-P2	0.631487	0.000880756	CA3-P3-vs-CA3-P2	1.08024	8.44228e-06	CA1
P24288	Bcat1	DG-P3-vs-DG-P2	0.875537	0.000213196	CA1-P3-vs-CA1-P2	0.864553	0.000179185	CA3-P3-vs-CA3-P2	0.593301	0.00279601	CA1
P26645	Marcks	DG-P3-vs-DG-P2	0.188037	0.12338	CA1-P3-vs-CA1-P2	0.56607	0.000363632	CA3-P3-vs-CA3-P2	0.373	0.00624442	CA1
P28658	Atxn10	DG-P3-vs-DG-P2	0.413116	0.0160433	CA1-P3-vs-CA1-P2	0.623625	0.00100055	CA3-P3-vs-CA3-P2	0.924071	3.94e-05	CA1
P30416	Fkbp4	DG-P3-vs-DG-P2	0.123601	1	CA1-P3-vs-CA1-P2	0.382371	0.00601295	CA3-P3-vs-CA3-P2	0.334015	0.011817	CA1
P31648	Slc6a1	DG-P3-vs-DG-P2	1.24952	2.14529e-06	CA1-P3-vs-CA1-P2	1.46624	2.71694e-07	CA3-P3-vs-CA3-P2	1.32112	5.24656e-07	CA1
P45591	Cfl2	DG-P3-vs-DG-P2	0.311732	0.104975	CA1-P3-vs-CA1-P2	0.741184	0.00131406	CA3-P3-vs-CA3-P2	0.243265	0.17307	CA1
P45878	Fkbp2	DG-P3-vs-DG-P2	0.152864	0.131583	CA1-P3-vs-CA1-P2	0.267532	0.0149833	CA3-P3-vs-CA3-P2	0.176496	0.074711	CA1
P47746	Cnr1	DG-P3-vs-DG-P2	1.38375	2.61186e-08	CA1-P3-vs-CA1-P2	1.41284	1.2022e-08	CA3-P3-vs-CA3-P2	1.17058	6.47525e-08	CA1
P47753	Capza1	DG-P3-vs-DG-P2	0.473739	2.20938e-05	CA1-P3-vs-CA1-P2	0.605959	1.66933e-06	CA3-P3-vs-CA3-P2	0.685334	4.10952e-07	CA1
P47941	Crkl	DG-P3-vs-DG-P2	0.431743	0.0079164	CA1-P3-vs-CA1-P2	0.650506	0.000376859	CA3-P3-vs-CA3-P2	0.654215	0.000326297	CA1
P48318	Gad1	DG-P3-vs-DG-P2	1.54277	3.59284e-08	CA1-P3-vs-CA1-P2	1.89313	2.6353e-09	CA3-P3-vs-CA3-P2	1.74885	6.07375e-09	CA1
P48320	Gad2	DG-P3-vs-DG-P2	1.62646	9.0556e-09	CA1-P3-vs-CA1-P2	1.92085	8.35236e-10	CA3-P3-vs-CA3-P2	1.89855	4.85593e-10	CA1
P48428	Tbca	DG-P3-vs-DG-P2	0.507332	0.00846506	CA1-P3-vs-CA1-P2	0.824934	0.000223427	CA3-P3-vs-CA3-P2	0.380729	0.0276732	CA1
P48771	Cox7a2	DG-P3-vs-DG-P2	0.595116	0.00193241	CA1-P3-vs-CA1-P2	0.859639	8.56298e-05	CA3-P3-vs-CA3-P2	0.633941	0.000881101	CA1
P49443	Ppm1a	DG-P3-vs-DG-P2	0.159333	0.0507002	CA1-P3-vs-CA1-P2	0.308622	0.00113015	CA3-P3-vs-CA3-P2	0.200133	0.0155513	CA1
P49446	Ptpre	DG-P3-vs-DG-P2	0.208859	0.0328476	CA1-P3-vs-CA1-P2	0.285449	0.00574656	CA3-P3-vs-CA3-P2	0.449852	0.000192475	CA1
P52503	Ndufs6	DG-P3-vs-DG-P2	0.330787	0.00338213	CA1-P3-vs-CA1-P2	0.521311	8.36638e-05	CA3-P3-vs-CA3-P2	0.231126	0.0189932	CA1
P53810	Pitpna	DG-P3-vs-DG-P2	0.312284	4.9556e-05	CA1-P3-vs-CA1-P2	0.272841	0.000110721	CA3-P3-vs-CA3-P2	0.361296	7.72898e-06	CA1
P54227	Stmn1	DG-P3-vs-DG-P2	0.373789	0.0830096	CA1-P3-vs-CA1-P2	0.740853	0.00278736	CA3-P3-vs-CA3-P2	0.348478	0.0881557	CA1
P54728	Rad23b	DG-P3-vs-DG-P2	0.275074	0.00422924	CA1-P3-vs-CA1-P2	0.324367	0.00106927	CA3-P3-vs-CA3-P2	0.260159	0.00455182	CA1
P55012	Slc12a2	DG-P3-vs-DG-P2	0.216839	0.0656727	CA1-P3-vs-CA1-P2	0.343104	0.00725884	CA3-P3-vs-CA3-P2	0.485375	0.000645218	CA1
P56135	Atp5mf	DG-P3-vs-DG-P2	0.171902	0.228846	CA1-P3-vs-CA1-P2	0.309875	0.0458555	CA3-P3-vs-CA3-P2	0.416537	0.0103252	CA1
P56375	Acyp2	DG-P3-vs-DG-P2	0.315082	0.0612703	CA1-P3-vs-CA1-P2	0.510135	0.00564327	CA3-P3-vs-CA3-P2	0.215745	0.158536	CA1
P56376	Acyp1	DG-P3-vs-DG-P2	0.404109	0.148948	CA1-P3-vs-CA1-P2	0.640767	0.0321084	CA3-P3-vs-CA3-P2	0.36618	0.168774	CA1
P56391	Cox6b1	DG-P3-vs-DG-P2	-0.156134	0.56326	CA1-P3-vs-CA1-P2	0.732045	0.0252529	CA3-P3-vs-CA3-P2	0.101047	1	CA1
P56480	Atp5f1b	DG-P3-vs-DG-P2	0.226583	9.56057e-05	CA1-P3-vs-CA1-P2	0.435117	1.65169e-07	CA3-P3-vs-CA3-P2	0.259867	1.91052e-05	CA1
P56812	Pdcd5	DG-P3-vs-DG-P2	0.804306	3.73868e-05	CA1-P3-vs-CA1-P2	0.799239	2.50741e-05	CA3-P3-vs-CA3-P2	0.672285	0.000101697	CA1
P58771	Tpm1	DG-P3-vs-DG-P2	0.194127	0.162449	CA1-P3-vs-CA1-P2	0.297995	0.0435832	CA3-P3-vs-CA3-P2	0.0584203	1	CA1
P60487	Pdxp	DG-P3-vs-DG-P2	0.279614	0.000439698	CA1-P3-vs-CA1-P2	0.266538	0.000459285	CA3-P3-vs-CA3-P2	0.150076	0.0169941	CA1
P61022	Chp1	DG-P3-vs-DG-P2	0.703113	0.000172344	CA1-P3-vs-CA1-P2	0.693154	0.000142063	CA3-P3-vs-CA3-P2	0.824096	3.03051e-05	CA1
P61087	Ube2k	DG-P3-vs-DG-P2	0.498308	0.000158887	CA1-P3-vs-CA1-P2	0.490247	0.000132636	CA3-P3-vs-CA3-P2	0.363622	0.00128815	CA1
P61089	Ube2n	DG-P3-vs-DG-P2	0.296082	7.13215e-05	CA1-P3-vs-CA1-P2	0.292121	5.64974e-05	CA3-P3-vs-CA3-P2	0.252157	0.000170199	CA1
P61294	Rab6b	DG-P3-vs-DG-P2	0.293063	0.00480611	CA1-P3-vs-CA1-P2	0.290448	0.00407024	CA3-P3-vs-CA3-P2	0.244351	0.010469	CA1
P61922	Abat	DG-P3-vs-DG-P2	0.921186	0.0005197	CA1-P3-vs-CA1-P2	1.53331	4.7458e-06	CA3-P3-vs-CA3-P2	0.740025	0.00182239	CA1
P61961	Ufm1	DG-P3-vs-DG-P2	0.421356	0.0319376	CA1-P3-vs-CA1-P2	0.474737	0.0159581	CA3-P3-vs-CA3-P2	0.696285	0.00146789	CA1
P61982	Ywhag	DG-P3-vs-DG-P2	0.232476	0.0142788	CA1-P3-vs-CA1-P2	0.4211	0.000206393	CA3-P3-vs-CA3-P2	0.240724	0.00947192	CA1
P62073	Timm10	DG-P3-vs-DG-P2	0.79506	0.00232175	CA1-P3-vs-CA1-P2	0.754929	0.00259054	CA3-P3-vs-CA3-P2	0.63197	0.00738266	CA1
P62075	Timm13	DG-P3-vs-DG-P2	0.76946	0.000631265	CA1-P3-vs-CA1-P2	0.966855	7.59146e-05	CA3-P3-vs-CA3-P2	0.699765	0.000915679	CA1
P62077	Timm8b	DG-P3-vs-DG-P2	0.788923	0.000904501	CA1-P3-vs-CA1-P2	0.913553	0.00022097	CA3-P3-vs-CA3-P2	0.999744	9.54646e-05	CA1
P62627	Dynlrb1	DG-P3-vs-DG-P2	0.604486	0.000611736	CA1-P3-vs-CA1-P2	0.656324	0.000237112	CA3-P3-vs-CA3-P2	0.472217	0.00263156	CA1
P62774	Mtpn	DG-P3-vs-DG-P2	0.424385	0.00806437	CA1-P3-vs-CA1-P2	0.580341	0.000806069	CA3-P3-vs-CA3-P2	0.242307	0.0739975	CA1
P62812	Gabra1	DG-P3-vs-DG-P2	0.750811	0.000158524	CA1-P3-vs-CA1-P2	0.669624	0.000291319	CA3-P3-vs-CA3-P2	1.04292	5.3431e-06	CA1
P62821	Rab1A	DG-P3-vs-DG-P2	0.355236	0.00379545	CA1-P3-vs-CA1-P2	0.3339	0.00449038	CA3-P3-vs-CA3-P2	0.493047	0.000244757	CA1
P62823	Rab3c	DG-P3-vs-DG-P2	0.143752	0.165646	CA1-P3-vs-CA1-P2	0.445903	0.00075427	CA3-P3-vs-CA3-P2	0.628118	4.28039e-05	CA1
P62869	Elob	DG-P3-vs-DG-P2	0.502286	0.00129138	CA1-P3-vs-CA1-P2	0.557685	0.000442309	CA3-P3-vs-CA3-P2	0.347075	0.010059	CA1
P62878	Rbx1	DG-P3-vs-DG-P2	0.48093	0.000876771	CA1-P3-vs-CA1-P2	0.449162	0.00109265	CA3-P3-vs-CA3-P2	0.438673	0.00125483	CA1
P63040	Cplx1	DG-P3-vs-DG-P2	0.601185	1.9873e-05	CA1-P3-vs-CA1-P2	1.31623	6.3334e-09	CA3-P3-vs-CA3-P2	1.01933	6.64664e-08	CA1
P63044	Vamp2	DG-P3-vs-DG-P2	0.32529	0.0694379	CA1-P3-vs-CA1-P2	0.577143	0.00394494	CA3-P3-vs-CA3-P2	0.230754	0.158798	CA1
P63054	Pcp4	DG-P3-vs-DG-P2	0.224038	0.220459	CA1-P3-vs-CA1-P2	0.692808	0.00219391	CA3-P3-vs-CA3-P2	0.256455	0.154059	CA1
P63080	Gabrb3	DG-P3-vs-DG-P2	0.381331	0.0067111	CA1-P3-vs-CA1-P2	0.462021	0.00152175	CA3-P3-vs-CA3-P2	0.645461	0.000102155	CA1
P63082	Atp6v0c	DG-P3-vs-DG-P2	0.564291	0.00488799	CA1-P3-vs-CA1-P2	0.386895	0.0312475	CA3-P3-vs-CA3-P2	0.755572	0.000462529	CA1
P63137	Gabrb2	DG-P3-vs-DG-P2	0.799609	0.00646334	CA1-P3-vs-CA1-P2	1.02362	0.000979611	CA3-P3-vs-CA3-P2	0.970333	0.00138539	CA1
P63213	Gng2	DG-P3-vs-DG-P2	0.345701	0.00028519	CA1-P3-vs-CA1-P2	0.371418	0.000121619	CA3-P3-vs-CA3-P2	0.359641	0.00013505	CA1
P70296	Pebp1	DG-P3-vs-DG-P2	0.236952	0.0660853	CA1-P3-vs-CA1-P2	0.57467	0.000383448	CA3-P3-vs-CA3-P2	0.0284917	1	CA1
P70349	Hint1	DG-P3-vs-DG-P2	0.424669	0.0140734	CA1-P3-vs-CA1-P2	0.399812	0.0160855	CA3-P3-vs-CA3-P2	0.458648	0.00721657	CA1
P80560	Ptprn2	DG-P3-vs-DG-P2	0.763919	3.13961e-06	CA1-P3-vs-CA1-P2	0.664822	6.38329e-06	CA3-P3-vs-CA3-P2	0.819995	6.8625e-07	CA1
P97450	Atp5pf	DG-P3-vs-DG-P2	0.397879	0.0163376	CA1-P3-vs-CA1-P2	0.784059	0.000130862	CA3-P3-vs-CA3-P2	0.521616	0.00266222	CA1
P97467	Pam	DG-P3-vs-DG-P2	0.594382	0.00203603	CA1-P3-vs-CA1-P2	0.831569	0.000119436	CA3-P3-vs-CA3-P2	0.851136	8.7547e-05	CA1
P97493	Txn2	DG-P3-vs-DG-P2	-0.0829667	1	CA1-P3-vs-CA1-P2	0.743141	0.00081013	CA3-P3-vs-CA3-P2	0.236353	0.159033	CA1
P97823	Lypla1	DG-P3-vs-DG-P2	0.429408	0.000613614	CA1-P3-vs-CA1-P2	0.397377	0.000826069	CA3-P3-vs-CA3-P2	0.363724	0.00149828	CA1
P99027	Rplp2	DG-P3-vs-DG-P2	0.263886	0.0944871	CA1-P3-vs-CA1-P2	0.571136	0.0020687	CA3-P3-vs-CA3-P2	0.0414181	1	CA1
P99028	Uqcrh	DG-P3-vs-DG-P2	0.608857	0.0267279	CA1-P3-vs-CA1-P2	1.13643	0.000452927	CA3-P3-vs-CA3-P2	0.640623	0.0167464	CA1
P99029	Prdx5	DG-P3-vs-DG-P2	0.201611	0.0743371	CA1-P3-vs-CA1-P2	0.356309	0.00464176	CA3-P3-vs-CA3-P2	0.147987	0.154076	CA1
Q01768	Nme2	DG-P3-vs-DG-P2	0.400728	0.0140734	CA1-P3-vs-CA1-P2	0.43239	0.00777831	CA3-P3-vs-CA3-P2	0.0845258	1	CA1
Q03265	Atp5f1a	DG-P3-vs-DG-P2	0.176885	0.000965059	CA1-P3-vs-CA1-P2	0.392116	9.00062e-07	CA3-P3-vs-CA3-P2	0.193103	0.000345856	CA1
Q03517	Scg2	DG-P3-vs-DG-P2	0.590494	0.000379515	CA1-P3-vs-CA1-P2	1.50237	4.89508e-08	CA3-P3-vs-CA3-P2	0.742826	3.77372e-05	CA1
Q03958	Pfdn6	DG-P3-vs-DG-P2	0.517281	0.00119844	CA1-P3-vs-CA1-P2	0.686153	0.000103785	CA3-P3-vs-CA3-P2	0.542832	0.000604004	CA1
Q06185	Atp5me	DG-P3-vs-DG-P2	0.41558	0.0105755	CA1-P3-vs-CA1-P2	0.762139	0.000119436	CA3-P3-vs-CA3-P2	0.477713	0.00359264	CA1
Q08331	Calb2	DG-P3-vs-DG-P2	-0.231987	0.0336767	CA1-P3-vs-CA1-P2	1.29901	2.9177e-08	CA3-P3-vs-CA3-P2	0.461576	0.000391771	CA1
Q0VGU4	Vgf	DG-P3-vs-DG-P2	0.668413	9.48993e-05	CA1-P3-vs-CA1-P2	1.09528	9.09897e-07	CA3-P3-vs-CA3-P2	0.959528	2.29473e-06	CA1
Q3TC72	Fahd2	DG-P3-vs-DG-P2	-0.113364	1	CA1-P3-vs-CA1-P2	0.287214	0.0302633	CA3-P3-vs-CA3-P2	-0.0951753	1	CA1
Q3TDN2	Faf2	DG-P3-vs-DG-P2	0.128718	1	CA1-P3-vs-CA1-P2	0.381827	0.00161739	CA3-P3-vs-CA3-P2	0.252724	0.0178302	CA1
Q3TES0	Iqsec3	DG-P3-vs-DG-P2	0.558288	0.0226571	CA1-P3-vs-CA1-P2	0.555344	0.0204097	CA3-P3-vs-CA3-P2	0.628954	0.00985791	CA1
Q3THE2	Myl12b	DG-P3-vs-DG-P2	0.111142	1	CA1-P3-vs-CA1-P2	0.300656	0.0129263	CA3-P3-vs-CA3-P2	0.153734	0.143087	CA1
Q3THS6	Mat2a	DG-P3-vs-DG-P2	0.260898	0.0816837	CA1-P3-vs-CA1-P2	0.340707	0.0283637	CA3-P3-vs-CA3-P2	-0.0934491	1	CA1
Q3UHX2	Pdap1	DG-P3-vs-DG-P2	0.326456	0.00212885	CA1-P3-vs-CA1-P2	0.566166	1.96356e-05	CA3-P3-vs-CA3-P2	0.465592	9.64606e-05	CA1
Q3UYC0	Ppm1h	DG-P3-vs-DG-P2	0.575781	5.76321e-06	CA1-P3-vs-CA1-P2	0.440987	4.28636e-05	CA3-P3-vs-CA3-P2	0.537641	6.17318e-06	CA1
Q4QQM4	Trp53i11	DG-P3-vs-DG-P2	0.671574	8.84927e-05	CA1-P3-vs-CA1-P2	1.01365	1.61372e-06	CA3-P3-vs-CA3-P2	1.06475	7.57486e-07	CA1
Q4VAA2	Cdv3	DG-P3-vs-DG-P2	0.608348	6.21586e-05	CA1-P3-vs-CA1-P2	0.650277	2.29457e-05	CA3-P3-vs-CA3-P2	0.770722	4.07266e-06	CA1
Q4VAE3	Tmem65	DG-P3-vs-DG-P2	0.511562	0.000604888	CA1-P3-vs-CA1-P2	0.935186	2.49528e-06	CA3-P3-vs-CA3-P2	0.725191	2.26245e-05	CA1
Q52KR3	Prune2	DG-P3-vs-DG-P2	0.459956	0.025713	CA1-P3-vs-CA1-P2	0.508018	0.013556	CA3-P3-vs-CA3-P2	0.432284	0.0270939	CA1
Q5F285	Tmem256	DG-P3-vs-DG-P2	0.413545	0.19754	CA1-P3-vs-CA1-P2	0.884791	0.0141115	CA3-P3-vs-CA3-P2	0.784812	0.0231789	CA1
Q5IRJ6	Slc30a9	DG-P3-vs-DG-P2	0.278414	0.221887	CA1-P3-vs-CA1-P2	0.518833	0.0381618	CA3-P3-vs-CA3-P2	0.0405914	1	CA1
Q60673	Ptprn	DG-P3-vs-DG-P2	0.938582	0.00027764	CA1-P3-vs-CA1-P2	1.07073	7.12182e-05	CA3-P3-vs-CA3-P2	1.05558	7.19471e-05	CA1
Q60902	Eps15l1	DG-P3-vs-DG-P2	0.315342	0.0002179	CA1-P3-vs-CA1-P2	0.320841	0.000142996	CA3-P3-vs-CA3-P2	0.433867	8.56842e-06	CA1
Q61016	Gng7	DG-P3-vs-DG-P2	0.14753	0.180776	CA1-P3-vs-CA1-P2	0.264917	0.0272866	CA3-P3-vs-CA3-P2	0.164798	0.126213	CA1
Q61205	Pafah1b3	DG-P3-vs-DG-P2	0.925554	0.00012525	CA1-P3-vs-CA1-P2	1.33702	3.74346e-06	CA3-P3-vs-CA3-P2	0.968518	5.65676e-05	CA1
Q61792	Lasp1	DG-P3-vs-DG-P2	0.394233	0.000415365	CA1-P3-vs-CA1-P2	0.399748	0.000268346	CA3-P3-vs-CA3-P2	0.572219	1.0564e-05	CA1
Q62048	Pea15	DG-P3-vs-DG-P2	0.424811	0.0423791	CA1-P3-vs-CA1-P2	0.517298	0.0154344	CA3-P3-vs-CA3-P2	0.365957	0.0600543	CA1
Q62348	Tsn	DG-P3-vs-DG-P2	0.501939	0.000798797	CA1-P3-vs-CA1-P2	0.421923	0.00218817	CA3-P3-vs-CA3-P2	0.323315	0.0103439	CA1
Q62425	Ndufa4	DG-P3-vs-DG-P2	0.0928983	1	CA1-P3-vs-CA1-P2	0.2955	0.0305774	CA3-P3-vs-CA3-P2	0.16948	0.162873	CA1
Q62442	Vamp1	DG-P3-vs-DG-P2	0.70733	0.000761014	CA1-P3-vs-CA1-P2	0.866031	0.000119436	CA3-P3-vs-CA3-P2	0.48867	0.00685105	CA1
Q62465	Vat1	DG-P3-vs-DG-P2	0.71205	0.00386987	CA1-P3-vs-CA1-P2	0.958367	0.000358828	CA3-P3-vs-CA3-P2	0.591738	0.00909909	CA1
Q64010	Crk	DG-P3-vs-DG-P2	0.339469	0.00357686	CA1-P3-vs-CA1-P2	0.389982	0.00105232	CA3-P3-vs-CA3-P2	0.582007	3.93572e-05	CA1
Q64433	Hspe1	DG-P3-vs-DG-P2	0.691904	4.53623e-05	CA1-P3-vs-CA1-P2	0.853927	4.7458e-06	CA3-P3-vs-CA3-P2	0.620503	6.96676e-05	CA1
Q64514	Tpp2	DG-P3-vs-DG-P2	0.159752	0.190155	CA1-P3-vs-CA1-P2	0.32737	0.015834	CA3-P3-vs-CA3-P2	0.0964272	1	CA1
Q64520	Guk1	DG-P3-vs-DG-P2	0.064069	1	CA1-P3-vs-CA1-P2	0.300141	0.0154289	CA3-P3-vs-CA3-P2	0.175401	0.136655	CA1
Q64674	Srm	DG-P3-vs-DG-P2	0.476445	0.00120499	CA1-P3-vs-CA1-P2	0.402723	0.00306779	CA3-P3-vs-CA3-P2	0.43864	0.0015972	CA1
Q68FD5	Cltc	DG-P3-vs-DG-P2	0.231485	0.000169844	CA1-P3-vs-CA1-P2	0.30963	9.73122e-06	CA3-P3-vs-CA3-P2	0.327917	4.83756e-06	CA1
Q68FH0	Pkp4	DG-P3-vs-DG-P2	0.314912	0.00055853	CA1-P3-vs-CA1-P2	0.300365	0.000578172	CA3-P3-vs-CA3-P2	0.574836	1.84342e-06	CA1
Q69ZK9	Nlgn2	DG-P3-vs-DG-P2	0.786222	0.0037324	CA1-P3-vs-CA1-P2	1.11283	0.000223876	CA3-P3-vs-CA3-P2	1.04933	0.000327646	CA1
Q6IRU5	Cltb	DG-P3-vs-DG-P2	0.424256	0.00816996	CA1-P3-vs-CA1-P2	0.713151	0.000167474	CA3-P3-vs-CA3-P2	0.457643	0.00404003	CA1
Q6NXK7	Dpp10	DG-P3-vs-DG-P2	0.140037	0.122518	CA1-P3-vs-CA1-P2	0.648167	8.74559e-06	CA3-P3-vs-CA3-P2	0.575787	2.36099e-05	CA1
Q6P5F6	Slc39a10	DG-P3-vs-DG-P2	0.317694	0.042115	CA1-P3-vs-CA1-P2	0.376763	0.0264311	CA3-P3-vs-CA3-P2	0.378021	0.0160832	CA1
Q6P8X1	Snx6	DG-P3-vs-DG-P2	0.209494	0.038541	CA1-P3-vs-CA1-P2	0.483202	0.000174266	CA3-P3-vs-CA3-P2	0.513807	9.36338e-05	CA1
Q6P9K8	Caskin1	DG-P3-vs-DG-P2	0.462467	3.93819e-08	CA1-P3-vs-CA1-P2	0.476036	1.92709e-08	CA3-P3-vs-CA3-P2	0.687544	4.85593e-10	CA1
Q6P9K9	Nrxn3	DG-P3-vs-DG-P2	1.02371	4.51628e-08	CA1-P3-vs-CA1-P2	0.526571	2.14044e-05	CA3-P3-vs-CA3-P2	1.08795	2.23866e-08	CA1
Q6P9S0	Mtss2	DG-P3-vs-DG-P2	0.837265	0.00057317	CA1-P3-vs-CA1-P2	1.25179	1.36754e-05	CA3-P3-vs-CA3-P2	1.05381	5.86731e-05	CA1
Q6PE15	Abhd10	DG-P3-vs-DG-P2	0.0880242	1	CA1-P3-vs-CA1-P2	0.517799	0.000291319	CA3-P3-vs-CA3-P2	0.147996	0.149899	CA1
Q6PIC6	Atp1a3	DG-P3-vs-DG-P2	0.353695	9.13545e-07	CA1-P3-vs-CA1-P2	0.410279	1.22601e-07	CA3-P3-vs-CA3-P2	0.447832	4.31538e-08	CA1
Q6RHR9	Magi1	DG-P3-vs-DG-P2	0.445099	0.028813	CA1-P3-vs-CA1-P2	0.592512	0.00563538	CA3-P3-vs-CA3-P2	0.787564	0.000744662	CA1
Q6WVG3	Kctd12	DG-P3-vs-DG-P2	0.898445	5.70989e-06	CA1-P3-vs-CA1-P2	1.00464	1.28462e-06	CA3-P3-vs-CA3-P2	0.943277	1.88735e-06	CA1
Q71LX4	Tln2	DG-P3-vs-DG-P2	0.184804	0.000986961	CA1-P3-vs-CA1-P2	0.316389	8.31544e-06	CA3-P3-vs-CA3-P2	0.444748	3.0389e-07	CA1
Q78IK2	Atp5mk	DG-P3-vs-DG-P2	-0.0369678	1	CA1-P3-vs-CA1-P2	0.2743	0.0418682	CA3-P3-vs-CA3-P2	-0.0750508	1	CA1
Q7M6Y3	Picalm	DG-P3-vs-DG-P2	0.145875	0.276443	CA1-P3-vs-CA1-P2	0.438665	0.00648191	CA3-P3-vs-CA3-P2	0.271018	0.0554475	CA1
Q7TN29	Smap2	DG-P3-vs-DG-P2	0.524898	0.000585383	CA1-P3-vs-CA1-P2	0.477903	0.000880567	CA3-P3-vs-CA3-P2	0.482118	0.000774157	CA1
Q7TPB0	Plppr3	DG-P3-vs-DG-P2	1.24356	1.19756e-05	CA1-P3-vs-CA1-P2	1.5804	9.95545e-07	CA3-P3-vs-CA3-P2	1.66938	4.26753e-07	CA1
Q80TB8	Vat1l	DG-P3-vs-DG-P2	0.608621	0.00104351	CA1-P3-vs-CA1-P2	0.910452	2.9562e-05	CA3-P3-vs-CA3-P2	0.777368	0.000102155	CA1
Q80WQ2	Vac14	DG-P3-vs-DG-P2	0.276203	0.0322837	CA1-P3-vs-CA1-P2	0.394196	0.00415406	CA3-P3-vs-CA3-P2	0.432237	0.00218369	CA1
Q80Z24	Negr1	DG-P3-vs-DG-P2	0.121484	1	CA1-P3-vs-CA1-P2	0.351998	0.000291319	CA3-P3-vs-CA3-P2	0.233551	0.00506979	CA1
Q8BGC4	Ptgr3	DG-P3-vs-DG-P2	0.133903	1	CA1-P3-vs-CA1-P2	0.53288	0.0328831	CA3-P3-vs-CA3-P2	0.207046	0.329687	CA1
Q8BGN8	Synpr	DG-P3-vs-DG-P2	0.450054	0.0158323	CA1-P3-vs-CA1-P2	0.436965	0.0157995	CA3-P3-vs-CA3-P2	0.748097	0.000440747	CA1
Q8BGQ7	Aars1	DG-P3-vs-DG-P2	0.240948	0.0113574	CA1-P3-vs-CA1-P2	0.372957	0.000482428	CA3-P3-vs-CA3-P2	0.305941	0.00201603	CA1
Q8BGT8	Phyhipl	DG-P3-vs-DG-P2	0.651048	1.25664e-05	CA1-P3-vs-CA1-P2	0.933635	3.22506e-07	CA3-P3-vs-CA3-P2	1.03416	7.25197e-08	CA1
Q8BHN3	Ganab	DG-P3-vs-DG-P2	0.0992233	1	CA1-P3-vs-CA1-P2	0.31103	0.00887276	CA3-P3-vs-CA3-P2	0.332342	0.00559283	CA1
Q8BIF0	Cd99l2	DG-P3-vs-DG-P2	0.337225	0.0222017	CA1-P3-vs-CA1-P2	0.487098	0.0022344	CA3-P3-vs-CA3-P2	0.673157	0.000170221	CA1
Q8BIG7	Comtd1	DG-P3-vs-DG-P2	0.420705	0.00646334	CA1-P3-vs-CA1-P2	0.370755	0.011	CA3-P3-vs-CA3-P2	0.354561	0.0128561	CA1
Q8BJU0	Sgta	DG-P3-vs-DG-P2	0.288869	0.0267279	CA1-P3-vs-CA1-P2	0.33324	0.0113491	CA3-P3-vs-CA3-P2	0.617536	0.00013505	CA1
Q8BK30	Ndufv3	DG-P3-vs-DG-P2	0.598729	0.0448139	CA1-P3-vs-CA1-P2	1.02087	0.00225661	CA3-P3-vs-CA3-P2	0.703113	0.0181474	CA1
Q8BL86	Mblac2	DG-P3-vs-DG-P2	0.432616	0.15181	CA1-P3-vs-CA1-P2	0.746379	0.0221434	CA3-P3-vs-CA3-P2	0.731123	0.021959	CA1
Q8BLJ3	Plcxd3	DG-P3-vs-DG-P2	0.722411	0.00092945	CA1-P3-vs-CA1-P2	1.22623	8.31544e-06	CA3-P3-vs-CA3-P2	0.774869	0.000380465	CA1
Q8BMF3	Me3	DG-P3-vs-DG-P2	0.0859759	1	CA1-P3-vs-CA1-P2	0.358449	0.035414	CA3-P3-vs-CA3-P2	-0.288819	0.0691003	CA1
Q8BP47	NARS1	DG-P3-vs-DG-P2	0.311583	0.000986961	CA1-P3-vs-CA1-P2	0.297838	0.00105702	CA3-P3-vs-CA3-P2	0.31557	0.00064534	CA1
Q8BP92	Rcn2	DG-P3-vs-DG-P2	0.110303	1	CA1-P3-vs-CA1-P2	0.290025	0.0270355	CA3-P3-vs-CA3-P2	0.142313	0.213241	CA1
Q8BTG7	Ndrg4	DG-P3-vs-DG-P2	0.791203	9.93966e-07	CA1-P3-vs-CA1-P2	0.743299	1.08971e-06	CA3-P3-vs-CA3-P2	0.776106	5.24656e-07	CA1
Q8BTX9	Hsdl1	DG-P3-vs-DG-P2	0.244026	0.0425813	CA1-P3-vs-CA1-P2	0.279984	0.0213233	CA3-P3-vs-CA3-P2	0.177382	0.104526	CA1
Q8BUV3	Gphn	DG-P3-vs-DG-P2	0.577292	1.98787e-05	CA1-P3-vs-CA1-P2	0.560988	1.82851e-05	CA3-P3-vs-CA3-P2	0.769251	7.57486e-07	CA1
Q8BWF0	Aldh5a1	DG-P3-vs-DG-P2	0.082923	1	CA1-P3-vs-CA1-P2	0.479857	0.001166	CA3-P3-vs-CA3-P2	0.278506	0.0265563	CA1
Q8BYR5	Cadps2	DG-P3-vs-DG-P2	0.789619	0.000322858	CA1-P3-vs-CA1-P2	0.534227	0.00411263	CA3-P3-vs-CA3-P2	0.791322	0.000211462	CA1
Q8BZ98	Dnm3	DG-P3-vs-DG-P2	0.753535	1.47136e-05	CA1-P3-vs-CA1-P2	0.988736	9.80093e-07	CA3-P3-vs-CA3-P2	1.05242	4.10952e-07	CA1
Q8C1B7	Septin11	DG-P3-vs-DG-P2	0.244352	0.000185968	CA1-P3-vs-CA1-P2	0.354001	5.36017e-06	CA3-P3-vs-CA3-P2	0.247344	0.00010678	CA1
Q8C522	Endod1	DG-P3-vs-DG-P2	0.419951	0.000694447	CA1-P3-vs-CA1-P2	0.379052	0.00111218	CA3-P3-vs-CA3-P2	0.35686	0.00164651	CA1
Q8C7K6	Pcyox1l	DG-P3-vs-DG-P2	0.172317	0.563695	CA1-P3-vs-CA1-P2	1.13306	0.00692186	CA3-P3-vs-CA3-P2	0.175482	0.551113	CA1
Q8C8N2	Scai	DG-P3-vs-DG-P2	0.307605	0.00932158	CA1-P3-vs-CA1-P2	0.273824	0.0145284	CA3-P3-vs-CA3-P2	0.768421	5.25536e-06	CA1
Q8CDN6	Txnl1	DG-P3-vs-DG-P2	0.196077	0.00549467	CA1-P3-vs-CA1-P2	0.272385	0.000424747	CA3-P3-vs-CA3-P2	0.276527	0.000347308	CA1
Q8CGE9	Rgs12	DG-P3-vs-DG-P2	1.11317	0.000201545	CA1-P3-vs-CA1-P2	0.988379	0.000389128	CA3-P3-vs-CA3-P2	1.50095	9.39516e-06	CA1
Q8JZU2	Slc25a1	DG-P3-vs-DG-P2	0.304421	0.024543	CA1-P3-vs-CA1-P2	0.346013	0.0111245	CA3-P3-vs-CA3-P2	0.225532	0.0642847	CA1
Q8K183	Pdxk	DG-P3-vs-DG-P2	0.675149	0.00481245	CA1-P3-vs-CA1-P2	1.12796	8.36638e-05	CA3-P3-vs-CA3-P2	0.538126	0.0132775	CA1
Q8K341	Atat1	DG-P3-vs-DG-P2	0.454083	0.0104111	CA1-P3-vs-CA1-P2	0.40025	0.0170968	CA3-P3-vs-CA3-P2	0.814294	0.000116417	CA1
Q8K4R4	Pitpnc1	DG-P3-vs-DG-P2	-0.195291	0.359339	CA1-P3-vs-CA1-P2	0.528938	0.0305503	CA3-P3-vs-CA3-P2	0.884299	0.001458	CA1
Q8R0A7	Kiaa0513	DG-P3-vs-DG-P2	0.521469	3.80245e-06	CA1-P3-vs-CA1-P2	0.876734	1.23711e-08	CA3-P3-vs-CA3-P2	0.832963	2.23866e-08	CA1
Q8R0S4	Cacnb4	DG-P3-vs-DG-P2	0.362426	0.0103466	CA1-P3-vs-CA1-P2	0.497155	0.00106927	CA3-P3-vs-CA3-P2	0.860322	9.72914e-06	CA1
Q8R191	Syngr3	DG-P3-vs-DG-P2	0.224702	0.0507002	CA1-P3-vs-CA1-P2	0.36204	0.00405544	CA3-P3-vs-CA3-P2	0.247455	0.0282792	CA1
Q8R1B5	Cplx3	DG-P3-vs-DG-P2	0.88207	0.000158887	CA1-P3-vs-CA1-P2	1.33896	3.07944e-06	CA3-P3-vs-CA3-P2	1.02909	2.92541e-05	CA1
Q8R1I1	Uqcr10	DG-P3-vs-DG-P2	0.184376	0.214922	CA1-P3-vs-CA1-P2	0.453367	0.0085358	CA3-P3-vs-CA3-P2	0.0408266	1	CA1
Q8R317	Ubqln1	DG-P3-vs-DG-P2	0.235001	0.245016	CA1-P3-vs-CA1-P2	0.518488	0.0223769	CA3-P3-vs-CA3-P2	0.626472	0.0077314	CA1
Q8R361	Rab11fip5	DG-P3-vs-DG-P2	0.464844	0.00150444	CA1-P3-vs-CA1-P2	0.474044	0.000999831	CA3-P3-vs-CA3-P2	0.854784	6.17318e-06	CA1
Q8R3T5	Stxbp6	DG-P3-vs-DG-P2	-0.291696	0.0236233	CA1-P3-vs-CA1-P2	1.11056	2.06942e-06	CA3-P3-vs-CA3-P2	0.685004	6.22374e-05	CA1
Q8R570	Snap47	DG-P3-vs-DG-P2	0.467246	0.00393825	CA1-P3-vs-CA1-P2	0.409661	0.00718006	CA3-P3-vs-CA3-P2	0.615277	0.0003935	CA1
Q8VD33	Sgtb	DG-P3-vs-DG-P2	0.412941	0.0216369	CA1-P3-vs-CA1-P2	0.440222	0.0134725	CA3-P3-vs-CA3-P2	0.902009	7.91147e-05	CA1
Q8VE22	Mrps23	DG-P3-vs-DG-P2	0.205751	0.0709246	CA1-P3-vs-CA1-P2	0.311507	0.0105613	CA3-P3-vs-CA3-P2	0.520457	0.000289609	CA1
Q8VE33	Gdap1l1	DG-P3-vs-DG-P2	0.549688	0.000202429	CA1-P3-vs-CA1-P2	0.52488	0.00022097	CA3-P3-vs-CA3-P2	0.593214	7.26249e-05	CA1
Q8VHI6	Wasf3	DG-P3-vs-DG-P2	0.424938	0.000798797	CA1-P3-vs-CA1-P2	0.450235	0.000389128	CA3-P3-vs-CA3-P2	0.5355	8.7547e-05	CA1
Q91V09	Wdr13	DG-P3-vs-DG-P2	0.269306	0.00773884	CA1-P3-vs-CA1-P2	0.35045	0.00107901	CA3-P3-vs-CA3-P2	0.375053	0.000621825	CA1
Q91V92	Acly	DG-P3-vs-DG-P2	0.765871	0.000105868	CA1-P3-vs-CA1-P2	0.887724	2.10726e-05	CA3-P3-vs-CA3-P2	0.794231	5.14058e-05	CA1
Q91VD9	Ndufs1	DG-P3-vs-DG-P2	0.0783276	1	CA1-P3-vs-CA1-P2	0.268873	0.0022136	CA3-P3-vs-CA3-P2	0.203192	0.0112932	CA1
Q91VI7	Rnh1	DG-P3-vs-DG-P2	0.248767	0.0527976	CA1-P3-vs-CA1-P2	0.348667	0.0102209	CA3-P3-vs-CA3-P2	0.428947	0.00270537	CA1
Q91VR2	Atp5f1c	DG-P3-vs-DG-P2	0.123712	1	CA1-P3-vs-CA1-P2	0.369368	3.74346e-06	CA3-P3-vs-CA3-P2	0.171937	0.00183788	CA1
Q91WS0	Cisd1	DG-P3-vs-DG-P2	0.064537	1	CA1-P3-vs-CA1-P2	0.301247	0.00531112	CA3-P3-vs-CA3-P2	0.23456	0.0189104	CA1
Q91XF0	Pnpo	DG-P3-vs-DG-P2	0.829381	9.92301e-06	CA1-P3-vs-CA1-P2	0.958782	2.00122e-06	CA3-P3-vs-CA3-P2	0.808903	7.72898e-06	CA1
Q91XV3	Basp1	DG-P3-vs-DG-P2	0.247505	0.0486447	CA1-P3-vs-CA1-P2	0.378204	0.00531112	CA3-P3-vs-CA3-P2	0.138978	0.208754	CA1
Q91YM2	Arhgap35	DG-P3-vs-DG-P2	0.31717	0.0290542	CA1-P3-vs-CA1-P2	0.293863	0.0371416	CA3-P3-vs-CA3-P2	0.34884	0.0217328	CA1
Q91YT0	Ndufv1	DG-P3-vs-DG-P2	0.101445	1	CA1-P3-vs-CA1-P2	0.287412	0.00504403	CA3-P3-vs-CA3-P2	0.281735	0.00530192	CA1
Q91Z61	Diras1	DG-P3-vs-DG-P2	0.50765	0.00961385	CA1-P3-vs-CA1-P2	0.745641	0.00059045	CA3-P3-vs-CA3-P2	1.16995	1.18289e-05	CA1
Q91ZP9	Necab2	DG-P3-vs-DG-P2	0.489172	1.97258e-05	CA1-P3-vs-CA1-P2	0.653927	9.95545e-07	CA3-P3-vs-CA3-P2	0.406163	6.3971e-05	CA1
Q91ZZ3	Sncb	DG-P3-vs-DG-P2	0.556674	0.0112675	CA1-P3-vs-CA1-P2	1.11801	5.8414e-05	CA3-P3-vs-CA3-P2	0.847639	0.000509457	CA1
Q924M7	Mpi	DG-P3-vs-DG-P2	0.103378	1	CA1-P3-vs-CA1-P2	0.512256	0.000121619	CA3-P3-vs-CA3-P2	0.170813	0.0703507	CA1
Q925I1	Atad3	DG-P3-vs-DG-P2	0.165931	0.0197315	CA1-P3-vs-CA1-P2	0.266042	0.00087715	CA3-P3-vs-CA3-P2	0.301988	0.000304489	CA1
Q99JB2	Stoml2	DG-P3-vs-DG-P2	0.142702	0.0865627	CA1-P3-vs-CA1-P2	0.365341	0.000465041	CA3-P3-vs-CA3-P2	0.411153	0.000165611	CA1
Q99K51	Pls3	DG-P3-vs-DG-P2	0.407265	0.00903394	CA1-P3-vs-CA1-P2	0.803194	4.90722e-05	CA3-P3-vs-CA3-P2	0.774204	6.22374e-05	CA1
Q99KE1	Me2	DG-P3-vs-DG-P2	0.196901	0.102723	CA1-P3-vs-CA1-P2	0.32747	0.0121111	CA3-P3-vs-CA3-P2	0.0941314	1	CA1
Q99KI0	Aco2	DG-P3-vs-DG-P2	0.0807086	1	CA1-P3-vs-CA1-P2	0.672288	0.00163958	CA3-P3-vs-CA3-P2	-0.20224	0.219705	CA1
Q99L13	Hibadh	DG-P3-vs-DG-P2	0.217863	0.158805	CA1-P3-vs-CA1-P2	0.667396	0.000711287	CA3-P3-vs-CA3-P2	0.0718165	1	CA1
Q99L47	St13	DG-P3-vs-DG-P2	0.213656	0.00337171	CA1-P3-vs-CA1-P2	0.27009	0.000465041	CA3-P3-vs-CA3-P2	0.453748	4.75232e-06	CA1
Q99LY9	Ndufs5	DG-P3-vs-DG-P2	0.16131	0.314318	CA1-P3-vs-CA1-P2	0.457883	0.0144146	CA3-P3-vs-CA3-P2	0.246829	0.13271	CA1
Q9CPP6	Ndufa5	DG-P3-vs-DG-P2	0.357142	0.042115	CA1-P3-vs-CA1-P2	0.687026	0.000841665	CA3-P3-vs-CA3-P2	0.402321	0.0204735	CA1
Q9CPQ3	Tomm22	DG-P3-vs-DG-P2	0.145551	0.239817	CA1-P3-vs-CA1-P2	0.45633	0.00274445	CA3-P3-vs-CA3-P2	0.313141	0.0209812	CA1
Q9CPV4	Glod4	DG-P3-vs-DG-P2	0.220508	0.00381794	CA1-P3-vs-CA1-P2	0.280034	0.000540497	CA3-P3-vs-CA3-P2	0.222764	0.0026928	CA1
Q9CPW2	Fdx2	DG-P3-vs-DG-P2	0.529516	0.00857941	CA1-P3-vs-CA1-P2	0.564697	0.00481152	CA3-P3-vs-CA3-P2	0.578208	0.00395921	CA1
Q9CQ54	Ndufc2	DG-P3-vs-DG-P2	0.165113	0.141414	CA1-P3-vs-CA1-P2	0.288464	0.0179961	CA3-P3-vs-CA3-P2	0.324479	0.00910031	CA1
Q9CQ91	Ndufa3	DG-P3-vs-DG-P2	0.226205	0.368339	CA1-P3-vs-CA1-P2	0.660657	0.0235624	CA3-P3-vs-CA3-P2	0.457429	0.0849189	CA1
Q9CQ92	Fis1	DG-P3-vs-DG-P2	0.446022	0.000904501	CA1-P3-vs-CA1-P2	0.747004	9.11893e-06	CA3-P3-vs-CA3-P2	0.477142	0.000379531	CA1
Q9CQC7	Ndufb4	DG-P3-vs-DG-P2	0.17711	0.145077	CA1-P3-vs-CA1-P2	0.395037	0.00485947	CA3-P3-vs-CA3-P2	0.354005	0.00887925	CA1
Q9CQE1	Nipsnap3b	DG-P3-vs-DG-P2	0.252073	0.152517	CA1-P3-vs-CA1-P2	0.556344	0.00597941	CA3-P3-vs-CA3-P2	0.134974	1	CA1
Q9CQH3	Ndufb5	DG-P3-vs-DG-P2	0.132217	1	CA1-P3-vs-CA1-P2	0.389598	0.000810838	CA3-P3-vs-CA3-P2	0.260211	0.0103967	CA1
Q9CQV8	Ywhab	DG-P3-vs-DG-P2	0.139887	0.122911	CA1-P3-vs-CA1-P2	0.319175	0.00274003	CA3-P3-vs-CA3-P2	0.0947068	1	CA1
Q9CQX2	Cyb5b	DG-P3-vs-DG-P2	0.593014	0.021696	CA1-P3-vs-CA1-P2	0.630942	0.0135837	CA3-P3-vs-CA3-P2	0.746847	0.00489757	CA1
Q9CQX8	Mrps36	DG-P3-vs-DG-P2	0.57632	0.00186362	CA1-P3-vs-CA1-P2	0.611032	0.000927896	CA3-P3-vs-CA3-P2	0.824482	7.83159e-05	CA1
Q9CQZ5	Ndufa6	DG-P3-vs-DG-P2	0.0665157	1	CA1-P3-vs-CA1-P2	0.314179	0.0081298	CA3-P3-vs-CA3-P2	0.207638	0.0501022	CA1
Q9CQZ6	Ndufb3	DG-P3-vs-DG-P2	0.136005	1	CA1-P3-vs-CA1-P2	0.366946	0.00394631	CA3-P3-vs-CA3-P2	0.181412	0.0899451	CA1
Q9CR21	Ndufab1	DG-P3-vs-DG-P2	0.0420802	1	CA1-P3-vs-CA1-P2	0.412536	0.00344449	CA3-P3-vs-CA3-P2	0.171705	0.137193	CA1
Q9CR51	Atp6v1g1	DG-P3-vs-DG-P2	0.554656	0.000798797	CA1-P3-vs-CA1-P2	0.756585	4.90722e-05	CA3-P3-vs-CA3-P2	0.607453	0.000276267	CA1
Q9CR61	Ndufb7	DG-P3-vs-DG-P2	0.191643	0.193791	CA1-P3-vs-CA1-P2	0.342629	0.0328831	CA3-P3-vs-CA3-P2	0.285437	0.0578706	CA1
Q9CR68	Uqcrfs1	DG-P3-vs-DG-P2	0.344957	0.000650117	CA1-P3-vs-CA1-P2	0.463155	4.28636e-05	CA3-P3-vs-CA3-P2	0.494727	2.26245e-05	CA1
Q9CR95	Necap1	DG-P3-vs-DG-P2	0.312668	0.000631265	CA1-P3-vs-CA1-P2	0.297147	0.000696971	CA3-P3-vs-CA3-P2	0.373634	0.00010107	CA1
Q9CR98	Fam136a	DG-P3-vs-DG-P2	0.428156	0.00813038	CA1-P3-vs-CA1-P2	0.623337	0.000493544	CA3-P3-vs-CA3-P2	0.345009	0.019348	CA1
Q9CRB6	Tppp3	DG-P3-vs-DG-P2	0.270561	0.077709	CA1-P3-vs-CA1-P2	0.687922	0.00038635	CA3-P3-vs-CA3-P2	0.339166	0.027897	CA1
Q9CRB8	Mtfp1	DG-P3-vs-DG-P2	0.599989	0.000872932	CA1-P3-vs-CA1-P2	0.548409	0.00126581	CA3-P3-vs-CA3-P2	0.422175	0.00681615	CA1
Q9CRB9	Chchd3	DG-P3-vs-DG-P2	0.185027	0.0258809	CA1-P3-vs-CA1-P2	0.369901	0.000251739	CA3-P3-vs-CA3-P2	0.295763	0.00131146	CA1
Q9CWK8	Snx2	DG-P3-vs-DG-P2	0.416538	0.000136544	CA1-P3-vs-CA1-P2	0.499865	2.02005e-05	CA3-P3-vs-CA3-P2	0.520836	1.18289e-05	CA1
Q9CWM4	Pfdn1	DG-P3-vs-DG-P2	0.571838	0.00211797	CA1-P3-vs-CA1-P2	0.759309	0.000188689	CA3-P3-vs-CA3-P2	0.594887	0.00119305	CA1
Q9CWS0	Ddah1	DG-P3-vs-DG-P2	0.00105615	1	CA1-P3-vs-CA1-P2	0.675895	0.00254607	CA3-P3-vs-CA3-P2	0.140919	0.401095	CA1
Q9CXW3	Cacybp	DG-P3-vs-DG-P2	0.369189	0.00331641	CA1-P3-vs-CA1-P2	0.405451	0.0012994	CA3-P3-vs-CA3-P2	0.356761	0.00303055	CA1
Q9CXZ1	Ndufs4	DG-P3-vs-DG-P2	0.294322	0.00773884	CA1-P3-vs-CA1-P2	0.518286	0.000106959	CA3-P3-vs-CA3-P2	0.438415	0.00036167	CA1
Q9CY64	Blvra	DG-P3-vs-DG-P2	0.332538	0.0073146	CA1-P3-vs-CA1-P2	0.406977	0.00156312	CA3-P3-vs-CA3-P2	0.235969	0.0314773	CA1
Q9CZ13	Uqcrc1	DG-P3-vs-DG-P2	0.248535	0.0020718	CA1-P3-vs-CA1-P2	0.348245	0.000121091	CA3-P3-vs-CA3-P2	0.264991	0.000960745	CA1
Q9CZ44	Nsfl1c	DG-P3-vs-DG-P2	0.366214	0.00104351	CA1-P3-vs-CA1-P2	0.408937	0.000352414	CA3-P3-vs-CA3-P2	0.307454	0.00266222	CA1
Q9CZC8	Scrn1	DG-P3-vs-DG-P2	-0.0159163	1	CA1-P3-vs-CA1-P2	0.653174	0.00992401	CA3-P3-vs-CA3-P2	-0.353597	0.107902	CA1
Q9CZD3	Gars1	DG-P3-vs-DG-P2	0.267596	0.0360721	CA1-P3-vs-CA1-P2	0.475352	0.00111741	CA3-P3-vs-CA3-P2	0.445162	0.00173247	CA1
Q9CZT8	Rab3b	DG-P3-vs-DG-P2	0.942059	8.28865e-05	CA1-P3-vs-CA1-P2	1.27711	4.05039e-06	CA3-P3-vs-CA3-P2	1.30332	2.71979e-06	CA1
Q9D051	Pdhb	DG-P3-vs-DG-P2	-0.144833	0.217507	CA1-P3-vs-CA1-P2	0.301677	0.0212293	CA3-P3-vs-CA3-P2	-0.319938	0.0143024	CA1
Q9D0E3	Lysmd1	DG-P3-vs-DG-P2	0.679259	0.000872932	CA1-P3-vs-CA1-P2	0.537185	0.00347729	CA3-P3-vs-CA3-P2	0.942331	4.28039e-05	CA1
Q9D0S9	Hint2	DG-P3-vs-DG-P2	0.471642	0.0005197	CA1-P3-vs-CA1-P2	0.594648	5.64974e-05	CA3-P3-vs-CA3-P2	0.507439	0.000186827	CA1
Q9D164	Fxyd6	DG-P3-vs-DG-P2	0.845255	0.000709496	CA1-P3-vs-CA1-P2	0.978604	0.000173574	CA3-P3-vs-CA3-P2	0.943797	0.000201968	CA1
Q9D1K2	Atp6v1f	DG-P3-vs-DG-P2	0.48316	0.00283423	CA1-P3-vs-CA1-P2	0.709066	0.000119436	CA3-P3-vs-CA3-P2	0.492409	0.00182653	CA1
Q9D2R6	Coa3	DG-P3-vs-DG-P2	0.275913	0.165646	CA1-P3-vs-CA1-P2	0.501048	0.0212293	CA3-P3-vs-CA3-P2	0.370915	0.0633997	CA1
Q9D394	Rufy3	DG-P3-vs-DG-P2	0.356001	0.000158887	CA1-P3-vs-CA1-P2	0.42265	2.6232e-05	CA3-P3-vs-CA3-P2	0.528774	3.02683e-06	CA1
Q9D3D9	Atp5f1d	DG-P3-vs-DG-P2	0.483762	0.00806437	CA1-P3-vs-CA1-P2	0.793153	0.000190989	CA3-P3-vs-CA3-P2	0.383472	0.0208581	CA1
Q9D6J5	Ndufb8	DG-P3-vs-DG-P2	0.214354	0.0852292	CA1-P3-vs-CA1-P2	0.441814	0.00224755	CA3-P3-vs-CA3-P2	0.284219	0.0249421	CA1
Q9D6J6	Ndufv2	DG-P3-vs-DG-P2	0.277476	0.0127527	CA1-P3-vs-CA1-P2	0.533801	0.000106959	CA3-P3-vs-CA3-P2	0.346215	0.00263156	CA1
Q9D6K8	Fundc2	DG-P3-vs-DG-P2	0.113385	1	CA1-P3-vs-CA1-P2	0.330053	0.0394765	CA3-P3-vs-CA3-P2	0.394355	0.0156473	CA1
Q9D6S7	Mrrf	DG-P3-vs-DG-P2	0.310321	0.0452332	CA1-P3-vs-CA1-P2	0.606514	0.000867968	CA3-P3-vs-CA3-P2	0.572026	0.00126216	CA1
Q9D819	Ppa1	DG-P3-vs-DG-P2	0.23001	0.0496322	CA1-P3-vs-CA1-P2	0.338251	0.0069255	CA3-P3-vs-CA3-P2	0.256438	0.0262761	CA1
Q9D855	Uqcrb	DG-P3-vs-DG-P2	0.434217	0.00204519	CA1-P3-vs-CA1-P2	0.782446	1.26621e-05	CA3-P3-vs-CA3-P2	0.538505	0.000283994	CA1
Q9D898	Arpc5l	DG-P3-vs-DG-P2	0.211241	0.0319376	CA1-P3-vs-CA1-P2	0.291757	0.00508592	CA3-P3-vs-CA3-P2	0.292106	0.00470077	CA1
Q9D8B3	Chmp4b	DG-P3-vs-DG-P2	0.450744	0.000816025	CA1-P3-vs-CA1-P2	0.524446	0.000188689	CA3-P3-vs-CA3-P2	0.510922	0.000209979	CA1
Q9D8S9	Bola1	DG-P3-vs-DG-P2	0.674017	0.000889044	CA1-P3-vs-CA1-P2	0.673306	0.000685269	CA3-P3-vs-CA3-P2	0.817629	0.000129063	CA1
Q9D8U8	Snx5	DG-P3-vs-DG-P2	0.374155	0.000444995	CA1-P3-vs-CA1-P2	0.334782	0.00077031	CA3-P3-vs-CA3-P2	0.516963	1.95763e-05	CA1
Q9D8Y0	Efhd2	DG-P3-vs-DG-P2	0.694382	0.000282384	CA1-P3-vs-CA1-P2	0.943624	1.493e-05	CA3-P3-vs-CA3-P2	0.583231	0.000772108	CA1
Q9D967	Mdp1	DG-P3-vs-DG-P2	0.280719	0.057992	CA1-P3-vs-CA1-P2	0.540625	0.00156312	CA3-P3-vs-CA3-P2	-0.0615302	1	CA1
Q9DAK9	Phpt1	DG-P3-vs-DG-P2	-0.0843604	1	CA1-P3-vs-CA1-P2	0.822442	0.00716693	CA3-P3-vs-CA3-P2	-0.272973	0.229563	CA1
Q9DB15	Mrpl12	DG-P3-vs-DG-P2	0.287052	0.0166521	CA1-P3-vs-CA1-P2	0.649902	4.1084e-05	CA3-P3-vs-CA3-P2	0.39883	0.00183788	CA1
Q9DBP5	Cmpk1	DG-P3-vs-DG-P2	0.264005	0.0142199	CA1-P3-vs-CA1-P2	0.483305	0.00018609	CA3-P3-vs-CA3-P2	0.262478	0.0114721	CA1
Q9DC07	Nebl	DG-P3-vs-DG-P2	0.38761	0.000204214	CA1-P3-vs-CA1-P2	0.472525	2.76912e-05	CA3-P3-vs-CA3-P2	0.532195	8.18628e-06	CA1
Q9DCB8	Isca2	DG-P3-vs-DG-P2	0.250077	0.0197315	CA1-P3-vs-CA1-P2	0.52511	0.00010807	CA3-P3-vs-CA3-P2	0.147378	0.113557	CA1
Q9DCJ5	Ndufa8	DG-P3-vs-DG-P2	0.229274	0.0979054	CA1-P3-vs-CA1-P2	0.43364	0.00535763	CA3-P3-vs-CA3-P2	0.263639	0.0526167	CA1
Q9DCL8	Ppp1r2	DG-P3-vs-DG-P2	1.08604	0.000137202	CA1-P3-vs-CA1-P2	0.816822	0.000940723	CA3-P3-vs-CA3-P2	0.711025	0.0024452	CA1
Q9DCS9	Ndufb10	DG-P3-vs-DG-P2	0.227312	0.0423791	CA1-P3-vs-CA1-P2	0.338577	0.0049783	CA3-P3-vs-CA3-P2	0.375204	0.00245268	CA1
Q9DCT2	Ndufs3	DG-P3-vs-DG-P2	0.137656	0.0738376	CA1-P3-vs-CA1-P2	0.338779	0.000433064	CA3-P3-vs-CA3-P2	0.143413	0.0538086	CA1
Q9EQF6	Dpysl5	DG-P3-vs-DG-P2	0.543957	4.09879e-06	CA1-P3-vs-CA1-P2	0.579978	1.5685e-06	CA3-P3-vs-CA3-P2	0.644411	4.26753e-07	CA1
Q9EQZ6	Rapgef4	DG-P3-vs-DG-P2	0.229641	0.00806911	CA1-P3-vs-CA1-P2	0.362434	0.000264756	CA3-P3-vs-CA3-P2	0.472316	2.63536e-05	CA1
Q9EQZ7	Rims2	DG-P3-vs-DG-P2	0.0906848	1	CA1-P3-vs-CA1-P2	0.549506	0.035023	CA3-P3-vs-CA3-P2	0.446014	0.0665824	CA1
Q9ERB0	Snap29	DG-P3-vs-DG-P2	0.161036	0.193791	CA1-P3-vs-CA1-P2	0.273026	0.0411813	CA3-P3-vs-CA3-P2	0.337213	0.0137827	CA1
Q9ERD7	Tubb3	DG-P3-vs-DG-P2	0.1206	1	CA1-P3-vs-CA1-P2	0.308958	0.00664669	CA3-P3-vs-CA3-P2	0.176034	0.0739975	CA1
Q9ERS2	Ndufa13	DG-P3-vs-DG-P2	0.343382	0.00186362	CA1-P3-vs-CA1-P2	0.351717	0.00116544	CA3-P3-vs-CA3-P2	0.326509	0.00194135	CA1
Q9ES56	Trappc4	DG-P3-vs-DG-P2	0.323229	0.0458065	CA1-P3-vs-CA1-P2	0.397801	0.0163641	CA3-P3-vs-CA3-P2	0.298937	0.050606	CA1
Q9JIK9	Mrps34	DG-P3-vs-DG-P2	0.12686	1	CA1-P3-vs-CA1-P2	0.528851	0.0439989	CA3-P3-vs-CA3-P2	-0.418663	0.0869636	CA1
Q9JIS5	Sv2a	DG-P3-vs-DG-P2	0.482318	3.13961e-06	CA1-P3-vs-CA1-P2	0.654274	9.18411e-08	CA3-P3-vs-CA3-P2	0.681013	4.56106e-08	CA1
Q9JIY5	Htra2	DG-P3-vs-DG-P2	0.10109	1	CA1-P3-vs-CA1-P2	0.287385	0.0102429	CA3-P3-vs-CA3-P2	0.479979	0.000278263	CA1
Q9JM14	Nt5c	DG-P3-vs-DG-P2	0.422421	0.133782	CA1-P3-vs-CA1-P2	0.638056	0.0323596	CA3-P3-vs-CA3-P2	0.0142578	1	CA1
Q9QUH0	Glrx	DG-P3-vs-DG-P2	0.184354	0.124616	CA1-P3-vs-CA1-P2	0.467174	0.00131489	CA3-P3-vs-CA3-P2	0.341416	0.00945236	CA1
Q9QWI6	Srcin1	DG-P3-vs-DG-P2	0.262069	0.000306888	CA1-P3-vs-CA1-P2	0.380021	9.14906e-06	CA3-P3-vs-CA3-P2	0.545322	2.82368e-07	CA1
Q9QXV0	Pcsk1n	DG-P3-vs-DG-P2	1.00517	4.47938e-05	CA1-P3-vs-CA1-P2	1.47406	9.80093e-07	CA3-P3-vs-CA3-P2	0.859008	0.00010107	CA1
Q9QY76	Vapb	DG-P3-vs-DG-P2	0.162738	0.0200015	CA1-P3-vs-CA1-P2	0.268983	0.000716416	CA3-P3-vs-CA3-P2	0.296598	0.000307753	CA1
Q9QZ06	Tollip	DG-P3-vs-DG-P2	0.151924	0.0462872	CA1-P3-vs-CA1-P2	0.301597	0.00081013	CA3-P3-vs-CA3-P2	0.196828	0.0117721	CA1
Q9QZ23	Nfu1	DG-P3-vs-DG-P2	0.657724	0.000576255	CA1-P3-vs-CA1-P2	0.573967	0.00114843	CA3-P3-vs-CA3-P2	0.479009	0.00386849	CA1
Q9QZM0	Ubqln2	DG-P3-vs-DG-P2	0.282398	0.00356064	CA1-P3-vs-CA1-P2	0.389424	0.000258147	CA3-P3-vs-CA3-P2	0.332749	0.000812672	CA1
Q9R0N5	Syt5	DG-P3-vs-DG-P2	0.44139	0.0330662	CA1-P3-vs-CA1-P2	0.569882	0.0081298	CA3-P3-vs-CA3-P2	0.194738	0.265593	CA1
Q9R0P9	Uchl1	DG-P3-vs-DG-P2	0.235552	0.0677611	CA1-P3-vs-CA1-P2	0.767669	3.38909e-05	CA3-P3-vs-CA3-P2	-0.0414521	1	CA1
Q9R0Y5	Ak1	DG-P3-vs-DG-P2	0.309209	0.00336099	CA1-P3-vs-CA1-P2	0.502214	6.12373e-05	CA3-P3-vs-CA3-P2	0.367808	0.000707806	CA1
Q9WTR5	Cdh13	DG-P3-vs-DG-P2	0.254375	0.0541961	CA1-P3-vs-CA1-P2	0.930229	7.16652e-06	CA3-P3-vs-CA3-P2	0.433175	0.00306348	CA1
Q9WTT4	Atp6v1g2	DG-P3-vs-DG-P2	0.551234	0.000497403	CA1-P3-vs-CA1-P2	0.598206	0.000187842	CA3-P3-vs-CA3-P2	0.687511	5.48951e-05	CA1
Q9WUK2	Eif4h	DG-P3-vs-DG-P2	0.377605	0.0026337	CA1-P3-vs-CA1-P2	0.411849	0.00106927	CA3-P3-vs-CA3-P2	0.469574	0.000369132	CA1
Q9WUM4	Coro1c	DG-P3-vs-DG-P2	0.225464	0.0133099	CA1-P3-vs-CA1-P2	0.376131	0.000351812	CA3-P3-vs-CA3-P2	0.520134	2.08304e-05	CA1
Q9WV80	Snx1	DG-P3-vs-DG-P2	0.256033	0.0499804	CA1-P3-vs-CA1-P2	0.41618	0.00374367	CA3-P3-vs-CA3-P2	0.65666	0.00010678	CA1
Q9WV96	Timm10b	DG-P3-vs-DG-P2	0.603231	0.0163406	CA1-P3-vs-CA1-P2	1.02557	0.000418871	CA3-P3-vs-CA3-P2	1.17449	0.000123884	CA1
Q9WV98	Timm9	DG-P3-vs-DG-P2	0.53899	0.00165544	CA1-P3-vs-CA1-P2	0.822933	4.31864e-05	CA3-P3-vs-CA3-P2	0.605622	0.000500749	CA1
Q9WVE8	Pacsin2	DG-P3-vs-DG-P2	0.0716742	1	CA1-P3-vs-CA1-P2	0.734042	2.75596e-07	CA3-P3-vs-CA3-P2	0.636565	7.99428e-07	CA1
Q9WVL0	Gstz1	DG-P3-vs-DG-P2	0.0160631	1	CA1-P3-vs-CA1-P2	0.64471	4.7458e-06	CA3-P3-vs-CA3-P2	0.166544	0.0472575	CA1
Q9Z0F7	Sncg	DG-P3-vs-DG-P2	1.86798	4.72916e-05	CA1-P3-vs-CA1-P2	2.22796	6.88639e-06	CA3-P3-vs-CA3-P2	1.55676	0.000131158	CA1
Q9Z0J4	Nos1	DG-P3-vs-DG-P2	0.697643	3.80245e-06	CA1-P3-vs-CA1-P2	0.39998	0.000310574	CA3-P3-vs-CA3-P2	0.661375	3.35296e-06	CA1
Q9Z0R4	Itsn1	DG-P3-vs-DG-P2	0.34113	0.00357686	CA1-P3-vs-CA1-P2	0.418259	0.000649993	CA3-P3-vs-CA3-P2	0.432432	0.000467419	CA1
Q9Z110	Aldh18a1	DG-P3-vs-DG-P2	0.265036	0.0223607	CA1-P3-vs-CA1-P2	0.507801	0.000272553	CA3-P3-vs-CA3-P2	0.475884	0.000416402	CA1
Q9Z127	Slc7a5	DG-P3-vs-DG-P2	0.550364	4.53623e-05	CA1-P3-vs-CA1-P2	0.500114	6.92115e-05	CA3-P3-vs-CA3-P2	0.521275	4.34252e-05	CA1
Q9Z2H5	Epb41l1	DG-P3-vs-DG-P2	0.265519	0.000193577	CA1-P3-vs-CA1-P2	0.353483	1.18307e-05	CA3-P3-vs-CA3-P2	0.620359	4.56106e-08	CA1
TdTomato	TdTomato	DG-P3-vs-DG-P2	1.86733	0.000578476	CA1-P3-vs-CA1-P2	1.78646	0.00059045	CA3-P3-vs-CA3-P2	1.63278	0.00111747	CA1
A2AJA9	Ajm1	DG-P3-vs-DG-P2	-0.125397	1	CA1-P3-vs-CA1-P2	-0.0128036	1	CA3-P3-vs-CA3-P2	0.314247	0.0104367	CA3
A2ALS5	Rap1gap	DG-P3-vs-DG-P2	0.109925	1	CA1-P3-vs-CA1-P2	0.141763	0.114538	CA3-P3-vs-CA3-P2	0.52305	5.06146e-05	CA3
A2ALU4	Shroom2	DG-P3-vs-DG-P2	0.455931	0.0760014	CA1-P3-vs-CA1-P2	0.284003	0.236273	CA3-P3-vs-CA3-P2	0.874139	0.00270405	CA3
A2AQ25	Skt	DG-P3-vs-DG-P2	0.899856	1.2059e-05	CA1-P3-vs-CA1-P2	1.0723	1.82244e-06	CA3-P3-vs-CA3-P2	1.18115	5.24656e-07	CA3
A2ASZ8	Slc25a25	DG-P3-vs-DG-P2	0.403471	0.0100572	CA1-P3-vs-CA1-P2	0.30329	0.0356522	CA3-P3-vs-CA3-P2	0.389036	0.00962503	CA3
B1AXP6	Tomm5	DG-P3-vs-DG-P2	0.511174	0.00283423	CA1-P3-vs-CA1-P2	0.718534	0.000172669	CA3-P3-vs-CA3-P2	0.55409	0.00119305	CA3
D3YVF0	Akap5	DG-P3-vs-DG-P2	-0.0342009	1	CA1-P3-vs-CA1-P2	-0.0227236	1	CA3-P3-vs-CA3-P2	0.39843	0.0107919	CA3
G5E8K5	Ank3	DG-P3-vs-DG-P2	0.155242	0.109053	CA1-P3-vs-CA1-P2	0.075789	1	CA3-P3-vs-CA3-P2	0.467249	0.000220401	CA3
O08539	Bin1	DG-P3-vs-DG-P2	0.238923	0.0021932	CA1-P3-vs-CA1-P2	0.11342	1	CA3-P3-vs-CA3-P2	0.336358	0.000105679	CA3
O08585	Clta	DG-P3-vs-DG-P2	0.399265	0.00186389	CA1-P3-vs-CA1-P2	0.575353	8.4509e-05	CA3-P3-vs-CA3-P2	0.39082	0.00158212	CA3
O08688	Capn5	DG-P3-vs-DG-P2	-0.175441	0.238613	CA1-P3-vs-CA1-P2	-0.176524	0.236279	CA3-P3-vs-CA3-P2	0.472184	0.00654157	CA3
O08915	Aip	DG-P3-vs-DG-P2	0.398323	0.00892442	CA1-P3-vs-CA1-P2	0.424986	0.00861528	CA3-P3-vs-CA3-P2	0.864192	2.36099e-05	CA3
O35098	Dpysl4	DG-P3-vs-DG-P2	0.271107	0.000379515	CA1-P3-vs-CA1-P2	0.342839	3.93592e-05	CA3-P3-vs-CA3-P2	0.49231	1.18921e-06	CA3
O35127	Grcc10	DG-P3-vs-DG-P2	0.634453	0.00464539	CA1-P3-vs-CA1-P2	0.353116	0.0682828	CA3-P3-vs-CA3-P2	0.458708	0.0206781	CA3
O35136	Ncam2	DG-P3-vs-DG-P2	0.287412	0.0230851	CA1-P3-vs-CA1-P2	0.123546	1	CA3-P3-vs-CA3-P2	0.292392	0.0167312	CA3
O35551	Rabep1	DG-P3-vs-DG-P2	0.395719	0.107643	CA1-P3-vs-CA1-P2	0.0694647	1	CA3-P3-vs-CA3-P2	0.519744	0.0357862	CA3
O35609	Scamp3	DG-P3-vs-DG-P2	0.365755	0.00242245	CA1-P3-vs-CA1-P2	0.0956591	1	CA3-P3-vs-CA3-P2	0.445619	0.000393996	CA3
O35633	Slc32a1	DG-P3-vs-DG-P2	1.67067	1.26734e-08	CA1-P3-vs-CA1-P2	1.93424	1.57829e-09	CA3-P3-vs-CA3-P2	1.82486	2.39813e-09	CA3
O35678	Mgll	DG-P3-vs-DG-P2	0.468743	0.00726412	CA1-P3-vs-CA1-P2	0.217454	0.143864	CA3-P3-vs-CA3-P2	0.590201	0.00123402	CA3
O35681	Syt3	DG-P3-vs-DG-P2	0.448717	0.0196738	CA1-P3-vs-CA1-P2	-0.0319667	1	CA3-P3-vs-CA3-P2	0.470902	0.012222	CA3
O35927	Ctnnd2	DG-P3-vs-DG-P2	0.155469	0.0645933	CA1-P3-vs-CA1-P2	0.218095	0.0135936	CA3-P3-vs-CA3-P2	0.344798	0.000667852	CA3
O35954	Pitpnm1	DG-P3-vs-DG-P2	0.144204	0.0719907	CA1-P3-vs-CA1-P2	0.217648	0.0110913	CA3-P3-vs-CA3-P2	0.414247	0.000103444	CA3
O54865	Gucy1b1	DG-P3-vs-DG-P2	0.408296	0.123089	CA1-P3-vs-CA1-P2	0.131869	1	CA3-P3-vs-CA3-P2	0.702449	0.0133087	CA3
O55017	Cacna1b	DG-P3-vs-DG-P2	0.666029	0.000136544	CA1-P3-vs-CA1-P2	0.234057	0.0637182	CA3-P3-vs-CA3-P2	0.650668	0.000103471	CA3
O55091	Impact	DG-P3-vs-DG-P2	0.594892	6.4108e-05	CA1-P3-vs-CA1-P2	0.619112	3.02317e-05	CA3-P3-vs-CA3-P2	0.872206	1.12491e-06	CA3
O55100	Syngr1	DG-P3-vs-DG-P2	0.299105	0.00132198	CA1-P3-vs-CA1-P2	0.317198	0.000649993	CA3-P3-vs-CA3-P2	0.280215	0.00152772	CA3
O55126	Nipsnap2	DG-P3-vs-DG-P2	-0.0102437	1	CA1-P3-vs-CA1-P2	0.0169342	1	CA3-P3-vs-CA3-P2	0.327768	0.00286052	CA3
O70325	Gpx4	DG-P3-vs-DG-P2	0.334258	0.134664	CA1-P3-vs-CA1-P2	0.260419	0.228085	CA3-P3-vs-CA3-P2	0.473036	0.0373435	CA3
O70439	Stx7	DG-P3-vs-DG-P2	0.371811	0.00607089	CA1-P3-vs-CA1-P2	0.089524	1	CA3-P3-vs-CA3-P2	0.2935	0.0167464	CA3
O70492	Snx3	DG-P3-vs-DG-P2	0.400546	0.000679421	CA1-P3-vs-CA1-P2	0.439224	0.000248473	CA3-P3-vs-CA3-P2	0.441221	0.000212724	CA3
O70493	Snx12	DG-P3-vs-DG-P2	0.458082	8.32229e-05	CA1-P3-vs-CA1-P2	0.36632	0.000376184	CA3-P3-vs-CA3-P2	0.536937	1.24341e-05	CA3
O70589	Cask	DG-P3-vs-DG-P2	0.214638	0.0575046	CA1-P3-vs-CA1-P2	0.00232407	1	CA3-P3-vs-CA3-P2	0.359332	0.00385375	CA3
O70591	Pfdn2	DG-P3-vs-DG-P2	0.595607	0.000128092	CA1-P3-vs-CA1-P2	0.704217	2.14044e-05	CA3-P3-vs-CA3-P2	0.848916	3.35296e-06	CA3
O88447	Klc1	DG-P3-vs-DG-P2	0.211191	0.00117317	CA1-P3-vs-CA1-P2	0.0884759	1	CA3-P3-vs-CA3-P2	0.32494	2.45483e-05	CA3
O88487	Dync1i2	DG-P3-vs-DG-P2	0.0427712	1	CA1-P3-vs-CA1-P2	-0.0474522	1	CA3-P3-vs-CA3-P2	0.304386	0.0189104	CA3
O88507	Cntfr	DG-P3-vs-DG-P2	0.235994	0.145784	CA1-P3-vs-CA1-P2	0.153436	0.318013	CA3-P3-vs-CA3-P2	0.481994	0.00787676	CA3
O88543	Cops3	DG-P3-vs-DG-P2	0.240226	0.197578	CA1-P3-vs-CA1-P2	-0.0196342	1	CA3-P3-vs-CA3-P2	0.477749	0.0188304	CA3
O88704	Hcn1	DG-P3-vs-DG-P2	0.975943	6.4108e-05	CA1-P3-vs-CA1-P2	0.817379	0.000190989	CA3-P3-vs-CA3-P2	1.3721	1.69834e-06	CA3
O88712	Ctbp1	DG-P3-vs-DG-P2	0.202422	0.00150444	CA1-P3-vs-CA1-P2	0.172505	0.00350031	CA3-P3-vs-CA3-P2	0.323464	2.39782e-05	CA3
O88951	Lin7b	DG-P3-vs-DG-P2	0.444039	0.000422716	CA1-P3-vs-CA1-P2	0.583812	3.02317e-05	CA3-P3-vs-CA3-P2	0.331065	0.00256829	CA3
P00493	Hprt1	DG-P3-vs-DG-P2	0.43039	0.000152761	CA1-P3-vs-CA1-P2	0.423436	0.000128744	CA3-P3-vs-CA3-P2	0.427825	0.000101959	CA3
P05132	Prkaca	DG-P3-vs-DG-P2	0.362335	0.0386442	CA1-P3-vs-CA1-P2	0.165429	0.285467	CA3-P3-vs-CA3-P2	0.463768	0.00978123	CA3
P06837	Gap43	DG-P3-vs-DG-P2	0.302525	0.0166521	CA1-P3-vs-CA1-P2	0.284635	0.0197039	CA3-P3-vs-CA3-P2	0.326517	0.00904295	CA3
P0DN34	Ndufb1	DG-P3-vs-DG-P2	0.133884	1	CA1-P3-vs-CA1-P2	0.165561	0.190308	CA3-P3-vs-CA3-P2	0.392471	0.00676868	CA3
P10630	Eif4a2	DG-P3-vs-DG-P2	0.229546	0.212308	CA1-P3-vs-CA1-P2	0.109579	1	CA3-P3-vs-CA3-P2	0.424525	0.0303391	CA3
P10637	Mapt	DG-P3-vs-DG-P2	0.318031	0.000119787	CA1-P3-vs-CA1-P2	0.271343	0.000311771	CA3-P3-vs-CA3-P2	0.376895	1.77946e-05	CA3
P11404	Fabp3	DG-P3-vs-DG-P2	0.506402	0.00152552	CA1-P3-vs-CA1-P2	0.769599	4.1084e-05	CA3-P3-vs-CA3-P2	0.773977	3.63984e-05	CA3
P12367	Prkar2a	DG-P3-vs-DG-P2	0.148627	0.117844	CA1-P3-vs-CA1-P2	0.0217966	1	CA3-P3-vs-CA3-P2	0.266191	0.0100089	CA3
P12658	Calb1	DG-P3-vs-DG-P2	0.620619	0.000973818	CA1-P3-vs-CA1-P2	1.42538	6.35153e-07	CA3-P3-vs-CA3-P2	0.843557	5.86731e-05	CA3
P12787	Cox5a	DG-P3-vs-DG-P2	0.194838	0.114985	CA1-P3-vs-CA1-P2	0.353939	0.00949012	CA3-P3-vs-CA3-P2	0.355309	0.00879508	CA3
P14094	Atp1b1	DG-P3-vs-DG-P2	0.319592	0.000123238	CA1-P3-vs-CA1-P2	0.334851	5.8414e-05	CA3-P3-vs-CA3-P2	0.295706	0.000145158	CA3
P14685	Psmd3	DG-P3-vs-DG-P2	0.0484106	1	CA1-P3-vs-CA1-P2	0.0849436	1	CA3-P3-vs-CA3-P2	0.302888	0.00736207	CA3
P15116	Cdh2	DG-P3-vs-DG-P2	0.0208793	1	CA1-P3-vs-CA1-P2	-0.163555	0.35896	CA3-P3-vs-CA3-P2	0.532006	0.0112358	CA3
P15508	Sptb	DG-P3-vs-DG-P2	0.349014	0.0117066	CA1-P3-vs-CA1-P2	0.259778	0.0415175	CA3-P3-vs-CA3-P2	0.404838	0.0038268	CA3
P16460	Ass1	DG-P3-vs-DG-P2	0.109904	1	CA1-P3-vs-CA1-P2	0.504089	0.00304572	CA3-P3-vs-CA3-P2	0.383309	0.0137172	CA3
P19536	Cox5b	DG-P3-vs-DG-P2	0.197814	0.0832887	CA1-P3-vs-CA1-P2	0.373489	0.00379717	CA3-P3-vs-CA3-P2	0.469815	0.000718753	CA3
P20108	Prdx3	DG-P3-vs-DG-P2	0.233215	0.00777238	CA1-P3-vs-CA1-P2	0.347925	0.000389128	CA3-P3-vs-CA3-P2	0.32216	0.000663036	CA3
P20357	Map2	DG-P3-vs-DG-P2	0.153236	0.117165	CA1-P3-vs-CA1-P2	0.239271	0.0217011	CA3-P3-vs-CA3-P2	0.423086	0.000557456	CA3
P22723	Gabrg2	DG-P3-vs-DG-P2	0.910347	6.70807e-05	CA1-P3-vs-CA1-P2	0.631487	0.000880756	CA3-P3-vs-CA3-P2	1.08024	8.44228e-06	CA3
P24288	Bcat1	DG-P3-vs-DG-P2	0.875537	0.000213196	CA1-P3-vs-CA1-P2	0.864553	0.000179185	CA3-P3-vs-CA3-P2	0.593301	0.00279601	CA3
P26645	Marcks	DG-P3-vs-DG-P2	0.188037	0.12338	CA1-P3-vs-CA1-P2	0.56607	0.000363632	CA3-P3-vs-CA3-P2	0.373	0.00624442	CA3
P28658	Atxn10	DG-P3-vs-DG-P2	0.413116	0.0160433	CA1-P3-vs-CA1-P2	0.623625	0.00100055	CA3-P3-vs-CA3-P2	0.924071	3.94e-05	CA3
P30416	Fkbp4	DG-P3-vs-DG-P2	0.123601	1	CA1-P3-vs-CA1-P2	0.382371	0.00601295	CA3-P3-vs-CA3-P2	0.334015	0.011817	CA3
P31324	Prkar2b	DG-P3-vs-DG-P2	0.167394	0.334124	CA1-P3-vs-CA1-P2	0.285353	0.124817	CA3-P3-vs-CA3-P2	0.655788	0.00265069	CA3
P31648	Slc6a1	DG-P3-vs-DG-P2	1.24952	2.14529e-06	CA1-P3-vs-CA1-P2	1.46624	2.71694e-07	CA3-P3-vs-CA3-P2	1.32112	5.24656e-07	CA3
P33173	Kif1a	DG-P3-vs-DG-P2	0.203914	0.0380084	CA1-P3-vs-CA1-P2	0.0739573	1	CA3-P3-vs-CA3-P2	0.424265	0.000347308	CA3
P34022	Ranbp1	DG-P3-vs-DG-P2	0.331024	0.141005	CA1-P3-vs-CA1-P2	0.258474	0.233743	CA3-P3-vs-CA3-P2	0.74517	0.00399948	CA3
P35235	Ptpn11	DG-P3-vs-DG-P2	0.17833	0.100731	CA1-P3-vs-CA1-P2	-0.0968172	1	CA3-P3-vs-CA3-P2	0.500437	0.000317497	CA3
P35276	Rab3d	DG-P3-vs-DG-P2	0.517429	0.193791	CA1-P3-vs-CA1-P2	0.547371	0.173301	CA3-P3-vs-CA3-P2	0.827052	0.0453932	CA3
P35279	Rab6a	DG-P3-vs-DG-P2	0.190249	0.0596246	CA1-P3-vs-CA1-P2	0.14691	0.12802	CA3-P3-vs-CA3-P2	0.430925	0.00047325	CA3
P35585	Ap1m1	DG-P3-vs-DG-P2	0.212917	0.0166715	CA1-P3-vs-CA1-P2	0.0392465	1	CA3-P3-vs-CA3-P2	0.412716	0.000133578	CA3
P36916	Gnl1	DG-P3-vs-DG-P2	0.0778438	1	CA1-P3-vs-CA1-P2	-0.112809	1	CA3-P3-vs-CA3-P2	0.311554	0.0265443	CA3
P40630	Tfam	DG-P3-vs-DG-P2	0.152649	0.412328	CA1-P3-vs-CA1-P2	0.176141	0.351848	CA3-P3-vs-CA3-P2	0.523191	0.0162687	CA3
P46096	Syt1	DG-P3-vs-DG-P2	0.150905	0.0866076	CA1-P3-vs-CA1-P2	0.0739993	1	CA3-P3-vs-CA3-P2	0.368973	0.000635845	CA3
P46638	Rab11b	DG-P3-vs-DG-P2	-0.0536675	1	CA1-P3-vs-CA1-P2	0.199625	0.158751	CA3-P3-vs-CA3-P2	0.409164	0.00962503	CA3
P46664	Adss2	DG-P3-vs-DG-P2	0.117214	1	CA1-P3-vs-CA1-P2	0.189532	0.228304	CA3-P3-vs-CA3-P2	0.464709	0.00943773	CA3
P47708	Rph3a	DG-P3-vs-DG-P2	0.797287	0.000198824	CA1-P3-vs-CA1-P2	0.297595	0.061071	CA3-P3-vs-CA3-P2	1.09644	7.72898e-06	CA3
P47746	Cnr1	DG-P3-vs-DG-P2	1.38375	2.61186e-08	CA1-P3-vs-CA1-P2	1.41284	1.2022e-08	CA3-P3-vs-CA3-P2	1.17058	6.47525e-08	CA3
P47753	Capza1	DG-P3-vs-DG-P2	0.473739	2.20938e-05	CA1-P3-vs-CA1-P2	0.605959	1.66933e-06	CA3-P3-vs-CA3-P2	0.685334	4.10952e-07	CA3
P47941	Crkl	DG-P3-vs-DG-P2	0.431743	0.0079164	CA1-P3-vs-CA1-P2	0.650506	0.000376859	CA3-P3-vs-CA3-P2	0.654215	0.000326297	CA3
P48318	Gad1	DG-P3-vs-DG-P2	1.54277	3.59284e-08	CA1-P3-vs-CA1-P2	1.89313	2.6353e-09	CA3-P3-vs-CA3-P2	1.74885	6.07375e-09	CA3
P48320	Gad2	DG-P3-vs-DG-P2	1.62646	9.0556e-09	CA1-P3-vs-CA1-P2	1.92085	8.35236e-10	CA3-P3-vs-CA3-P2	1.89855	4.85593e-10	CA3
P48428	Tbca	DG-P3-vs-DG-P2	0.507332	0.00846506	CA1-P3-vs-CA1-P2	0.824934	0.000223427	CA3-P3-vs-CA3-P2	0.380729	0.0276732	CA3
P48722	Hspa4l	DG-P3-vs-DG-P2	-0.00783335	1	CA1-P3-vs-CA1-P2	0.0858665	1	CA3-P3-vs-CA3-P2	0.286259	4.10846e-06	CA3
P48771	Cox7a2	DG-P3-vs-DG-P2	0.595116	0.00193241	CA1-P3-vs-CA1-P2	0.859639	8.56298e-05	CA3-P3-vs-CA3-P2	0.633941	0.000881101	CA3
P49446	Ptpre	DG-P3-vs-DG-P2	0.208859	0.0328476	CA1-P3-vs-CA1-P2	0.285449	0.00574656	CA3-P3-vs-CA3-P2	0.449852	0.000192475	CA3
P50518	Atp6v1e1	DG-P3-vs-DG-P2	0.29402	0.00043781	CA1-P3-vs-CA1-P2	0.173609	0.0113491	CA3-P3-vs-CA3-P2	0.269047	0.000597531	CA3
P50571	Gabrb1	DG-P3-vs-DG-P2	0.501592	0.0527976	CA1-P3-vs-CA1-P2	0.421476	0.092459	CA3-P3-vs-CA3-P2	1.17927	0.000270236	CA3
P51791	Clcn3	DG-P3-vs-DG-P2	-0.178952	0.199189	CA1-P3-vs-CA1-P2	-0.0274443	1	CA3-P3-vs-CA3-P2	0.289136	0.0460396	CA3
P52825	Cpt2	DG-P3-vs-DG-P2	0.0727912	1	CA1-P3-vs-CA1-P2	0.254413	0.119939	CA3-P3-vs-CA3-P2	0.416667	0.0165323	CA3
P53810	Pitpna	DG-P3-vs-DG-P2	0.312284	4.9556e-05	CA1-P3-vs-CA1-P2	0.272841	0.000110721	CA3-P3-vs-CA3-P2	0.361296	7.72898e-06	CA3
P55012	Slc12a2	DG-P3-vs-DG-P2	0.216839	0.0656727	CA1-P3-vs-CA1-P2	0.343104	0.00725884	CA3-P3-vs-CA3-P2	0.485375	0.000645218	CA3
P55258	Rab8a	DG-P3-vs-DG-P2	0.118267	1	CA1-P3-vs-CA1-P2	-0.0126795	1	CA3-P3-vs-CA3-P2	0.390805	0.00414455	CA3
P56135	Atp5mf	DG-P3-vs-DG-P2	0.171902	0.228846	CA1-P3-vs-CA1-P2	0.309875	0.0458555	CA3-P3-vs-CA3-P2	0.416537	0.0103252	CA3
P56812	Pdcd5	DG-P3-vs-DG-P2	0.804306	3.73868e-05	CA1-P3-vs-CA1-P2	0.799239	2.50741e-05	CA3-P3-vs-CA3-P2	0.672285	0.000101697	CA3
P60840	Ensa	DG-P3-vs-DG-P2	0.939095	0.00304195	CA1-P3-vs-CA1-P2	0.47611	0.0745684	CA3-P3-vs-CA3-P2	0.751142	0.00904295	CA3
P61021	Rab5b	DG-P3-vs-DG-P2	0.148082	0.129053	CA1-P3-vs-CA1-P2	0.205202	0.0437362	CA3-P3-vs-CA3-P2	0.298146	0.00629049	CA3
P61022	Chp1	DG-P3-vs-DG-P2	0.703113	0.000172344	CA1-P3-vs-CA1-P2	0.693154	0.000142063	CA3-P3-vs-CA3-P2	0.824096	3.03051e-05	CA3
P61087	Ube2k	DG-P3-vs-DG-P2	0.498308	0.000158887	CA1-P3-vs-CA1-P2	0.490247	0.000132636	CA3-P3-vs-CA3-P2	0.363622	0.00128815	CA3
P61202	Cops2	DG-P3-vs-DG-P2	0.291624	0.0425239	CA1-P3-vs-CA1-P2	-0.101761	1	CA3-P3-vs-CA3-P2	0.272575	0.0453932	CA3
P61264	Stx1b	DG-P3-vs-DG-P2	0.290533	1.23689e-06	CA1-P3-vs-CA1-P2	0.175095	7.2571e-05	CA3-P3-vs-CA3-P2	0.311964	3.09825e-07	CA3
P61759	Vbp1	DG-P3-vs-DG-P2	0.209715	0.154706	CA1-P3-vs-CA1-P2	0.0117739	1	CA3-P3-vs-CA3-P2	0.486688	0.00721494	CA3
P61922	Abat	DG-P3-vs-DG-P2	0.921186	0.0005197	CA1-P3-vs-CA1-P2	1.53331	4.7458e-06	CA3-P3-vs-CA3-P2	0.740025	0.00182239	CA3
P61961	Ufm1	DG-P3-vs-DG-P2	0.421356	0.0319376	CA1-P3-vs-CA1-P2	0.474737	0.0159581	CA3-P3-vs-CA3-P2	0.696285	0.00146789	CA3
P62073	Timm10	DG-P3-vs-DG-P2	0.79506	0.00232175	CA1-P3-vs-CA1-P2	0.754929	0.00259054	CA3-P3-vs-CA3-P2	0.63197	0.00738266	CA3
P62075	Timm13	DG-P3-vs-DG-P2	0.76946	0.000631265	CA1-P3-vs-CA1-P2	0.966855	7.59146e-05	CA3-P3-vs-CA3-P2	0.699765	0.000915679	CA3
P62077	Timm8b	DG-P3-vs-DG-P2	0.788923	0.000904501	CA1-P3-vs-CA1-P2	0.913553	0.00022097	CA3-P3-vs-CA3-P2	0.999744	9.54646e-05	CA3
P62196	Psmc5	DG-P3-vs-DG-P2	-0.164756	0.0883711	CA1-P3-vs-CA1-P2	0.172712	0.0748505	CA3-P3-vs-CA3-P2	0.272343	0.00909909	CA3
P62627	Dynlrb1	DG-P3-vs-DG-P2	0.604486	0.000611736	CA1-P3-vs-CA1-P2	0.656324	0.000237112	CA3-P3-vs-CA3-P2	0.472217	0.00263156	CA3
P62761	Vsnl1	DG-P3-vs-DG-P2	0.2031	0.00337265	CA1-P3-vs-CA1-P2	0.136613	1	CA3-P3-vs-CA3-P2	0.335434	4.99034e-05	CA3
P62812	Gabra1	DG-P3-vs-DG-P2	0.750811	0.000158524	CA1-P3-vs-CA1-P2	0.669624	0.000291319	CA3-P3-vs-CA3-P2	1.04292	5.3431e-06	CA3
P62821	Rab1A	DG-P3-vs-DG-P2	0.355236	0.00379545	CA1-P3-vs-CA1-P2	0.3339	0.00449038	CA3-P3-vs-CA3-P2	0.493047	0.000244757	CA3
P62823	Rab3c	DG-P3-vs-DG-P2	0.143752	0.165646	CA1-P3-vs-CA1-P2	0.445903	0.00075427	CA3-P3-vs-CA3-P2	0.628118	4.28039e-05	CA3
P62869	Elob	DG-P3-vs-DG-P2	0.502286	0.00129138	CA1-P3-vs-CA1-P2	0.557685	0.000442309	CA3-P3-vs-CA3-P2	0.347075	0.010059	CA3
P62878	Rbx1	DG-P3-vs-DG-P2	0.48093	0.000876771	CA1-P3-vs-CA1-P2	0.449162	0.00109265	CA3-P3-vs-CA3-P2	0.438673	0.00125483	CA3
P63037	Dnaja1	DG-P3-vs-DG-P2	0.19929	0.0640092	CA1-P3-vs-CA1-P2	0.083268	1	CA3-P3-vs-CA3-P2	0.406408	0.00124491	CA3
P63040	Cplx1	DG-P3-vs-DG-P2	0.601185	1.9873e-05	CA1-P3-vs-CA1-P2	1.31623	6.3334e-09	CA3-P3-vs-CA3-P2	1.01933	6.64664e-08	CA3
P63046	Sult4a1	DG-P3-vs-DG-P2	0.251791	0.0816837	CA1-P3-vs-CA1-P2	-0.0771723	1	CA3-P3-vs-CA3-P2	0.309006	0.0323034	CA3
P63080	Gabrb3	DG-P3-vs-DG-P2	0.381331	0.0067111	CA1-P3-vs-CA1-P2	0.462021	0.00152175	CA3-P3-vs-CA3-P2	0.645461	0.000102155	CA3
P63082	Atp6v0c	DG-P3-vs-DG-P2	0.564291	0.00488799	CA1-P3-vs-CA1-P2	0.386895	0.0312475	CA3-P3-vs-CA3-P2	0.755572	0.000462529	CA3
P63137	Gabrb2	DG-P3-vs-DG-P2	0.799609	0.00646334	CA1-P3-vs-CA1-P2	1.02362	0.000979611	CA3-P3-vs-CA3-P2	0.970333	0.00138539	CA3
P63141	Kcna2	DG-P3-vs-DG-P2	-0.0181983	1	CA1-P3-vs-CA1-P2	-0.00546872	1	CA3-P3-vs-CA3-P2	0.387585	0.0123042	CA3
P63213	Gng2	DG-P3-vs-DG-P2	0.345701	0.00028519	CA1-P3-vs-CA1-P2	0.371418	0.000121619	CA3-P3-vs-CA3-P2	0.359641	0.00013505	CA3
P63321	Rala	DG-P3-vs-DG-P2	0.201264	0.200848	CA1-P3-vs-CA1-P2	0.0924614	1	CA3-P3-vs-CA3-P2	0.575148	0.00258173	CA3
P67871	Csnk2b	DG-P3-vs-DG-P2	0.321645	0.0217493	CA1-P3-vs-CA1-P2	0.227428	0.0797077	CA3-P3-vs-CA3-P2	0.628441	0.000197974	CA3
P70168	Kpnb1	DG-P3-vs-DG-P2	0.107285	1	CA1-P3-vs-CA1-P2	-0.0826042	1	CA3-P3-vs-CA3-P2	0.267593	0.00203567	CA3
P70297	Stam	DG-P3-vs-DG-P2	0.193848	0.262167	CA1-P3-vs-CA1-P2	0.123176	1	CA3-P3-vs-CA3-P2	0.442622	0.0209644	CA3
P70349	Hint1	DG-P3-vs-DG-P2	0.424669	0.0140734	CA1-P3-vs-CA1-P2	0.399812	0.0160855	CA3-P3-vs-CA3-P2	0.458648	0.00721657	CA3
P70398	Usp9x	DG-P3-vs-DG-P2	0.11143	1	CA1-P3-vs-CA1-P2	0.0588534	1	CA3-P3-vs-CA3-P2	0.384952	0.00019272	CA3
P80560	Ptprn2	DG-P3-vs-DG-P2	0.763919	3.13961e-06	CA1-P3-vs-CA1-P2	0.664822	6.38329e-06	CA3-P3-vs-CA3-P2	0.819995	6.8625e-07	CA3
P83940	Eloc	DG-P3-vs-DG-P2	0.0875463	1	CA1-P3-vs-CA1-P2	0.184042	0.0649503	CA3-P3-vs-CA3-P2	0.290403	0.0070305	CA3
P84084	Arf5	DG-P3-vs-DG-P2	0.219742	0.262581	CA1-P3-vs-CA1-P2	0.026076	1	CA3-P3-vs-CA3-P2	0.593591	0.00927111	CA3
P97445	Cacna1a	DG-P3-vs-DG-P2	0.322043	0.0290542	CA1-P3-vs-CA1-P2	0.0011849	1	CA3-P3-vs-CA3-P2	0.466562	0.00311207	CA3
P97450	Atp5pf	DG-P3-vs-DG-P2	0.397879	0.0163376	CA1-P3-vs-CA1-P2	0.784059	0.000130862	CA3-P3-vs-CA3-P2	0.521616	0.00266222	CA3
P97467	Pam	DG-P3-vs-DG-P2	0.594382	0.00203603	CA1-P3-vs-CA1-P2	0.831569	0.000119436	CA3-P3-vs-CA3-P2	0.851136	8.7547e-05	CA3
P97494	Gclc	DG-P3-vs-DG-P2	0.435663	0.12338	CA1-P3-vs-CA1-P2	0.456968	0.107264	CA3-P3-vs-CA3-P2	0.781158	0.0108294	CA3
P97823	Lypla1	DG-P3-vs-DG-P2	0.429408	0.000613614	CA1-P3-vs-CA1-P2	0.397377	0.000826069	CA3-P3-vs-CA3-P2	0.363724	0.00149828	CA3
P99028	Uqcrh	DG-P3-vs-DG-P2	0.608857	0.0267279	CA1-P3-vs-CA1-P2	1.13643	0.000452927	CA3-P3-vs-CA3-P2	0.640623	0.0167464	CA3
Q00558	F8a1	DG-P3-vs-DG-P2	0.437152	0.0142485	CA1-P3-vs-CA1-P2	-0.0908245	1	CA3-P3-vs-CA3-P2	0.51142	0.00455182	CA3
Q00612	G6pdx	DG-P3-vs-DG-P2	0.388376	0.0195209	CA1-P3-vs-CA1-P2	0.0610608	1	CA3-P3-vs-CA3-P2	0.429816	0.00919788	CA3
Q01063	Pde4d	DG-P3-vs-DG-P2	0.523416	0.012179	CA1-P3-vs-CA1-P2	-0.150894	0.367792	CA3-P3-vs-CA3-P2	0.437358	0.0319428	CA3
Q02248	Ctnnb1	DG-P3-vs-DG-P2	0.0535059	1	CA1-P3-vs-CA1-P2	0.116094	1	CA3-P3-vs-CA3-P2	0.386078	0.00016196	CA3
Q03173	Enah	DG-P3-vs-DG-P2	0.19125	0.212545	CA1-P3-vs-CA1-P2	-0.282853	0.0807952	CA3-P3-vs-CA3-P2	0.513923	0.00448124	CA3
Q03517	Scg2	DG-P3-vs-DG-P2	0.590494	0.000379515	CA1-P3-vs-CA1-P2	1.50237	4.89508e-08	CA3-P3-vs-CA3-P2	0.742826	3.77372e-05	CA3
Q03958	Pfdn6	DG-P3-vs-DG-P2	0.517281	0.00119844	CA1-P3-vs-CA1-P2	0.686153	0.000103785	CA3-P3-vs-CA3-P2	0.542832	0.000604004	CA3
Q04690	Nf1	DG-P3-vs-DG-P2	0.259994	0.0592347	CA1-P3-vs-CA1-P2	0.139408	0.268407	CA3-P3-vs-CA3-P2	0.335955	0.0167246	CA3
Q06185	Atp5me	DG-P3-vs-DG-P2	0.41558	0.0105755	CA1-P3-vs-CA1-P2	0.762139	0.000119436	CA3-P3-vs-CA3-P2	0.477713	0.00359264	CA3
Q07076	Anxa7	DG-P3-vs-DG-P2	0.228343	0.143635	CA1-P3-vs-CA1-P2	0.0549052	1	CA3-P3-vs-CA3-P2	0.473903	0.00694799	CA3
Q08331	Calb2	DG-P3-vs-DG-P2	-0.231987	0.0336767	CA1-P3-vs-CA1-P2	1.29901	2.9177e-08	CA3-P3-vs-CA3-P2	0.461576	0.000391771	CA3
Q0VGU4	Vgf	DG-P3-vs-DG-P2	0.668413	9.48993e-05	CA1-P3-vs-CA1-P2	1.09528	9.09897e-07	CA3-P3-vs-CA3-P2	0.959528	2.29473e-06	CA3
Q148V7	Relch	DG-P3-vs-DG-P2	0.356082	0.000119154	CA1-P3-vs-CA1-P2	0.254338	0.00115413	CA3-P3-vs-CA3-P2	0.463123	6.97231e-06	CA3
Q3B7Z2	Osbp	DG-P3-vs-DG-P2	0.339532	0.0774883	CA1-P3-vs-CA1-P2	-0.113018	1	CA3-P3-vs-CA3-P2	0.668721	0.00419836	CA3
Q3TES0	Iqsec3	DG-P3-vs-DG-P2	0.558288	0.0226571	CA1-P3-vs-CA1-P2	0.555344	0.0204097	CA3-P3-vs-CA3-P2	0.628954	0.00985791	CA3
Q3TUH1	Tamm41	DG-P3-vs-DG-P2	0.107859	1	CA1-P3-vs-CA1-P2	0.096177	1	CA3-P3-vs-CA3-P2	0.588686	0.0142287	CA3
Q3TXS7	Psmd1	DG-P3-vs-DG-P2	0.149602	0.214951	CA1-P3-vs-CA1-P2	0.233228	0.0691597	CA3-P3-vs-CA3-P2	0.370853	0.00757757	CA3
Q3UH60	Dip2b	DG-P3-vs-DG-P2	0.459185	0.0112243	CA1-P3-vs-CA1-P2	0.129238	1	CA3-P3-vs-CA3-P2	0.449096	0.00978601	CA3
Q3UH99	Shisa6	DG-P3-vs-DG-P2	-0.116695	1	CA1-P3-vs-CA1-P2	-0.1668	0.161212	CA3-P3-vs-CA3-P2	0.324759	0.0129882	CA3
Q3UHJ0	Aak1	DG-P3-vs-DG-P2	0.320155	2.9224e-05	CA1-P3-vs-CA1-P2	0.158312	0.0047343	CA3-P3-vs-CA3-P2	0.359444	6.03149e-06	CA3
Q3UHX2	Pdap1	DG-P3-vs-DG-P2	0.326456	0.00212885	CA1-P3-vs-CA1-P2	0.566166	1.96356e-05	CA3-P3-vs-CA3-P2	0.465592	9.64606e-05	CA3
Q3UJU9	Rmdn3	DG-P3-vs-DG-P2	0.193098	0.104547	CA1-P3-vs-CA1-P2	0.178763	0.126393	CA3-P3-vs-CA3-P2	0.437477	0.00177484	CA3
Q3UVX5	Grm5	DG-P3-vs-DG-P2	0.0796924	1	CA1-P3-vs-CA1-P2	-0.1373	1	CA3-P3-vs-CA3-P2	0.385537	0.00526709	CA3
Q3UYC0	Ppm1h	DG-P3-vs-DG-P2	0.575781	5.76321e-06	CA1-P3-vs-CA1-P2	0.440987	4.28636e-05	CA3-P3-vs-CA3-P2	0.537641	6.17318e-06	CA3
Q3UZP4	Svip	DG-P3-vs-DG-P2	0.223973	0.0497231	CA1-P3-vs-CA1-P2	0.134572	1	CA3-P3-vs-CA3-P2	0.387487	0.00236909	CA3
Q4KMM3	Oxr1	DG-P3-vs-DG-P2	-0.0770396	1	CA1-P3-vs-CA1-P2	0.239875	2.08569e-06	CA3-P3-vs-CA3-P2	0.278808	4.10952e-07	CA3
Q4QQM4	Trp53i11	DG-P3-vs-DG-P2	0.671574	8.84927e-05	CA1-P3-vs-CA1-P2	1.01365	1.61372e-06	CA3-P3-vs-CA3-P2	1.06475	7.57486e-07	CA3
Q4VAA2	Cdv3	DG-P3-vs-DG-P2	0.608348	6.21586e-05	CA1-P3-vs-CA1-P2	0.650277	2.29457e-05	CA3-P3-vs-CA3-P2	0.770722	4.07266e-06	CA3
Q4VAE3	Tmem65	DG-P3-vs-DG-P2	0.511562	0.000604888	CA1-P3-vs-CA1-P2	0.935186	2.49528e-06	CA3-P3-vs-CA3-P2	0.725191	2.26245e-05	CA3
Q505D7	Opa3	DG-P3-vs-DG-P2	0.24897	0.0587746	CA1-P3-vs-CA1-P2	0.134158	1	CA3-P3-vs-CA3-P2	0.415606	0.00404996	CA3
Q52KR3	Prune2	DG-P3-vs-DG-P2	0.459956	0.025713	CA1-P3-vs-CA1-P2	0.508018	0.013556	CA3-P3-vs-CA3-P2	0.432284	0.0270939	CA3
Q59J78	Ndufaf2	DG-P3-vs-DG-P2	0.293119	0.262581	CA1-P3-vs-CA1-P2	0.348094	0.195457	CA3-P3-vs-CA3-P2	0.555342	0.0458512	CA3
Q5DTL9	Slc4a10	DG-P3-vs-DG-P2	0.131509	1	CA1-P3-vs-CA1-P2	0.289405	0.16015	CA3-P3-vs-CA3-P2	0.821934	0.00125179	CA3
Q5DTY9	Kctd16	DG-P3-vs-DG-P2	0.818053	0.0017013	CA1-P3-vs-CA1-P2	0.265312	0.192242	CA3-P3-vs-CA3-P2	1.03803	0.000188813	CA3
Q5F285	Tmem256	DG-P3-vs-DG-P2	0.413545	0.19754	CA1-P3-vs-CA1-P2	0.884791	0.0141115	CA3-P3-vs-CA3-P2	0.784812	0.0231789	CA3
Q5H8C4	Vps13a	DG-P3-vs-DG-P2	-0.279602	0.0488794	CA1-P3-vs-CA1-P2	-0.198104	0.137151	CA3-P3-vs-CA3-P2	0.265593	0.0485278	CA3
Q5SRX1	Tom1l2	DG-P3-vs-DG-P2	0.272595	0.00546032	CA1-P3-vs-CA1-P2	0.172325	0.0467906	CA3-P3-vs-CA3-P2	0.344948	0.000803658	CA3
Q5SSM3	Arhgap44	DG-P3-vs-DG-P2	0.0823888	1	CA1-P3-vs-CA1-P2	-0.144971	0.296967	CA3-P3-vs-CA3-P2	0.369858	0.0178302	CA3
Q60598	Cttn	DG-P3-vs-DG-P2	0.0463502	1	CA1-P3-vs-CA1-P2	-0.0370388	1	CA3-P3-vs-CA3-P2	0.273096	6.22374e-05	CA3
Q60673	Ptprn	DG-P3-vs-DG-P2	0.938582	0.00027764	CA1-P3-vs-CA1-P2	1.07073	7.12182e-05	CA3-P3-vs-CA3-P2	1.05558	7.19471e-05	CA3
Q60864	Stip1	DG-P3-vs-DG-P2	0.162981	0.00281392	CA1-P3-vs-CA1-P2	0.126371	1	CA3-P3-vs-CA3-P2	0.281972	2.56085e-05	CA3
Q60902	Eps15l1	DG-P3-vs-DG-P2	0.315342	0.0002179	CA1-P3-vs-CA1-P2	0.320841	0.000142996	CA3-P3-vs-CA3-P2	0.433867	8.56842e-06	CA3
Q60996	Ppp2r5c	DG-P3-vs-DG-P2	-0.404692	0.0140734	CA1-P3-vs-CA1-P2	-0.145406	0.291496	CA3-P3-vs-CA3-P2	0.307627	0.0381565	CA3
Q61036	Pak3	DG-P3-vs-DG-P2	0.492541	0.0195209	CA1-P3-vs-CA1-P2	0.196282	0.27711	CA3-P3-vs-CA3-P2	0.727198	0.00148819	CA3
Q61037	Tsc2	DG-P3-vs-DG-P2	0.159491	0.376097	CA1-P3-vs-CA1-P2	0.200926	0.279424	CA3-P3-vs-CA3-P2	0.470343	0.0218826	CA3
Q61151	Ppp2r5e	DG-P3-vs-DG-P2	0.120518	1	CA1-P3-vs-CA1-P2	0.0528392	1	CA3-P3-vs-CA3-P2	0.419414	0.000345781	CA3
Q61205	Pafah1b3	DG-P3-vs-DG-P2	0.925554	0.00012525	CA1-P3-vs-CA1-P2	1.33702	3.74346e-06	CA3-P3-vs-CA3-P2	0.968518	5.65676e-05	CA3
Q61301	Ctnna2	DG-P3-vs-DG-P2	0.121014	1	CA1-P3-vs-CA1-P2	0.102363	1	CA3-P3-vs-CA3-P2	0.458015	0.000133285	CA3
Q61330	Cntn2	DG-P3-vs-DG-P2	0.338827	0.0636787	CA1-P3-vs-CA1-P2	0.201606	0.233714	CA3-P3-vs-CA3-P2	0.498629	0.00968698	CA3
Q61411	Hras	DG-P3-vs-DG-P2	0.0328845	1	CA1-P3-vs-CA1-P2	-0.0521765	1	CA3-P3-vs-CA3-P2	0.314597	0.0341813	CA3
Q61490	Alcam	DG-P3-vs-DG-P2	0.434406	0.00117317	CA1-P3-vs-CA1-P2	0.232873	0.0358944	CA3-P3-vs-CA3-P2	0.573274	9.13961e-05	CA3
Q61644	Pacsin1	DG-P3-vs-DG-P2	0.126882	1	CA1-P3-vs-CA1-P2	0.0670365	1	CA3-P3-vs-CA3-P2	0.33414	0.000142581	CA3
Q61792	Lasp1	DG-P3-vs-DG-P2	0.394233	0.000415365	CA1-P3-vs-CA1-P2	0.399748	0.000268346	CA3-P3-vs-CA3-P2	0.572219	1.0564e-05	CA3
Q61879	Myh10	DG-P3-vs-DG-P2	0.023989	1	CA1-P3-vs-CA1-P2	-0.0155128	1	CA3-P3-vs-CA3-P2	0.279284	0.00010107	CA3
Q62348	Tsn	DG-P3-vs-DG-P2	0.501939	0.000798797	CA1-P3-vs-CA1-P2	0.421923	0.00218817	CA3-P3-vs-CA3-P2	0.323315	0.0103439	CA3
Q62417	Sorbs1	DG-P3-vs-DG-P2	0.0290489	1	CA1-P3-vs-CA1-P2	0.282896	0.0805474	CA3-P3-vs-CA3-P2	0.626501	0.00119305	CA3
Q62418	Dbnl	DG-P3-vs-DG-P2	0.0866116	1	CA1-P3-vs-CA1-P2	0.168946	0.0778441	CA3-P3-vs-CA3-P2	0.455741	0.000228199	CA3
Q62421	Sh3gl3	DG-P3-vs-DG-P2	-0.0279557	1	CA1-P3-vs-CA1-P2	0.105887	1	CA3-P3-vs-CA3-P2	0.387097	0.000744662	CA3
Q62442	Vamp1	DG-P3-vs-DG-P2	0.70733	0.000761014	CA1-P3-vs-CA1-P2	0.866031	0.000119436	CA3-P3-vs-CA3-P2	0.48867	0.00685105	CA3
Q62465	Vat1	DG-P3-vs-DG-P2	0.71205	0.00386987	CA1-P3-vs-CA1-P2	0.958367	0.000358828	CA3-P3-vs-CA3-P2	0.591738	0.00909909	CA3
Q62523	Zyx	DG-P3-vs-DG-P2	0.0434087	1	CA1-P3-vs-CA1-P2	0.0401867	1	CA3-P3-vs-CA3-P2	0.362415	0.00970357	CA3
Q64010	Crk	DG-P3-vs-DG-P2	0.339469	0.00357686	CA1-P3-vs-CA1-P2	0.389982	0.00105232	CA3-P3-vs-CA3-P2	0.582007	3.93572e-05	CA3
Q64133	Maoa	DG-P3-vs-DG-P2	0.181252	0.0132494	CA1-P3-vs-CA1-P2	0.185421	0.0097538	CA3-P3-vs-CA3-P2	0.298741	0.000345856	CA3
Q64433	Hspe1	DG-P3-vs-DG-P2	0.691904	4.53623e-05	CA1-P3-vs-CA1-P2	0.853927	4.7458e-06	CA3-P3-vs-CA3-P2	0.620503	6.96676e-05	CA3
Q64674	Srm	DG-P3-vs-DG-P2	0.476445	0.00120499	CA1-P3-vs-CA1-P2	0.402723	0.00306779	CA3-P3-vs-CA3-P2	0.43864	0.0015972	CA3
Q68FD5	Cltc	DG-P3-vs-DG-P2	0.231485	0.000169844	CA1-P3-vs-CA1-P2	0.30963	9.73122e-06	CA3-P3-vs-CA3-P2	0.327917	4.83756e-06	CA3
Q68FH0	Pkp4	DG-P3-vs-DG-P2	0.314912	0.00055853	CA1-P3-vs-CA1-P2	0.300365	0.000578172	CA3-P3-vs-CA3-P2	0.574836	1.84342e-06	CA3
Q69ZK9	Nlgn2	DG-P3-vs-DG-P2	0.786222	0.0037324	CA1-P3-vs-CA1-P2	1.11283	0.000223876	CA3-P3-vs-CA3-P2	1.04933	0.000327646	CA3
Q6A065	Cep170	DG-P3-vs-DG-P2	0.64424	0.01347	CA1-P3-vs-CA1-P2	0.260841	0.238341	CA3-P3-vs-CA3-P2	0.531853	0.0264169	CA3
Q6IRU5	Cltb	DG-P3-vs-DG-P2	0.424256	0.00816996	CA1-P3-vs-CA1-P2	0.713151	0.000167474	CA3-P3-vs-CA3-P2	0.457643	0.00404003	CA3
Q6NVF0	Ocrl	DG-P3-vs-DG-P2	0.582841	0.0147874	CA1-P3-vs-CA1-P2	0.152738	0.430501	CA3-P3-vs-CA3-P2	0.922455	0.000592388	CA3
Q6NXK7	Dpp10	DG-P3-vs-DG-P2	0.140037	0.122518	CA1-P3-vs-CA1-P2	0.648167	8.74559e-06	CA3-P3-vs-CA3-P2	0.575787	2.36099e-05	CA3
Q6P069	Sri	DG-P3-vs-DG-P2	0.220346	0.0242639	CA1-P3-vs-CA1-P2	0.19389	0.0384408	CA3-P3-vs-CA3-P2	0.339433	0.00152772	CA3
Q6P5F6	Slc39a10	DG-P3-vs-DG-P2	0.317694	0.042115	CA1-P3-vs-CA1-P2	0.376763	0.0264311	CA3-P3-vs-CA3-P2	0.378021	0.0160832	CA3
Q6P8X1	Snx6	DG-P3-vs-DG-P2	0.209494	0.038541	CA1-P3-vs-CA1-P2	0.483202	0.000174266	CA3-P3-vs-CA3-P2	0.513807	9.36338e-05	CA3
Q6P9K8	Caskin1	DG-P3-vs-DG-P2	0.462467	3.93819e-08	CA1-P3-vs-CA1-P2	0.476036	1.92709e-08	CA3-P3-vs-CA3-P2	0.687544	4.85593e-10	CA3
Q6P9K9	Nrxn3	DG-P3-vs-DG-P2	1.02371	4.51628e-08	CA1-P3-vs-CA1-P2	0.526571	2.14044e-05	CA3-P3-vs-CA3-P2	1.08795	2.23866e-08	CA3
Q6P9S0	Mtss2	DG-P3-vs-DG-P2	0.837265	0.00057317	CA1-P3-vs-CA1-P2	1.25179	1.36754e-05	CA3-P3-vs-CA3-P2	1.05381	5.86731e-05	CA3
Q6PAJ1	Bcr	DG-P3-vs-DG-P2	0.31428	0.167745	CA1-P3-vs-CA1-P2	0.293005	0.226433	CA3-P3-vs-CA3-P2	0.492161	0.0373435	CA3
Q6PB44	Ptpn23	DG-P3-vs-DG-P2	0.386149	0.0636456	CA1-P3-vs-CA1-P2	0.364563	0.074983	CA3-P3-vs-CA3-P2	0.596514	0.0114439	CA3
Q6PGF7	Exoc8	DG-P3-vs-DG-P2	-0.0191098	1	CA1-P3-vs-CA1-P2	-0.334886	0.13013	CA3-P3-vs-CA3-P2	0.467715	0.0385371	CA3
Q6PIC6	Atp1a3	DG-P3-vs-DG-P2	0.353695	9.13545e-07	CA1-P3-vs-CA1-P2	0.410279	1.22601e-07	CA3-P3-vs-CA3-P2	0.447832	4.31538e-08	CA3
Q6RHR9	Magi1	DG-P3-vs-DG-P2	0.445099	0.028813	CA1-P3-vs-CA1-P2	0.592512	0.00563538	CA3-P3-vs-CA3-P2	0.787564	0.000744662	CA3
Q6WVG3	Kctd12	DG-P3-vs-DG-P2	0.898445	5.70989e-06	CA1-P3-vs-CA1-P2	1.00464	1.28462e-06	CA3-P3-vs-CA3-P2	0.943277	1.88735e-06	CA3
Q6ZQI3	Mlec	DG-P3-vs-DG-P2	-0.335242	0.149805	CA1-P3-vs-CA1-P2	0.150986	0.470145	CA3-P3-vs-CA3-P2	0.521648	0.0427295	CA3
Q71LX4	Tln2	DG-P3-vs-DG-P2	0.184804	0.000986961	CA1-P3-vs-CA1-P2	0.316389	8.31544e-06	CA3-P3-vs-CA3-P2	0.444748	3.0389e-07	CA3
Q7TMF3	Ndufa12	DG-P3-vs-DG-P2	0.0896893	1	CA1-P3-vs-CA1-P2	0.0952223	1	CA3-P3-vs-CA3-P2	0.317324	0.038984	CA3
Q7TN29	Smap2	DG-P3-vs-DG-P2	0.524898	0.000585383	CA1-P3-vs-CA1-P2	0.477903	0.000880567	CA3-P3-vs-CA3-P2	0.482118	0.000774157	CA3
Q7TPB0	Plppr3	DG-P3-vs-DG-P2	1.24356	1.19756e-05	CA1-P3-vs-CA1-P2	1.5804	9.95545e-07	CA3-P3-vs-CA3-P2	1.66938	4.26753e-07	CA3
Q7TPM6	Fsd1	DG-P3-vs-DG-P2	0.0102584	1	CA1-P3-vs-CA1-P2	-0.378361	0.127218	CA3-P3-vs-CA3-P2	0.554043	0.0421691	CA3
Q7TQ95	Lnpk	DG-P3-vs-DG-P2	0.166945	0.0984837	CA1-P3-vs-CA1-P2	0.0995998	1	CA3-P3-vs-CA3-P2	0.340498	0.00313563	CA3
Q7TQF7	Amph	DG-P3-vs-DG-P2	0.230745	0.000992666	CA1-P3-vs-CA1-P2	0.152689	0.0113491	CA3-P3-vs-CA3-P2	0.338189	3.15832e-05	CA3
Q7TSQ8	Pdpr	DG-P3-vs-DG-P2	0.30388	0.041951	CA1-P3-vs-CA1-P2	0.158045	0.239943	CA3-P3-vs-CA3-P2	0.398749	0.00958492	CA3
Q80T41	Gabbr2	DG-P3-vs-DG-P2	0.249147	0.0394348	CA1-P3-vs-CA1-P2	0.144128	0.191275	CA3-P3-vs-CA3-P2	0.313791	0.0108294	CA3
Q80TB8	Vat1l	DG-P3-vs-DG-P2	0.608621	0.00104351	CA1-P3-vs-CA1-P2	0.910452	2.9562e-05	CA3-P3-vs-CA3-P2	0.777368	0.000102155	CA3
Q80TJ1	Cadps	DG-P3-vs-DG-P2	0.448879	7.43233e-06	CA1-P3-vs-CA1-P2	0.191557	0.00479013	CA3-P3-vs-CA3-P2	0.490087	2.03037e-06	CA3
Q80TZ3	Dnajc6	DG-P3-vs-DG-P2	0.327785	0.00304195	CA1-P3-vs-CA1-P2	0.170374	0.0682828	CA3-P3-vs-CA3-P2	0.293851	0.00452359	CA3
Q80U49	Cep170b	DG-P3-vs-DG-P2	-0.0536597	1	CA1-P3-vs-CA1-P2	0.356303	0.067241	CA3-P3-vs-CA3-P2	0.437209	0.0262732	CA3
Q80U56	Avl9	DG-P3-vs-DG-P2	0.262855	0.0062351	CA1-P3-vs-CA1-P2	0.228666	0.0113491	CA3-P3-vs-CA3-P2	0.500282	3.51474e-05	CA3
Q80U63	Mfn2	DG-P3-vs-DG-P2	0.0420141	1	CA1-P3-vs-CA1-P2	0.0882969	1	CA3-P3-vs-CA3-P2	0.353833	0.0315549	CA3
Q80VP1	Epn1	DG-P3-vs-DG-P2	0.280206	0.011646	CA1-P3-vs-CA1-P2	0.0540837	1	CA3-P3-vs-CA3-P2	0.390845	0.0010768	CA3
Q80WQ2	Vac14	DG-P3-vs-DG-P2	0.276203	0.0322837	CA1-P3-vs-CA1-P2	0.394196	0.00415406	CA3-P3-vs-CA3-P2	0.432237	0.00218369	CA3
Q811P8	Arhgap32	DG-P3-vs-DG-P2	-0.264735	0.104547	CA1-P3-vs-CA1-P2	-0.0955086	1	CA3-P3-vs-CA3-P2	0.38295	0.0228895	CA3
Q8BFQ8	Gatd1	DG-P3-vs-DG-P2	0.348416	0.0215688	CA1-P3-vs-CA1-P2	0.121151	1	CA3-P3-vs-CA3-P2	0.557075	0.000977177	CA3
Q8BG32	Psmd11	DG-P3-vs-DG-P2	0.0495937	1	CA1-P3-vs-CA1-P2	0.139368	0.0891084	CA3-P3-vs-CA3-P2	0.315767	0.00125483	CA3
Q8BGN8	Synpr	DG-P3-vs-DG-P2	0.450054	0.0158323	CA1-P3-vs-CA1-P2	0.436965	0.0157995	CA3-P3-vs-CA3-P2	0.748097	0.000440747	CA3
Q8BGQ7	Aars1	DG-P3-vs-DG-P2	0.240948	0.0113574	CA1-P3-vs-CA1-P2	0.372957	0.000482428	CA3-P3-vs-CA3-P2	0.305941	0.00201603	CA3
Q8BGS2	Bola2	DG-P3-vs-DG-P2	0.589053	0.0399334	CA1-P3-vs-CA1-P2	0.277749	0.2415	CA3-P3-vs-CA3-P2	0.638785	0.0162438	CA3
Q8BGT8	Phyhipl	DG-P3-vs-DG-P2	0.651048	1.25664e-05	CA1-P3-vs-CA1-P2	0.933635	3.22506e-07	CA3-P3-vs-CA3-P2	1.03416	7.25197e-08	CA3
Q8BHC1	Rab39b	DG-P3-vs-DG-P2	0.110409	1	CA1-P3-vs-CA1-P2	0.109097	1	CA3-P3-vs-CA3-P2	0.398687	0.00357531	CA3
Q8BHE3	Atcay	DG-P3-vs-DG-P2	0.188422	0.0516257	CA1-P3-vs-CA1-P2	0.029107	1	CA3-P3-vs-CA3-P2	0.266791	0.00879508	CA3
Q8BHF7	Pgs1	DG-P3-vs-DG-P2	0.0864458	1	CA1-P3-vs-CA1-P2	0.245414	0.124117	CA3-P3-vs-CA3-P2	0.332051	0.0403859	CA3
Q8BHJ7	Gabra5	DG-P3-vs-DG-P2	0.0396786	1	CA1-P3-vs-CA1-P2	0.460765	0.129514	CA3-P3-vs-CA3-P2	0.535299	0.0474358	CA3
Q8BHN3	Ganab	DG-P3-vs-DG-P2	0.0992233	1	CA1-P3-vs-CA1-P2	0.31103	0.00887276	CA3-P3-vs-CA3-P2	0.332342	0.00559283	CA3
Q8BHZ0	Cyria	DG-P3-vs-DG-P2	0.362151	0.00421899	CA1-P3-vs-CA1-P2	0.1507	0.150404	CA3-P3-vs-CA3-P2	0.325828	0.00619636	CA3
Q8BIF0	Cd99l2	DG-P3-vs-DG-P2	0.337225	0.0222017	CA1-P3-vs-CA1-P2	0.487098	0.0022344	CA3-P3-vs-CA3-P2	0.673157	0.000170221	CA3
Q8BIG7	Comtd1	DG-P3-vs-DG-P2	0.420705	0.00646334	CA1-P3-vs-CA1-P2	0.370755	0.011	CA3-P3-vs-CA3-P2	0.354561	0.0128561	CA3
Q8BIW1	Prune1	DG-P3-vs-DG-P2	0.109685	1	CA1-P3-vs-CA1-P2	0.211531	0.128277	CA3-P3-vs-CA3-P2	0.38381	0.0114439	CA3
Q8BJU0	Sgta	DG-P3-vs-DG-P2	0.288869	0.0267279	CA1-P3-vs-CA1-P2	0.33324	0.0113491	CA3-P3-vs-CA3-P2	0.617536	0.00013505	CA3
Q8BJY1	Psmd5	DG-P3-vs-DG-P2	0.216738	0.0842661	CA1-P3-vs-CA1-P2	0.223512	0.074867	CA3-P3-vs-CA3-P2	0.310339	0.0169941	CA3
Q8BK30	Ndufv3	DG-P3-vs-DG-P2	0.598729	0.0448139	CA1-P3-vs-CA1-P2	1.02087	0.00225661	CA3-P3-vs-CA3-P2	0.703113	0.0181474	CA3
Q8BK64	Ahsa1	DG-P3-vs-DG-P2	0.162552	0.038541	CA1-P3-vs-CA1-P2	0.143158	0.0601934	CA3-P3-vs-CA3-P2	0.266951	0.0021358	CA3
Q8BL65	Ablim2	DG-P3-vs-DG-P2	0.516617	0.00658325	CA1-P3-vs-CA1-P2	0.232428	0.148243	CA3-P3-vs-CA3-P2	0.670711	0.000850147	CA3
Q8BL86	Mblac2	DG-P3-vs-DG-P2	0.432616	0.15181	CA1-P3-vs-CA1-P2	0.746379	0.0221434	CA3-P3-vs-CA3-P2	0.731123	0.021959	CA3
Q8BLJ3	Plcxd3	DG-P3-vs-DG-P2	0.722411	0.00092945	CA1-P3-vs-CA1-P2	1.22623	8.31544e-06	CA3-P3-vs-CA3-P2	0.774869	0.000380465	CA3
Q8BLK3	Lsamp	DG-P3-vs-DG-P2	0.174265	0.0191276	CA1-P3-vs-CA1-P2	0.125738	1	CA3-P3-vs-CA3-P2	0.29183	0.000556973	CA3
Q8BMG7	Rab3gap2	DG-P3-vs-DG-P2	0.0830798	1	CA1-P3-vs-CA1-P2	0.0679967	1	CA3-P3-vs-CA3-P2	0.265328	0.0087532	CA3
Q8BP47	NARS1	DG-P3-vs-DG-P2	0.311583	0.000986961	CA1-P3-vs-CA1-P2	0.297838	0.00105702	CA3-P3-vs-CA3-P2	0.31557	0.00064534	CA3
Q8BPQ7	Sgsm1	DG-P3-vs-DG-P2	0.365844	0.0372628	CA1-P3-vs-CA1-P2	-0.0108307	1	CA3-P3-vs-CA3-P2	0.439538	0.0129345	CA3
Q8BR92	Palm2	DG-P3-vs-DG-P2	-0.130457	1	CA1-P3-vs-CA1-P2	-0.0871504	1	CA3-P3-vs-CA3-P2	0.292918	0.00721657	CA3
Q8BSS9	Ppfia2	DG-P3-vs-DG-P2	0.120899	1	CA1-P3-vs-CA1-P2	0.241604	0.00921226	CA3-P3-vs-CA3-P2	0.396458	0.000274493	CA3
Q8BTG7	Ndrg4	DG-P3-vs-DG-P2	0.791203	9.93966e-07	CA1-P3-vs-CA1-P2	0.743299	1.08971e-06	CA3-P3-vs-CA3-P2	0.776106	5.24656e-07	CA3
Q8BUV3	Gphn	DG-P3-vs-DG-P2	0.577292	1.98787e-05	CA1-P3-vs-CA1-P2	0.560988	1.82851e-05	CA3-P3-vs-CA3-P2	0.769251	7.57486e-07	CA3
Q8BVQ5	Ppme1	DG-P3-vs-DG-P2	0.094798	1	CA1-P3-vs-CA1-P2	0.192361	0.0094931	CA3-P3-vs-CA3-P2	0.414289	3.03051e-05	CA3
Q8BWF0	Aldh5a1	DG-P3-vs-DG-P2	0.082923	1	CA1-P3-vs-CA1-P2	0.479857	0.001166	CA3-P3-vs-CA3-P2	0.278506	0.0265563	CA3
Q8BWG8	Arrb1	DG-P3-vs-DG-P2	0.487937	0.0364569	CA1-P3-vs-CA1-P2	0.203218	0.31997	CA3-P3-vs-CA3-P2	0.478633	0.0319428	CA3
Q8BXZ1	Tmx3	DG-P3-vs-DG-P2	0.115518	1	CA1-P3-vs-CA1-P2	0.115491	1	CA3-P3-vs-CA3-P2	0.581721	0.00266222	CA3
Q8BYR5	Cadps2	DG-P3-vs-DG-P2	0.789619	0.000322858	CA1-P3-vs-CA1-P2	0.534227	0.00411263	CA3-P3-vs-CA3-P2	0.791322	0.000211462	CA3
Q8BZ98	Dnm3	DG-P3-vs-DG-P2	0.753535	1.47136e-05	CA1-P3-vs-CA1-P2	0.988736	9.80093e-07	CA3-P3-vs-CA3-P2	1.05242	4.10952e-07	CA3
Q8BZA9	Tigar	DG-P3-vs-DG-P2	0.36883	0.0130534	CA1-P3-vs-CA1-P2	0.159539	0.209575	CA3-P3-vs-CA3-P2	0.26511	0.0449095	CA3
Q8C052	Map1s	DG-P3-vs-DG-P2	0.0492285	1	CA1-P3-vs-CA1-P2	-0.0994336	1	CA3-P3-vs-CA3-P2	0.349356	0.0166106	CA3
Q8C0E2	Vps26b	DG-P3-vs-DG-P2	0.0938889	1	CA1-P3-vs-CA1-P2	0.0614318	1	CA3-P3-vs-CA3-P2	0.322266	3.4725e-06	CA3
Q8C0L0	Tmx4	DG-P3-vs-DG-P2	0.197636	0.328022	CA1-P3-vs-CA1-P2	0.176613	0.375729	CA3-P3-vs-CA3-P2	0.557966	0.0159548	CA3
Q8C1A5	Thop1	DG-P3-vs-DG-P2	0.19749	0.183845	CA1-P3-vs-CA1-P2	-0.0728413	1	CA3-P3-vs-CA3-P2	0.318791	0.0389866	CA3
Q8C522	Endod1	DG-P3-vs-DG-P2	0.419951	0.000694447	CA1-P3-vs-CA1-P2	0.379052	0.00111218	CA3-P3-vs-CA3-P2	0.35686	0.00164651	CA3
Q8C8N2	Scai	DG-P3-vs-DG-P2	0.307605	0.00932158	CA1-P3-vs-CA1-P2	0.273824	0.0145284	CA3-P3-vs-CA3-P2	0.768421	5.25536e-06	CA3
Q8CBE3	Wdr37	DG-P3-vs-DG-P2	0.191998	0.0500039	CA1-P3-vs-CA1-P2	0.10664	1	CA3-P3-vs-CA3-P2	0.409649	0.000502182	CA3
Q8CDN6	Txnl1	DG-P3-vs-DG-P2	0.196077	0.00549467	CA1-P3-vs-CA1-P2	0.272385	0.000424747	CA3-P3-vs-CA3-P2	0.276527	0.000347308	CA3
Q8CE50	Snx30	DG-P3-vs-DG-P2	0.55506	0.00135808	CA1-P3-vs-CA1-P2	0.211795	0.122714	CA3-P3-vs-CA3-P2	0.474739	0.00294129	CA3
Q8CGA0	Ppm1f	DG-P3-vs-DG-P2	-0.262223	0.294042	CA1-P3-vs-CA1-P2	-0.12394	1	CA3-P3-vs-CA3-P2	0.773439	0.0132767	CA3
Q8CGE9	Rgs12	DG-P3-vs-DG-P2	1.11317	0.000201545	CA1-P3-vs-CA1-P2	0.988379	0.000389128	CA3-P3-vs-CA3-P2	1.50095	9.39516e-06	CA3
Q8JZP2	Syn3	DG-P3-vs-DG-P2	0.140668	0.453614	CA1-P3-vs-CA1-P2	0.0292504	1	CA3-P3-vs-CA3-P2	0.533766	0.0165888	CA3
Q8JZS0	Lin7a	DG-P3-vs-DG-P2	-0.0663433	1	CA1-P3-vs-CA1-P2	-0.013644	1	CA3-P3-vs-CA3-P2	0.359369	0.00245735	CA3
Q8K021	Scamp1	DG-P3-vs-DG-P2	0.0589157	1	CA1-P3-vs-CA1-P2	0.0310858	1	CA3-P3-vs-CA3-P2	0.319621	0.00943773	CA3
Q8K183	Pdxk	DG-P3-vs-DG-P2	0.675149	0.00481245	CA1-P3-vs-CA1-P2	1.12796	8.36638e-05	CA3-P3-vs-CA3-P2	0.538126	0.0132775	CA3
Q8K1M6	Dnm1l	DG-P3-vs-DG-P2	0.221709	0.00112539	CA1-P3-vs-CA1-P2	0.194344	0.0022344	CA3-P3-vs-CA3-P2	0.416334	3.4725e-06	CA3
Q8K221	Arfip2	DG-P3-vs-DG-P2	0.232733	0.0372628	CA1-P3-vs-CA1-P2	0.141803	0.166135	CA3-P3-vs-CA3-P2	0.376305	0.00225322	CA3
Q8K2K6	Agfg1	DG-P3-vs-DG-P2	0.222631	0.0527976	CA1-P3-vs-CA1-P2	-0.171466	0.118099	CA3-P3-vs-CA3-P2	0.491569	0.000440295	CA3
Q8K341	Atat1	DG-P3-vs-DG-P2	0.454083	0.0104111	CA1-P3-vs-CA1-P2	0.40025	0.0170968	CA3-P3-vs-CA3-P2	0.814294	0.000116417	CA3
Q8K394	Plcl2	DG-P3-vs-DG-P2	0.325781	0.0130921	CA1-P3-vs-CA1-P2	0.0403721	1	CA3-P3-vs-CA3-P2	0.410765	0.00148819	CA3
Q8K3H0	Appl1	DG-P3-vs-DG-P2	0.0352083	1	CA1-P3-vs-CA1-P2	0.11666	1	CA3-P3-vs-CA3-P2	0.37007	0.0209644	CA3
Q8K3J1	Ndufs8	DG-P3-vs-DG-P2	0.0664721	1	CA1-P3-vs-CA1-P2	-0.0587798	1	CA3-P3-vs-CA3-P2	0.327501	0.0450296	CA3
Q8K4R4	Pitpnc1	DG-P3-vs-DG-P2	-0.195291	0.359339	CA1-P3-vs-CA1-P2	0.528938	0.0305503	CA3-P3-vs-CA3-P2	0.884299	0.001458	CA3
Q8R0A7	Kiaa0513	DG-P3-vs-DG-P2	0.521469	3.80245e-06	CA1-P3-vs-CA1-P2	0.876734	1.23711e-08	CA3-P3-vs-CA3-P2	0.832963	2.23866e-08	CA3
Q8R0S2	Iqsec1	DG-P3-vs-DG-P2	0.153556	0.0593662	CA1-P3-vs-CA1-P2	0.148057	0.0661145	CA3-P3-vs-CA3-P2	0.297589	0.00152694	CA3
Q8R0S4	Cacnb4	DG-P3-vs-DG-P2	0.362426	0.0103466	CA1-P3-vs-CA1-P2	0.497155	0.00106927	CA3-P3-vs-CA3-P2	0.860322	9.72914e-06	CA3
Q8R1B5	Cplx3	DG-P3-vs-DG-P2	0.88207	0.000158887	CA1-P3-vs-CA1-P2	1.33896	3.07944e-06	CA3-P3-vs-CA3-P2	1.02909	2.92541e-05	CA3
Q8R2R9	Ap3m2	DG-P3-vs-DG-P2	0.300782	0.136089	CA1-P3-vs-CA1-P2	-0.204189	0.285467	CA3-P3-vs-CA3-P2	0.577249	0.00941943	CA3
Q8R317	Ubqln1	DG-P3-vs-DG-P2	0.235001	0.245016	CA1-P3-vs-CA1-P2	0.518488	0.0223769	CA3-P3-vs-CA3-P2	0.626472	0.0077314	CA3
Q8R361	Rab11fip5	DG-P3-vs-DG-P2	0.464844	0.00150444	CA1-P3-vs-CA1-P2	0.474044	0.000999831	CA3-P3-vs-CA3-P2	0.854784	6.17318e-06	CA3
Q8R366	Igsf8	DG-P3-vs-DG-P2	0.437034	2.61897e-05	CA1-P3-vs-CA1-P2	0.143808	0.037769	CA3-P3-vs-CA3-P2	0.271862	0.000834397	CA3
Q8R3T5	Stxbp6	DG-P3-vs-DG-P2	-0.291696	0.0236233	CA1-P3-vs-CA1-P2	1.11056	2.06942e-06	CA3-P3-vs-CA3-P2	0.685004	6.22374e-05	CA3
Q8R570	Snap47	DG-P3-vs-DG-P2	0.467246	0.00393825	CA1-P3-vs-CA1-P2	0.409661	0.00718006	CA3-P3-vs-CA3-P2	0.615277	0.0003935	CA3
Q8R5C5	Actr1b	DG-P3-vs-DG-P2	0.172475	0.27389	CA1-P3-vs-CA1-P2	-0.0207876	1	CA3-P3-vs-CA3-P2	0.427054	0.0164243	CA3
Q8R5J9	Arl6ip5	DG-P3-vs-DG-P2	-0.1822	0.153962	CA1-P3-vs-CA1-P2	-0.292176	0.0325879	CA3-P3-vs-CA3-P2	0.343006	0.0135287	CA3
Q8R5M8	Cadm1	DG-P3-vs-DG-P2	-0.0259159	1	CA1-P3-vs-CA1-P2	0.124222	1	CA3-P3-vs-CA3-P2	0.351787	0.000783082	CA3
Q8VBV7	Cops8	DG-P3-vs-DG-P2	0.331852	0.0142199	CA1-P3-vs-CA1-P2	0.154627	0.188249	CA3-P3-vs-CA3-P2	0.42129	0.00270405	CA3
Q8VD04	Gripap1	DG-P3-vs-DG-P2	0.273332	0.0354418	CA1-P3-vs-CA1-P2	-0.0479098	1	CA3-P3-vs-CA3-P2	0.483732	0.00108411	CA3
Q8VD33	Sgtb	DG-P3-vs-DG-P2	0.412941	0.0216369	CA1-P3-vs-CA1-P2	0.440222	0.0134725	CA3-P3-vs-CA3-P2	0.902009	7.91147e-05	CA3
Q8VD37	Sgip1	DG-P3-vs-DG-P2	0.314988	0.000700272	CA1-P3-vs-CA1-P2	0.20211	0.0103672	CA3-P3-vs-CA3-P2	0.411172	5.66038e-05	CA3
Q8VE22	Mrps23	DG-P3-vs-DG-P2	0.205751	0.0709246	CA1-P3-vs-CA1-P2	0.311507	0.0105613	CA3-P3-vs-CA3-P2	0.520457	0.000289609	CA3
Q8VE33	Gdap1l1	DG-P3-vs-DG-P2	0.549688	0.000202429	CA1-P3-vs-CA1-P2	0.52488	0.00022097	CA3-P3-vs-CA3-P2	0.593214	7.26249e-05	CA3
Q8VE70	Pdcd10	DG-P3-vs-DG-P2	0.257749	0.091085	CA1-P3-vs-CA1-P2	0.23048	0.0972764	CA3-P3-vs-CA3-P2	0.301148	0.0460396	CA3
Q8VHI6	Wasf3	DG-P3-vs-DG-P2	0.424938	0.000798797	CA1-P3-vs-CA1-P2	0.450235	0.000389128	CA3-P3-vs-CA3-P2	0.5355	8.7547e-05	CA3
Q8VHJ5	Mark1	DG-P3-vs-DG-P2	0.299294	0.158128	CA1-P3-vs-CA1-P2	0.273534	0.158677	CA3-P3-vs-CA3-P2	0.465682	0.0243793	CA3
Q91V09	Wdr13	DG-P3-vs-DG-P2	0.269306	0.00773884	CA1-P3-vs-CA1-P2	0.35045	0.00107901	CA3-P3-vs-CA3-P2	0.375053	0.000621825	CA3
Q91V14	Slc12a5	DG-P3-vs-DG-P2	0.0429763	1	CA1-P3-vs-CA1-P2	0.215968	0.14313	CA3-P3-vs-CA3-P2	0.528029	0.00253783	CA3
Q91V92	Acly	DG-P3-vs-DG-P2	0.765871	0.000105868	CA1-P3-vs-CA1-P2	0.887724	2.10726e-05	CA3-P3-vs-CA3-P2	0.794231	5.14058e-05	CA3
Q91VE0	Slc27a4	DG-P3-vs-DG-P2	0.0768099	1	CA1-P3-vs-CA1-P2	0.0304071	1	CA3-P3-vs-CA3-P2	0.27589	0.0284884	CA3
Q91VI7	Rnh1	DG-P3-vs-DG-P2	0.248767	0.0527976	CA1-P3-vs-CA1-P2	0.348667	0.0102209	CA3-P3-vs-CA3-P2	0.428947	0.00270537	CA3
Q91VN4	Chchd6	DG-P3-vs-DG-P2	0.181051	0.11584	CA1-P3-vs-CA1-P2	0.103679	1	CA3-P3-vs-CA3-P2	0.420107	0.00196713	CA3
Q91VZ6	Smap1	DG-P3-vs-DG-P2	0.180391	0.0192133	CA1-P3-vs-CA1-P2	0.215427	0.00625673	CA3-P3-vs-CA3-P2	0.382602	8.13559e-05	CA3
Q91WK1	Spryd4	DG-P3-vs-DG-P2	0.0481816	1	CA1-P3-vs-CA1-P2	0.198682	0.35884	CA3-P3-vs-CA3-P2	0.559761	0.0224424	CA3
Q91XF0	Pnpo	DG-P3-vs-DG-P2	0.829381	9.92301e-06	CA1-P3-vs-CA1-P2	0.958782	2.00122e-06	CA3-P3-vs-CA3-P2	0.808903	7.72898e-06	CA3
Q91YJ2	Snx4	DG-P3-vs-DG-P2	0.483495	0.0033581	CA1-P3-vs-CA1-P2	0.205767	0.128288	CA3-P3-vs-CA3-P2	0.559204	0.000868623	CA3
Q91YM2	Arhgap35	DG-P3-vs-DG-P2	0.31717	0.0290542	CA1-P3-vs-CA1-P2	0.293863	0.0371416	CA3-P3-vs-CA3-P2	0.34884	0.0217328	CA3
Q91YT0	Ndufv1	DG-P3-vs-DG-P2	0.101445	1	CA1-P3-vs-CA1-P2	0.287412	0.00504403	CA3-P3-vs-CA3-P2	0.281735	0.00530192	CA3
Q91Z61	Diras1	DG-P3-vs-DG-P2	0.50765	0.00961385	CA1-P3-vs-CA1-P2	0.745641	0.00059045	CA3-P3-vs-CA3-P2	1.16995	1.18289e-05	CA3
Q91Z67	Srgap2	DG-P3-vs-DG-P2	0.306863	0.275867	CA1-P3-vs-CA1-P2	0.460018	0.122876	CA3-P3-vs-CA3-P2	1.00963	0.00342052	CA3
Q91ZP9	Necab2	DG-P3-vs-DG-P2	0.489172	1.97258e-05	CA1-P3-vs-CA1-P2	0.653927	9.95545e-07	CA3-P3-vs-CA3-P2	0.406163	6.3971e-05	CA3
Q91ZZ3	Sncb	DG-P3-vs-DG-P2	0.556674	0.0112675	CA1-P3-vs-CA1-P2	1.11801	5.8414e-05	CA3-P3-vs-CA3-P2	0.847639	0.000509457	CA3
Q921J2	Rheb	DG-P3-vs-DG-P2	0.302862	0.0541579	CA1-P3-vs-CA1-P2	0.24383	0.106788	CA3-P3-vs-CA3-P2	0.397733	0.0135966	CA3
Q922E4	Pcyt2	DG-P3-vs-DG-P2	0.119481	1	CA1-P3-vs-CA1-P2	-0.293683	0.00632419	CA3-P3-vs-CA3-P2	0.293617	0.00590538	CA3
Q923T9	Camk2g	DG-P3-vs-DG-P2	-0.167065	0.143559	CA1-P3-vs-CA1-P2	0.125241	1	CA3-P3-vs-CA3-P2	0.305505	0.0134743	CA3
Q925I1	Atad3	DG-P3-vs-DG-P2	0.165931	0.0197315	CA1-P3-vs-CA1-P2	0.266042	0.00087715	CA3-P3-vs-CA3-P2	0.301988	0.000304489	CA3
Q99104	Myo5a	DG-P3-vs-DG-P2	0.049818	1	CA1-P3-vs-CA1-P2	0.104217	1	CA3-P3-vs-CA3-P2	0.279134	4.49681e-05	CA3
Q99JB2	Stoml2	DG-P3-vs-DG-P2	0.142702	0.0865627	CA1-P3-vs-CA1-P2	0.365341	0.000465041	CA3-P3-vs-CA3-P2	0.411153	0.000165611	CA3
Q99JP7	Ggt7	DG-P3-vs-DG-P2	0.487863	0.007122	CA1-P3-vs-CA1-P2	0.134354	1	CA3-P3-vs-CA3-P2	0.358992	0.0265443	CA3
Q99K51	Pls3	DG-P3-vs-DG-P2	0.407265	0.00903394	CA1-P3-vs-CA1-P2	0.803194	4.90722e-05	CA3-P3-vs-CA3-P2	0.774204	6.22374e-05	CA3
Q99KN9	Clint1	DG-P3-vs-DG-P2	0.184068	0.106701	CA1-P3-vs-CA1-P2	0.18176	0.108716	CA3-P3-vs-CA3-P2	0.486071	0.000605719	CA3
Q99L43	Cds2	DG-P3-vs-DG-P2	0.104989	1	CA1-P3-vs-CA1-P2	0.204187	0.156523	CA3-P3-vs-CA3-P2	0.316671	0.034062	CA3
Q99L47	St13	DG-P3-vs-DG-P2	0.213656	0.00337171	CA1-P3-vs-CA1-P2	0.27009	0.000465041	CA3-P3-vs-CA3-P2	0.453748	4.75232e-06	CA3
Q99LI8	Hgs	DG-P3-vs-DG-P2	0.279209	0.00841202	CA1-P3-vs-CA1-P2	0.181743	0.0565815	CA3-P3-vs-CA3-P2	0.385234	0.000744662	CA3
Q99MI1	Erc1	DG-P3-vs-DG-P2	0.151201	0.140876	CA1-P3-vs-CA1-P2	0.0240315	1	CA3-P3-vs-CA3-P2	0.332017	0.00455589	CA3
Q99MK8	Grk2	DG-P3-vs-DG-P2	-0.0121665	1	CA1-P3-vs-CA1-P2	0.192187	0.434867	CA3-P3-vs-CA3-P2	0.536401	0.0482946	CA3
Q99N28	Cadm3	DG-P3-vs-DG-P2	0.0529627	1	CA1-P3-vs-CA1-P2	0.0786196	1	CA3-P3-vs-CA3-P2	0.549018	0.00526709	CA3
Q99NE5	Rims1	DG-P3-vs-DG-P2	0.00270863	1	CA1-P3-vs-CA1-P2	-0.173203	0.0678842	CA3-P3-vs-CA3-P2	0.282985	0.00623694	CA3
Q9CPP6	Ndufa5	DG-P3-vs-DG-P2	0.357142	0.042115	CA1-P3-vs-CA1-P2	0.687026	0.000841665	CA3-P3-vs-CA3-P2	0.402321	0.0204735	CA3
Q9CPQ3	Tomm22	DG-P3-vs-DG-P2	0.145551	0.239817	CA1-P3-vs-CA1-P2	0.45633	0.00274445	CA3-P3-vs-CA3-P2	0.313141	0.0209812	CA3
Q9CPW2	Fdx2	DG-P3-vs-DG-P2	0.529516	0.00857941	CA1-P3-vs-CA1-P2	0.564697	0.00481152	CA3-P3-vs-CA3-P2	0.578208	0.00395921	CA3
Q9CPX6	Atg3	DG-P3-vs-DG-P2	0.060778	1	CA1-P3-vs-CA1-P2	0.122709	1	CA3-P3-vs-CA3-P2	0.38337	0.00428047	CA3
Q9CQ54	Ndufc2	DG-P3-vs-DG-P2	0.165113	0.141414	CA1-P3-vs-CA1-P2	0.288464	0.0179961	CA3-P3-vs-CA3-P2	0.324479	0.00910031	CA3
Q9CQ60	Pgls	DG-P3-vs-DG-P2	0.121818	1	CA1-P3-vs-CA1-P2	0.0463429	1	CA3-P3-vs-CA3-P2	0.350616	0.00263322	CA3
Q9CQ69	Uqcrq	DG-P3-vs-DG-P2	0.278502	0.0507002	CA1-P3-vs-CA1-P2	0.26518	0.0590535	CA3-P3-vs-CA3-P2	0.298048	0.031897	CA3
Q9CQ75	Ndufa2	DG-P3-vs-DG-P2	0.136665	1	CA1-P3-vs-CA1-P2	0.240686	0.100077	CA3-P3-vs-CA3-P2	0.308105	0.0364005	CA3
Q9CQ92	Fis1	DG-P3-vs-DG-P2	0.446022	0.000904501	CA1-P3-vs-CA1-P2	0.747004	9.11893e-06	CA3-P3-vs-CA3-P2	0.477142	0.000379531	CA3
Q9CQC7	Ndufb4	DG-P3-vs-DG-P2	0.17711	0.145077	CA1-P3-vs-CA1-P2	0.395037	0.00485947	CA3-P3-vs-CA3-P2	0.354005	0.00887925	CA3
Q9CQJ6	Denr	DG-P3-vs-DG-P2	-0.0376949	1	CA1-P3-vs-CA1-P2	-0.126889	1	CA3-P3-vs-CA3-P2	0.27224	0.0260714	CA3
Q9CQJ8	Ndufb9	DG-P3-vs-DG-P2	0.0140606	1	CA1-P3-vs-CA1-P2	0.264213	0.219815	CA3-P3-vs-CA3-P2	0.596385	0.0128561	CA3
Q9CQM9	Glrx3	DG-P3-vs-DG-P2	0.333305	0.000570114	CA1-P3-vs-CA1-P2	0.20318	0.0113491	CA3-P3-vs-CA3-P2	0.410031	6.96676e-05	CA3
Q9CQX2	Cyb5b	DG-P3-vs-DG-P2	0.593014	0.021696	CA1-P3-vs-CA1-P2	0.630942	0.0135837	CA3-P3-vs-CA3-P2	0.746847	0.00489757	CA3
Q9CQX8	Mrps36	DG-P3-vs-DG-P2	0.57632	0.00186362	CA1-P3-vs-CA1-P2	0.611032	0.000927896	CA3-P3-vs-CA3-P2	0.824482	7.83159e-05	CA3
Q9CR00	Psmd9	DG-P3-vs-DG-P2	0.421049	0.00526117	CA1-P3-vs-CA1-P2	0.235636	0.0717826	CA3-P3-vs-CA3-P2	0.278103	0.0332744	CA3
Q9CR16	Ppid	DG-P3-vs-DG-P2	0.35692	0.00116497	CA1-P3-vs-CA1-P2	0.148787	0.0901251	CA3-P3-vs-CA3-P2	0.408746	0.000285517	CA3
Q9CR51	Atp6v1g1	DG-P3-vs-DG-P2	0.554656	0.000798797	CA1-P3-vs-CA1-P2	0.756585	4.90722e-05	CA3-P3-vs-CA3-P2	0.607453	0.000276267	CA3
Q9CR68	Uqcrfs1	DG-P3-vs-DG-P2	0.344957	0.000650117	CA1-P3-vs-CA1-P2	0.463155	4.28636e-05	CA3-P3-vs-CA3-P2	0.494727	2.26245e-05	CA3
Q9CR95	Necap1	DG-P3-vs-DG-P2	0.312668	0.000631265	CA1-P3-vs-CA1-P2	0.297147	0.000696971	CA3-P3-vs-CA3-P2	0.373634	0.00010107	CA3
Q9CR98	Fam136a	DG-P3-vs-DG-P2	0.428156	0.00813038	CA1-P3-vs-CA1-P2	0.623337	0.000493544	CA3-P3-vs-CA3-P2	0.345009	0.019348	CA3
Q9CRA7	Dmac2l	DG-P3-vs-DG-P2	0.329499	0.141333	CA1-P3-vs-CA1-P2	0.134291	1	CA3-P3-vs-CA3-P2	0.728885	0.00444761	CA3
Q9CRB6	Tppp3	DG-P3-vs-DG-P2	0.270561	0.077709	CA1-P3-vs-CA1-P2	0.687922	0.00038635	CA3-P3-vs-CA3-P2	0.339166	0.027897	CA3
Q9CRB8	Mtfp1	DG-P3-vs-DG-P2	0.599989	0.000872932	CA1-P3-vs-CA1-P2	0.548409	0.00126581	CA3-P3-vs-CA3-P2	0.422175	0.00681615	CA3
Q9CRB9	Chchd3	DG-P3-vs-DG-P2	0.185027	0.0258809	CA1-P3-vs-CA1-P2	0.369901	0.000251739	CA3-P3-vs-CA3-P2	0.295763	0.00131146	CA3
Q9CRD0	Ociad1	DG-P3-vs-DG-P2	0.118684	1	CA1-P3-vs-CA1-P2	0.235494	0.0288879	CA3-P3-vs-CA3-P2	0.388476	0.00147356	CA3
Q9CS84	Nrxn1	DG-P3-vs-DG-P2	0.142529	0.157011	CA1-P3-vs-CA1-P2	0.0471574	1	CA3-P3-vs-CA3-P2	0.292628	0.00916266	CA3
Q9CWE0	Mtfr1l	DG-P3-vs-DG-P2	0.0983239	1	CA1-P3-vs-CA1-P2	0.218573	0.370636	CA3-P3-vs-CA3-P2	0.758633	0.0093507	CA3
Q9CWK8	Snx2	DG-P3-vs-DG-P2	0.416538	0.000136544	CA1-P3-vs-CA1-P2	0.499865	2.02005e-05	CA3-P3-vs-CA3-P2	0.520836	1.18289e-05	CA3
Q9CWM4	Pfdn1	DG-P3-vs-DG-P2	0.571838	0.00211797	CA1-P3-vs-CA1-P2	0.759309	0.000188689	CA3-P3-vs-CA3-P2	0.594887	0.00119305	CA3
Q9CWX2	Ndufaf1	DG-P3-vs-DG-P2	0.106058	1	CA1-P3-vs-CA1-P2	-0.154878	0.457002	CA3-P3-vs-CA3-P2	0.592418	0.0164998	CA3
Q9CXW3	Cacybp	DG-P3-vs-DG-P2	0.369189	0.00331641	CA1-P3-vs-CA1-P2	0.405451	0.0012994	CA3-P3-vs-CA3-P2	0.356761	0.00303055	CA3
Q9CXZ1	Ndufs4	DG-P3-vs-DG-P2	0.294322	0.00773884	CA1-P3-vs-CA1-P2	0.518286	0.000106959	CA3-P3-vs-CA3-P2	0.438415	0.00036167	CA3
Q9CYR0	Ssbp1	DG-P3-vs-DG-P2	0.331949	0.221509	CA1-P3-vs-CA1-P2	0.51959	0.0725109	CA3-P3-vs-CA3-P2	1.04187	0.00191076	CA3
Q9CZ04	Cops7a	DG-P3-vs-DG-P2	0.443387	0.000426266	CA1-P3-vs-CA1-P2	0.152143	0.10661	CA3-P3-vs-CA3-P2	0.452811	0.000238752	CA3
Q9CZ13	Uqcrc1	DG-P3-vs-DG-P2	0.248535	0.0020718	CA1-P3-vs-CA1-P2	0.348245	0.000121091	CA3-P3-vs-CA3-P2	0.264991	0.000960745	CA3
Q9CZ44	Nsfl1c	DG-P3-vs-DG-P2	0.366214	0.00104351	CA1-P3-vs-CA1-P2	0.408937	0.000352414	CA3-P3-vs-CA3-P2	0.307454	0.00266222	CA3
Q9CZD3	Gars1	DG-P3-vs-DG-P2	0.267596	0.0360721	CA1-P3-vs-CA1-P2	0.475352	0.00111741	CA3-P3-vs-CA3-P2	0.445162	0.00173247	CA3
Q9CZP5	Bcs1l	DG-P3-vs-DG-P2	0.218996	0.113685	CA1-P3-vs-CA1-P2	0.17869	0.183167	CA3-P3-vs-CA3-P2	0.448877	0.00419836	CA3
Q9CZT8	Rab3b	DG-P3-vs-DG-P2	0.942059	8.28865e-05	CA1-P3-vs-CA1-P2	1.27711	4.05039e-06	CA3-P3-vs-CA3-P2	1.30332	2.71979e-06	CA3
Q9D0E3	Lysmd1	DG-P3-vs-DG-P2	0.679259	0.000872932	CA1-P3-vs-CA1-P2	0.537185	0.00347729	CA3-P3-vs-CA3-P2	0.942331	4.28039e-05	CA3
Q9D0S9	Hint2	DG-P3-vs-DG-P2	0.471642	0.0005197	CA1-P3-vs-CA1-P2	0.594648	5.64974e-05	CA3-P3-vs-CA3-P2	0.507439	0.000186827	CA3
Q9D164	Fxyd6	DG-P3-vs-DG-P2	0.845255	0.000709496	CA1-P3-vs-CA1-P2	0.978604	0.000173574	CA3-P3-vs-CA3-P2	0.943797	0.000201968	CA3
Q9D1G1	Rab1b	DG-P3-vs-DG-P2	0.0826497	1	CA1-P3-vs-CA1-P2	0.0400523	1	CA3-P3-vs-CA3-P2	0.333585	0.001458	CA3
Q9D1H6	Ndufaf4	DG-P3-vs-DG-P2	0.297511	0.133549	CA1-P3-vs-CA1-P2	0.0383827	1	CA3-P3-vs-CA3-P2	0.653186	0.00404003	CA3
Q9D1K2	Atp6v1f	DG-P3-vs-DG-P2	0.48316	0.00283423	CA1-P3-vs-CA1-P2	0.709066	0.000119436	CA3-P3-vs-CA3-P2	0.492409	0.00182653	CA3
Q9D273	Mmab	DG-P3-vs-DG-P2	0.23404	0.264366	CA1-P3-vs-CA1-P2	0.191742	0.350806	CA3-P3-vs-CA3-P2	0.711224	0.0080008	CA3
Q9D394	Rufy3	DG-P3-vs-DG-P2	0.356001	0.000158887	CA1-P3-vs-CA1-P2	0.42265	2.6232e-05	CA3-P3-vs-CA3-P2	0.528774	3.02683e-06	CA3
Q9D3D9	Atp5f1d	DG-P3-vs-DG-P2	0.483762	0.00806437	CA1-P3-vs-CA1-P2	0.793153	0.000190989	CA3-P3-vs-CA3-P2	0.383472	0.0208581	CA3
Q9D5V6	Syap1	DG-P3-vs-DG-P2	0.253375	0.11005	CA1-P3-vs-CA1-P2	0.131381	1	CA3-P3-vs-CA3-P2	0.411433	0.0143591	CA3
Q9D6J5	Ndufb8	DG-P3-vs-DG-P2	0.214354	0.0852292	CA1-P3-vs-CA1-P2	0.441814	0.00224755	CA3-P3-vs-CA3-P2	0.284219	0.0249421	CA3
Q9D6J6	Ndufv2	DG-P3-vs-DG-P2	0.277476	0.0127527	CA1-P3-vs-CA1-P2	0.533801	0.000106959	CA3-P3-vs-CA3-P2	0.346215	0.00263156	CA3
Q9D6K8	Fundc2	DG-P3-vs-DG-P2	0.113385	1	CA1-P3-vs-CA1-P2	0.330053	0.0394765	CA3-P3-vs-CA3-P2	0.394355	0.0156473	CA3
Q9D6S7	Mrrf	DG-P3-vs-DG-P2	0.310321	0.0452332	CA1-P3-vs-CA1-P2	0.606514	0.000867968	CA3-P3-vs-CA3-P2	0.572026	0.00126216	CA3
Q9D7A8	Armc1	DG-P3-vs-DG-P2	0.035675	1	CA1-P3-vs-CA1-P2	0.135066	1	CA3-P3-vs-CA3-P2	0.567396	0.0219794	CA3
Q9D7G0	Prps1	DG-P3-vs-DG-P2	0.411296	0.0238782	CA1-P3-vs-CA1-P2	0.240479	0.14313	CA3-P3-vs-CA3-P2	0.432978	0.0146956	CA3
Q9D7X3	Dusp3	DG-P3-vs-DG-P2	0.0198303	1	CA1-P3-vs-CA1-P2	-0.036763	1	CA3-P3-vs-CA3-P2	0.345598	0.00384932	CA3
Q9D855	Uqcrb	DG-P3-vs-DG-P2	0.434217	0.00204519	CA1-P3-vs-CA1-P2	0.782446	1.26621e-05	CA3-P3-vs-CA3-P2	0.538505	0.000283994	CA3
Q9D898	Arpc5l	DG-P3-vs-DG-P2	0.211241	0.0319376	CA1-P3-vs-CA1-P2	0.291757	0.00508592	CA3-P3-vs-CA3-P2	0.292106	0.00470077	CA3
Q9D8B3	Chmp4b	DG-P3-vs-DG-P2	0.450744	0.000816025	CA1-P3-vs-CA1-P2	0.524446	0.000188689	CA3-P3-vs-CA3-P2	0.510922	0.000209979	CA3
Q9D8S9	Bola1	DG-P3-vs-DG-P2	0.674017	0.000889044	CA1-P3-vs-CA1-P2	0.673306	0.000685269	CA3-P3-vs-CA3-P2	0.817629	0.000129063	CA3
Q9D8U8	Snx5	DG-P3-vs-DG-P2	0.374155	0.000444995	CA1-P3-vs-CA1-P2	0.334782	0.00077031	CA3-P3-vs-CA3-P2	0.516963	1.95763e-05	CA3
Q9D8Y0	Efhd2	DG-P3-vs-DG-P2	0.694382	0.000282384	CA1-P3-vs-CA1-P2	0.943624	1.493e-05	CA3-P3-vs-CA3-P2	0.583231	0.000772108	CA3
Q9DAM7	Tmem263	DG-P3-vs-DG-P2	0.0350446	1	CA1-P3-vs-CA1-P2	0.629504	0.0768598	CA3-P3-vs-CA3-P2	0.697557	0.0461576	CA3
Q9DB15	Mrpl12	DG-P3-vs-DG-P2	0.287052	0.0166521	CA1-P3-vs-CA1-P2	0.649902	4.1084e-05	CA3-P3-vs-CA3-P2	0.39883	0.00183788	CA3
Q9DBE8	Alg2	DG-P3-vs-DG-P2	0.0410812	1	CA1-P3-vs-CA1-P2	0.206866	0.172307	CA3-P3-vs-CA3-P2	0.394443	0.0165276	CA3
Q9DBJ1	Pgam1	DG-P3-vs-DG-P2	0.165503	0.0908906	CA1-P3-vs-CA1-P2	0.129988	1	CA3-P3-vs-CA3-P2	0.346649	0.0022226	CA3
Q9DBT5	Ampd2	DG-P3-vs-DG-P2	0.328025	0.0119386	CA1-P3-vs-CA1-P2	-0.125157	1	CA3-P3-vs-CA3-P2	0.330591	0.00904295	CA3
Q9DC07	Nebl	DG-P3-vs-DG-P2	0.38761	0.000204214	CA1-P3-vs-CA1-P2	0.472525	2.76912e-05	CA3-P3-vs-CA3-P2	0.532195	8.18628e-06	CA3
Q9DCC8	Tomm20	DG-P3-vs-DG-P2	0.0537328	1	CA1-P3-vs-CA1-P2	0.212564	0.0117328	CA3-P3-vs-CA3-P2	0.272777	0.00249734	CA3
Q9DCL8	Ppp1r2	DG-P3-vs-DG-P2	1.08604	0.000137202	CA1-P3-vs-CA1-P2	0.816822	0.000940723	CA3-P3-vs-CA3-P2	0.711025	0.0024452	CA3
Q9DCS9	Ndufb10	DG-P3-vs-DG-P2	0.227312	0.0423791	CA1-P3-vs-CA1-P2	0.338577	0.0049783	CA3-P3-vs-CA3-P2	0.375204	0.00245268	CA3
Q9DCX2	Atp5pd	DG-P3-vs-DG-P2	0.156707	0.246822	CA1-P3-vs-CA1-P2	0.228054	0.109939	CA3-P3-vs-CA3-P2	0.476306	0.00359264	CA3
Q9EP69	Sacm1l	DG-P3-vs-DG-P2	0.13978	0.115098	CA1-P3-vs-CA1-P2	0.118652	1	CA3-P3-vs-CA3-P2	0.272059	0.00598312	CA3
Q9EQF6	Dpysl5	DG-P3-vs-DG-P2	0.543957	4.09879e-06	CA1-P3-vs-CA1-P2	0.579978	1.5685e-06	CA3-P3-vs-CA3-P2	0.644411	4.26753e-07	CA3
Q9EQZ6	Rapgef4	DG-P3-vs-DG-P2	0.229641	0.00806911	CA1-P3-vs-CA1-P2	0.362434	0.000264756	CA3-P3-vs-CA3-P2	0.472316	2.63536e-05	CA3
Q9ER00	Stx12	DG-P3-vs-DG-P2	0.12117	1	CA1-P3-vs-CA1-P2	0.17558	0.0653671	CA3-P3-vs-CA3-P2	0.310213	0.00357531	CA3
Q9ERB0	Snap29	DG-P3-vs-DG-P2	0.161036	0.193791	CA1-P3-vs-CA1-P2	0.273026	0.0411813	CA3-P3-vs-CA3-P2	0.337213	0.0137827	CA3
Q9ERG2	Strn3	DG-P3-vs-DG-P2	0.030353	1	CA1-P3-vs-CA1-P2	-0.00170094	1	CA3-P3-vs-CA3-P2	0.290212	0.00251582	CA3
Q9ERS2	Ndufa13	DG-P3-vs-DG-P2	0.343382	0.00186362	CA1-P3-vs-CA1-P2	0.351717	0.00116544	CA3-P3-vs-CA3-P2	0.326509	0.00194135	CA3
Q9ERT9	Ppp1r1a	DG-P3-vs-DG-P2	0.122429	1	CA1-P3-vs-CA1-P2	0.262704	0.232311	CA3-P3-vs-CA3-P2	0.66537	0.00845352	CA3
Q9ESN6	Trim2	DG-P3-vs-DG-P2	0.220481	0.0346724	CA1-P3-vs-CA1-P2	0.000897957	1	CA3-P3-vs-CA3-P2	0.382936	0.00119925	CA3
Q9ESN9	Mapk8ip3	DG-P3-vs-DG-P2	0.0804821	1	CA1-P3-vs-CA1-P2	-0.116061	1	CA3-P3-vs-CA3-P2	0.306158	0.0038268	CA3
Q9JIS5	Sv2a	DG-P3-vs-DG-P2	0.482318	3.13961e-06	CA1-P3-vs-CA1-P2	0.654274	9.18411e-08	CA3-P3-vs-CA3-P2	0.681013	4.56106e-08	CA3
Q9JIY5	Htra2	DG-P3-vs-DG-P2	0.10109	1	CA1-P3-vs-CA1-P2	0.287385	0.0102429	CA3-P3-vs-CA3-P2	0.479979	0.000278263	CA3
Q9JKD3	Scamp5	DG-P3-vs-DG-P2	0.197956	0.0785807	CA1-P3-vs-CA1-P2	0.121707	1	CA3-P3-vs-CA3-P2	0.359968	0.00405438	CA3
Q9JKL4	Ndufaf3	DG-P3-vs-DG-P2	0.328503	0.0124136	CA1-P3-vs-CA1-P2	0.0724174	1	CA3-P3-vs-CA3-P2	0.281729	0.0205307	CA3
Q9JKR6	Hyou1	DG-P3-vs-DG-P2	-0.0796149	1	CA1-P3-vs-CA1-P2	0.0400248	1	CA3-P3-vs-CA3-P2	0.331482	0.0289533	CA3
Q9JMA1	Usp14	DG-P3-vs-DG-P2	0.211466	0.00359767	CA1-P3-vs-CA1-P2	0.171987	0.0100636	CA3-P3-vs-CA3-P2	0.357975	4.34252e-05	CA3
Q9JME5	Ap3b2	DG-P3-vs-DG-P2	0.244181	0.000220488	CA1-P3-vs-CA1-P2	0.174863	0.00215327	CA3-P3-vs-CA3-P2	0.287025	3.9751e-05	CA3
Q9QUH0	Glrx	DG-P3-vs-DG-P2	0.184354	0.124616	CA1-P3-vs-CA1-P2	0.467174	0.00131489	CA3-P3-vs-CA3-P2	0.341416	0.00945236	CA3
Q9QUR7	Pin1	DG-P3-vs-DG-P2	0.0364332	1	CA1-P3-vs-CA1-P2	-0.0411893	1	CA3-P3-vs-CA3-P2	0.467482	0.011817	CA3
Q9QWI6	Srcin1	DG-P3-vs-DG-P2	0.262069	0.000306888	CA1-P3-vs-CA1-P2	0.380021	9.14906e-06	CA3-P3-vs-CA3-P2	0.545322	2.82368e-07	CA3
Q9QWY8	Asap1	DG-P3-vs-DG-P2	0.10201	1	CA1-P3-vs-CA1-P2	0.201126	0.074983	CA3-P3-vs-CA3-P2	0.592801	0.00010107	CA3
Q9QXL2	Kif21a	DG-P3-vs-DG-P2	0.265848	0.00819801	CA1-P3-vs-CA1-P2	0.179515	0.0480169	CA3-P3-vs-CA3-P2	0.368363	0.000702664	CA3
Q9QXV0	Pcsk1n	DG-P3-vs-DG-P2	1.00517	4.47938e-05	CA1-P3-vs-CA1-P2	1.47406	9.80093e-07	CA3-P3-vs-CA3-P2	0.859008	0.00010107	CA3
Q9QXZ0	Macf1	DG-P3-vs-DG-P2	0.05072	1	CA1-P3-vs-CA1-P2	-0.122356	1	CA3-P3-vs-CA3-P2	0.32331	0.00749576	CA3
Q9QY76	Vapb	DG-P3-vs-DG-P2	0.162738	0.0200015	CA1-P3-vs-CA1-P2	0.268983	0.000716416	CA3-P3-vs-CA3-P2	0.296598	0.000307753	CA3
Q9QYA2	Tomm40	DG-P3-vs-DG-P2	0.114539	1	CA1-P3-vs-CA1-P2	-0.191781	0.347795	CA3-P3-vs-CA3-P2	0.592473	0.012613	CA3
Q9QYX7	Pclo	DG-P3-vs-DG-P2	0.188832	0.0152858	CA1-P3-vs-CA1-P2	0.0855415	1	CA3-P3-vs-CA3-P2	0.371623	0.000101959	CA3
Q9QZ23	Nfu1	DG-P3-vs-DG-P2	0.657724	0.000576255	CA1-P3-vs-CA1-P2	0.573967	0.00114843	CA3-P3-vs-CA3-P2	0.479009	0.00386849	CA3
Q9QZ88	Vps29	DG-P3-vs-DG-P2	0.186465	0.0124689	CA1-P3-vs-CA1-P2	0.210002	0.00517944	CA3-P3-vs-CA3-P2	0.430181	1.88353e-05	CA3
Q9QZM0	Ubqln2	DG-P3-vs-DG-P2	0.282398	0.00356064	CA1-P3-vs-CA1-P2	0.389424	0.000258147	CA3-P3-vs-CA3-P2	0.332749	0.000812672	CA3
Q9QZQ1	Afdn	DG-P3-vs-DG-P2	-0.086306	1	CA1-P3-vs-CA1-P2	0.018437	1	CA3-P3-vs-CA3-P2	0.314805	0.0427295	CA3
Q9R0K7	Atp2b2	DG-P3-vs-DG-P2	0.143544	0.077292	CA1-P3-vs-CA1-P2	0.257082	0.00458558	CA3-P3-vs-CA3-P2	0.366665	0.000333259	CA3
Q9R0Q7	Ptges3	DG-P3-vs-DG-P2	0.303943	0.180858	CA1-P3-vs-CA1-P2	0.211966	0.329621	CA3-P3-vs-CA3-P2	0.580535	0.0181474	CA3
Q9R0Y5	Ak1	DG-P3-vs-DG-P2	0.309209	0.00336099	CA1-P3-vs-CA1-P2	0.502214	6.12373e-05	CA3-P3-vs-CA3-P2	0.367808	0.000707806	CA3
Q9R1T4	Septin6	DG-P3-vs-DG-P2	0.012836	1	CA1-P3-vs-CA1-P2	0.134712	1	CA3-P3-vs-CA3-P2	0.353642	7.52402e-05	CA3
Q9R1V6	Adam22	DG-P3-vs-DG-P2	-0.0974965	1	CA1-P3-vs-CA1-P2	-0.045582	1	CA3-P3-vs-CA3-P2	0.385658	0.000667852	CA3
Q9WTL7	Lypla2	DG-P3-vs-DG-P2	0.376552	0.013671	CA1-P3-vs-CA1-P2	0.0356812	1	CA3-P3-vs-CA3-P2	0.324375	0.0219794	CA3
Q9WTR5	Cdh13	DG-P3-vs-DG-P2	0.254375	0.0541961	CA1-P3-vs-CA1-P2	0.930229	7.16652e-06	CA3-P3-vs-CA3-P2	0.433175	0.00306348	CA3
Q9WTT4	Atp6v1g2	DG-P3-vs-DG-P2	0.551234	0.000497403	CA1-P3-vs-CA1-P2	0.598206	0.000187842	CA3-P3-vs-CA3-P2	0.687511	5.48951e-05	CA3
Q9WU28	Pfdn5	DG-P3-vs-DG-P2	0.404895	0.0436648	CA1-P3-vs-CA1-P2	0.374019	0.0565815	CA3-P3-vs-CA3-P2	0.743341	0.00122191	CA3
Q9WUK2	Eif4h	DG-P3-vs-DG-P2	0.377605	0.0026337	CA1-P3-vs-CA1-P2	0.411849	0.00106927	CA3-P3-vs-CA3-P2	0.469574	0.000369132	CA3
Q9WUM3	Coro1b	DG-P3-vs-DG-P2	0.177367	0.0917034	CA1-P3-vs-CA1-P2	-0.0123466	1	CA3-P3-vs-CA3-P2	0.442014	0.000635845	CA3
Q9WUM4	Coro1c	DG-P3-vs-DG-P2	0.225464	0.0133099	CA1-P3-vs-CA1-P2	0.376131	0.000351812	CA3-P3-vs-CA3-P2	0.520134	2.08304e-05	CA3
Q9WV18	Gabbr1	DG-P3-vs-DG-P2	0.25125	0.137194	CA1-P3-vs-CA1-P2	0.236031	0.157215	CA3-P3-vs-CA3-P2	0.391033	0.0264169	CA3
Q9WV55	Vapa	DG-P3-vs-DG-P2	0.272549	0.159109	CA1-P3-vs-CA1-P2	0.223565	0.236175	CA3-P3-vs-CA3-P2	0.530215	0.0125223	CA3
Q9WV60	Gsk3b	DG-P3-vs-DG-P2	0.177106	0.113506	CA1-P3-vs-CA1-P2	0.0772064	1	CA3-P3-vs-CA3-P2	0.389137	0.00267586	CA3
Q9WV80	Snx1	DG-P3-vs-DG-P2	0.256033	0.0499804	CA1-P3-vs-CA1-P2	0.41618	0.00374367	CA3-P3-vs-CA3-P2	0.65666	0.00010678	CA3
Q9WV92	Epb41l3	DG-P3-vs-DG-P2	0.323506	3.26064e-06	CA1-P3-vs-CA1-P2	0.257173	1.53372e-05	CA3-P3-vs-CA3-P2	0.435007	7.25197e-08	CA3
Q9WV96	Timm10b	DG-P3-vs-DG-P2	0.603231	0.0163406	CA1-P3-vs-CA1-P2	1.02557	0.000418871	CA3-P3-vs-CA3-P2	1.17449	0.000123884	CA3
Q9WV98	Timm9	DG-P3-vs-DG-P2	0.53899	0.00165544	CA1-P3-vs-CA1-P2	0.822933	4.31864e-05	CA3-P3-vs-CA3-P2	0.605622	0.000500749	CA3
Q9WVE8	Pacsin2	DG-P3-vs-DG-P2	0.0716742	1	CA1-P3-vs-CA1-P2	0.734042	2.75596e-07	CA3-P3-vs-CA3-P2	0.636565	7.99428e-07	CA3
Q9WVQ1	Magi2	DG-P3-vs-DG-P2	0.0930193	1	CA1-P3-vs-CA1-P2	0.112801	1	CA3-P3-vs-CA3-P2	0.591401	0.0096968	CA3
Q9Z0F7	Sncg	DG-P3-vs-DG-P2	1.86798	4.72916e-05	CA1-P3-vs-CA1-P2	2.22796	6.88639e-06	CA3-P3-vs-CA3-P2	1.55676	0.000131158	CA3
Q9Z0J4	Nos1	DG-P3-vs-DG-P2	0.697643	3.80245e-06	CA1-P3-vs-CA1-P2	0.39998	0.000310574	CA3-P3-vs-CA3-P2	0.661375	3.35296e-06	CA3
Q9Z0R4	Itsn1	DG-P3-vs-DG-P2	0.34113	0.00357686	CA1-P3-vs-CA1-P2	0.418259	0.000649993	CA3-P3-vs-CA3-P2	0.432432	0.000467419	CA3
Q9Z110	Aldh18a1	DG-P3-vs-DG-P2	0.265036	0.0223607	CA1-P3-vs-CA1-P2	0.507801	0.000272553	CA3-P3-vs-CA3-P2	0.475884	0.000416402	CA3
Q9Z127	Slc7a5	DG-P3-vs-DG-P2	0.550364	4.53623e-05	CA1-P3-vs-CA1-P2	0.500114	6.92115e-05	CA3-P3-vs-CA3-P2	0.521275	4.34252e-05	CA3
Q9Z1G4	Atp6v0a1	DG-P3-vs-DG-P2	0.236677	0.000575648	CA1-P3-vs-CA1-P2	0.160589	0.00633149	CA3-P3-vs-CA3-P2	0.291633	6.96676e-05	CA3
Q9Z1L5	Cacna2d3	DG-P3-vs-DG-P2	0.255828	0.0107368	CA1-P3-vs-CA1-P2	0.195077	0.035246	CA3-P3-vs-CA3-P2	0.573998	1.91052e-05	CA3
Q9Z1P6	Ndufa7	DG-P3-vs-DG-P2	0.0153773	1	CA1-P3-vs-CA1-P2	0.144718	0.191524	CA3-P3-vs-CA3-P2	0.416519	0.00202376	CA3
Q9Z1R2	Bag6	DG-P3-vs-DG-P2	0.0903458	1	CA1-P3-vs-CA1-P2	0.0645559	1	CA3-P3-vs-CA3-P2	0.411416	0.0344952	CA3
Q9Z1Z0	Uso1	DG-P3-vs-DG-P2	-0.0417822	1	CA1-P3-vs-CA1-P2	-0.077272	1	CA3-P3-vs-CA3-P2	0.42703	0.00605389	CA3
Q9Z2A0	Pdpk1	DG-P3-vs-DG-P2	0.438978	0.0367236	CA1-P3-vs-CA1-P2	-0.119779	1	CA3-P3-vs-CA3-P2	0.485888	0.0189356	CA3
Q9Z2H5	Epb41l1	DG-P3-vs-DG-P2	0.265519	0.000193577	CA1-P3-vs-CA1-P2	0.353483	1.18307e-05	CA3-P3-vs-CA3-P2	0.620359	4.56106e-08	CA3
TdTomato	TdTomato	DG-P3-vs-DG-P2	1.86733	0.000578476	CA1-P3-vs-CA1-P2	1.78646	0.00059045	CA3-P3-vs-CA3-P2	1.63278	0.00111747	CA3

## Sheet: B) unsorted CA3-vs-CA1
Protein	GeneName	Label	log2FC	SE	Tvalue	DF	pvalue	adj.pvalue	issue	MissingPercentage	ImputationPercentage	features	features CA1-P2	features CA3-P2	measurements	measurements CA1-P2	measurements CA3-P2	mean log2(Intensity)	FC_adjpvalue
Q08331	Calb2	CA3-P2-vs-CA1-P2	1.59738	0.123188	12.967	18	1.43516e-10	2.7268e-07	NA	0.375	0	41	35	41	240	111	129	11.2647	1.62029e-07
P56695	Wfs1	CA3-P2-vs-CA1-P2	-1.61832	0.148921	-10.867	18	2.44791e-09	2.32551e-06	NA	0.215278	0	18	18	14	113	69	44	11.2807	1.38184e-06
Q14BI2	Grm2	CA3-P2-vs-CA1-P2	-0.925775	0.0941693	-9.83097	18	1.16025e-08	7.34827e-06	NA	0.35	0	40	40	29	208	127	81	11.2309	4.36642e-06
Q03517	Scg2	CA3-P2-vs-CA1-P2	1.03014	0.109289	9.42589	18	2.20092e-08	9.21656e-06	NA	0.431548	0	38	33	38	191	91	100	11.5387	5.47658e-06
Q8BLQ9	Cadm2	CA3-P2-vs-CA1-P2	-0.744506	0.0795763	-9.35587	18	2.4632e-08	9.21656e-06	NA	0.2125	0	30	30	23	189	102	87	12.9138	5.47658e-06
Q8R071	Itpka	CA3-P2-vs-CA1-P2	-1.21359	0.13116	-9.25274	18	2.91049e-08	9.21656e-06	NA	0.265306	0	49	49	31	288	180	108	11.8571	5.47658e-06
O08756	Hsd17b10	CA3-P2-vs-CA1-P2	0.401249	0.0458583	8.74975	18	6.68825e-08	1.58846e-05	NA	0.113208	0	53	53	47	376	196	180	12.1892	9.43879e-06
Q9Z0P5	Twf2	CA3-P2-vs-CA1-P2	-0.543401	0.0616368	-8.81619	18	5.9816e-08	1.58846e-05	NA	0.253205	0	39	39	29	233	139	94	11.6286	9.43879e-06
Q8R4N0	Clybl	CA3-P2-vs-CA1-P2	0.749346	0.0909136	8.2424	18	1.59789e-07	3.37332e-05	NA	0.0892857	0	35	35	34	255	127	128	12.3839	2.00446e-05
Q80Z24	Negr1	CA3-P2-vs-CA1-P2	0.503049	0.0621641	8.09227	18	2.08064e-07	3.59384e-05	NA	0.0666667	0	15	15	14	112	59	53	13.6694	2.1355e-05
Q8BGR6	Arl15	CA3-P2-vs-CA1-P2	-1.07321	0.12435	-8.6306	16	2.04437e-07	3.59384e-05	NA	0.166667	0	9	9	9	60	33	27	11.3236	2.1355e-05
B9EJA2	Cttnbp2	CA3-P2-vs-CA1-P2	-0.609321	0.0772909	-7.88348	18	3.01835e-07	4.61688e-05	NA	0.28125	0	42	41	34	253	153	100	11.2215	2.7434e-05
P18572	Bsg	CA3-P2-vs-CA1-P2	-0.568474	0.072342	-7.85815	18	3.15892e-07	4.61688e-05	NA	0.03125	0	28	28	28	217	109	108	12.88	2.7434e-05
Q9WUB3	Pygm	CA3-P2-vs-CA1-P2	0.715744	0.091677	7.80724	18	3.46247e-07	4.69906e-05	NA	0.267857	0	81	81	75	492	258	234	11.5039	2.79223e-05
Q9WTR5	Cdh13	CA3-P2-vs-CA1-P2	0.885817	0.115501	7.66932	18	4.44718e-07	5.63309e-05	NA	0.237069	0	27	27	27	177	88	89	11.7596	3.34724e-05
Q9CYT6	Cap2	CA3-P2-vs-CA1-P2	-0.427531	0.0570696	-7.4914	18	6.1649e-07	7.32082e-05	NA	0.269068	0	59	59	47	345	199	146	11.9381	4.35011e-05
Q810U3	Nfasc	CA3-P2-vs-CA1-P2	-0.241517	0.0327406	-7.37668	18	7.62729e-07	8.52462e-05	NA	0.143617	0	91	91	87	644	348	296	12.8167	5.06542e-05
Q9CPW4	Arpc5	CA3-P2-vs-CA1-P2	-0.57281	0.0794049	-7.21379	18	1.03501e-06	0.000109251	NA	0.141304	0	23	23	19	158	84	74	12.5424	6.49184e-05
Q8BH95	Echs1	CA3-P2-vs-CA1-P2	0.48752	0.068557	7.11116	18	1.25683e-06	0.000125683	NA	0.216797	0	61	61	54	401	208	193	12.4985	7.46824e-05
Q8R3T5	Stxbp6	CA3-P2-vs-CA1-P2	0.710955	0.0979857	7.2557	17	1.34345e-06	0.000127628	NA	0.5125	0	7	7	6	39	21	18	10.2317	7.5838e-05
P15105	Glul	CA3-P2-vs-CA1-P2	0.782763	0.111182	7.04039	18	1.43811e-06	0.000130115	NA	0.12963	0	53	53	51	376	195	181	13.2003	7.73155e-05
Q99JP6	Homer3	CA3-P2-vs-CA1-P2	1.1423	0.163065	7.00516	18	1.53827e-06	0.000132851	NA	0.261905	0	21	21	18	124	58	66	10.6955	7.89413e-05
P97300	Nptn	CA3-P2-vs-CA1-P2	-0.527046	0.0773307	-6.81549	18	2.21672e-06	0.00016847	NA	0.0986842	0	38	38	36	274	150	124	13.4398	0.000100107
Q63844	Mapk3	CA3-P2-vs-CA1-P2	0.403925	0.0591686	6.82669	18	2.1691e-06	0.00016847	NA	0.158088	0	32	32	29	229	122	107	12.4286	0.000100107
Q91ZP9	Necab2	CA3-P2-vs-CA1-P2	0.609517	0.0891857	6.83425	18	2.13757e-06	0.00016847	NA	0.300595	0	40	40	39	235	124	111	11.5699	0.000100107
Q8BLJ3	Plcxd3	CA3-P2-vs-CA1-P2	0.999154	0.148863	6.7119	18	2.71182e-06	0.000198172	NA	0.514706	0	13	12	10	66	38	28	10.9985	0.000117756
Q6P9K9	Nrxn3	CA3-P2-vs-CA1-P2	-0.453382	0.0683448	-6.63374	18	3.16045e-06	0.000214459	NA	0.435714	0	64	64	43	316	187	129	10.7537	0.000127434
Q8BKX1	Baiap2	CA3-P2-vs-CA1-P2	-0.543944	0.081993	-6.63403	18	3.15864e-06	0.000214459	NA	0.183544	0	79	79	71	516	279	237	12.3056	0.000127434
P51655	Gpc4	CA3-P2-vs-CA1-P2	1.04678	0.158672	6.59715	18	3.39621e-06	0.00022251	NA	0.204545	0	11	11	10	70	39	31	10.8477	0.000132218
Q80TB8	Vat1l	CA3-P2-vs-CA1-P2	0.804032	0.122742	6.55061	18	3.72261e-06	0.000235765	NA	0.19	0	23	23	23	162	81	81	11.5842	0.000140094
P42125	Eci1	CA3-P2-vs-CA1-P2	0.688485	0.105713	6.51277	18	4.01188e-06	0.00024589	NA	0.146429	0	35	35	35	239	124	115	11.9662	0.00014611
Q9R0P9	Uchl1	CA3-P2-vs-CA1-P2	0.681457	0.105646	6.45039	18	4.5405e-06	0.000269592	NA	0.258333	0	28	28	27	178	89	89	13.1957	0.000160195
P39053	Dnm1	CA3-P2-vs-CA1-P2	-0.261132	0.0406681	-6.42105	18	4.81359e-06	0.000277146	NA	0.126055	0	237	237	223	1657	853	804	13.7887	0.000164683
Q8CHT0	Aldh4a1	CA3-P2-vs-CA1-P2	0.902642	0.141445	6.38158	18	5.20794e-06	0.000291032	NA	0.165541	0	37	37	34	247	127	120	11.9877	0.000172934
O54983	Crym	CA3-P2-vs-CA1-P2	0.958198	0.151386	6.32949	18	5.78021e-06	0.000308395	NA	0	0	48	48	48	384	192	192	12.6337	0.000183251
Q8BFR5	Tufm	CA3-P2-vs-CA1-P2	0.361543	0.0571693	6.32408	18	5.84327e-06	0.000308395	NA	0.0724299	0	107	107	107	794	404	390	13.1956	0.000183251
P62812	Gabra1	CA3-P2-vs-CA1-P2	-0.738568	0.118276	-6.24447	18	6.85756e-06	0.000325734	NA	0.14881	0	21	21	21	143	81	62	11.5441	0.000193555
Q3ULD5	Mccc2	CA3-P2-vs-CA1-P2	0.795244	0.126675	6.27782	18	6.41214e-06	0.000325734	NA	0.406977	0	42	37	37	204	108	96	11.3575	0.000193555
Q5DU25	Iqsec2	CA3-P2-vs-CA1-P2	-0.679736	0.108681	-6.25442	18	6.72144e-06	0.000325734	NA	0.29703	0	100	100	75	568	348	220	11.1245	0.000193555
Q8R0Y6	Aldh1l1	CA3-P2-vs-CA1-P2	0.953404	0.152078	6.26916	18	6.52486e-06	0.000325734	NA	0.131667	0	75	75	72	521	261	260	12.2857	0.000193555
O88448	Klc2	CA3-P2-vs-CA1-P2	-0.268855	0.0432828	-6.21159	18	7.32807e-06	0.000331508	NA	0.158088	0	34	34	31	229	124	105	11.5568	0.000196986
Q06890	Clu	CA3-P2-vs-CA1-P2	-0.365245	0.05875	-6.21693	18	7.24951e-06	0.000331508	NA	0.166667	0	27	27	26	180	98	82	11.3229	0.000196986
Q9QYX7	Pclo	CA3-P2-vs-CA1-P2	-0.360769	0.0586031	-6.15615	18	8.1983e-06	0.00036225	NA	0.295692	0	366	365	297	2158	1247	911	11.6046	0.000215253
P47708	Rph3a	CA3-P2-vs-CA1-P2	-0.787644	0.129468	-6.08368	18	9.49926e-06	0.000410195	NA	0.272152	0	77	77	65	460	267	193	12.0936	0.000243742
O55106	Strn	CA3-P2-vs-CA1-P2	-0.398897	0.065796	-6.06263	18	9.91581e-06	0.000418668	NA	0.300595	0	42	42	35	235	133	102	11.063	0.000248777
P59999	Arpc4	CA3-P2-vs-CA1-P2	-0.39402	0.0656478	-6.00203	18	1.12232e-05	0.000463565	NA	0.236842	0	38	38	34	232	124	108	13.6477	0.000275455
P20029	Hspa5	CA3-P2-vs-CA1-P2	0.556499	0.0934477	5.9552	18	1.23546e-05	0.000499442	NA	0.111264	0	87	87	83	647	331	316	12.471	0.000296774
P68404	Prkcb	CA3-P2-vs-CA1-P2	-0.659081	0.111052	-5.9349	18	1.28808e-05	0.000509863	NA	0.1375	0	59	59	56	414	220	194	12.4311	0.000302966
P26443	Glud1	CA3-P2-vs-CA1-P2	0.881286	0.149295	5.90298	18	1.37555e-05	0.000512461	NA	0.114362	0	140	140	134	999	499	500	14.6505	0.000304509
Q8R1Q8	Dync1li1	CA3-P2-vs-CA1-P2	-0.257118	0.0435202	-5.90801	18	1.36138e-05	0.000512461	NA	0.209615	0	64	63	57	411	225	186	11.8379	0.000304509
Q9ERG2	Strn3	CA3-P2-vs-CA1-P2	-0.439042	0.0742224	-5.91522	18	1.34131e-05	0.000512461	NA	0.429487	0	37	35	24	178	117	61	10.977	0.000304509
O35136	Ncam2	CA3-P2-vs-CA1-P2	0.602463	0.102391	5.88395	18	1.4306e-05	0.000519483	NA	0.430556	0	57	55	49	287	153	134	11.0263	0.000308682
P24369	Ppib	CA3-P2-vs-CA1-P2	1.00887	0.171643	5.87773	18	1.44908e-05	0.000519483	NA	0.0277778	0	27	27	27	210	102	108	12.7791	0.000308682
O88343	Slc4a4	CA3-P2-vs-CA1-P2	0.562101	0.0965977	5.81899	18	1.63618e-05	0.000567486	NA	0.228261	0	69	65	65	426	215	211	11.6202	0.000337206
P70206	Plxna1	CA3-P2-vs-CA1-P2	-0.468236	0.0804935	-5.81707	18	1.64272e-05	0.000567486	NA	0.236111	0	45	45	40	275	159	116	11.0559	0.000337206
Q641P0	Actr3b	CA3-P2-vs-CA1-P2	-0.906033	0.158048	-5.73266	18	1.95746e-05	0.000664137	NA	0.150862	0	29	29	27	197	108	89	12.1426	0.000394637
Q68FF6	Git1	CA3-P2-vs-CA1-P2	-0.500892	0.0875147	-5.72351	18	1.99508e-05	0.000665028	NA	0.268116	0	66	66	54	404	225	179	11.3358	0.000395167
P35486	Pdha1	CA3-P2-vs-CA1-P2	0.61491	0.107788	5.7048	18	2.07444e-05	0.000679558	NA	0.0491071	0	84	84	84	639	324	315	14.0561	0.000403801
G5E829	Atp2b1	CA3-P2-vs-CA1-P2	-0.769365	0.136264	-5.64613	18	2.34491e-05	0.000724055	NA	0.193182	0	98	97	82	639	355	284	13.6134	0.000430241
P63328	Ppp3ca	CA3-P2-vs-CA1-P2	-0.58057	0.103117	-5.6302	18	2.42442e-05	0.000724055	NA	0.0930233	0	43	43	40	312	161	151	14.5526	0.000430241
P68510	Ywhah	CA3-P2-vs-CA1-P2	0.320378	0.0569292	5.62766	18	2.43735e-05	0.000724055	NA	0.0267857	0	42	42	42	327	163	164	13.408	0.000430241
Q9D7B6	Acad8	CA3-P2-vs-CA1-P2	0.528159	0.0938556	5.62735	18	2.43892e-05	0.000724055	NA	0.392857	0	20	20	17	102	54	48	10.8738	0.000430241
Q9JM76	Arpc3	CA3-P2-vs-CA1-P2	-0.424767	0.0752375	-5.64568	18	2.3471e-05	0.000724055	NA	0.0763889	0	36	36	34	266	138	128	12.3503	0.000430241
Q9R0Q6	Arpc1a	CA3-P2-vs-CA1-P2	-0.412154	0.0731197	-5.6367	18	2.39166e-05	0.000724055	NA	0.252049	0	60	60	49	365	204	161	12.7832	0.000430241
P80315	Cct4	CA3-P2-vs-CA1-P2	0.275284	0.0490692	5.61012	18	2.52865e-05	0.000739144	NA	0.298828	0	59	56	51	359	200	159	11.9689	0.000439207
Q3TC72	Fahd2	CA3-P2-vs-CA1-P2	0.618501	0.110469	5.59888	18	2.58894e-05	0.000745302	NA	0.179054	0	37	37	37	243	123	120	11.9151	0.000442866
Q61290	Cacna1e	CA3-P2-vs-CA1-P2	-0.810578	0.146035	-5.55058	18	2.86547e-05	0.000802678	NA	0.369898	0	48	48	31	247	160	87	11.3514	0.00047696
Q99LC5	Etfa	CA3-P2-vs-CA1-P2	0.802039	0.144528	5.54938	18	2.87274e-05	0.000802678	NA	0.0635965	0	56	56	55	427	215	212	12.9796	0.00047696
Q61879	Myh10	CA3-P2-vs-CA1-P2	-0.242523	0.043842	-5.53174	18	2.98141e-05	0.000809239	NA	0.246429	0	205	202	182	1266	711	555	11.2303	0.000480858
Q8CJ19	Mical3	CA3-P2-vs-CA1-P2	-0.582448	0.105178	-5.53774	18	2.94397e-05	0.000809239	NA	0.471591	0	22	22	10	93	63	30	10.5087	0.000480858
Q5SSM3	Arhgap44	CA3-P2-vs-CA1-P2	-0.683613	0.124396	-5.49546	18	3.21841e-05	0.000861265	NA	0.350962	0	26	26	17	135	89	46	10.6068	0.000511772
Q9DB05	Napa	CA3-P2-vs-CA1-P2	-0.266946	0.0487206	-5.47912	18	3.3314e-05	0.000879119	NA	0.416667	0	45	45	32	224	139	85	12.2627	0.000522382
Q6NXK7	Dpp10	CA3-P2-vs-CA1-P2	0.439374	0.0803568	5.46779	18	3.41213e-05	0.00088809	NA	0.4375	0	58	54	41	297	164	133	11.079	0.000527712
P48722	Hspa4l	CA3-P2-vs-CA1-P2	-0.211675	0.0390008	-5.42746	18	3.71616e-05	0.000944813	NA	0.263889	0	88	86	74	530	294	236	12.0757	0.000561418
Q9DCW4	Etfb	CA3-P2-vs-CA1-P2	0.837048	0.154273	5.42576	18	3.72952e-05	0.000944813	NA	0	0	40	40	40	320	160	160	14.4451	0.000561418
Q6ZPE2	Sbf1	CA3-P2-vs-CA1-P2	-0.254147	0.0474696	-5.35389	18	4.34429e-05	0.00108607	NA	0.349265	0	135	135	98	708	414	294	11.1103	0.000645356
P05063	Aldoc	CA3-P2-vs-CA1-P2	0.781742	0.146933	5.32039	18	4.66534e-05	0.00110205	NA	0.0759494	0	76	76	76	584	296	288	12.7514	0.000654848
P70404	Idh3g	CA3-P2-vs-CA1-P2	0.742595	0.139732	5.31444	18	4.7249e-05	0.00110205	NA	0.172078	0	77	77	74	510	258	252	12.9796	0.000654848
Q60759	Gcdh	CA3-P2-vs-CA1-P2	0.768065	0.144203	5.32628	18	4.60719e-05	0.00110205	NA	0.263158	0	19	18	15	112	59	53	11.057	0.000654848
Q8BX70	Vps13c	CA3-P2-vs-CA1-P2	-0.42947	0.080859	-5.31134	18	4.7562e-05	0.00110205	NA	0.357537	0	130	129	108	699	425	274	10.5372	0.000654848
Q9R111	Gda	CA3-P2-vs-CA1-P2	0.820206	0.154029	5.325	18	4.61975e-05	0.00110205	NA	0.219697	0	64	63	63	412	214	198	12.0749	0.000654848
Q9Z1S5	Septin3	CA3-P2-vs-CA1-P2	-0.263713	0.0495072	-5.32676	18	4.6025e-05	0.00110205	NA	0.251984	0	61	59	54	377	191	186	13.1089	0.000654848
Q922E4	Pcyt2	CA3-P2-vs-CA1-P2	-0.527357	0.0994104	-5.30484	18	4.82254e-05	0.00110396	NA	0.511364	0	22	22	12	86	54	32	11.186	0.000655982
Q62108	Dlg4	CA3-P2-vs-CA1-P2	-0.474148	0.0894752	-5.29921	18	4.88082e-05	0.00110399	NA	0.171	0	125	125	103	829	459	370	12.8853	0.000656005
Q920M7	Syt17	CA3-P2-vs-CA1-P2	0.76879	0.145584	5.28072	18	5.07729e-05	0.00113492	NA	0.363636	0	21	21	16	112	60	52	10.5695	0.000674384
P51174	Acadl	CA3-P2-vs-CA1-P2	0.897756	0.170604	5.26222	18	5.28189e-05	0.00115352	NA	0.175	0	29	26	29	198	96	102	11.2889	0.000685431
Q9QWY8	Asap1	CA3-P2-vs-CA1-P2	-0.490271	0.0931396	-5.26383	18	5.26381e-05	0.00115352	NA	0.394444	0	45	45	31	218	154	64	10.3841	0.000685431
Q8K411	Pitrm1	CA3-P2-vs-CA1-P2	0.576707	0.109868	5.24909	18	5.43225e-05	0.00117287	NA	0.316176	0	50	49	41	279	145	134	10.8579	0.000696933
O88696	Clpp	CA3-P2-vs-CA1-P2	0.397185	0.0760093	5.22547	18	5.71386e-05	0.00121279	NA	0.267857	0	33	32	29	205	105	100	11.8068	0.000720655
P21279	Gnaq	CA3-P2-vs-CA1-P2	-0.309216	0.0592034	-5.22295	18	5.74481e-05	0.00121279	NA	0.0664062	0	32	31	32	239	120	119	13.2154	0.000720655
Q99J85	Nptxr	CA3-P2-vs-CA1-P2	0.526742	0.100972	5.21674	18	5.82178e-05	0.00121554	NA	0.1875	0	32	32	30	208	110	98	12.1111	0.000722284
Q99MR8	Mccc1	CA3-P2-vs-CA1-P2	0.74109	0.142846	5.18803	18	6.1913e-05	0.00127864	NA	0.265086	0	58	57	49	341	175	166	11.5266	0.00075978
Q60598	Cttn	CA3-P2-vs-CA1-P2	-0.308297	0.0595925	-5.17342	18	6.3885e-05	0.00130518	NA	0.163934	0	61	61	59	408	224	184	12.2956	0.00077555
P08249	Mdh2	CA3-P2-vs-CA1-P2	0.607198	0.117608	5.16292	18	6.53414e-05	0.00132073	NA	0.0204082	0	97	97	97	768	383	385	16.1611	0.000784792
Q3V3V9	Carmil2	CA3-P2-vs-CA1-P2	-0.600942	0.116626	-5.15272	18	6.67886e-05	0.00133231	NA	0.322115	0	25	25	18	141	80	61	11.0558	0.000791674
Q7TQD2	Tppp	CA3-P2-vs-CA1-P2	-0.490137	0.0951897	-5.14906	18	6.73168e-05	0.00133231	NA	0.0813953	0	43	43	43	316	167	149	13.7895	0.000791674
P08003	Pdia4	CA3-P2-vs-CA1-P2	0.655848	0.127891	5.12819	18	7.04065e-05	0.0013791	NA	0.378049	0	36	34	32	204	106	98	10.5	0.000819473
Q03137	Epha4	CA3-P2-vs-CA1-P2	-0.618412	0.12113	-5.10534	18	7.39546e-05	0.00143381	NA	0.263158	0	57	57	44	336	201	135	11.4464	0.000851988
Q80TE7	Lrrc7	CA3-P2-vs-CA1-P2	-0.57183	0.112122	-5.10009	18	7.47967e-05	0.00143549	NA	0.240132	0	114	114	101	693	389	304	11.3572	0.000852984
Q9DBT5	Ampd2	CA3-P2-vs-CA1-P2	-0.492924	0.0967952	-5.09244	18	7.60401e-05	0.00144476	NA	0.302632	0	19	19	17	106	64	42	11.7413	0.000858492
P45952	Acadm	CA3-P2-vs-CA1-P2	0.91674	0.180823	5.06982	18	7.98402e-05	0.00149858	NA	0.0625	0	50	49	50	375	185	190	12.1754	0.000890472
Q9CZN7	Shmt2	CA3-P2-vs-CA1-P2	0.959207	0.189331	5.06629	18	8.04501e-05	0.00149858	NA	0.164062	0	16	16	16	107	53	54	11.0475	0.000890472
P35235	Ptpn11	CA3-P2-vs-CA1-P2	-0.455493	0.0903625	-5.04073	18	8.5015e-05	0.00156824	NA	0.347222	0	45	45	29	235	144	91	10.6757	0.000931864
Q91ZJ5	Ugp2	CA3-P2-vs-CA1-P2	-0.23034	0.0457601	-5.03364	18	8.63268e-05	0.00157712	NA	0.266667	0	60	59	54	352	198	154	11.7103	0.000937144
P27773	Pdia3	CA3-P2-vs-CA1-P2	0.788112	0.156755	5.02766	18	8.74507e-05	0.00158244	NA	0.0617647	0	84	83	84	638	323	315	13.3122	0.000940303
Q8C3Q5	Shisa7	CA3-P2-vs-CA1-P2	-0.768885	0.15193	-5.06077	17	9.65135e-05	0.00172996	NA	0.442708	0	24	24	15	107	74	33	11.7259	0.00102796
O08709	Prdx6	CA3-P2-vs-CA1-P2	0.723877	0.146387	4.94495	18	0.000104603	0.00184024	NA	0.195	0	49	49	41	322	168	154	12.7453	0.00109349
P14211	Calr	CA3-P2-vs-CA1-P2	0.80041	0.16179	4.9472	18	0.000104094	0.00184024	NA	0.270833	0	41	38	40	245	124	121	12.1259	0.00109349
Q9QXV0	Pcsk1n	CA3-P2-vs-CA1-P2	0.745478	0.150992	4.93719	18	0.00010638	0.00185433	NA	0.125	0	24	24	24	189	93	96	13.9748	0.00110186
Q9D0K2	Oxct1	CA3-P2-vs-CA1-P2	0.843489	0.17154	4.91716	18	0.000111109	0.00191916	NA	0.0802846	0	122	122	119	905	455	450	13.7639	0.00114039
P23819	Gria2	CA3-P2-vs-CA1-P2	-0.61481	0.12605	-4.87749	18	0.000121115	0.00206551	NA	0.107955	0	108	108	103	785	412	373	13.1316	0.00122735
Q9Z1L5	Cacna2d3	CA3-P2-vs-CA1-P2	-0.369426	0.0757786	-4.87507	18	0.000121756	0.00206551	NA	0.298387	0	62	62	49	348	203	145	11.2125	0.00122735
Q8C729	Hycc2	CA3-P2-vs-CA1-P2	-0.273372	0.0562846	-4.85696	18	0.000126652	0.00212954	NA	0.134615	0	26	26	23	180	97	83	11.3983	0.0012654
P31650	Slc6a11	CA3-P2-vs-CA1-P2	0.519313	0.107462	4.8325	18	0.000133583	0.00215091	NA	0.132353	0	17	17	17	118	59	59	13.5701	0.00127809
P38647	Hspa9	CA3-P2-vs-CA1-P2	0.205757	0.0425668	4.83375	18	0.000133222	0.00215091	NA	0.148321	0	132	132	124	913	476	437	13.1308	0.00127809
Q920P5	Ak5	CA3-P2-vs-CA1-P2	0.558886	0.115636	4.83316	18	0.000133393	0.00215091	NA	0.394737	0	37	36	29	184	101	83	11.2116	0.00127809
Q9D6R2	Idh3a	CA3-P2-vs-CA1-P2	0.639339	0.131957	4.84506	18	0.000129978	0.00215091	NA	0.17437	0	116	115	116	786	395	391	13.2694	0.00127809
Q9R1T4	Septin6	CA3-P2-vs-CA1-P2	-0.328114	0.0678166	-4.83825	18	0.000131921	0.00215091	NA	0.174342	0	38	37	36	251	132	119	13.0629	0.00127809
Q9R0N7	Syt7	CA3-P2-vs-CA1-P2	-0.486607	0.100788	-4.82802	18	0.000134894	0.00215377	NA	0.215426	0	47	47	38	295	167	128	11.5702	0.00127979
P47934	Crat	CA3-P2-vs-CA1-P2	0.647427	0.134263	4.82206	18	0.000136659	0.00216377	NA	0.103365	0	51	51	50	373	189	184	11.138	0.00128574
Q62420	Sh3gl2	CA3-P2-vs-CA1-P2	-0.301644	0.062852	-4.79927	18	0.000143625	0.00225527	NA	0.0512295	0	61	60	61	463	234	229	13.79	0.0013401
P0C7L0	Wipf3	CA3-P2-vs-CA1-P2	-0.824506	0.172197	-4.78817	18	0.00014715	0.00225861	NA	0.295	0	22	22	15	141	81	60	12.8017	0.00134209
Q5DTY9	Kctd16	CA3-P2-vs-CA1-P2	-0.844203	0.176323	-4.78783	18	0.00014726	0.00225861	NA	0.519737	0	19	19	11	73	51	22	10.395	0.00134209
Q80TJ1	Cadps	CA3-P2-vs-CA1-P2	-0.239232	0.0499713	-4.78738	18	0.000147404	0.00225861	NA	0.249396	0	202	200	172	1243	698	545	12.1076	0.00134209
Q99NE5	Rims1	CA3-P2-vs-CA1-P2	-0.382541	0.0800045	-4.7815	18	0.000149308	0.00226948	NA	0.318966	0	115	115	82	632	386	246	11.171	0.00134855
P11499	Hsp90ab1	CA3-P2-vs-CA1-P2	0.21573	0.0452017	4.7726	18	0.00015224	0.00229568	NA	0.208777	0	90	90	77	595	312	283	13.5496	0.00136412
Q8R0A7	Kiaa0513	CA3-P2-vs-CA1-P2	0.2813	0.0592273	4.74949	18	0.000160127	0.00238949	NA	0.141667	0	30	30	30	206	109	97	11.9066	0.00141986
Q99JY0	Hadhb	CA3-P2-vs-CA1-P2	0.326959	0.0689269	4.74356	18	0.00016222	0.00238949	NA	0.209507	0	67	67	61	449	236	213	12.5732	0.00141986
Q9WVL0	Gstz1	CA3-P2-vs-CA1-P2	0.432002	0.0910721	4.74352	18	0.000162234	0.00238949	NA	0.208333	0	15	15	15	95	52	43	10.7563	0.00141986
P60469	Ppfia3	CA3-P2-vs-CA1-P2	-0.430919	0.0910938	-4.7305	18	0.000166922	0.00243963	NA	0.291667	0	108	108	74	612	365	247	11.5976	0.00144965
Q9D7X3	Dusp3	CA3-P2-vs-CA1-P2	-0.481302	0.102106	-4.71375	18	0.000173155	0.00251141	NA	0.159722	0	18	18	17	121	68	53	11.6187	0.00149231
Q8K386	Rab15	CA3-P2-vs-CA1-P2	-0.444926	0.0945983	-4.70332	18	0.000177157	0.00254998	NA	0.222222	0	27	27	23	168	94	74	12.3398	0.00151523
P54071	Idh2	CA3-P2-vs-CA1-P2	0.771212	0.165264	4.66653	18	0.000192036	0.00274338	NA	0.0528846	0	52	52	52	394	199	195	13.0808	0.00163014
Q8C996	Tmem163	CA3-P2-vs-CA1-P2	0.950222	0.197869	4.80228	16	0.000195417	0.00277084	NA	0.402778	0	9	9	9	43	23	20	9.46925	0.00164646
Q61425	Hadh	CA3-P2-vs-CA1-P2	0.942504	0.203232	4.63758	18	0.000204636	0.00283801	NA	0.331522	0	22	18	21	123	57	66	12.1391	0.00168638
Q8BMS1	Hadha	CA3-P2-vs-CA1-P2	0.336315	0.0724202	4.64393	18	0.000201801	0.00283801	NA	0.190257	0	136	135	126	881	469	412	11.8864	0.00168638
Q9CRB6	Tppp3	CA3-P2-vs-CA1-P2	0.794927	0.1714	4.63783	18	0.00020452	0.00283801	NA	0.307692	0	13	13	13	72	40	32	10.6261	0.00168638
P30275	Ckmt1	CA3-P2-vs-CA1-P2	0.587198	0.126899	4.62727	18	0.00020932	0.00288194	NA	0.0479452	0	73	71	73	556	277	279	14.8129	0.00171248
P35438	Grin1	CA3-P2-vs-CA1-P2	-0.453199	0.0981094	-4.61932	18	0.000213008	0.00289082	NA	0.175725	0	69	69	55	455	260	195	12.4799	0.00171775
Q3UM45	Ppp1r7	CA3-P2-vs-CA1-P2	-0.237464	0.0513863	-4.62116	18	0.000212151	0.00289082	NA	0.269097	0	70	70	58	421	229	192	11.5996	0.00171775
P23506	Pcmt1	CA3-P2-vs-CA1-P2	-0.315329	0.0684321	-4.60791	18	0.00021842	0.00294324	NA	0.205128	0	38	38	34	248	133	115	12.1742	0.00174891
P08113	Hsp90b1	CA3-P2-vs-CA1-P2	0.495841	0.107909	4.59497	18	0.000224719	0.00300681	NA	0.251524	0	82	80	74	491	256	235	11.381	0.00178668
P97492	Rgs14	CA3-P2-vs-CA1-P2	-0.69038	0.150658	-4.58243	18	0.000231004	0.00306928	NA	0.391304	0	23	23	10	112	75	37	11.2599	0.0018238
O88447	Klc1	CA3-P2-vs-CA1-P2	-0.197452	0.0432029	-4.57035	18	0.000237226	0.00311422	NA	0.285714	0	38	36	36	240	129	111	11.4157	0.0018505
Q9Z1J3	Nfs1	CA3-P2-vs-CA1-P2	0.268891	0.0588445	4.56952	18	0.000237664	0.00311422	NA	0.311224	0	46	46	37	270	155	115	11.1733	0.0018505
P62482	Kcnab2	CA3-P2-vs-CA1-P2	-0.395785	0.0870044	-4.54902	18	0.000248633	0.00323563	NA	0.185484	0	31	31	26	202	115	87	12.0696	0.00192265
P17156	Hspa2	CA3-P2-vs-CA1-P2	0.296218	0.0652678	4.53849	18	0.000254464	0.003289	NA	0.231557	0	60	60	56	375	206	169	11.2155	0.00195436
Q9D051	Pdhb	CA3-P2-vs-CA1-P2	0.589168	0.130004	4.53193	18	0.000258173	0.00331439	NA	0.122863	0	117	117	111	821	420	401	13.5859	0.00196944
P27546	Map4	CA3-P2-vs-CA1-P2	-0.352391	0.0780596	-4.51439	18	0.000268349	0.00341691	NA	0.28629	0	62	62	44	354	206	148	11.1479	0.00203036
Q9CQW1	Ykt6	CA3-P2-vs-CA1-P2	-0.213701	0.0473819	-4.51019	18	0.000270842	0.00341691	NA	0.21875	0	32	32	31	200	109	91	11.7941	0.00203036
Q9JJY3	Smpd3	CA3-P2-vs-CA1-P2	-0.343716	0.0762289	-4.509	18	0.000271554	0.00341691	NA	0	0	6	6	6	48	24	24	12.1494	0.00203036
O35449	Prrt1	CA3-P2-vs-CA1-P2	-0.650772	0.145036	-4.48696	18	0.000285083	0.00356353	NA	0.00892857	0	14	14	14	111	56	55	13.2385	0.00211749
Q3UHB1	Nt5dc3	CA3-P2-vs-CA1-P2	0.452821	0.101128	4.4777	18	0.00029097	0.00361336	NA	0.182927	0	79	79	75	536	275	261	12.2205	0.0021471
Q80TL4	Phf24	CA3-P2-vs-CA1-P2	-0.192989	0.0431722	-4.4702	18	0.000295823	0.00362622	NA	0.105469	0	32	29	32	229	116	113	13.1248	0.00215474
Q8QZS1	Hibch	CA3-P2-vs-CA1-P2	0.511082	0.114285	4.47201	18	0.000294649	0.00362622	NA	0.240132	0	38	38	36	231	120	111	11.4972	0.00215474
Q9JK42	Pdk2	CA3-P2-vs-CA1-P2	0.639972	0.14331	4.46563	18	0.000298826	0.00363954	NA	0.306034	0	28	28	21	161	86	75	11.9659	0.00216265
Q8BH04	Pck2	CA3-P2-vs-CA1-P2	0.294598	0.0660178	4.46241	18	0.000300959	0.00364217	NA	0.308511	0	47	42	46	260	134	126	11.8669	0.00216422
Q811P8	Arhgap32	CA3-P2-vs-CA1-P2	-0.641117	0.143836	-4.45727	18	0.000304389	0.00366038	NA	0.335938	0	16	16	12	85	49	36	9.99759	0.00217503
Q8BWF0	Aldh5a1	CA3-P2-vs-CA1-P2	0.467318	0.104932	4.45351	18	0.000306929	0.00366771	NA	0.293578	0	101	99	94	616	315	301	12.6866	0.00217939
P28738	Kif5c	CA3-P2-vs-CA1-P2	-0.182261	0.0412828	-4.41494	18	0.000334239	0.00394779	NA	0.230159	0	63	63	50	388	215	173	11.6785	0.00234582
Q99JY9	Actr3	CA3-P2-vs-CA1-P2	-0.274995	0.0622939	-4.41448	18	0.000334577	0.00394779	NA	0.137931	0	29	29	26	200	110	90	13.37	0.00234582
Q99PJ0	Ntm	CA3-P2-vs-CA1-P2	-0.394671	0.089459	-4.41175	18	0.000336601	0.00394779	NA	0.00431034	0	29	29	29	231	116	115	13.4472	0.00234582
P47857	Pfkm	CA3-P2-vs-CA1-P2	0.403832	0.0916983	4.40393	18	0.000342477	0.00395507	NA	0.137376	0	101	100	96	697	359	338	12.8265	0.00235014
P63318	Prkcg	CA3-P2-vs-CA1-P2	-0.625107	0.141862	-4.40643	18	0.000340585	0.00395507	NA	0.15	0	65	65	62	442	243	199	12.3223	0.00235014
Q8C0T5	Sipa1l1	CA3-P2-vs-CA1-P2	-0.679359	0.154308	-4.40262	18	0.000343466	0.00395507	NA	0.494048	0	40	40	20	170	127	43	10.2594	0.00235014
O08788	Dctn1	CA3-P2-vs-CA1-P2	-0.258524	0.0587788	-4.39825	18	0.000346807	0.00396948	NA	0.33563	0	123	121	98	675	391	284	11.286	0.00235871
Q8BR92	Palm2	CA3-P2-vs-CA1-P2	-0.542903	0.12358	-4.39312	18	0.00035076	0.00399069	NA	0.264286	0	35	35	27	206	121	85	11.2037	0.00237131
Q8BW96	Camk1d	CA3-P2-vs-CA1-P2	-0.539227	0.123594	-4.3629	18	0.000375021	0.00424131	NA	0.237903	0	30	30	24	189	105	84	11.9425	0.00252023
P16332	Mmut	CA3-P2-vs-CA1-P2	0.323213	0.0743672	4.34618	18	0.000389165	0.00429892	NA	0.352041	0	46	46	37	254	141	113	11.1601	0.00255446
Q80VP0	Tecpr1	CA3-P2-vs-CA1-P2	-0.42907	0.0985436	-4.35411	18	0.000382389	0.00429892	NA	0.328804	0	46	46	34	247	142	105	11.3416	0.00255446
Q8VHW2	Cacng8	CA3-P2-vs-CA1-P2	-0.743962	0.171015	-4.35028	18	0.000385647	0.00429892	NA	0.316667	0	59	59	42	328	203	125	12.1429	0.00255446
Q9D415	Dlgap1	CA3-P2-vs-CA1-P2	-0.504587	0.116093	-4.3464	18	0.00038898	0.00429892	NA	0.273026	0	38	38	29	221	128	93	12.1845	0.00255446
P35436	Grin2a	CA3-P2-vs-CA1-P2	-0.602977	0.138901	-4.34107	18	0.000393599	0.00430099	NA	0.313859	0	92	92	70	505	304	201	11.2359	0.00255569
Q99KE1	Me2	CA3-P2-vs-CA1-P2	0.448499	0.103323	4.34074	18	0.00039388	0.00430099	NA	0.363095	0	20	17	17	107	58	49	10.9857	0.00255569
P63141	Kcna2	CA3-P2-vs-CA1-P2	-0.520454	0.120751	-4.31013	18	0.00042152	0.0045765	NA	0.239583	0	12	12	9	73	41	32	11.6428	0.0027194
P62748	Hpcal1	CA3-P2-vs-CA1-P2	0.401515	0.0933497	4.30119	18	0.000429966	0.00464167	NA	0.181818	0	9	9	9	72	36	36	12.9728	0.00275813
P23818	Gria1	CA3-P2-vs-CA1-P2	-0.547928	0.12812	-4.27668	18	0.000453975	0.00487318	NA	0.110507	0	69	69	68	491	265	226	12.5829	0.00289569
Q9ESJ4	Nckipsd	CA3-P2-vs-CA1-P2	-0.281673	0.0661788	-4.25625	18	0.000475027	0.00507052	NA	0.238971	0	34	34	26	207	119	88	10.9926	0.00301295
P10649	Gstm1	CA3-P2-vs-CA1-P2	0.595598	0.140085	4.25169	18	0.000479858	0.00509346	NA	0.090625	0	39	39	39	291	149	142	12.7596	0.00302659
Q4JIM5	Abl2	CA3-P2-vs-CA1-P2	-0.459976	0.108561	-4.23701	18	0.00049575	0.00523292	NA	0.28125	0	20	20	16	115	62	53	10.2983	0.00310946
Q8K394	Plcl2	CA3-P2-vs-CA1-P2	-0.407725	0.0955161	-4.26865	17	0.000518846	0.00544645	NA	0.275	0	15	15	13	87	56	31	10.4926	0.00323634
Q8K2K6	Agfg1	CA3-P2-vs-CA1-P2	-0.389297	0.092445	-4.21112	18	0.000525086	0.00548167	NA	0.38	0	25	25	17	124	74	50	10.6902	0.00325727
E9PUL5	Prrt2	CA3-P2-vs-CA1-P2	-0.470901	0.112046	-4.20274	18	0.000534953	0.00552397	NA	0.0869565	0	23	23	23	168	86	82	12.9486	0.0032824
Q6PH08	Erc2	CA3-P2-vs-CA1-P2	-0.258036	0.0613753	-4.20424	18	0.000533178	0.00552397	NA	0.241337	0	96	96	84	613	341	272	11.9109	0.0032824
B1AXV0	Frrs1l	CA3-P2-vs-CA1-P2	-0.639089	0.152315	-4.19583	18	0.000543227	0.0055491	NA	0.34375	0	8	8	7	42	24	18	11.0318	0.00329733
Q8CG76	Akr7a2	CA3-P2-vs-CA1-P2	0.397012	0.0946002	4.19674	18	0.000542136	0.0055491	NA	0.413043	0	23	20	18	108	60	48	11.3791	0.00329733
D3Z7P3	Gls	CA3-P2-vs-CA1-P2	0.358017	0.0856107	4.18192	18	0.000560281	0.00569269	NA	0.131637	0	113	112	106	785	409	376	12.6895	0.00338266
Q9CWZ7	Napg	CA3-P2-vs-CA1-P2	-0.176489	0.0423402	-4.16835	18	0.000577428	0.00583571	NA	0.137097	0	62	62	59	428	222	206	12.9918	0.00346764
Q8BP92	Rcn2	CA3-P2-vs-CA1-P2	0.528503	0.127143	4.15676	18	0.000592496	0.00595631	NA	0.392857	0	41	41	34	204	115	89	10.4212	0.0035393
Q3UVX5	Grm5	CA3-P2-vs-CA1-P2	-0.451468	0.109679	-4.11627	18	0.000648324	0.00647875	NA	0.263587	0	46	46	33	271	171	100	11.3272	0.00385241
Q9WV92	Epb41l3	CA3-P2-vs-CA1-P2	-0.132622	0.032235	-4.11422	18	0.000651285	0.00647875	NA	0.211914	0	125	125	109	807	438	369	11.9863	1
O35678	Mgll	CA3-P2-vs-CA1-P2	-0.534298	0.129959	-4.11128	18	0.000655559	0.0064873	NA	0.375	0	44	44	31	220	141	79	11.5427	0.003875
O08532	Cacna2d1	CA3-P2-vs-CA1-P2	-0.272059	0.06627	-4.10531	18	0.00066432	0.00653994	NA	0.275316	0	77	77	60	458	264	194	11.4222	0.00390634
Q01063	Pde4d	CA3-P2-vs-CA1-P2	-0.73577	0.178158	-4.12988	17	0.000699995	0.00685562	NA	0.458333	0	12	11	9	52	34	18	10.5579	0.00409479
P62962	Pfn1	CA3-P2-vs-CA1-P2	-0.298228	0.0733511	-4.06575	18	0.000725455	0.00700765	NA	0.00694444	0	18	18	18	143	72	71	13.6429	0.00418527
Q8C437	Pex5l	CA3-P2-vs-CA1-P2	-0.40147	0.0987613	-4.06505	18	0.000726583	0.00700765	NA	0.425781	0	32	32	24	147	95	52	10.8872	0.00418527
Q9JHI5	Ivd	CA3-P2-vs-CA1-P2	0.484594	0.119096	4.06892	18	0.000720351	0.00700765	NA	0.202703	0	35	35	32	236	124	112	12.387	0.00418527
Q9WV69	Dmtn	CA3-P2-vs-CA1-P2	-0.60106	0.148235	-4.05476	18	0.000743417	0.0071338	NA	0.244565	0	23	23	17	139	83	56	11.714	0.0042605
P39054	Dnm2	CA3-P2-vs-CA1-P2	-0.162275	0.0401521	-4.04151	18	0.000765686	0.00721575	NA	0.208333	0	24	24	20	152	85	67	12.5262	0.0043088
P61161	Actr2	CA3-P2-vs-CA1-P2	-0.367602	0.0908493	-4.04628	18	0.000757586	0.00721575	NA	0.235075	0	67	67	57	410	229	181	12.7689	0.0043088
P68254	Ywhaq	CA3-P2-vs-CA1-P2	0.246455	0.0609333	4.04467	18	0.000760309	0.00721575	NA	0.0833333	0	30	30	29	220	113	107	13.399	0.0043088
P97445	Cacna1a	CA3-P2-vs-CA1-P2	-0.463804	0.114895	-4.03677	18	0.0007738	0.00721575	NA	0.328125	0	38	38	30	215	136	79	10.2817	0.0043088
Q3UHJ0	Aak1	CA3-P2-vs-CA1-P2	-0.173908	0.0430868	-4.03622	18	0.000774744	0.00721575	NA	0.17444	0	132	130	118	885	465	420	12.5226	0.0043088
Q9QWI6	Srcin1	CA3-P2-vs-CA1-P2	-0.182618	0.0452443	-4.03627	18	0.000774669	0.00721575	NA	0.253064	0	198	195	171	1219	678	541	11.8107	0.0043088
Q5SQX6	Cyfip2	CA3-P2-vs-CA1-P2	-0.269082	0.0671656	-4.00625	18	0.000828225	0.00767623	NA	0.2225	0	100	99	86	622	347	275	12.0075	0.00458366
P97467	Pam	CA3-P2-vs-CA1-P2	0.644696	0.161156	4.00044	18	0.000839003	0.007701	NA	0.45	0	17	15	16	88	47	41	10.3918	0.00459823
Q9QZF2	Gpc1	CA3-P2-vs-CA1-P2	-0.592087	0.147945	-4.00208	18	0.000835953	0.007701	NA	0.305921	0	38	38	35	211	119	92	11.3794	0.00459823
P16546	Sptan1	CA3-P2-vs-CA1-P2	-0.224821	0.0564239	-3.98449	18	0.000869346	0.00794114	NA	0.190771	0	702	698	612	4577	2476	2101	13.0626	0.0047415
Q8R0S2	Iqsec1	CA3-P2-vs-CA1-P2	-0.307004	0.07717	-3.97829	18	0.000881444	0.00801312	NA	0.186747	0	82	82	73	540	298	242	11.6289	0.00478437
Q9QYB8	Add2	CA3-P2-vs-CA1-P2	-0.311315	0.0784864	-3.96649	18	0.000904919	0.00818736	NA	0.28267	0	85	85	63	505	298	207	11.9951	0.00488829
P10126	Eef1a1	CA3-P2-vs-CA1-P2	0.781717	0.197427	3.95952	18	0.000919074	0.00823699	NA	0.379464	0	27	27	19	139	72	67	13.6146	0.0049177
Q9Z2I8	Suclg2	CA3-P2-vs-CA1-P2	1.00602	0.253952	3.96144	18	0.000915149	0.00823699	NA	0.159483	0	29	27	28	195	94	101	11.5665	0.0049177
Q80U40	Rimbp2	CA3-P2-vs-CA1-P2	-0.293708	0.0745528	-3.9396	18	0.000960786	0.00857039	NA	0.386905	0	42	42	31	206	128	78	11.5902	0.00511664
Q64105	Spr	CA3-P2-vs-CA1-P2	0.350016	0.0889836	3.93349	18	0.000973949	0.00860457	NA	0.280303	0	30	30	27	190	99	91	11.9341	0.00513671
Q8C419	Gpr158	CA3-P2-vs-CA1-P2	-0.255474	0.0649682	-3.93229	18	0.000976557	0.00860457	NA	0.363462	0	60	60	44	331	195	136	11.2668	0.00513671
Q9R257	Hebp1	CA3-P2-vs-CA1-P2	-0.3694	0.0939583	-3.93154	18	0.000978204	0.00860457	NA	0.0543478	0	23	23	23	174	91	83	12.8977	0.00513671
Q9Z2W9	Gria3	CA3-P2-vs-CA1-P2	-0.524554	0.133557	-3.92756	18	0.000986915	0.00864119	NA	0.397727	0	42	42	26	212	131	81	12.2348	0.00515846
Q8BI08	Mal2	CA3-P2-vs-CA1-P2	-0.336304	0.0857902	-3.92007	18	0.00100351	0.00872556	NA	0	0	13	13	13	104	52	52	15.757	0.0052086
Q9CY64	Blvra	CA3-P2-vs-CA1-P2	0.385648	0.0984028	3.91908	18	0.00100574	0.00872556	NA	0.339286	0	21	21	18	111	69	42	10.8766	0.0052086
O35316	Slc6a6	CA3-P2-vs-CA1-P2	0.534184	0.136441	3.91514	18	0.0010146	0.00876242	NA	0.214286	0	6	6	6	44	23	21	12.144	0.0052305
Q9ESN9	Mapk8ip3	CA3-P2-vs-CA1-P2	-0.309325	0.0791504	-3.90807	18	0.00103071	0.00886131	NA	0.194444	0	27	27	26	174	99	75	10.8354	0.00528942
Q60996	Ppp2r5c	CA3-P2-vs-CA1-P2	-0.481138	0.123344	-3.90077	18	0.00104761	0.00896601	NA	0.546296	0	25	25	17	98	65	33	10.9897	0.00535181
Q8C3W1	#N/A	CA3-P2-vs-CA1-P2	0.842628	0.21626	3.89636	18	0.00105795	0.00901394	NA	0.0208333	0	6	6	6	47	24	23	11.4185	0.00538031
Q07076	Anxa7	CA3-P2-vs-CA1-P2	-0.513746	0.132694	-3.87168	18	0.00111779	0.00948125	NA	0.0833333	0	18	18	18	132	68	64	11.7224	0.00565912
P63038	Hspd1	CA3-P2-vs-CA1-P2	0.224412	0.0580768	3.86406	18	0.00113694	0.00959874	NA	0.174751	0	195	192	183	1327	687	640	13.6813	0.00572891
Q9CPY7	Lap3	CA3-P2-vs-CA1-P2	0.520144	0.134746	3.86018	18	0.0011468	0.00959874	NA	0.175	0	15	15	15	99	52	47	10.7101	0.00572891
Q9WUM3	Coro1b	CA3-P2-vs-CA1-P2	-0.35238	0.091243	-3.86199	18	0.00114217	0.00959874	NA	0.368243	0	33	31	27	187	103	84	11.7541	0.00572891
Q00558	F8a1	CA3-P2-vs-CA1-P2	-0.56337	0.146151	-3.85471	18	0.00116085	0.00967378	NA	0.366667	0	15	15	12	76	42	34	9.97456	0.00577359
Q6R891	Ppp1r9b	CA3-P2-vs-CA1-P2	-0.263714	0.0684723	-3.8514	18	0.00116947	0.00970302	NA	0.234155	0	70	68	61	435	250	185	11.4983	0.00579093
Q3UNZ8	Cryzl2	CA3-P2-vs-CA1-P2	1.42145	0.318324	4.46543	10	0.00120593	0.00995645	NA	0.451923	0	13	13	10	57	28	29	10.3162	0.00594195
Q6PE15	Abhd10	CA3-P2-vs-CA1-P2	0.375111	0.0977889	3.83592	18	0.00121049	0.00995645	NA	0.2125	0	10	10	9	63	33	30	11.8081	0.00594195
Q9CZC8	Scrn1	CA3-P2-vs-CA1-P2	0.754159	0.196856	3.83101	18	0.00122383	0.0100227	NA	0.346154	0	13	13	11	68	38	30	10.5128	0.00598139
P80314	Cct2	CA3-P2-vs-CA1-P2	0.19991	0.0523172	3.82112	18	0.00125109	0.0102019	NA	0.258333	0	103	103	93	623	337	286	11.734	0.00608808
Q9Z2I9	Sucla2	CA3-P2-vs-CA1-P2	0.180448	0.0472474	3.81921	18	0.00125644	0.0102019	NA	0.114773	0	108	107	105	779	408	371	13.0993	0.00608808
Q9WUM4	Coro1c	CA3-P2-vs-CA1-P2	-0.259069	0.0678832	-3.8164	18	0.00126434	0.0102223	NA	0.336207	0	27	27	20	154	81	73	12.4028	0.00610015
Q8C8N2	Scai	CA3-P2-vs-CA1-P2	-0.349527	0.0921472	-3.79314	18	0.00133159	0.0107204	NA	0.270492	0	55	55	54	356	201	155	11.0868	0.00639731
Q921M7	Cyrib	CA3-P2-vs-CA1-P2	-0.179772	0.0477957	-3.76125	18	0.00142966	0.0114614	NA	0.140625	0	40	40	37	275	147	128	11.6155	0.00683933
Q9Z1Z0	Uso1	CA3-P2-vs-CA1-P2	-0.43787	0.116903	-3.74559	18	0.00148042	0.0118184	NA	0.424242	0	33	33	28	152	99	53	10.156	0.00705228
Q9Z2Y3	Homer1	CA3-P2-vs-CA1-P2	-0.416491	0.111254	-3.7436	18	0.001487	0.0118213	NA	0.139286	0	70	70	61	482	264	218	12.2053	0.00705386
Q60737	Csnk2a1	CA3-P2-vs-CA1-P2	-0.179353	0.0479557	-3.73997	18	0.00149906	0.0118676	NA	0.263587	0	46	46	38	271	155	116	11.729	0.00708135
Q9DBG3	Ap2b1	CA3-P2-vs-CA1-P2	-0.169906	0.045604	-3.72569	18	0.00154754	0.0122005	NA	0.210799	0	167	166	149	1067	566	501	12.9707	0.00727988
Q9EQ20	Aldh6a1	CA3-P2-vs-CA1-P2	0.522715	0.140475	3.72106	18	0.00156357	0.0122759	NA	0.144817	0	82	79	80	561	284	277	12.5993	0.00732476
Q9QZD8	Slc25a10	CA3-P2-vs-CA1-P2	0.332192	0.0895114	3.71118	18	0.00159837	0.0124976	NA	0.317708	0	23	23	18	131	74	57	10.2822	0.00745688
Q9R0K7	Atp2b2	CA3-P2-vs-CA1-P2	-0.246329	0.0666221	-3.69741	18	0.00164813	0.0128338	NA	0.266473	0	122	120	111	757	419	338	12.2106	0.00765734
Q9CQ60	Pgls	CA3-P2-vs-CA1-P2	-0.375016	0.101771	-3.68489	18	0.00169473	0.0131428	NA	0.448864	0	18	18	13	97	55	42	11.2645	0.0078416
Q9JLZ3	Auh	CA3-P2-vs-CA1-P2	0.338397	0.0920476	3.67632	18	0.00172737	0.0133415	NA	0.152174	0	46	46	46	312	163	149	12.9573	0.00796001
Q9Z2Q6	Septin5	CA3-P2-vs-CA1-P2	-0.15424	0.0419964	-3.6727	18	0.00174138	0.0133952	NA	0.0471698	0	53	53	53	404	202	202	13.6997	0.00799192
Q02248	Ctnnb1	CA3-P2-vs-CA1-P2	-0.239866	0.0654137	-3.6669	18	0.001764	0.0135094	NA	0.279817	0	108	108	89	628	360	268	11.2335	0.00805979
Q68FH0	Pkp4	CA3-P2-vs-CA1-P2	-0.268547	0.0732682	-3.66526	18	0.00177044	0.0135094	NA	0.370968	0	60	59	47	312	185	127	10.7822	0.00805979
Q61644	Pacsin1	CA3-P2-vs-CA1-P2	-0.207527	0.0567487	-3.65694	18	0.00180356	0.0137071	NA	0.205479	0	71	68	66	464	251	213	13.197	0.0081776
E9Q912	Rap1gds1	CA3-P2-vs-CA1-P2	-0.170587	0.0467828	-3.64635	18	0.00184656	0.0139682	NA	0.273876	0	83	83	69	517	295	222	12.2402	0.00833311
O08749	Dld	CA3-P2-vs-CA1-P2	0.532999	0.146232	3.64488	18	0.00185262	0.0139682	NA	0.255282	0	66	64	60	423	215	208	13.6851	0.00833311
Q9Z2Z6	Slc25a20	CA3-P2-vs-CA1-P2	0.48021	0.133082	3.60837	18	0.00200941	0.0150905	NA	0.305556	0	18	18	14	100	56	44	11.8806	0.0090025
O88844	Idh1	CA3-P2-vs-CA1-P2	0.739158	0.205626	3.59467	18	0.00207164	0.0154965	NA	0.266026	0	36	35	34	229	120	109	11.2343	0.00924458
O35681	Syt3	CA3-P2-vs-CA1-P2	-0.542109	0.150946	-3.59142	18	0.00208666	0.0155476	NA	0.394737	0	19	19	13	92	58	34	11.0481	0.00927494
O88712	Ctbp1	CA3-P2-vs-CA1-P2	-0.190334	0.0532369	-3.57523	18	0.00216315	0.0158712	NA	0.208333	0	46	46	42	304	164	140	12.9692	0.00946737
Q8K596	Slc8a2	CA3-P2-vs-CA1-P2	-0.52218	0.145992	-3.57678	18	0.00215571	0.0158712	NA	0.231419	0	73	73	62	455	262	193	11.9938	0.00946737
Q9CVB6	Arpc2	CA3-P2-vs-CA1-P2	-0.402968	0.112713	-3.57516	18	0.00216349	0.0158712	NA	0.148026	0	114	111	104	777	405	372	12.745	0.00946737
Q9D0R2	Tars1	CA3-P2-vs-CA1-P2	0.648449	0.181192	3.57879	18	0.0021461	0.0158712	NA	0.253571	0	34	32	33	209	112	97	10.6358	0.00946737
P70336	Rock2	CA3-P2-vs-CA1-P2	-0.219739	0.0615255	-3.57151	18	0.00218111	0.0159389	NA	0.33774	0	102	102	87	551	317	234	11.7372	0.00950764
Q6Q477	Atp2b4	CA3-P2-vs-CA1-P2	0.574575	0.161148	3.5655	18	0.00221043	0.0160912	NA	0.444853	0	27	26	26	151	83	68	12.003	0.00959836
Q8C0E2	Vps26b	CA3-P2-vs-CA1-P2	-0.155476	0.0437383	-3.55469	18	0.00226422	0.0164199	NA	0.278846	0	39	39	29	225	125	100	11.6733	0.00979426
P22723	Gabrg2	CA3-P2-vs-CA1-P2	-0.549352	0.154785	-3.54913	18	0.00229237	0.0164329	NA	0.340278	0	17	17	15	95	56	39	10.9429	0.00980144
P84091	Ap2m1	CA3-P2-vs-CA1-P2	-0.185812	0.052378	-3.54752	18	0.0023006	0.0164329	NA	0.180425	0	104	104	100	695	360	335	13.3587	0.00980144
Q5DQR4	Stxbp5l	CA3-P2-vs-CA1-P2	-0.628016	0.176855	-3.55103	18	0.00228273	0.0164329	NA	0.271186	0	59	59	53	344	200	144	10.8458	0.00980144
Q80UG5	Septin9	CA3-P2-vs-CA1-P2	-0.19944	0.0562112	-3.54805	18	0.00229788	0.0164329	NA	0.301786	0	67	66	55	391	218	173	11.9051	0.00980144
Q8BHC1	Rab39b	CA3-P2-vs-CA1-P2	-0.354123	0.100113	-3.53724	18	0.00235376	0.0167496	NA	0.302632	0	19	19	18	106	62	44	11.3623	0.00999022
P11983	Tcp1	CA3-P2-vs-CA1-P2	0.196096	0.0554944	3.53361	18	0.00237279	0.0167595	NA	0.297269	0	115	114	98	669	360	309	11.6915	0.00999581
P42932	Cct8	CA3-P2-vs-CA1-P2	0.150432	0.0425711	3.53366	18	0.00237252	0.0167595	NA	0.223333	0	75	73	68	466	250	216	11.8691	0.00999581
Q7TPD3	Robo2	CA3-P2-vs-CA1-P2	-0.397797	0.112863	-3.52459	18	0.00242082	0.0170354	NA	0.477564	0	39	39	24	163	110	53	10.0279	0.0101602
P53810	Pitpna	CA3-P2-vs-CA1-P2	-0.149809	0.042624	-3.51467	18	0.0024748	0.0172239	NA	0.163462	0	52	52	45	348	185	163	12.3574	0.0102722
Q0VBF8	Stum	CA3-P2-vs-CA1-P2	-0.198881	0.0565816	-3.51495	18	0.00247326	0.0172239	NA	0	0	12	12	12	96	48	48	14.3869	0.0102722
Q3UMR5	Mcu	CA3-P2-vs-CA1-P2	0.393233	0.111876	3.51489	18	0.00247356	0.0172239	NA	0.15121	0	61	61	58	421	225	196	11.8199	0.0102722
Q99KI0	Aco2	CA3-P2-vs-CA1-P2	0.524565	0.149914	3.4991	18	0.00256186	0.0177647	NA	0.135621	0	151	148	149	1058	533	525	14.8343	0.0105947
P26883	Fkbp1a	CA3-P2-vs-CA1-P2	-0.400243	0.114462	-3.49674	18	0.00257532	0.0177931	NA	0.132353	0	17	17	16	118	66	52	14.347	0.0106114
O55022	Pgrmc1	CA3-P2-vs-CA1-P2	0.218712	0.0626573	3.49061	18	0.00261059	0.0178621	NA	0.173913	0	23	23	18	152	80	72	12.9855	0.0106522
Q8R366	Igsf8	CA3-P2-vs-CA1-P2	-0.198117	0.0567628	-3.49026	18	0.0026126	0.0178621	NA	0.177632	0	56	56	52	375	197	178	12.7011	0.0106522
Q9DCS3	Mecr	CA3-P2-vs-CA1-P2	0.218986	0.0627449	3.49011	18	0.0026135	0.0178621	NA	0.077381	0	21	21	21	155	78	77	11.3576	0.0106522
Q8JZP2	Syn3	CA3-P2-vs-CA1-P2	-0.614482	0.176814	-3.4753	18	0.00270084	0.0183928	NA	0.444444	0	25	24	16	120	75	45	10.4389	0.0109685
O35887	Calu	CA3-P2-vs-CA1-P2	0.482957	0.139149	3.47078	18	0.00272804	0.0185067	NA	0.293478	0	22	22	21	130	70	60	10.4933	0.0110362
P35283	Rab12	CA3-P2-vs-CA1-P2	-0.242128	0.0697916	-3.46929	18	0.00273705	0.0185067	NA	0.36859	0	39	39	25	197	120	77	11.1006	0.0110362
Q2NL51	Gsk3a	CA3-P2-vs-CA1-P2	-0.188102	0.0544478	-3.45473	18	0.00282694	0.0190467	NA	0.272059	0	17	17	14	99	54	45	11.5733	0.011358
Q68FL4	Ahcyl2	CA3-P2-vs-CA1-P2	0.48032	0.139156	3.45167	18	0.00284618	0.0191086	NA	0.435345	0	27	27	21	131	65	66	11.4076	0.0113948
Q61205	Pafah1b3	CA3-P2-vs-CA1-P2	0.513624	0.149152	3.44362	18	0.00289745	0.0193844	NA	0.25	0	9	9	9	54	28	26	10.6408	0.0115591
Q922R8	Pdia6	CA3-P2-vs-CA1-P2	0.381411	0.110883	3.43975	18	0.00292239	0.0194826	NA	0.200893	0	28	28	25	179	96	83	11.5658	0.0116175
P09671	Sod2	CA3-P2-vs-CA1-P2	0.650984	0.19015	3.42353	18	0.00302941	0.0200456	NA	0.291667	0	34	34	31	204	105	99	13.1366	0.0119528
P47754	Capza2	CA3-P2-vs-CA1-P2	-0.246831	0.0721268	-3.42218	18	0.00303849	0.0200456	NA	0.122396	0	48	48	42	337	180	157	13.1179	0.0119528
Q80SW1	Ahcyl1	CA3-P2-vs-CA1-P2	0.345987	0.10105	3.42391	18	0.00302687	0.0200456	NA	0.344444	0	42	41	37	236	133	103	11.4893	0.0119528
D3YVF0	Akap5	CA3-P2-vs-CA1-P2	-0.414295	0.121174	-3.41902	18	0.00305985	0.0201167	NA	0.29386	0	54	54	42	322	185	137	11.3647	0.0119951
O35382	Exoc4	CA3-P2-vs-CA1-P2	-0.391677	0.114941	-3.40763	18	0.00313801	0.0203582	NA	0.226562	0	32	32	29	198	110	88	10.8992	0.0121385
P58252	Eef2	CA3-P2-vs-CA1-P2	0.493065	0.144703	3.40742	18	0.00313945	0.0203582	NA	0.164541	0	95	95	92	655	343	312	12.4211	0.0121385
Q8K183	Pdxk	CA3-P2-vs-CA1-P2	0.580788	0.170403	3.40831	18	0.0031333	0.0203582	NA	0.113636	0	33	33	30	234	124	110	12.5873	0.0121385
Q9JJV2	Pfn2	CA3-P2-vs-CA1-P2	-0.202197	0.0593118	-3.40905	18	0.00312814	0.0203582	NA	0.137931	0	29	29	27	200	109	91	13.0458	0.0121385
Q91WQ3	Yars1	CA3-P2-vs-CA1-P2	0.575552	0.169088	3.40387	18	0.00316428	0.0203801	NA	0.172348	0	65	65	61	437	220	217	11.5977	0.0121513
Q9D0E3	Lysmd1	CA3-P2-vs-CA1-P2	-0.468401	0.137578	-3.40463	18	0.00315895	0.0203801	NA	0.302083	0	12	12	8	67	41	26	10.7034	0.0121513
Q9JLJ2	Aldh9a1	CA3-P2-vs-CA1-P2	0.493832	0.145516	3.39367	18	0.00323659	0.0207754	NA	0.21875	0	24	24	24	150	76	74	11.5206	0.0123868
Q920N7	Syt12	CA3-P2-vs-CA1-P2	-0.402044	0.118784	-3.38465	18	0.00330184	0.021052	NA	0.232639	0	36	36	31	221	124	97	11.2826	0.0125515
Q9CQJ6	Denr	CA3-P2-vs-CA1-P2	-0.389027	0.114892	-3.38603	18	0.0032918	0.021052	NA	0.208333	0	9	9	6	57	34	23	11.2296	0.0125515
F6SEU4	Syngap1	CA3-P2-vs-CA1-P2	-0.459873	0.136389	-3.37178	18	0.00339728	0.0213444	NA	0.23995	0	198	197	166	1210	682	528	12.1995	0.0127249
P51830	Adcy9	CA3-P2-vs-CA1-P2	-0.403504	0.119638	-3.37271	18	0.00339027	0.0213444	NA	0.295213	0	45	45	39	265	148	117	11.1944	0.0127249
P70195	Psmb7	CA3-P2-vs-CA1-P2	0.703209	0.208704	3.36941	18	0.00341511	0.0213444	NA	0.302083	0	24	22	22	134	67	67	12.0385	0.0127249
Q61301	Ctnna2	CA3-P2-vs-CA1-P2	-0.269177	0.0798336	-3.37173	18	0.00339761	0.0213444	NA	0.359142	0	131	130	101	687	387	300	11.5753	0.0127249
Q8BX10	Pgam5	CA3-P2-vs-CA1-P2	0.419114	0.124356	3.37029	18	0.0034085	0.0213444	NA	0.23125	0	19	19	18	123	66	57	11.436	0.0127249
Q924M7	Mpi	CA3-P2-vs-CA1-P2	0.273495	0.0811182	3.37156	18	0.00339891	0.0213444	NA	0.414773	0	21	21	14	103	62	41	10.594	0.0127249
P99024	Tubb5	CA3-P2-vs-CA1-P2	0.193262	0.0574189	3.36583	18	0.0034423	0.0214438	NA	0.0234375	0	32	32	32	250	125	125	14.7763	0.0127841
P62897	Cycs	CA3-P2-vs-CA1-P2	0.559207	0.166807	3.35243	18	0.00354582	0.0218965	NA	0.0905172	0	29	29	29	211	104	107	15.3964	0.0130535
Q62393	Tpd52	CA3-P2-vs-CA1-P2	-0.30971	0.0923968	-3.35196	18	0.00354953	0.0218965	NA	0.211538	0	13	13	10	82	43	39	12.3131	0.0130535
Q9Z0Y1	Dctn3	CA3-P2-vs-CA1-P2	-0.165855	0.0494654	-3.35295	18	0.00354178	0.0218965	NA	0.0546875	0	16	16	16	121	63	58	12.6648	0.0130535
Q9R0P3	Esd	CA3-P2-vs-CA1-P2	0.803663	0.240154	3.34645	18	0.00359306	0.0220932	NA	0.258333	0	15	15	12	89	45	44	11.2429	0.0131707
Q9D6M3	Slc25a22	CA3-P2-vs-CA1-P2	0.337954	0.101323	3.3354	18	0.0036819	0.0225665	NA	0.22449	0	49	49	43	304	159	145	14.1	0.0134526
A2ALS5	Rap1gap	CA3-P2-vs-CA1-P2	-0.282533	0.0849257	-3.32682	18	0.00375234	0.0229243	NA	0.288793	0	27	27	22	165	94	71	10.5374	0.0136658
P85094	Isoc2a	CA3-P2-vs-CA1-P2	0.552807	0.16667	3.31678	18	0.0038365	0.023343	NA	0.232143	0	14	14	13	86	47	39	10.5942	0.0139151
Q9CQM9	Glrx3	CA3-P2-vs-CA1-P2	-0.226758	0.0683888	-3.31572	18	0.00384545	0.023343	NA	0.332237	0	32	32	30	203	107	96	11.3226	0.0139151
P17426	Ap2a1	CA3-P2-vs-CA1-P2	-0.140557	0.0424584	-3.31047	18	0.00389035	0.0235403	NA	0.13245	0	151	151	140	1048	547	501	12.7908	0.0140326
Q7TPB0	Plppr3	CA3-P2-vs-CA1-P2	0.543739	0.164371	3.308	18	0.00391163	0.0235939	NA	0.46875	0	12	12	9	51	31	20	9.3914	0.0140644
P47746	Cnr1	CA3-P2-vs-CA1-P2	0.299932	0.0908923	3.29986	18	0.00398254	0.0239456	NA	0.157895	0	16	16	16	128	64	64	12.01	0.0142739
Q9QXS6	Dbn1	CA3-P2-vs-CA1-P2	-0.274726	0.083333	-3.29673	18	0.00401018	0.0240358	NA	0.130068	0	74	74	64	515	278	237	12.8487	0.0143275
Q80YA9	Cnksr2	CA3-P2-vs-CA1-P2	-0.519831	0.157782	-3.29462	18	0.00402888	0.0240719	NA	0.366228	0	57	57	40	289	185	104	10.9476	0.0143489
Q8QZT1	Acat1	CA3-P2-vs-CA1-P2	0.196242	0.0596191	3.2916	18	0.00405582	0.0241569	NA	0.0907534	0	73	72	69	531	268	263	13.8303	0.0143994
P47963	Rpl13	CA3-P2-vs-CA1-P2	0.498599	0.151731	3.28607	18	0.00410559	0.024377	NA	0.397727	0	10	10	8	53	28	25	11.6015	0.0145305
Q6WQJ1	Dagla	CA3-P2-vs-CA1-P2	-0.646265	0.197103	-3.27882	18	0.00417178	0.0246928	NA	0.537879	0	30	28	18	122	73	49	10.8046	0.0147186
P48758	Cbr1	CA3-P2-vs-CA1-P2	0.498936	0.152325	3.27547	18	0.00420269	0.0247985	NA	0.0961538	0	39	39	39	282	141	141	12.4347	0.0147814
P62631	Eef1a2	CA3-P2-vs-CA1-P2	0.342263	0.104588	3.2725	18	0.00423033	0.0248843	NA	0.171053	0	18	18	17	126	63	63	13.2299	0.0148324
P80316	Cct5	CA3-P2-vs-CA1-P2	0.239572	0.0736351	3.2535	18	0.00441125	0.0257889	NA	0.339552	0	65	65	54	354	205	149	11.5718	0.0153713
Q61699	Hsph1	CA3-P2-vs-CA1-P2	-0.156232	0.0480018	-3.25471	18	0.00439949	0.0257889	NA	0.183239	0	86	84	80	575	305	270	11.8875	0.0153713
P05202	Got2	CA3-P2-vs-CA1-P2	0.650146	0.200138	3.24848	18	0.00446031	0.0259957	NA	0.193584	0	105	102	101	729	368	361	13.7619	0.0154944
O08919	Numbl	CA3-P2-vs-CA1-P2	-0.290872	0.089858	-3.23701	18	0.00457438	0.026579	NA	0.21875	0	17	17	17	125	67	58	12.2644	0.015842
P99026	Psmb4	CA3-P2-vs-CA1-P2	0.703416	0.217515	3.23388	18	0.00460605	0.0266541	NA	0.15625	0	20	20	18	135	69	66	12.0523	0.0158864
Q68FM6	Elfn2	CA3-P2-vs-CA1-P2	-0.401288	0.124124	-3.23296	18	0.00461537	0.0266541	NA	0.363636	0	33	33	20	168	107	61	11.382	0.0158864
Q9D9V3	Echdc1	CA3-P2-vs-CA1-P2	0.566699	0.175404	3.23082	18	0.00463721	0.0266991	NA	0.425	0	15	15	10	69	36	33	11.5438	0.0159131
P20444	Prkca	CA3-P2-vs-CA1-P2	-0.486162	0.150673	-3.2266	18	0.00468049	0.0268669	NA	0.291667	0	18	18	14	102	61	41	12.2294	0.016013
P62852	Rps25	CA3-P2-vs-CA1-P2	0.424268	0.13156	3.22491	18	0.00469794	0.0268858	NA	0	0	9	9	9	72	36	36	11.9091	0.0160241
P11881	Itpr1	CA3-P2-vs-CA1-P2	-0.664955	0.20711	-3.21064	18	0.00484776	0.0276474	NA	0.375	0	28	28	16	140	103	37	10.2854	0.0164777
Q9CYH2	Prxl2a	CA3-P2-vs-CA1-P2	0.295465	0.0920601	3.20948	18	0.00486013	0.0276474	NA	0.10119	0	21	21	21	151	77	74	13.1055	0.0164777
Q8BRV5	Kiaa1671	CA3-P2-vs-CA1-P2	-0.76132	0.237648	-3.20356	18	0.00492376	0.0278427	NA	0.470238	0	21	21	9	89	63	26	10.9269	0.0165938
Q8C7H1	Mmaa	CA3-P2-vs-CA1-P2	0.897656	0.280111	3.20465	18	0.00491206	0.0278427	NA	0.416667	0	12	12	9	56	33	23	11.9558	0.0165938
O89053	Coro1a	CA3-P2-vs-CA1-P2	-0.200848	0.0627911	-3.19868	18	0.00497695	0.0280089	NA	0.24537	0	54	54	48	326	175	151	12.7461	0.0166926
Q9DCT8	Crip2	CA3-P2-vs-CA1-P2	-0.367526	0.114918	-3.19816	18	0.00498264	0.0280089	NA	0.0416667	0	9	9	9	69	36	33	12.24	0.0166926
Q99L47	St13	CA3-P2-vs-CA1-P2	-0.171327	0.0537732	-3.18611	18	0.00511635	0.0286757	NA	0.0791667	0	30	30	30	221	114	107	12.1313	0.0170898
Q0VE82	Cpne7	CA3-P2-vs-CA1-P2	0.737783	0.225888	3.26614	15	0.00520816	0.0291044	NA	0.309211	0	19	17	19	105	50	55	10.605	0.0173452
O55131	Septin7	CA3-P2-vs-CA1-P2	-0.172259	0.0542344	-3.1762	18	0.00522886	0.0291344	NA	0.133475	0	59	59	53	409	215	194	13.5289	0.0173629
A2CG49	Kalrn	CA3-P2-vs-CA1-P2	-0.515613	0.162447	-3.17405	18	0.00525368	0.0291697	NA	0.402108	0	83	81	56	397	254	143	10.6161	0.0173836
P08226	Apoe	CA3-P2-vs-CA1-P2	0.336248	0.105972	3.17299	18	0.00526591	0.0291697	NA	0.350962	0	23	23	20	135	76	59	11.0647	0.0173836
Q8C0M9	Asrgl1	CA3-P2-vs-CA1-P2	0.19598	0.0618274	3.1698	18	0.00530291	0.0292893	NA	0.133065	0	31	31	31	215	112	103	12.2045	0.0174548
O35405	Pld3	CA3-P2-vs-CA1-P2	0.378394	0.119543	3.16534	18	0.00535503	0.0294915	NA	0	0	9	9	9	72	36	36	12.4813	0.0175751
P62743	Ap2s1	CA3-P2-vs-CA1-P2	-0.244896	0.0775348	-3.15853	18	0.00543564	0.029818	NA	0.0514706	0	34	34	33	258	134	124	13.4797	0.0177692
Q8BWT1	Acaa2	CA3-P2-vs-CA1-P2	0.884635	0.280221	3.15693	18	0.00545484	0.029818	NA	0.485294	0	16	16	13	70	38	32	11.286	0.0177692
Q99LB2	Dhrs4	CA3-P2-vs-CA1-P2	0.353664	0.112047	3.15638	18	0.0054614	0.029818	NA	0.3125	0	26	26	25	143	75	68	11.2119	0.0177692
Q9D172	Gatd3	CA3-P2-vs-CA1-P2	0.486881	0.154799	3.14526	18	0.00559624	0.0304666	NA	0.0362903	0	31	31	31	239	117	122	13.8132	0.0181556
Q9Z268	Rasal1	CA3-P2-vs-CA1-P2	-0.313183	0.100006	-3.13165	18	0.00576563	0.0312991	NA	0.191489	0	47	47	42	304	166	138	11.5944	0.0186516
Q80ZF8	Adgrb3	CA3-P2-vs-CA1-P2	-0.60389	0.193019	-3.12865	18	0.00580365	0.0314158	NA	0.353448	0	29	29	19	150	95	55	10.5686	0.0187209
P67984	Rpl22	CA3-P2-vs-CA1-P2	0.722526	0.231154	3.12573	18	0.00584089	0.0315275	NA	0.104167	0	6	6	6	43	22	21	12.0301	0.0187874
Q91Z61	Diras1	CA3-P2-vs-CA1-P2	-0.450299	0.144388	-3.11866	18	0.00593205	0.0318558	NA	0.273438	0	16	16	11	93	53	40	11.3969	0.0189827
Q9WUR9	Ak4	CA3-P2-vs-CA1-P2	0.487021	0.156176	3.11842	18	0.00593523	0.0318558	NA	0.241477	0	44	44	37	267	143	124	12.3921	0.0189827
Q9QUM9	Psma6	CA3-P2-vs-CA1-P2	0.726853	0.233312	3.11536	18	0.00597502	0.031979	NA	0.0491071	0	28	28	28	213	109	104	12.9183	0.0190559
Q01065	Pde1b	CA3-P2-vs-CA1-P2	0.455245	0.146422	3.10913	18	0.00605713	0.0323274	NA	0.566667	0	27	25	16	104	59	45	11.2301	0.0192634
O35621	Pmm1	CA3-P2-vs-CA1-P2	-0.247181	0.079762	-3.09898	18	0.00619316	0.0329608	NA	0.16875	0	20	20	19	133	73	60	11.9639	0.0196407
O70435	Psma3	CA3-P2-vs-CA1-P2	0.685142	0.221196	3.09744	18	0.00621398	0.0329792	NA	0.0681818	0	33	33	33	246	122	124	12.7059	0.0196515
P16858	Gapdh	CA3-P2-vs-CA1-P2	0.770916	0.249061	3.09529	18	0.0062433	0.0330425	NA	0.106195	0	112	112	111	808	410	398	13.9127	0.0196891
P50247	Ahcy	CA3-P2-vs-CA1-P2	0.782278	0.253258	3.08885	18	0.00633182	0.0334179	NA	0	0	10	10	10	80	40	40	12.1077	0.0199126
P62918	Rpl8	CA3-P2-vs-CA1-P2	0.439319	0.142322	3.08678	18	0.0063605	0.0334763	NA	0.333333	0	6	6	6	48	24	24	11.8254	0.0199472
Q5IRJ6	Slc30a9	CA3-P2-vs-CA1-P2	0.667215	0.215311	3.09885	17	0.0065206	0.0341299	NA	0.560345	0	29	26	20	102	63	39	10.5097	0.0203363
Q9CPU0	Glo1	CA3-P2-vs-CA1-P2	0.446145	0.145055	3.07569	18	0.00651652	0.0341299	NA	0.267857	0	28	28	22	164	91	73	11.5821	0.0203363
Q8BFZ9	Erlin2	CA3-P2-vs-CA1-P2	0.554111	0.179115	3.09361	17	0.00659423	0.0344204	NA	0.446429	0	13	13	8	62	35	27	10.7591	0.0205093
O88643	Pak1	CA3-P2-vs-CA1-P2	-0.202314	0.0659434	-3.06799	18	0.00662708	0.0344971	NA	0.310897	0	37	36	30	215	119	96	11.2964	0.0205549
Q9CXP8	Gng10	CA3-P2-vs-CA1-P2	-0.510717	0.16688	-3.06038	18	0.00673814	0.0349794	NA	0.0972222	0	9	9	9	65	35	30	11.7723	0.0208421
Q9R1Q8	Tagln3	CA3-P2-vs-CA1-P2	-0.216102	0.0706918	-3.05697	18	0.0067885	0.0351448	NA	0.0791667	0	30	30	29	221	113	108	12.7732	0.0209405
P61264	Stx1b	CA3-P2-vs-CA1-P2	-0.117265	0.0384971	-3.04609	18	0.00695153	0.035891	NA	0.202381	0	83	83	71	536	283	253	14.3709	1
Q9QWW1	Homer2	CA3-P2-vs-CA1-P2	-0.712099	0.234162	-3.04106	18	0.00702815	0.0360905	NA	0.277174	0	23	23	17	133	84	49	11.8105	0.0215619
Q9R1V6	Adam22	CA3-P2-vs-CA1-P2	-0.278895	0.0917007	-3.04136	18	0.00702348	0.0360905	NA	0.391892	0	34	34	24	180	100	80	11.2461	0.0215619
P15508	Sptb	CA3-P2-vs-CA1-P2	-0.390049	0.128431	-3.03704	18	0.00708998	0.0361152	NA	0.594388	0	49	48	26	159	116	43	9.99294	0.0215757
P42208	Septin2	CA3-P2-vs-CA1-P2	-0.203354	0.0669361	-3.03803	18	0.00707468	0.0361152	NA	0.3125	0	44	44	36	242	141	101	11.5363	0.0215757
Q9CXW3	Cacybp	CA3-P2-vs-CA1-P2	0.265642	0.0874543	3.03749	18	0.00708302	0.0361152	NA	0.45625	0	20	20	12	87	53	34	11.0576	0.0215757
O55234	Psmb5	CA3-P2-vs-CA1-P2	0.612382	0.201932	3.03261	18	0.00715874	0.036368	NA	0.0516304	0	46	46	46	349	175	174	12.4838	0.0217264
Q99PU5	Acsbg1	CA3-P2-vs-CA1-P2	0.244942	0.0808717	3.02878	18	0.0072188	0.0365753	NA	0.261765	0	84	84	77	502	278	224	11.5869	0.0218499
A2A699	Fam171a2	CA3-P2-vs-CA1-P2	-0.408734	0.13524	-3.02229	18	0.00732155	0.0366963	NA	0.3125	0	14	14	13	77	47	30	10.3908	0.0219784
O55023	Impa1	CA3-P2-vs-CA1-P2	-0.136435	0.0451508	-3.02176	18	0.00732991	0.0366963	NA	0.15	0	30	29	26	204	104	100	13.2832	1
O70251	Eef1b	CA3-P2-vs-CA1-P2	0.304813	0.100932	3.01997	18	0.00735857	0.0366963	NA	0.160714	0	14	14	12	94	50	44	11.5935	0.0219784
Q61206	Pafah1b2	CA3-P2-vs-CA1-P2	0.56198	0.185741	3.02562	18	0.00726865	0.0366963	NA	0.257812	0	15	15	12	95	52	43	11.9895	0.021942
Q93092	Taldo1	CA3-P2-vs-CA1-P2	0.54752	0.181284	3.02024	18	0.0073543	0.0366963	NA	0.154412	0	34	34	34	230	120	110	12.2689	0.0219784
Q99LX0	Park7	CA3-P2-vs-CA1-P2	0.612386	0.202581	3.02291	18	0.00731161	0.0366963	NA	0.307692	0	26	26	21	144	81	63	12.4387	0.0219784
Q60692	Psmb6	CA3-P2-vs-CA1-P2	0.595426	0.197465	3.01535	18	0.00743299	0.0369704	NA	0.0909091	0	11	11	11	80	40	40	13.1621	0.0221421
P28667	Marcksl1	CA3-P2-vs-CA1-P2	0.301754	0.100166	3.01252	18	0.00747884	0.0371013	NA	0.1875	0	14	14	11	91	50	41	12.1825	0.02222
P08228	Sod1	CA3-P2-vs-CA1-P2	0.923564	0.306738	3.01092	18	0.00750492	0.0371337	NA	0.111111	0	8	8	8	64	32	32	11.9166	0.022239
Q6P9R2	Oxsr1	CA3-P2-vs-CA1-P2	-0.341347	0.113486	-3.00784	18	0.00755545	0.0372866	NA	0.308824	0	17	14	16	94	53	41	10.6916	0.0223301
P12658	Calb1	CA3-P2-vs-CA1-P2	0.451843	0.150544	3.00141	18	0.00766189	0.0375442	NA	0.423077	0	23	23	17	120	71	49	10.3441	0.022483
Q91WG7	Dgkg	CA3-P2-vs-CA1-P2	0.664109	0.221267	3.00139	18	0.00766218	0.0375442	NA	0.395833	0	16	14	14	87	45	42	11.3015	0.022483
Q9R0Y5	Ak1	CA3-P2-vs-CA1-P2	0.222066	0.0739948	3.00111	18	0.00766692	0.0375442	NA	0.354651	0	42	42	32	222	121	101	12.2334	0.022483
Q61016	Gng7	CA3-P2-vs-CA1-P2	-0.349242	0.116647	-2.99401	18	0.00778617	0.0380301	NA	0	0	6	6	6	48	24	24	15.2125	0.0227735
Q8BGC4	Ptgr3	CA3-P2-vs-CA1-P2	0.646425	0.216481	2.98606	18	0.00792189	0.0385938	NA	0.433824	0	16	12	16	77	43	34	10.5427	0.0231106
P70175	Dlg3	CA3-P2-vs-CA1-P2	-0.345182	0.115963	-2.97667	18	0.00808515	0.0392885	NA	0.323034	0	89	89	70	482	284	198	11.348	0.0235261
A2AGT5	Ckap5	CA3-P2-vs-CA1-P2	-0.302087	0.101713	-2.97	18	0.00820293	0.0394572	NA	0.324275	0	69	69	55	373	215	158	10.4187	0.0236253
P47911	Rpl6	CA3-P2-vs-CA1-P2	0.387326	0.130397	2.97036	18	0.00819658	0.0394572	NA	0.158654	0	26	26	24	175	93	82	10.8155	0.0236253
P70414	Slc8a1	CA3-P2-vs-CA1-P2	-0.345401	0.116288	-2.97023	18	0.00819893	0.0394572	NA	0.443452	0	78	78	51	374	221	153	11.4936	0.0236253
Q8CHG7	Rapgef2	CA3-P2-vs-CA1-P2	-0.398618	0.134148	-2.97147	18	0.00817681	0.0394572	NA	0.251645	0	76	76	64	455	276	179	11.2227	0.0236253
Q8CE50	Snx30	CA3-P2-vs-CA1-P2	-0.343206	0.115865	-2.96211	18	0.00834465	0.0400016	NA	0.215278	0	18	18	15	113	63	50	10.6276	0.0239504
Q9JIK9	Mrps34	CA3-P2-vs-CA1-P2	0.654128	0.220888	2.96136	18	0.00835823	0.0400016	NA	0.488095	0	20	19	16	86	52	34	10.6229	0.0239504
Q60673	Ptprn	CA3-P2-vs-CA1-P2	0.469845	0.15901	2.95481	18	0.00847782	0.040472	NA	0.53125	0	20	20	17	90	53	37	9.31838	0.0242315
O35459	Ech1	CA3-P2-vs-CA1-P2	0.598586	0.201869	2.96522	17	0.00867398	0.0412295	NA	0.464286	0	14	14	11	60	30	30	11.134	0.0246842
Q9DAK9	Phpt1	CA3-P2-vs-CA1-P2	0.941376	0.317507	2.9649	17	0.0086799	0.0412295	NA	0.402778	0	9	9	9	43	20	23	10.0719	0.0246842
P27659	Rpl3	CA3-P2-vs-CA1-P2	1.49087	0.494649	3.014	15	0.00872052	0.0413192	NA	0.642857	0	11	11	9	40	18	22	10.7059	0.0247373
P52480	Pkm	CA3-P2-vs-CA1-P2	0.557019	0.189669	2.9368	18	0.00881525	0.0416641	NA	0.0954142	0	168	166	167	1223	611	612	14.9575	0.0249434
Q922H2	Pdk3	CA3-P2-vs-CA1-P2	0.237478	0.080947	2.93375	18	0.00887353	0.0418355	NA	0.306122	0	49	49	38	272	154	118	11.4789	0.0250455
Q91W43	Gldc	CA3-P2-vs-CA1-P2	0.531931	0.18016	2.95255	17	0.00891104	0.0419083	NA	0.288889	0	45	43	45	256	130	126	10.8544	0.0250887
Q8BMS4	Coq3	CA3-P2-vs-CA1-P2	0.272829	0.0933437	2.92284	18	0.00908556	0.0425186	NA	0.205357	0	14	14	14	89	49	40	10.5431	0.0254531
Q9CR57	Rpl14	CA3-P2-vs-CA1-P2	0.466464	0.159564	2.92337	18	0.00907521	0.0425186	NA	0	0	8	8	8	64	32	32	12.6644	0.0254531
G5E8K5	Ank3	CA3-P2-vs-CA1-P2	-0.272577	0.0934569	-2.91661	18	0.00920882	0.0427793	NA	0.302326	0	86	86	66	480	283	197	10.9726	0.0256078
P62264	Rps14	CA3-P2-vs-CA1-P2	0.66208	0.226922	2.91765	18	0.00918809	0.0427793	NA	0.208333	0	15	15	13	95	52	43	11.0841	0.0256078
Q8CCB4	Vps53	CA3-P2-vs-CA1-P2	0.373694	0.127201	2.93782	17	0.00919433	0.0427793	NA	0.59375	0	20	20	13	78	58	20	11.2573	0.0256078
Q8BPN8	Dmxl2	CA3-P2-vs-CA1-P2	-0.134918	0.0462893	-2.91467	18	0.00924752	0.0428544	NA	0.318536	0	315	315	246	1750	985	765	11.9366	1
Q9R1P0	Psma4	CA3-P2-vs-CA1-P2	0.707029	0.242765	2.9124	18	0.00929307	0.0429606	NA	0.0661765	0	17	17	17	127	62	65	13.712	0.0257786
P21460	Cst3	CA3-P2-vs-CA1-P2	0.434093	0.149177	2.90993	18	0.00934281	0.0430858	NA	0.0625	0	6	6	6	45	24	21	11.8276	0.025853
Q8BFQ8	Gatd1	CA3-P2-vs-CA1-P2	-0.344971	0.118735	-2.9054	18	0.00943475	0.0434044	NA	0.0833333	0	9	9	9	66	36	30	11.7885	0.0260436
Q9CZ42	Naxd	CA3-P2-vs-CA1-P2	0.37624	0.12968	2.90129	18	0.00951892	0.0436859	NA	0.164286	0	35	35	35	234	122	112	11.6879	0.0262118
O70161	Pip5k1c	CA3-P2-vs-CA1-P2	-0.241173	0.0832375	-2.89741	18	0.009599	0.0438416	NA	0.33871	0	60	58	53	328	182	146	11.2365	0.026304
Q9QY76	Vapb	CA3-P2-vs-CA1-P2	0.186066	0.0642055	2.89797	18	0.00958723	0.0438416	NA	0.176136	0	22	22	21	145	71	74	12.4302	0.026304
Q9R1P3	Psmb2	CA3-P2-vs-CA1-P2	0.774206	0.268625	2.8821	18	0.00992131	0.045205	NA	0.0916667	0	30	30	30	218	114	104	11.7472	0.0271214
O88737	Bsn	CA3-P2-vs-CA1-P2	-0.183274	0.0636159	-2.88095	18	0.00994604	0.0452093	NA	0.248148	0	402	402	326	2436	1329	1107	12.0711	0.0271234
Q91XM9	Dlg2	CA3-P2-vs-CA1-P2	-0.256599	0.089155	-2.87813	18	0.0100068	0.0453767	NA	0.195437	0	126	126	114	811	451	360	11.7791	0.0272232
P29758	Oat	CA3-P2-vs-CA1-P2	0.844192	0.291764	2.89341	17	0.0101026	0.0457024	NA	0.4375	0	10	10	6	54	30	24	10.6592	0.027418
Q3UHD1	Adgrb1	CA3-P2-vs-CA1-P2	-0.533768	0.1833	-2.912	16	0.0101842	0.0459618	NA	0.458333	0	30	30	16	130	90	40	10.6737	0.027573
Q01097	Grin2b	CA3-P2-vs-CA1-P2	-0.473817	0.165204	-2.86808	18	0.0102258	0.0460405	NA	0.269397	0	116	116	88	678	403	275	11.318	0.0276196
P61028	Rab8b	CA3-P2-vs-CA1-P2	-0.317451	0.111103	-2.85726	18	0.0104669	0.0470145	NA	0.0865385	0	13	13	12	95	49	46	11.4533	0.0282032
Q8VD37	Sgip1	CA3-P2-vs-CA1-P2	-0.186892	0.0655555	-2.8509	18	0.0106112	0.0475503	NA	0.332031	0	94	93	73	513	294	219	11.7777	0.028524
B0V2N1	Ptprs	CA3-P2-vs-CA1-P2	-0.165234	0.0579974	-2.84899	18	0.0106549	0.0476336	NA	0.276163	0	85	85	65	498	282	216	11.5927	0.0285733
P47199	Cryz	CA3-P2-vs-CA1-P2	0.353657	0.124194	2.84763	18	0.0106862	0.0476615	NA	0.213235	0	15	15	15	107	51	56	11.8964	0.0285894
Q9QXZ0	Macf1	CA3-P2-vs-CA1-P2	-0.261067	0.0917453	-2.84556	18	0.0107338	0.0477618	NA	0.406934	0	130	129	91	650	400	250	10.2757	0.0286489
Q62188	Dpysl3	CA3-P2-vs-CA1-P2	-0.186691	0.0656439	-2.844	18	0.0107698	0.0478099	NA	0.288835	0	102	102	86	586	325	261	12.2393	0.0286771
Q6PB66	Lrpprc	CA3-P2-vs-CA1-P2	0.210004	0.0740064	2.83765	18	0.010918	0.0483548	NA	0.252551	0	146	144	123	879	473	406	11.4794	0.0290033
P35700	Prdx1	CA3-P2-vs-CA1-P2	0.222413	0.0784862	2.83379	18	0.0110089	0.048644	NA	0.0558511	0	47	47	47	355	179	176	14.2244	0.0291762
O09061	Psmb1	CA3-P2-vs-CA1-P2	0.65472	0.232193	2.81972	18	0.0113466	0.0500199	NA	0.265152	0	33	30	31	194	98	96	12.4895	0.0300008
O70172	Pip4k2a	CA3-P2-vs-CA1-P2	-0.389861	0.13838	-2.81733	18	0.0114049	0.0501604	NA	0.208333	0	15	15	11	95	57	38	11.7371	0.0300835
Q8BGB7	Enoph1	CA3-P2-vs-CA1-P2	0.223298	0.0793112	2.81546	18	0.0114508	0.0501611	NA	0.1	0	10	10	9	72	37	35	11.1953	0.0300835
Q9WVQ1	Magi2	CA3-P2-vs-CA1-P2	-0.495546	0.176027	-2.81517	18	0.0114578	0.0501611	NA	0.42	0	24	24	15	116	75	41	10.8327	0.0300835
Q8R5J9	Arl6ip5	CA3-P2-vs-CA1-P2	-0.332094	0.118366	-2.80566	18	0.011694	0.0510773	NA	0.382812	0	16	16	9	79	46	33	11.2712	0.0306324
P40142	Tkt	CA3-P2-vs-CA1-P2	0.457312	0.163228	2.80167	18	0.0117944	0.0513978	NA	0.0486842	0	95	95	92	723	371	352	13.3031	0.0308239
O35658	C1qbp	CA3-P2-vs-CA1-P2	0.533427	0.190498	2.80017	18	0.0118324	0.0514299	NA	0.107143	0	14	14	14	100	51	49	12.2296	0.0308518
P80313	Cct7	CA3-P2-vs-CA1-P2	0.134307	0.047998	2.79818	18	0.011883	0.0514299	NA	0.148585	0	53	52	53	361	192	169	11.6163	1
Q9JM63	Kcnj10	CA3-P2-vs-CA1-P2	0.53445	0.19098	2.79846	18	0.0118758	0.0514299	NA	0.329545	0	9	9	9	59	30	29	10.6363	0.0308936
Q812A2	Srgap3	CA3-P2-vs-CA1-P2	-0.199881	0.0714878	-2.79602	18	0.0119382	0.0514343	NA	0.393072	0	79	79	55	403	245	158	11.0299	0.0309133
Q8BRT1	Clasp2	CA3-P2-vs-CA1-P2	-0.157865	0.0564435	-2.79686	18	0.0119166	0.0514343	NA	0.210145	0	69	69	69	436	240	196	10.9272	0.0309133
Q9CTY5	Micu3	CA3-P2-vs-CA1-P2	0.353216	0.126414	2.79412	18	0.0119867	0.0515267	NA	0.171875	0	39	38	39	265	133	132	11.4652	0.030968
Q9QYC0	Add1	CA3-P2-vs-CA1-P2	-0.178086	0.0637983	-2.79139	18	0.012057	0.0517119	NA	0.166667	0	78	78	73	520	286	234	12.379	0.0310785
Q9R1P4	Psma1	CA3-P2-vs-CA1-P2	0.719741	0.258416	2.78521	18	0.0122177	0.0522831	NA	0.154605	0	37	37	34	257	131	126	13.0038	0.031421
Q99L13	Hibadh	CA3-P2-vs-CA1-P2	0.395939	0.142263	2.78315	18	0.0122717	0.052396	NA	0.117188	0	15	15	15	113	59	54	11.516	0.0314881
Q8BLE7	Slc17a6	CA3-P2-vs-CA1-P2	0.351378	0.126365	2.78067	18	0.012337	0.0525568	NA	0.395833	0	15	15	10	87	52	35	11.3015	0.0315839
P61358	Rpl27	CA3-P2-vs-CA1-P2	0.423775	0.152004	2.78792	17	0.0126222	0.0535316	NA	0.375	0	13	13	11	65	34	31	11.4094	0.0321681
Q68ED2	Grm7	CA3-P2-vs-CA1-P2	-0.344806	0.12445	-2.77064	18	0.0126043	0.0535316	NA	0.314394	0	33	33	27	181	110	71	11.1548	0.0321681
Q9D164	Fxyd6	CA3-P2-vs-CA1-P2	0.513965	0.185952	2.76396	18	0.0127856	0.0539838	NA	0	0	6	6	6	48	24	24	12.5668	0.0324381
Q9EPJ9	Arfgap1	CA3-P2-vs-CA1-P2	0.227217	0.0821894	2.76455	18	0.0127694	0.0539838	NA	0.46875	0	40	35	25	170	99	71	11.94	0.0324381
P63082	Atp6v0c	CA3-P2-vs-CA1-P2	-0.427534	0.15489	-2.76024	18	0.0128875	0.0542932	NA	0.42161	0	57	56	39	273	159	114	12.363	0.0326233
Q8BNW9	Kbtbd11	CA3-P2-vs-CA1-P2	-0.319266	0.115792	-2.75724	18	0.0129703	0.054521	NA	0.484756	0	38	38	24	169	103	66	11.0651	0.0327593
P05201	Got1	CA3-P2-vs-CA1-P2	0.853562	0.309842	2.75483	18	0.0130372	0.0545753	NA	0.131579	0	76	74	73	528	264	264	13.0039	0.0327903
Q05512	Mark2	CA3-P2-vs-CA1-P2	-0.356518	0.129421	-2.75471	18	0.0130406	0.0545753	NA	0.259615	0	26	26	24	154	86	68	10.6439	0.0327903
P61922	Abat	CA3-P2-vs-CA1-P2	0.462509	0.168098	2.75143	18	0.0131323	0.0548382	NA	0.186927	0	104	103	94	709	358	351	13.0588	0.0329475
P97493	Txn2	CA3-P2-vs-CA1-P2	0.495303	0.180205	2.74855	18	0.0132131	0.0550547	NA	0.329545	0	9	9	9	59	34	25	11.643	0.0330768
P49446	Ptpre	CA3-P2-vs-CA1-P2	0.245482	0.0894342	2.74484	18	0.0133182	0.0553709	NA	0.38	0	24	24	19	124	75	49	10.9004	0.033266
P59281	Arhgap39	CA3-P2-vs-CA1-P2	-0.463301	0.16893	-2.74257	18	0.0133828	0.0555182	NA	0.325758	0	32	32	24	178	114	64	10.9564	0.0333536
Q62465	Vat1	CA3-P2-vs-CA1-P2	0.509512	0.186109	2.73771	18	0.0135222	0.0559744	NA	0.29375	0	38	37	37	226	115	111	11.5243	0.0336269
P48318	Gad1	CA3-P2-vs-CA1-P2	0.328205	0.119957	2.73603	18	0.0135707	0.0560529	NA	0.400862	0	46	45	43	278	145	133	11.9854	0.0336732
Q9Z2U1	Psma5	CA3-P2-vs-CA1-P2	0.572071	0.209534	2.7302	18	0.0137401	0.0566297	NA	0.05	0	20	20	20	152	75	77	12.6479	0.0340189
P83510	Tnik	CA3-P2-vs-CA1-P2	-0.264244	0.0968449	-2.72853	18	0.0137891	0.0567086	NA	0.405303	0	33	33	25	157	98	59	10.1301	0.0340655
Q7TME0	Plppr4	CA3-P2-vs-CA1-P2	-0.307576	0.11313	-2.71878	18	0.0140783	0.0577727	NA	0.218023	0	39	39	36	269	150	119	11.1777	0.0347039
Q8BIK4	Dock9	CA3-P2-vs-CA1-P2	-0.772761	0.275803	-2.80186	14	0.0141286	0.0578542	NA	0.529412	0	16	16	10	64	46	18	10.2561	0.034752
O08539	Bin1	CA3-P2-vs-CA1-P2	-0.150918	0.0556901	-2.70996	18	0.0143449	0.0586134	NA	0.329427	0	95	95	66	515	295	220	12.3516	0.0352031
P28660	Nckap1	CA3-P2-vs-CA1-P2	-0.206008	0.0761518	-2.70523	18	0.0144897	0.0586145	NA	0.28125	0	142	141	114	828	473	355	11.8527	0.0352031
P48428	Tbca	CA3-P2-vs-CA1-P2	0.386392	0.142859	2.70471	18	0.0145057	0.0586145	NA	0.2	0	15	15	15	96	45	51	11.5124	0.0352031
P61804	Dad1	CA3-P2-vs-CA1-P2	0.54312	0.200837	2.70429	18	0.0145188	0.0586145	NA	0	0	6	6	6	48	24	24	11.7585	0.0352031
Q8BGT8	Phyhipl	CA3-P2-vs-CA1-P2	0.28588	0.105705	2.70452	18	0.0145118	0.0586145	NA	0.230263	0	37	37	36	234	128	106	11.082	0.0352031
Q8R0S4	Cacnb4	CA3-P2-vs-CA1-P2	-0.290571	0.107276	-2.70863	18	0.0143856	0.0586145	NA	0.418269	0	24	23	17	121	71	50	10.1763	0.0352031
Q9D967	Mdp1	CA3-P2-vs-CA1-P2	0.423089	0.156473	2.70392	18	0.0145302	0.0586145	NA	0.590278	0	15	15	9	59	39	20	10.9754	0.0352031
O88998	Olfm1	CA3-P2-vs-CA1-P2	-0.424856	0.15728	-2.70127	18	0.0146123	0.0586876	NA	0.220238	0	20	20	16	131	72	59	11.9662	0.035243
P33173	Kif1a	CA3-P2-vs-CA1-P2	-0.243014	0.0899992	-2.70018	18	0.014646	0.0586876	NA	0.325	0	54	54	46	297	176	121	10.8196	0.035243
P97350	Pkp1	CA3-P2-vs-CA1-P2	1.57423	0.583086	2.69983	18	0.014657	0.0586876	NA	0.125	0	22	21	22	154	75	79	12.9369	0.035243
Q9CZM2	Rpl15	CA3-P2-vs-CA1-P2	0.487818	0.180783	2.69836	18	0.0147028	0.0586876	NA	0.208333	0	12	12	12	76	44	32	10.6697	0.035243
Q9D8S4	Rexo2	CA3-P2-vs-CA1-P2	0.40983	0.151857	2.69879	18	0.0146894	0.0586876	NA	0.241071	0	14	14	14	85	44	41	11.2467	0.035243
P61082	Ube2m	CA3-P2-vs-CA1-P2	-0.180985	0.0672082	-2.6929	18	0.0148743	0.0592479	NA	0.0859375	0	16	16	16	117	63	54	11.3078	0.0355787
P35585	Ap1m1	CA3-P2-vs-CA1-P2	-0.223436	0.0831193	-2.68813	18	0.0150255	0.0593679	NA	0.333333	0	37	37	33	208	119	89	11.0527	0.0356453
Q4ACU6	Shank3	CA3-P2-vs-CA1-P2	-0.347657	0.129433	-2.686	18	0.0150935	0.0593679	NA	0.332031	0	94	94	74	513	310	203	11.0622	0.0356453
Q62261	Sptbn1	CA3-P2-vs-CA1-P2	-0.146988	0.0546625	-2.689	18	0.0149977	0.0593679	NA	0.198589	0	614	611	543	3975	2152	1823	12.493	0.0356453
Q6PD03	Ppp2r5a	CA3-P2-vs-CA1-P2	-0.532807	0.197208	-2.70174	17	0.0151199	0.0593679	NA	0.360294	0	17	17	12	87	54	33	10.8278	0.0356453
Q8BMF4	Dlat	CA3-P2-vs-CA1-P2	0.224819	0.0837124	2.68561	18	0.015106	0.0593679	NA	0.104381	0	97	97	92	695	361	334	13.7805	0.0356453
Q99JR1	Sfxn1	CA3-P2-vs-CA1-P2	0.198142	0.0737045	2.68833	18	0.0150191	0.0593679	NA	0.251953	0	63	63	53	383	210	173	12.1914	0.0356453
Q99MI1	Erc1	CA3-P2-vs-CA1-P2	-0.270221	0.100638	-2.68507	18	0.0151232	0.0593679	NA	0.443548	0	30	30	18	138	87	51	10.7428	0.0356453
O35435	Dhodh	CA3-P2-vs-CA1-P2	0.341417	0.127396	2.67996	18	0.0152882	0.0595237	NA	0.491379	0	28	28	19	118	78	40	10.0345	0.0357357
Q64010	Crk	CA3-P2-vs-CA1-P2	-0.257331	0.0959663	-2.68147	18	0.0152391	0.0595237	NA	0.189655	0	28	28	25	188	96	92	11.7684	0.0357357
Q8K2C9	Hacd3	CA3-P2-vs-CA1-P2	0.286742	0.106968	2.68062	18	0.0152666	0.0595237	NA	0.3125	0	25	25	19	143	79	64	11.9652	0.0357357
Q9D8E6	Rpl4	CA3-P2-vs-CA1-P2	0.519441	0.193624	2.68273	18	0.0151987	0.0595237	NA	0.345238	0	21	21	19	110	62	48	10.8654	0.0357357
O55033	Nck2	CA3-P2-vs-CA1-P2	-0.524184	0.19636	-2.66951	18	0.0156303	0.0606182	NA	0.381944	0	18	18	14	89	59	30	10.9079	0.0363913
Q8VDC0	Lars2	CA3-P2-vs-CA1-P2	0.340181	0.126662	2.68574	17	0.0156331	0.0606182	NA	0.398438	0	16	16	12	77	48	29	10.8084	0.0363913
O35963	Rab33b	CA3-P2-vs-CA1-P2	-0.244102	0.09155	-2.66632	18	0.0157361	0.0608734	NA	0.238636	0	11	11	10	67	34	33	14.6782	0.0365422
Q80U28	Madd	CA3-P2-vs-CA1-P2	-0.202288	0.0759181	-2.66456	18	0.015795	0.0608734	NA	0.33774	0	102	100	79	551	316	235	11.2464	0.0365422
Q9Z2U0	Psma7	CA3-P2-vs-CA1-P2	0.716738	0.268963	2.66482	18	0.0157864	0.0608734	NA	0.309524	0	21	21	20	116	61	55	13.1497	0.0365422
P84084	Arf5	CA3-P2-vs-CA1-P2	-0.500817	0.188078	-2.66282	18	0.0158532	0.0609738	NA	0.141304	0	23	23	23	158	88	70	10.663	0.0366017
Q6NVE8	Wdr44	CA3-P2-vs-CA1-P2	-0.360329	0.1357	-2.65533	18	0.0161065	0.0614707	NA	0.461538	0	39	39	29	168	117	51	10.7812	0.0369599
Q8CDG3	Vcpip1	CA3-P2-vs-CA1-P2	-0.338436	0.127413	-2.65621	18	0.0160765	0.0614707	NA	0.488281	0	32	32	19	131	90	41	10.0348	0.0369599
Q99PT1	Arhgdia	CA3-P2-vs-CA1-P2	-0.133271	0.0501932	-2.65517	18	0.0161118	0.0614707	NA	0.105263	0	38	38	36	272	144	128	13.6261	1
Q9CQA1	Trappc5	CA3-P2-vs-CA1-P2	0.332018	0.124979	2.65659	18	0.0160634	0.0614707	NA	0.375	0	9	9	9	50	27	23	12.0411	0.0369599
O70589	Cask	CA3-P2-vs-CA1-P2	-0.241672	0.0912545	-2.64832	18	0.0163467	0.0621646	NA	0.443333	0	72	72	42	334	223	111	11.0113	0.0373875
P17809	Slc2a1	CA3-P2-vs-CA1-P2	0.367074	0.138625	2.64796	18	0.0163591	0.0621646	NA	0	0	10	10	10	80	40	40	11.8602	0.0373875
Q8R361	Rab11fip5	CA3-P2-vs-CA1-P2	-0.418075	0.158018	-2.64574	18	0.0164362	0.062333	NA	0.298611	0	18	18	14	101	58	43	10.2378	0.0374879
Q9JMH9	Myo18a	CA3-P2-vs-CA1-P2	-0.228978	0.0866282	-2.64323	18	0.0165237	0.0625397	NA	0.367647	0	98	98	73	516	306	210	10.8608	0.0376113
O35927	Ctnnd2	CA3-P2-vs-CA1-P2	-0.180704	0.0684132	-2.64136	18	0.0165889	0.0626617	NA	0.292722	0	78	78	57	447	263	184	11.1671	0.0376838
P17427	Ap2a2	CA3-P2-vs-CA1-P2	-0.122341	0.0463378	-2.64019	18	0.0166299	0.0626921	NA	0.164167	0	150	149	139	1003	532	471	13.0677	1
P51150	Rab7a	CA3-P2-vs-CA1-P2	0.126795	0.0480665	2.63791	18	0.0167101	0.0628698	NA	0.0505319	0	47	47	47	357	183	174	12.9715	1
Q9EP89	Lactb	CA3-P2-vs-CA1-P2	-0.366169	0.138892	-2.63636	18	0.0167647	0.0629506	NA	0.344512	0	41	41	32	215	128	87	10.9683	0.0380068
P09103	P4hb	CA3-P2-vs-CA1-P2	0.256524	0.0973742	2.63442	18	0.0168338	0.0629612	NA	0.238426	0	54	54	47	329	191	138	10.5261	0.0380108
P57759	Erp29	CA3-P2-vs-CA1-P2	0.486619	0.184652	2.63533	18	0.0168013	0.0629612	NA	0.296875	0	14	12	14	90	43	47	10.9498	0.0380108
Q80ZJ1	Rap2a	CA3-P2-vs-CA1-P2	-0.261187	0.0992903	-2.63053	18	0.0169722	0.0633541	NA	0.0340909	0	11	11	11	85	44	41	12.5476	0.0382468
O35526	Stx1a	CA3-P2-vs-CA1-P2	-0.162932	0.0620062	-2.62767	18	0.0170749	0.0634879	NA	0.258333	0	90	90	79	534	293	241	12.2729	0.0383252
Q9D1A2	Cndp2	CA3-P2-vs-CA1-P2	0.721993	0.27474	2.62792	18	0.0170661	0.0634879	NA	0.375	0	13	13	11	70	33	37	10.9262	0.0383252
Q91VR2	Atp5f1c	CA3-P2-vs-CA1-P2	0.128249	0.048874	2.62408	18	0.0172047	0.0637213	NA	0.0495283	0	53	53	53	403	208	195	15.0579	1
Q9WTL7	Lypla2	CA3-P2-vs-CA1-P2	-0.29924	0.11403	-2.62422	18	0.0171996	0.0637213	NA	0.375	0	15	15	12	80	47	33	11.155	0.0385284
P55258	Rab8a	CA3-P2-vs-CA1-P2	-0.288534	0.109999	-2.62307	18	0.0172413	0.0637326	NA	0.0416667	0	12	12	12	92	48	44	10.4887	0.0385455
P00920	Ca2	CA3-P2-vs-CA1-P2	0.658112	0.250991	2.62205	18	0.0172786	0.0637463	NA	0.157407	0	27	27	27	182	91	91	10.9699	0.0385524
P16388	Kcna1	CA3-P2-vs-CA1-P2	-0.513839	0.19613	-2.61989	18	0.0173574	0.0637893	NA	0.321429	0	21	21	15	114	72	42	10.1547	0.0385758
Q00493	Cpe	CA3-P2-vs-CA1-P2	0.234699	0.0895795	2.62	18	0.0173532	0.0637893	NA	0.308594	0	64	64	47	354	195	159	11.9678	0.0385758
Q63810	Ppp3r1	CA3-P2-vs-CA1-P2	-0.444684	0.170112	-2.61406	18	0.0175719	0.0644528	NA	0.1375	0	40	40	36	276	148	128	13.4309	0.0389757
Q3UXZ6	Fam81a	CA3-P2-vs-CA1-P2	-0.803258	0.301403	-2.66507	15	0.0176515	0.064496	NA	0.4125	0	9	9	9	47	28	19	10.3595	0.0389992
Q91VZ6	Smap1	CA3-P2-vs-CA1-P2	-0.190786	0.0730378	-2.61216	18	0.0176423	0.064496	NA	0.240385	0	12	12	11	79	42	37	12.303	0.0389992
Q9R1V7	Adam23	CA3-P2-vs-CA1-P2	-0.256944	0.0985449	-2.60738	18	0.0178208	0.0649893	NA	0.333333	0	28	28	22	160	91	69	11.7365	0.0392962
Q8K4G5	Ablim1	CA3-P2-vs-CA1-P2	0.29602	0.113574	2.60641	18	0.0178569	0.0649965	NA	0.45	0	24	24	20	110	66	44	10.0313	0.0392992
Q64133	Maoa	CA3-P2-vs-CA1-P2	0.143228	0.0549972	2.60428	18	0.0179374	0.0651645	NA	0.20283	0	53	53	44	338	183	155	12.4892	0.0393994
Q4KUS2	Unc13a	CA3-P2-vs-CA1-P2	-0.243867	0.0937282	-2.60185	18	0.018029	0.0653723	NA	0.421371	0	62	62	36	287	183	104	11.3151	0.0395237
Q8CI94	Pygb	CA3-P2-vs-CA1-P2	0.164732	0.0634218	2.5974	18	0.0181986	0.0658614	NA	0.193027	0	142	142	128	949	507	442	12.5699	0.0398182
Q9Z1B3	Plcb1	CA3-P2-vs-CA1-P2	-0.190217	0.0732693	-2.59613	18	0.018247	0.0659114	NA	0.249046	0	129	128	111	787	434	353	11.5427	0.039847
Q3UHD9	Agap2	CA3-P2-vs-CA1-P2	-0.287167	0.110941	-2.58847	18	0.018543	0.0668534	NA	0.196721	0	60	60	53	392	222	170	11.0549	0.0404152
P17751	Tpi1	CA3-P2-vs-CA1-P2	0.453443	0.175551	2.58297	18	0.0187585	0.0673745	NA	0.1175	0	47	47	47	353	179	174	13.0288	0.0407275
Q9CRB8	Mtfp1	CA3-P2-vs-CA1-P2	0.304433	0.117843	2.58337	18	0.0187428	0.0673745	NA	0.25	0	17	17	15	102	55	47	11.7234	0.0407275
P70168	Kpnb1	CA3-P2-vs-CA1-P2	-0.167994	0.0651159	-2.57992	18	0.0188789	0.0675515	NA	0.192308	0	78	78	69	504	273	231	11.6215	0.0408319
Q8BTG7	Ndrg4	CA3-P2-vs-CA1-P2	0.179146	0.0694234	2.58049	18	0.0188564	0.0675515	NA	0.310714	0	32	32	30	193	101	92	11.6359	0.0408319
Q91V14	Slc12a5	CA3-P2-vs-CA1-P2	-0.335055	0.129986	-2.57763	18	0.0189697	0.067749	NA	0.259722	0	89	89	62	533	300	233	12.505	0.0409499
O88342	Wdr1	CA3-P2-vs-CA1-P2	0.634453	0.246322	2.5757	18	0.0190467	0.0677691	NA	0.202128	0	46	46	44	300	154	146	11.9641	0.0409594
Q8R3Z5	Cacnb1	CA3-P2-vs-CA1-P2	-0.478153	0.185613	-2.57607	18	0.0190318	0.0677691	NA	0.39	0	25	25	19	122	80	42	10.1672	0.0409594
P05064	Aldoa	CA3-P2-vs-CA1-P2	0.226875	0.0881756	2.57299	18	0.0191551	0.0680275	NA	0.0467391	0	115	112	114	877	438	439	14.6119	0.0411143
P63321	Rala	CA3-P2-vs-CA1-P2	-0.352912	0.137225	-2.57178	18	0.0192041	0.0680742	NA	0.135417	0	12	12	12	83	44	39	12.3536	0.0411412
Q9CQV8	Ywhab	CA3-P2-vs-CA1-P2	0.195722	0.0761661	2.56967	18	0.019289	0.068248	NA	0.0282258	0	31	31	31	241	122	119	13.8471	0.0412449
O08915	Aip	CA3-P2-vs-CA1-P2	-0.453103	0.175612	-2.58013	17	0.0194628	0.0686073	NA	0.222222	0	9	9	8	56	32	24	9.83974	0.0414594
Q9Z351	Kcnq2	CA3-P2-vs-CA1-P2	-0.304864	0.118802	-2.56615	18	0.0194317	0.0686073	NA	0.3125	0	8	8	6	44	23	21	11.4397	0.0414594
Q9DCT2	Ndufs3	CA3-P2-vs-CA1-P2	0.161243	0.0630318	2.55813	18	0.019761	0.0695294	NA	0.152778	0	72	72	67	488	256	232	13.3868	0.0420154
P62761	Vsnl1	CA3-P2-vs-CA1-P2	-0.182913	0.0716552	-2.55269	18	0.0199871	0.0700326	NA	0.178082	0	73	72	66	480	267	213	12.8465	0.0423154
Q8VHH5	Agap3	CA3-P2-vs-CA1-P2	-0.209333	0.0820262	-2.55203	18	0.0200146	0.0700326	NA	0.25	0	31	31	24	186	104	82	11.4227	0.0423154
Q9WUA3	Pfkp	CA3-P2-vs-CA1-P2	0.171746	0.067287	2.55244	18	0.0199975	0.0700326	NA	0.175676	0	74	74	67	488	258	230	11.962	0.0423154
Q9WVE8	Pacsin2	CA3-P2-vs-CA1-P2	0.17332	0.0679487	2.55075	18	0.0200685	0.070092	NA	0.310897	0	39	39	33	215	123	92	10.9825	0.0423501
Q8VCX5	Micu1	CA3-P2-vs-CA1-P2	0.328389	0.128922	2.54719	18	0.0202183	0.0704858	NA	0.424107	0	27	27	21	129	75	54	10.9892	0.0425867
P67871	Csnk2b	CA3-P2-vs-CA1-P2	-0.3207	0.126257	-2.54007	18	0.0205214	0.0713795	NA	0.426471	0	17	17	11	78	47	31	11.5221	0.043124
Q8BMF3	Me3	CA3-P2-vs-CA1-P2	0.420486	0.165584	2.5394	18	0.0205498	0.0713795	NA	0.228365	0	51	49	47	321	172	149	11.8539	0.043124
Q03173	Enah	CA3-P2-vs-CA1-P2	-0.408977	0.16119	-2.53723	18	0.0206432	0.0715417	NA	0.354167	0	10	10	9	62	33	29	10.3784	0.0432397
Q6ZQ38	Cand1	CA3-P2-vs-CA1-P2	-0.10098	0.0398234	-2.5357	18	0.0207095	0.0715417	NA	0.260261	0	128	126	108	793	433	360	12.3726	1
Q8VD33	Sgtb	CA3-P2-vs-CA1-P2	-0.356173	0.140457	-2.53581	18	0.0207047	0.0715417	NA	0.28125	0	12	12	9	69	40	29	11.0269	0.0432881
F8VPU2	Farp1	CA3-P2-vs-CA1-P2	-0.40558	0.160127	-2.53286	18	0.0208325	0.071836	NA	0.371429	0	34	34	26	176	103	73	10.4912	0.0434747
Q8R5C5	Actr1b	CA3-P2-vs-CA1-P2	-0.384869	0.152047	-2.53125	18	0.0209027	0.0719477	NA	0.3375	0	29	29	21	159	91	68	10.9765	0.0435409
P11404	Fabp3	CA3-P2-vs-CA1-P2	-0.27145	0.107501	-2.5251	18	0.0211723	0.072744	NA	0.0434783	0	23	23	23	176	91	85	12.6877	0.0440213
Q8CGM1	Adgrb2	CA3-P2-vs-CA1-P2	-0.478982	0.188838	-2.53647	17	0.021294	0.0728984	NA	0.330357	0	14	14	13	75	46	29	10.7773	0.0441118
Q9JMC3	Dnaja4	CA3-P2-vs-CA1-P2	-0.477129	0.186915	-2.55266	16	0.0212886	0.0728984	NA	0.426471	0	17	17	13	78	57	21	10.2912	0.0441118
Q9QYS2	Grm3	CA3-P2-vs-CA1-P2	-0.336252	0.133814	-2.51282	18	0.0217209	0.0742262	NA	0.375	0	51	50	35	255	153	102	11.1974	0.0449138
Q8VCW8	Acsf2	CA3-P2-vs-CA1-P2	0.387602	0.1545	2.50875	18	0.0219059	0.0745724	NA	0.291667	0	43	43	37	255	128	127	11.5629	0.0451188
Q9CWS0	Ddah1	CA3-P2-vs-CA1-P2	0.422372	0.168351	2.50887	18	0.0219001	0.0745724	NA	0.112069	0	29	29	27	206	106	100	11.6714	0.0451188
Q9R1P1	Psmb3	CA3-P2-vs-CA1-P2	0.688696	0.2746	2.508	18	0.02194	0.0745724	NA	0.102941	0	17	15	17	122	60	62	12.4285	0.0451188
Q9DCP2	Slc38a3	CA3-P2-vs-CA1-P2	0.252627	0.100911	2.50347	18	0.0221475	0.0751433	NA	0.291667	0	15	12	15	85	41	44	11.9266	0.0454628
Q80TS3	Adgrl3	CA3-P2-vs-CA1-P2	-0.521391	0.208476	-2.50096	18	0.0222635	0.0754022	NA	0.348214	0	28	28	21	146	91	55	10.9314	0.0456179
P30999	Ctnnd1	CA3-P2-vs-CA1-P2	-0.328965	0.131738	-2.49711	18	0.0224422	0.0758722	NA	0.349138	0	29	29	19	151	91	60	10.4135	0.0459008
Q3B7Z2	Osbp	CA3-P2-vs-CA1-P2	-0.442602	0.176576	-2.50658	17	0.0226409	0.0762725	NA	0.367188	0	16	15	12	81	58	23	10.6251	0.04614
Q6PFD5	Dlgap3	CA3-P2-vs-CA1-P2	-0.422699	0.16954	-2.49321	18	0.022625	0.0762725	NA	0.283333	0	44	43	42	258	141	117	11.2091	0.04614
A2ALU4	Shroom2	CA3-P2-vs-CA1-P2	-0.523388	0.210579	-2.48547	18	0.0229916	0.0769942	NA	0.35	0	15	15	13	78	45	33	10.1612	0.0465663
P31648	Slc6a1	CA3-P2-vs-CA1-P2	0.400762	0.161419	2.48274	18	0.0231222	0.0769942	NA	0.21875	0	32	32	31	200	101	99	12.5781	0.0465663
P60867	Rps20	CA3-P2-vs-CA1-P2	0.423099	0.170304	2.48438	18	0.0230437	0.0769942	NA	0.385417	0	12	12	8	59	33	26	10.8108	0.0465663
Q8BTX9	Hsdl1	CA3-P2-vs-CA1-P2	0.360759	0.145282	2.48317	18	0.0231013	0.0769942	NA	0.31	0	22	21	21	138	69	69	11.3898	0.0465663
Q99LC3	Ndufa10	CA3-P2-vs-CA1-P2	0.150494	0.0605177	2.48677	18	0.0229294	0.0769942	NA	0.178571	0	63	62	57	414	216	198	13.7448	0.0465663
Q9EPN1	Nbea	CA3-P2-vs-CA1-P2	-0.177287	0.0713099	-2.48615	18	0.0229588	0.0769942	NA	0.341346	0	76	76	58	411	251	160	10.6461	0.0465663
Q9QYA2	Tomm40	CA3-P2-vs-CA1-P2	-0.460157	0.185368	-2.48239	18	0.0231388	0.0769942	NA	0.475	0	28	28	17	126	78	48	11.2236	0.0465663
Q6P9S0	Mtss2	CA3-P2-vs-CA1-P2	0.38363	0.154711	2.47965	18	0.0232706	0.0771625	NA	0.375	0	11	11	10	55	31	24	9.71379	0.0466652
Q9JKK7	Tmod2	CA3-P2-vs-CA1-P2	-0.201478	0.0812477	-2.47979	18	0.0232638	0.0771625	NA	0.385593	0	59	59	45	290	173	117	11.4176	0.0466652
Q6ZWX6	Eif2s1	CA3-P2-vs-CA1-P2	0.443743	0.179035	2.47852	18	0.0233251	0.0772086	NA	0.25	0	10	10	8	60	35	25	11.8654	0.0466916
P34884	Mif	CA3-P2-vs-CA1-P2	0.531134	0.214667	2.47422	18	0.023534	0.0776294	NA	0.133929	0	13	13	12	97	49	48	15.1025	0.0469432
P47757	Capzb	CA3-P2-vs-CA1-P2	-0.173121	0.0699516	-2.47486	18	0.0235027	0.0776294	NA	0.141667	0	44	44	42	309	168	141	12.8806	0.0469432
P16125	Ldhb	CA3-P2-vs-CA1-P2	0.437227	0.176775	2.47335	18	0.0235764	0.0776347	NA	0.140909	0	53	50	53	378	188	190	13.2103	0.0469449
Q9R1V4	Adam11	CA3-P2-vs-CA1-P2	0.589847	0.238609	2.47202	18	0.0236414	0.0777139	NA	0.267857	0	19	19	15	123	63	60	12.1336	0.0469914
Q91W50	Csde1	CA3-P2-vs-CA1-P2	0.361784	0.146664	2.46676	18	0.0239007	0.0784307	NA	0.419643	0	28	28	20	130	87	43	10.6256	0.0474234
Q9Z2A0	Pdpk1	CA3-P2-vs-CA1-P2	-0.418006	0.16957	-2.46509	18	0.0239833	0.078566	NA	0.341667	0	12	12	12	79	38	41	10.603	0.0475038
Q91V12	Acot7	CA3-P2-vs-CA1-P2	0.334609	0.135926	2.46171	18	0.0241518	0.0789818	NA	0.0602679	0	55	55	55	421	217	204	13.2531	0.0477538
Q68EF6	Begain	CA3-P2-vs-CA1-P2	-0.533858	0.217676	-2.45253	18	0.0246142	0.0802366	NA	0.31	0	25	25	18	138	90	48	11.038	0.0485095
Q8BZ98	Dnm3	CA3-P2-vs-CA1-P2	0.256293	0.104506	2.45242	18	0.02462	0.0802366	NA	0.456522	0	77	76	56	400	223	177	12.0176	0.0485095
P16014	Chgb	CA3-P2-vs-CA1-P2	0.329368	0.134393	2.45078	18	0.0247036	0.0803714	NA	0.238095	0	21	21	17	128	73	55	10.9589	0.0485895
Q9D0F9	Pgm1	CA3-P2-vs-CA1-P2	0.433028	0.176772	2.44965	18	0.0247616	0.0804222	NA	0.178571	0	35	35	33	230	125	105	11.1381	0.0486188
D3YZU1	Shank1	CA3-P2-vs-CA1-P2	-0.405173	0.165594	-2.44678	18	0.0249084	0.0806235	NA	0.285569	0	121	121	103	703	405	298	11.513	0.0487376
Q9CQR4	Acot13	CA3-P2-vs-CA1-P2	-0.244215	0.09978	-2.44753	18	0.0248699	0.0806235	NA	0.0443548	0	31	31	31	237	124	113	13.6139	0.0487376
P15116	Cdh2	CA3-P2-vs-CA1-P2	-0.398362	0.162885	-2.44566	18	0.0249663	0.0806733	NA	0.41	0	46	46	36	236	139	97	11.3202	0.0487663
Q9WV85	Nme3	CA3-P2-vs-CA1-P2	0.522077	0.213774	2.44219	18	0.0251456	0.081115	NA	0.477273	0	11	9	11	46	26	20	10.5193	0.0490318
Q03265	Atp5f1a	CA3-P2-vs-CA1-P2	0.138719	0.0569679	2.43504	18	0.0255194	0.0821811	NA	0.0407143	0	174	174	173	1343	680	663	16.0197	0.0496748
O70493	Snx12	CA3-P2-vs-CA1-P2	-0.161983	0.066711	-2.42813	18	0.0258854	0.0829672	NA	0.267045	0	20	20	16	129	70	59	11.629	0.0502141
P10852	Slc3a2	CA3-P2-vs-CA1-P2	0.117496	0.0483929	2.42796	18	0.0258945	0.0829672	NA	0.114286	0	70	70	69	496	252	244	13.527	1
Q3UZP4	Svip	CA3-P2-vs-CA1-P2	-0.228439	0.0940417	-2.42913	18	0.0258322	0.0829672	NA	0.236111	0	9	9	8	55	36	19	10.6772	0.0501972
Q922B2	Dars1	CA3-P2-vs-CA1-P2	0.247248	0.101921	2.42589	18	0.0260053	0.083182	NA	0.190104	0	48	48	45	311	174	137	11.2669	0.0503602
Q9CQN1	Trap1	CA3-P2-vs-CA1-P2	0.19764	0.0815765	2.42275	18	0.0261737	0.0835798	NA	0.279661	0	59	55	50	340	181	159	12.008	0.0505994
Q8R5H6	Wasf1	CA3-P2-vs-CA1-P2	-0.219522	0.0907382	-2.41929	18	0.0263606	0.0840165	NA	0.295455	0	55	55	39	310	181	129	12.1511	0.0508606
Q9JLT4	Txnrd2	CA3-P2-vs-CA1-P2	0.59793	0.247222	2.41859	18	0.0263989	0.0840165	NA	0.208333	0	12	11	12	76	38	38	11.2886	0.0508606
Q6PGF7	Exoc8	CA3-P2-vs-CA1-P2	-0.453589	0.187996	-2.41276	18	0.0267172	0.0848874	NA	0.385417	0	24	24	18	118	78	40	10.3347	0.0513862
Q61097	Ksr1	CA3-P2-vs-CA1-P2	-0.435884	0.180971	-2.40859	18	0.0269475	0.0854763	NA	0.329545	0	21	21	20	118	63	55	10.6326	0.0517411
P49722	Psma2	CA3-P2-vs-CA1-P2	0.74368	0.309651	2.40167	18	0.0273327	0.0865537	NA	0.214286	0	35	35	33	220	110	110	11.7303	0.0523916
Q9EQZ6	Rapgef4	CA3-P2-vs-CA1-P2	-0.151596	0.0632705	-2.39599	18	0.0276533	0.0874232	NA	0.225	0	65	65	60	403	228	175	11.0888	0.0529163
O70503	Hsd17b12	CA3-P2-vs-CA1-P2	0.273607	0.11437	2.3923	18	0.0278635	0.0879392	NA	0.25	0	13	13	11	78	42	36	11.4619	0.0532253
Q9DCL9	Paics	CA3-P2-vs-CA1-P2	0.204947	0.0856978	2.3915	18	0.0279091	0.0879392	NA	0.217593	0	27	27	23	169	92	77	11.6313	0.0532253
P15532	Nme1	CA3-P2-vs-CA1-P2	0.292965	0.122702	2.38761	18	0.0281327	0.0882752	NA	0.155	0	25	25	22	169	87	82	13.6478	0.0534238
Q8R0F8	Fahd1	CA3-P2-vs-CA1-P2	0.365115	0.152946	2.38722	18	0.0281552	0.0882752	NA	0.210526	0	19	19	17	120	63	57	12.0112	0.0534238
Q9WUM5	Suclg1	CA3-P2-vs-CA1-P2	0.230553	0.0965158	2.38876	18	0.0280666	0.0882752	NA	0.22807	0	53	52	50	352	183	169	12.5533	0.0534238
P97333	Nrp1	CA3-P2-vs-CA1-P2	-0.47293	0.198243	-2.38561	18	0.0282484	0.0884218	NA	0.234375	0	24	24	24	147	86	61	10.7629	0.0535109
Q61481	Pde1a	CA3-P2-vs-CA1-P2	0.215732	0.0905224	2.38319	18	0.0283886	0.0885919	NA	0.394531	0	32	29	23	155	88	67	11.5877	0.0536864
Q9JLB0	Pals2	CA3-P2-vs-CA1-P2	-0.119937	0.0503289	-2.38306	18	0.028396	0.0885919	NA	0.255208	0	47	45	39	286	160	126	11.4087	1
O55017	Cacna1b	CA3-P2-vs-CA1-P2	-0.31117	0.130786	-2.37922	18	0.02862	0.0891442	NA	0.339844	0	32	32	25	169	95	74	10.4313	0.0540334
Q04447	Ckb	CA3-P2-vs-CA1-P2	0.588524	0.248035	2.37275	18	0.0290019	0.0901859	NA	0.136111	0	89	89	82	622	315	307	13.704	0.054663
Q99MN9	Pccb	CA3-P2-vs-CA1-P2	0.296119	0.124895	2.37094	18	0.0291091	0.0903713	NA	0.240741	0	54	54	48	328	178	150	11.3641	0.0547736
O35250	Exoc7	CA3-P2-vs-CA1-P2	-0.3758	0.159082	-2.3623	18	0.0296277	0.0918315	NA	0.456897	0	29	29	20	126	81	45	10.4061	0.0556568
O08989	Mras	CA3-P2-vs-CA1-P2	-0.291725	0.123817	-2.3561	18	0.0300051	0.0926907	NA	0.0833333	0	15	15	15	110	60	50	11.9432	0.0562652
O88704	Hcn1	CA3-P2-vs-CA1-P2	-0.420617	0.17858	-2.35534	18	0.0300513	0.0926907	NA	0.481481	0	27	27	19	112	78	34	10.2579	0.0562652
Q9CZ13	Uqcrc1	CA3-P2-vs-CA1-P2	0.129704	0.0550629	2.35556	18	0.0300378	0.0926907	NA	0.221591	0	109	107	103	685	359	326	13.5215	1
Q9CQ92	Fis1	CA3-P2-vs-CA1-P2	0.207207	0.0881348	2.35102	18	0.0303174	0.0933599	NA	0	0	8	8	8	64	32	32	13.2775	0.0566694
P80317	Cct6a	CA3-P2-vs-CA1-P2	0.131365	0.0559557	2.34765	18	0.0305261	0.0938505	NA	0.107843	0	51	50	48	364	187	177	12.2719	1
Q5H8C4	Vps13a	CA3-P2-vs-CA1-P2	-0.265771	0.113377	-2.34414	18	0.0307454	0.0943721	NA	0.444767	0	40	40	27	191	122	69	10.1835	0.0573746
Q8C052	Map1s	CA3-P2-vs-CA1-P2	-0.285322	0.121793	-2.34267	18	0.0308374	0.0945018	NA	0.517857	0	13	13	7	54	32	22	10.3344	0.0574513
Q9JI91	Actn2	CA3-P2-vs-CA1-P2	0.925783	0.395499	2.34079	18	0.0309556	0.0947111	NA	0.484848	0	64	60	57	272	134	138	10.6462	0.0575764
P42859	Htt	CA3-P2-vs-CA1-P2	-0.208907	0.0892969	-2.33946	18	0.0310398	0.094816	NA	0.484568	0	78	78	51	334	217	117	10.347	0.057638
Q8CBW3	Abi1	CA3-P2-vs-CA1-P2	-0.252097	0.107886	-2.33669	18	0.0312152	0.0951988	NA	0.227941	0	34	34	29	210	121	89	11.9208	0.0578686
Q9D1H6	Ndufaf4	CA3-P2-vs-CA1-P2	-0.415352	0.178198	-2.33084	18	0.0315889	0.096184	NA	0.198529	0	17	17	14	109	65	44	10.9148	0.0584653
Q9JLN9	Mtor	CA3-P2-vs-CA1-P2	0.419893	0.179682	2.33687	17	0.0319413	0.0971017	NA	0.673387	0	26	25	14	81	55	26	9.83079	0.0590209
Q9JLM8	Dclk1	CA3-P2-vs-CA1-P2	-0.171975	0.0741344	-2.31978	18	0.0323066	0.0980553	NA	0.320896	0	63	63	52	364	201	163	11.6525	0.0595983
P28740	Kif2a	CA3-P2-vs-CA1-P2	-0.147656	0.0637938	-2.31458	18	0.0326491	0.098779	NA	0.334615	0	60	60	45	346	200	146	11.7803	0.0600339
Q9Z110	Aldh18a1	CA3-P2-vs-CA1-P2	0.207512	0.0896295	2.31522	18	0.0326069	0.098779	NA	0.445513	0	36	36	25	173	107	66	10.6183	0.0600339
Q8R2R9	Ap3m2	CA3-P2-vs-CA1-P2	-0.394521	0.170625	-2.31221	18	0.0328068	0.0990983	NA	0.368421	0	34	34	30	192	110	82	11.012	0.0602257
P63040	Cplx1	CA3-P2-vs-CA1-P2	0.171514	0.0742382	2.31032	18	0.0329323	0.0993196	NA	0.386364	0	18	18	15	108	60	48	12.8283	0.060358
Q9DBF1	Aldh7a1	CA3-P2-vs-CA1-P2	0.418777	0.18174	2.30426	18	0.0333396	0.100389	NA	0.140625	0	24	24	21	165	90	75	11.9453	0.0610055
Q9D5V5	Cul5	CA3-P2-vs-CA1-P2	-0.225999	0.0982477	-2.3003	18	0.0336079	0.101036	NA	0.306034	0	57	57	50	322	194	128	10.7336	0.0613969
Q2M3X8	Phactr1	CA3-P2-vs-CA1-P2	-0.421789	0.183741	-2.29557	18	0.0339312	0.101687	NA	0.337963	0	26	26	18	143	91	52	10.8145	0.0617876
Q9D8N0	Eef1g	CA3-P2-vs-CA1-P2	0.288238	0.125524	2.29628	18	0.0338823	0.101687	NA	0.193182	0	43	43	40	284	153	131	11.6371	0.0617876
Q80TR1	Adgrl1	CA3-P2-vs-CA1-P2	-0.190906	0.0832093	-2.29429	18	0.0340186	0.101788	NA	0.412791	0	43	43	28	202	126	76	11.4168	0.0618471
P97427	Crmp1	CA3-P2-vs-CA1-P2	-0.134128	0.0585193	-2.29202	18	0.0341751	0.102095	NA	0.228982	0	108	106	96	697	364	333	12.8732	1
P70398	Usp9x	CA3-P2-vs-CA1-P2	-0.172239	0.0752312	-2.28947	18	0.0343521	0.102463	NA	0.442935	0	89	89	57	410	255	155	10.3913	0.0623529
Q8BZA9	Tigar	CA3-P2-vs-CA1-P2	-0.272524	0.11908	-2.28859	18	0.0344132	0.102484	NA	0.383929	0	12	12	9	69	40	29	10.3425	0.0623636
Q7TPR4	Actn1	CA3-P2-vs-CA1-P2	-0.277478	0.121327	-2.28702	18	0.0345223	0.102648	NA	0.293956	0	89	89	75	514	296	218	11.1091	0.062461
P26040	Ezr	CA3-P2-vs-CA1-P2	-0.262722	0.11504	-2.28375	18	0.0347514	0.103168	NA	0.472222	0	52	50	36	228	143	85	10.414	0.0627749
P14206	Rpsa	CA3-P2-vs-CA1-P2	0.646056	0.2834	2.27966	18	0.0350392	0.10386	NA	0.242188	0	14	14	12	97	52	45	11.6804	0.0631937
P19253	Rpl13a	CA3-P2-vs-CA1-P2	0.426584	0.1875	2.27512	18	0.0353617	0.10449	NA	0.0138889	0	9	9	9	71	36	35	11.7904	0.0635722
P61202	Cops2	CA3-P2-vs-CA1-P2	-0.269246	0.118334	-2.2753	18	0.035349	0.10449	NA	0.397436	0	38	38	28	188	110	78	11.3156	0.0635722
Q3TES0	Iqsec3	CA3-P2-vs-CA1-P2	0.443904	0.195232	2.27372	18	0.0354613	0.104622	NA	0.509615	0	24	23	18	102	58	44	10.2935	0.06365
Q6PAJ1	Bcr	CA3-P2-vs-CA1-P2	-0.444762	0.19483	-2.28283	17	0.0355848	0.104823	NA	0.486111	0	15	13	12	74	46	28	10.3467	0.0637702
Q3TBL6	Tnfaip8l3	CA3-P2-vs-CA1-P2	-0.531172	0.23346	-2.27522	17	0.0361278	0.106258	NA	0.492647	0	15	15	12	69	43	26	9.95052	0.0646407
O35295	Purb	CA3-P2-vs-CA1-P2	0.176068	0.0777948	2.26324	18	0.0362182	0.106359	NA	0.206522	0	23	23	18	146	77	69	11.3308	0.0646999
E9Q6P5	Ttc7b	CA3-P2-vs-CA1-P2	-0.208928	0.0925264	-2.25804	18	0.036599	0.107067	NA	0.221875	0	40	40	34	249	141	108	11.3872	0.065174
Q99KJ8	Dctn2	CA3-P2-vs-CA1-P2	-0.13214	0.05853	-2.25764	18	0.0366283	0.107067	NA	0.21875	0	73	72	65	475	253	222	11.9592	1
Q9CZU6	Cs	CA3-P2-vs-CA1-P2	0.466742	0.206604	2.25912	18	0.0365197	0.107067	NA	0.193421	0	92	91	89	613	319	294	14.2802	0.0651355
P20152	Vim	CA3-P2-vs-CA1-P2	0.575479	0.255431	2.25297	18	0.0369739	0.107912	NA	0.238095	0	21	21	18	128	68	60	10.8059	0.0657379
P63080	Gabrb3	CA3-P2-vs-CA1-P2	-0.268584	0.119627	-2.24517	18	0.0375574	0.109447	NA	0.0520833	0	12	12	12	91	48	43	12.6083	0.0666703
Q9CPW0	Cntnap2	CA3-P2-vs-CA1-P2	-0.243623	0.108603	-2.24324	18	0.0377037	0.109704	NA	0.356884	0	68	68	47	355	210	145	11.3839	0.0668249
Q8CGU1	Calcoco1	CA3-P2-vs-CA1-P2	-0.370697	0.165354	-2.24184	18	0.0378098	0.109845	NA	0.493421	0	18	18	11	77	49	28	10.1046	0.066908
P63260	Actg1	CA3-P2-vs-CA1-P2	0.870665	0.389214	2.23698	18	0.0381795	0.110581	NA	0.104167	0	6	6	6	43	22	21	13.0846	0.0673511
Q9CZ04	Cops7a	CA3-P2-vs-CA1-P2	-0.180704	0.0807672	-2.23735	18	0.0381516	0.110581	NA	0.278846	0	26	26	22	150	83	67	10.9788	0.0673511
Q9D8W7	Ociad2	CA3-P2-vs-CA1-P2	-0.284778	0.127437	-2.23466	18	0.0383579	0.110928	NA	0.0480769	0	13	13	13	99	52	47	12.7774	0.0675601
P31786	Dbi	CA3-P2-vs-CA1-P2	0.345299	0.154635	2.233	18	0.0384858	0.111129	NA	0.0735294	0	17	17	17	126	66	60	12.7479	0.0676793
O54734	Ddost	CA3-P2-vs-CA1-P2	0.43338	0.194404	2.22928	18	0.0387735	0.111149	NA	0.201389	0	18	18	18	115	60	55	11.0607	0.0676793
Q3UNH4	Gprin1	CA3-P2-vs-CA1-P2	-0.177408	0.079566	-2.2297	18	0.0387409	0.111149	NA	0.17602	0	98	97	93	646	346	300	12.0795	0.0676793
Q505D7	Opa3	CA3-P2-vs-CA1-P2	-0.259986	0.116572	-2.23026	18	0.0386976	0.111149	NA	0.541667	0	14	14	7	55	32	23	11.7143	0.0676793
Q6NZJ6	Eif4g1	CA3-P2-vs-CA1-P2	0.614139	0.275506	2.22913	18	0.0387852	0.111149	NA	0.333333	0	9	8	8	48	26	22	9.35382	0.0676793
Q6PIE5	Atp1a2	CA3-P2-vs-CA1-P2	0.150326	0.0674189	2.22973	18	0.0387382	0.111149	NA	0.174006	0	176	176	157	1163	603	560	12.9418	0.0676793
Q9JLV5	Cul3	CA3-P2-vs-CA1-P2	-0.164564	0.0739001	-2.22684	18	0.0389629	0.111323	NA	0.288934	0	58	58	49	347	202	145	11.2944	0.0677798
Q9WVK4	Ehd1	CA3-P2-vs-CA1-P2	0.227329	0.102055	2.22751	18	0.0389106	0.111323	NA	0.289286	0	35	35	29	199	109	90	11.6086	0.0677798
P97371	Psme1	CA3-P2-vs-CA1-P2	0.243363	0.10948	2.2229	18	0.0392717	0.112036	NA	0.308824	0	34	34	31	188	103	85	10.8708	0.0682119
Q8BFZ3	Actbl2	CA3-P2-vs-CA1-P2	0.598666	0.26715	2.24093	16	0.0395677	0.112576	NA	0.2375	0	10	10	10	61	30	31	12.5873	0.0685353
Q8BIZ1	Anks1b	CA3-P2-vs-CA1-P2	-0.377217	0.169994	-2.21899	18	0.0395793	0.112576	NA	0.106771	0	47	47	46	343	176	167	12.4	0.0685353
Q80TK0	Btbd8	CA3-P2-vs-CA1-P2	-0.360615	0.162657	-2.21703	18	0.0397353	0.112851	NA	0.413462	0	13	13	8	61	40	21	10.0795	0.0687002
P45376	Akr1b1	CA3-P2-vs-CA1-P2	0.332585	0.150626	2.20801	18	0.0404572	0.114558	NA	0.138393	0	26	26	25	193	99	94	12.603	0.0697346
P97372	Psme2	CA3-P2-vs-CA1-P2	0.425228	0.19071	2.22971	16	0.0404429	0.114558	NA	0.5625	0	11	11	8	49	27	22	10.3547	0.0697346
Q7TSJ2	Map6	CA3-P2-vs-CA1-P2	-0.0983859	0.0446142	-2.20526	18	0.04068	0.114991	NA	0.0962733	0	161	161	154	1164	610	554	12.9924	1
Q80XI4	Pip4k2b	CA3-P2-vs-CA1-P2	-0.18903	0.0857421	-2.20463	18	0.0407309	0.114991	NA	0.301724	0	29	29	24	162	92	70	11.3807	0.0700994
P24472	Gsta4	CA3-P2-vs-CA1-P2	0.372404	0.169005	2.20351	18	0.0408223	0.115078	NA	0.0803571	0	14	14	14	103	53	50	11.6795	0.0701498
P56399	Usp5	CA3-P2-vs-CA1-P2	-0.0973772	0.0442264	-2.20179	18	0.0409623	0.115301	NA	0.292079	0	97	96	71	572	316	256	12.1127	1
Q9DB77	Uqcrc2	CA3-P2-vs-CA1-P2	0.108326	0.0493028	2.19716	18	0.0413414	0.116196	NA	0.181818	0	154	154	145	1008	538	470	13.5996	1
Q6ZPJ3	Ube2o	CA3-P2-vs-CA1-P2	-0.170638	0.0776956	-2.19623	18	0.0414182	0.11624	NA	0.382353	0	51	49	35	252	156	96	10.9512	0.0710656
A2AJA9	Ajm1	CA3-P2-vs-CA1-P2	-0.214056	0.0977992	-2.18873	18	0.0420417	0.117469	NA	0.398649	0	36	36	24	178	114	64	10.9326	0.071808
O88485	Dync1i1	CA3-P2-vs-CA1-P2	-0.189079	0.0863593	-2.18944	18	0.0419817	0.117469	NA	0.342742	0	31	31	22	163	94	69	11.1858	0.071808
P43406	Itgav	CA3-P2-vs-CA1-P2	0.339822	0.154529	2.19908	17	0.0420008	0.117469	NA	0.620968	0	30	30	15	94	65	29	10.2091	0.071808
O54829	Rgs7	CA3-P2-vs-CA1-P2	-0.213428	0.0979458	-2.17904	18	0.0428586	0.119226	NA	0.289474	0	35	35	29	216	123	93	11.5401	0.0728725
Q8K1J6	Trnt1	CA3-P2-vs-CA1-P2	0.337172	0.153959	2.19	17	0.0427568	0.119226	NA	0.303571	0	14	14	11	78	44	34	9.70202	0.0728725
Q9DBP5	Cmpk1	CA3-P2-vs-CA1-P2	0.175921	0.0807269	2.17921	18	0.0428446	0.119226	NA	0.182692	0	24	23	22	170	86	84	12.7592	0.0728725
Q02257	Jup	CA3-P2-vs-CA1-P2	1.43437	0.658773	2.17734	18	0.043004	0.119281	NA	0.0184659	0	88	88	88	691	345	346	13.9574	0.0729001
Q9D4C9	Clvs1	CA3-P2-vs-CA1-P2	-0.446715	0.205154	-2.17746	18	0.0429933	0.119281	NA	0.28125	0	12	12	12	69	39	30	10.4506	0.0729001
Q9CR16	Ppid	CA3-P2-vs-CA1-P2	-0.172598	0.0794583	-2.17218	18	0.0434464	0.120333	NA	0.179054	0	37	37	36	243	131	112	12.1177	0.0735398
P37040	Por	CA3-P2-vs-CA1-P2	-0.225583	0.103933	-2.17047	18	0.0435939	0.120474	NA	0.267045	0	22	22	18	129	73	56	11.0157	0.0736788
Q8BVE3	Atp6v1h	CA3-P2-vs-CA1-P2	-0.0787722	0.0362985	-2.17012	18	0.0436243	0.120474	NA	0.263043	0	113	113	93	678	366	312	12.619	1
Q9JHU4	Dync1h1	CA3-P2-vs-CA1-P2	-0.0921161	0.0425011	-2.16738	18	0.0438618	0.120954	NA	0.284145	0	601	597	501	3585	2016	1569	11.7052	1
Q6KAR6	Exoc3	CA3-P2-vs-CA1-P2	-0.557728	0.255609	-2.18196	16	0.0443699	0.122178	NA	0.475	0	14	14	9	63	43	20	10.3194	0.0748784
O35129	Phb2	CA3-P2-vs-CA1-P2	0.0993844	0.0461024	2.15573	18	0.0448854	0.123419	NA	0.10241	0	79	79	79	596	301	295	13.715	1
P97807	Fh	CA3-P2-vs-CA1-P2	0.237696	0.110481	2.15146	18	0.0452659	0.124106	NA	0.162621	0	101	101	95	690	356	334	12.4484	0.0761628
Q91XU3	Pip4k2c	CA3-P2-vs-CA1-P2	-0.378917	0.176061	-2.15219	18	0.0452006	0.124106	NA	0.355469	0	32	32	23	165	100	65	10.7004	0.0761628
Q8BHE3	Atcay	CA3-P2-vs-CA1-P2	-0.191433	0.0890836	-2.14891	18	0.0454945	0.124553	NA	0.226852	0	26	26	18	167	98	69	11.7009	0.0764335
Q0VGU4	Vgf	CA3-P2-vs-CA1-P2	0.212099	0.0989276	2.14398	18	0.0459397	0.125082	NA	0.339844	0	31	31	26	169	96	73	10.9989	0.0767437
Q61151	Ppp2r5e	CA3-P2-vs-CA1-P2	-0.178703	0.0833408	-2.14424	18	0.0459164	0.125082	NA	0.202586	0	28	28	28	185	97	88	11.5552	0.0767437
Q8CGA0	Ppm1f	CA3-P2-vs-CA1-P2	-0.521309	0.242108	-2.15321	17	0.0459511	0.125082	NA	0.5625	0	18	18	12	63	42	21	9.9057	0.0767437
Q9JK48	Sh3glb1	CA3-P2-vs-CA1-P2	-0.229579	0.107072	-2.14415	18	0.0459241	0.125082	NA	0.269737	0	19	19	16	111	58	53	11.2687	0.0767437
Q9CQI3	Gmfb	CA3-P2-vs-CA1-P2	-0.210696	0.098332	-2.1427	18	0.0460561	0.125188	NA	0.166667	0	24	24	20	160	90	70	11.9409	0.0768055
Q9ESN6	Trim2	CA3-P2-vs-CA1-P2	-0.175462	0.081951	-2.14106	18	0.0462059	0.125416	NA	0.295213	0	46	46	38	265	150	115	11.0588	0.0769417
P84075	Hpca	CA3-P2-vs-CA1-P2	-0.389511	0.182246	-2.13728	18	0.0465508	0.126172	NA	0.198864	0	22	22	19	141	79	62	12.9985	0.0774019
P06151	Ldha	CA3-P2-vs-CA1-P2	0.219461	0.102876	2.13325	18	0.0469223	0.126817	NA	0.137931	0	58	58	50	400	215	185	13.0247	0.0777904
P99027	Rplp2	CA3-P2-vs-CA1-P2	0.324398	0.152037	2.13367	18	0.0468836	0.126817	NA	0.279762	0	21	21	17	121	64	57	11.7747	0.0777904
Q5SVL6	Rap1gap2	CA3-P2-vs-CA1-P2	-0.293432	0.137708	-2.13084	18	0.0471462	0.127241	NA	0.444444	0	27	27	16	120	79	41	11.4163	0.0780471
Q8BKZ9	Pdhx	CA3-P2-vs-CA1-P2	0.132062	0.0620692	2.12766	18	0.0474425	0.127678	NA	0.22	0	46	46	42	312	163	149	12.6529	1
Q922Q8	Lrrc59	CA3-P2-vs-CA1-P2	0.529312	0.248724	2.12811	18	0.0474001	0.127678	NA	0.34375	0	6	6	6	42	21	21	11.2013	0.0783524
Q61035	Hars1	CA3-P2-vs-CA1-P2	0.348578	0.164033	2.12505	18	0.0476867	0.127973	NA	0.232143	0	21	20	19	129	68	61	11.8642	0.078596
Q91YM4	Tbrg4	CA3-P2-vs-CA1-P2	0.49308	0.229845	2.14527	16	0.0476233	0.127973	NA	0.533333	0	15	15	15	56	36	20	10.8655	0.078596
P11798	Camk2a	CA3-P2-vs-CA1-P2	-0.29368	0.138362	-2.12255	18	0.0479214	0.12806	NA	0.121269	0	67	67	62	471	240	231	15.0315	0.0786384
P40336	Vps26a	CA3-P2-vs-CA1-P2	0.216904	0.102127	2.12387	18	0.0477974	0.12806	NA	0.375	0	29	29	26	160	94	66	11.2888	0.0786384
Q6NVF0	Ocrl	CA3-P2-vs-CA1-P2	-0.381905	0.179872	-2.1232	18	0.0478599	0.12806	NA	0.435345	0	28	28	19	131	78	53	10.4358	0.0786384
P70296	Pebp1	CA3-P2-vs-CA1-P2	0.222271	0.104936	2.11816	18	0.0483369	0.128989	NA	0.0227273	0	33	33	33	258	132	126	14.4752	0.0792051
Q5FWK3	Arhgap1	CA3-P2-vs-CA1-P2	0.135119	0.0638722	2.11547	18	0.0485935	0.129492	NA	0.165	0	50	50	42	334	178	156	12.1435	1
Q9Z0J4	Nos1	CA3-P2-vs-CA1-P2	0.202533	0.0959096	2.11171	18	0.0489531	0.130267	NA	0.367188	0	63	63	50	324	187	137	10.6735	0.0800986
Q9QYG0	Ndrg2	CA3-P2-vs-CA1-P2	0.193776	0.0918069	2.11069	18	0.0490509	0.130345	NA	0.242647	0	51	51	46	309	171	138	12.1288	0.0801426
Q3TDK6	Rogdi	CA3-P2-vs-CA1-P2	-0.164365	0.0779351	-2.109	18	0.0492147	0.130598	NA	0.415761	0	44	44	29	215	126	89	12.0673	0.0802939
P62242	Rps8	CA3-P2-vs-CA1-P2	0.573542	0.272131	2.1076	18	0.0493498	0.130774	NA	0.1875	0	12	12	10	78	41	37	11.5868	0.0803982
Q99104	Myo5a	CA3-P2-vs-CA1-P2	-0.083822	0.0398025	-2.10595	18	0.0495096	0.131014	NA	0.243932	0	197	195	173	1246	685	561	11.8629	1
O88935	Syn1	CA3-P2-vs-CA1-P2	-0.143577	0.0682034	-2.10513	18	0.0495897	0.131044	NA	0.0778186	0	204	204	194	1505	778	727	14.8931	0.0806725
P26645	Marcks	CA3-P2-vs-CA1-P2	0.234502	0.11181	2.09732	18	0.0503537	0.132878	NA	0.134375	0	38	38	38	277	142	135	12.9258	0.0817977
Q9D1N9	Mrpl21	CA3-P2-vs-CA1-P2	0.272854	0.130387	2.09265	18	0.0508159	0.133912	NA	0.296875	0	8	8	6	45	25	20	10.2978	0.0824299
Q11011	Npepps	CA3-P2-vs-CA1-P2	0.601004	0.288353	2.08426	18	0.0516565	0.13575	NA	0.146825	0	62	60	60	430	220	210	11.7803	0.0835533
Q9QYF9	Ndrg3	CA3-P2-vs-CA1-P2	-0.170112	0.0816041	-2.0846	18	0.0516224	0.13575	NA	0.451923	0	24	24	17	114	66	48	12.1855	0.0835533
E9Q3L2	Pi4ka	CA3-P2-vs-CA1-P2	-0.124428	0.0597324	-2.08309	18	0.0517745	0.135872	NA	0.347561	0	120	119	98	642	378	264	10.8999	1
P56480	Atp5f1b	CA3-P2-vs-CA1-P2	0.135066	0.0649817	2.07853	18	0.0522378	0.136711	NA	0.0700188	0	264	264	255	1979	1002	977	15.3977	1
Q71LX4	Tln2	CA3-P2-vs-CA1-P2	-0.0930661	0.0447716	-2.07869	18	0.0522221	0.136711	NA	0.475	0	137	136	95	609	368	241	10.9219	1
Q62048	Pea15	CA3-P2-vs-CA1-P2	0.347315	0.167328	2.07565	18	0.0525323	0.13724	NA	0.310714	0	33	33	27	193	103	90	12.5722	0.0848112
Q9Z2C4	Mtmr1	CA3-P2-vs-CA1-P2	-0.303001	0.146015	-2.07514	18	0.0525844	0.13724	NA	0.279762	0	21	21	16	121	72	49	11.0426	0.0848112
Q9DB41	Slc25a18	CA3-P2-vs-CA1-P2	0.490313	0.237337	2.06589	18	0.0535408	0.139544	NA	0.458333	0	12	11	10	52	27	25	10.8016	0.0862305
P09411	Pgk1	CA3-P2-vs-CA1-P2	0.458332	0.2221	2.06363	18	0.0537766	0.139967	NA	0.119565	0	69	69	69	486	250	236	12.7974	0.0864869
P63087	Ppp1cc	CA3-P2-vs-CA1-P2	-0.144458	0.0701833	-2.0583	18	0.0543377	0.141233	NA	0	0	12	12	12	96	48	48	12.7297	0.0872649
Q3UHB8	Ccdc177	CA3-P2-vs-CA1-P2	-0.357113	0.173833	-2.05435	18	0.0547566	0.142128	NA	0.51875	0	18	18	9	77	47	30	11.5067	0.0878128
Q8BH66	Atl1	CA3-P2-vs-CA1-P2	-0.142896	0.0696623	-2.05127	18	0.055085	0.142785	NA	0.328431	0	51	51	32	274	160	114	11.6661	0.0882141
Q9ERI6	Rdh14	CA3-P2-vs-CA1-P2	-0.28975	0.14144	-2.04857	18	0.0553745	0.14334	NA	0.208333	0	24	24	24	152	87	65	11.1234	0.0885522
Q9D0L7	Armc10	CA3-P2-vs-CA1-P2	0.21763	0.106323	2.04687	18	0.0555569	0.143616	NA	0.0986842	0	19	19	19	137	73	64	12.2497	0.0887182
Q6IRU5	Cltb	CA3-P2-vs-CA1-P2	0.239249	0.117198	2.04141	18	0.056149	0.14495	NA	0.0416667	0	36	36	36	276	138	138	13.3211	0.089537
Q9WUR2	Eci2	CA3-P2-vs-CA1-P2	0.357572	0.17455	2.04854	17	0.0562728	0.145072	NA	0.442308	0	13	13	9	58	36	22	10.116	0.0896079
P12970	Rpl7a	CA3-P2-vs-CA1-P2	0.238938	0.117262	2.03764	18	0.0565607	0.145617	NA	0.131944	0	18	18	15	125	66	59	11.8215	0.0899396
Q62418	Dbnl	CA3-P2-vs-CA1-P2	-0.178376	0.0876214	-2.03576	18	0.0567661	0.145948	NA	0.241279	0	43	42	39	261	147	114	11.4295	0.0901392
P63011	Rab3a	CA3-P2-vs-CA1-P2	-0.146037	0.0717889	-2.03425	18	0.0569324	0.146178	NA	0.0108696	0	46	46	46	364	184	180	15.1382	0.0902763
Q8K341	Atat1	CA3-P2-vs-CA1-P2	-0.277509	0.136529	-2.03259	18	0.0571156	0.14645	NA	0.448529	0	17	17	10	75	52	23	10.2567	0.0904397
P03995	Gfap	CA3-P2-vs-CA1-P2	0.158267	0.0782953	2.02141	18	0.0583632	0.149448	NA	0.254747	0	76	71	71	471	238	233	11.9268	0.0922858
P17182	Eno1	CA3-P2-vs-CA1-P2	0.346371	0.171536	2.01923	18	0.0586096	0.149762	NA	0.0752427	0	103	103	100	762	392	370	13.7668	0.0924704
Q9CZD3	Gars1	CA3-P2-vs-CA1-P2	0.202751	0.100425	2.01893	18	0.0586438	0.149762	NA	0.208333	0	30	27	29	190	97	93	11.2858	0.0924704
Q9DC07	Nebl	CA3-P2-vs-CA1-P2	-0.13368	0.066347	-2.01486	18	0.0591055	0.150739	NA	0.253378	0	36	36	31	221	123	98	11.0799	1
E9Q557	Dsp	CA3-P2-vs-CA1-P2	1.3669	0.678901	2.0134	18	0.0592721	0.150759	NA	0.0660377	0	159	158	159	1188	591	597	13.5127	0.0932008
Q5DTL9	Slc4a10	CA3-P2-vs-CA1-P2	-0.356439	0.176996	-2.01383	18	0.0592235	0.150759	NA	0.372396	0	48	48	34	241	145	96	10.6576	0.0932008
P50136	Bckdha	CA3-P2-vs-CA1-P2	0.317388	0.157661	2.0131	17	0.0602183	0.152961	NA	0.538043	0	21	20	16	85	49	36	10.4261	0.0945569
O35685	Nudc	CA3-P2-vs-CA1-P2	-0.147334	0.0736752	-1.99977	18	0.0608481	0.154354	NA	0.364286	0	35	35	25	178	103	75	11.4173	0.0954132
Q8CBE3	Wdr37	CA3-P2-vs-CA1-P2	-0.200782	0.10049	-1.99802	18	0.0610532	0.154668	NA	0.28125	0	38	38	30	230	128	102	11.2834	0.095602
O88569	Hnrnpa2b1	CA3-P2-vs-CA1-P2	0.864026	0.432912	1.99585	18	0.0613089	0.155109	NA	0.0833333	0	6	6	6	44	21	23	11.8984	0.0958694
Q8CHC4	Synj1	CA3-P2-vs-CA1-P2	-0.0678757	0.0340741	-1.992	18	0.061763	0.15605	NA	0.142428	0	205	205	190	1427	749	678	12.8941	1
Q7TPM6	Fsd1	CA3-P2-vs-CA1-P2	-0.450734	0.225928	-1.99504	17	0.0623239	0.157258	NA	0.551136	0	21	20	10	79	56	23	10.5199	0.0973218
P14148	Rpl7	CA3-P2-vs-CA1-P2	0.250724	0.12669	1.97904	18	0.0633171	0.159341	NA	0.109375	0	24	24	24	171	88	83	11.718	0.0986001
Q9D710	Tmx2	CA3-P2-vs-CA1-P2	0.185923	0.0939314	1.97935	18	0.0632796	0.159341	NA	0.15625	0	15	15	15	108	57	51	10.8918	0.0986001
P63046	Sult4a1	CA3-P2-vs-CA1-P2	-0.243287	0.123332	-1.97261	18	0.0641012	0.161101	NA	0.494048	0	20	20	12	85	56	29	10.5161	0.0996835
P03930	Mtatp8	CA3-P2-vs-CA1-P2	0.146051	0.0740969	1.97109	18	0.0642883	0.161358	NA	0	0	10	10	10	80	40	40	16.0206	0.099837
P06745	Gpi	CA3-P2-vs-CA1-P2	0.529929	0.269327	1.9676	18	0.0647181	0.162222	NA	0.153061	0	49	47	49	332	165	167	12.1891	0.100366
P62881	Gnb5	CA3-P2-vs-CA1-P2	-0.186259	0.0947559	-1.96567	18	0.0649576	0.162608	NA	0.283333	0	30	30	23	172	100	72	11.4725	0.1006
P61226	Rap2b	CA3-P2-vs-CA1-P2	-0.281036	0.143103	-1.96387	18	0.0651813	0.162739	NA	0.0714286	0	21	21	21	156	84	72	12.4458	0.100808
Q02053	Uba1	CA3-P2-vs-CA1-P2	-0.0939499	0.0478313	-1.96419	18	0.0651408	0.162739	NA	0.173007	0	137	137	124	913	494	419	12.3284	1
G3X9C2	Nccrp1	CA3-P2-vs-CA1-P2	1.21488	0.619552	1.9609	18	0.0655516	0.163449	NA	0	0	9	9	9	72	36	36	11.9956	0.101242
Q05816	Fabp5	CA3-P2-vs-CA1-P2	1.04933	0.536307	1.95658	18	0.066093	0.164551	NA	0.294643	0	12	12	12	79	41	38	13.0697	0.101908
Q9DB60	Prxl2b	CA3-P2-vs-CA1-P2	0.242416	0.123959	1.95562	18	0.0662143	0.164551	NA	0.418269	0	23	23	17	121	71	50	10.5767	0.101908
Q9Z1Q9	Vars1	CA3-P2-vs-CA1-P2	0.275532	0.140381	1.96275	17	0.0662536	0.164551	NA	0.277778	0	18	18	15	104	61	43	9.6755	0.101908
Q6WVG3	Kctd12	CA3-P2-vs-CA1-P2	-0.198556	0.101645	-1.95343	18	0.0664917	0.164927	NA	0.175595	0	41	41	39	277	145	132	11.9532	0.102135
A2AQ25	Skt	CA3-P2-vs-CA1-P2	-0.238064	0.122175	-1.94855	18	0.0671122	0.166033	NA	0.535714	0	54	54	33	208	141	67	10.9363	0.102808
P62806	H4c1	CA3-P2-vs-CA1-P2	1.02416	0.525527	1.94883	18	0.0670764	0.166033	NA	0.00833333	0	15	15	15	119	59	60	13.8819	0.102808
P40124	Cap1	CA3-P2-vs-CA1-P2	-0.104874	0.053901	-1.94567	18	0.0674804	0.16651	NA	0.176075	0	93	93	85	613	340	273	11.6208	1
Q61553	Fscn1	CA3-P2-vs-CA1-P2	0.347685	0.178681	1.94584	18	0.0674588	0.16651	NA	0.0526316	0	38	38	38	288	144	144	12.6555	0.103199
Q9D898	Arpc5l	CA3-P2-vs-CA1-P2	-0.15034	0.0775477	-1.93868	18	0.0683837	0.16852	NA	0.0892857	0	21	21	18	153	81	72	13.0656	0.104472
Q9DCD0	Pgd	CA3-P2-vs-CA1-P2	0.537693	0.277623	1.93677	18	0.0686314	0.168912	NA	0.3	0	15	14	13	84	43	41	11.811	0.104709
Q5NCE8	Mrs2	CA3-P2-vs-CA1-P2	-0.245379	0.126746	-1.93599	18	0.0687338	0.168945	NA	0.475	0	14	14	9	63	42	21	10.0364	0.104724
Q61598	Gdi2	CA3-P2-vs-CA1-P2	0.181013	0.0938134	1.92951	18	0.0695841	0.170154	NA	0.13587	0	68	68	66	477	247	230	12.7221	0.10545
Q8BHL5	Elmo2	CA3-P2-vs-CA1-P2	-0.36782	0.190611	-1.92969	18	0.06956	0.170154	NA	0.393519	0	27	27	22	131	77	54	10.7468	0.10545
Q9DCB8	Isca2	CA3-P2-vs-CA1-P2	0.197122	0.102059	1.93146	18	0.0693273	0.170154	NA	0.354167	0	11	10	10	62	33	29	11.4782	0.10545
Q9DCZ1	Gmpr	CA3-P2-vs-CA1-P2	-0.568749	0.29458	-1.93071	18	0.0694257	0.170154	NA	0.0833333	0	6	6	6	44	23	21	10.561	0.10545
Q7TMB8	Cyfip1	CA3-P2-vs-CA1-P2	-0.178568	0.0925883	-1.92863	18	0.0697	0.170219	NA	0.203125	0	40	40	33	255	142	113	11.6809	0.105484
Q8BL65	Ablim2	CA3-P2-vs-CA1-P2	-0.269207	0.139703	-1.927	18	0.0699154	0.170525	NA	0.294118	0	15	15	15	96	51	45	10.5324	0.105669
Q9Z0R4	Itsn1	CA3-P2-vs-CA1-P2	0.157827	0.0819568	1.92573	18	0.0700841	0.170718	NA	0.448077	0	63	63	40	287	173	114	10.5339	0.105782
Q8JZQ9	Eif3b	CA3-P2-vs-CA1-P2	0.399352	0.207486	1.92471	18	0.0702191	0.170828	NA	0.194444	0	9	8	9	58	27	31	10.162	0.105844
P18242	Ctsd	CA3-P2-vs-CA1-P2	0.424959	0.221301	1.92028	18	0.070811	0.172047	NA	0.245	0	22	22	21	151	84	67	12.313	0.106594
Q8BHL3	Tbc1d10b	CA3-P2-vs-CA1-P2	-0.690928	0.360333	-1.91747	18	0.0711878	0.172521	NA	0.326087	0	23	23	17	124	76	48	11.1751	0.106876
Q9CQE1	Nipsnap3b	CA3-P2-vs-CA1-P2	0.338675	0.176592	1.91783	18	0.0711393	0.172521	NA	0.0833333	0	9	9	9	66	33	33	12.3011	0.106876
Q80VP1	Epn1	CA3-P2-vs-CA1-P2	-0.163016	0.0851622	-1.91418	18	0.0716319	0.173377	NA	0.302632	0	56	56	41	318	184	134	11.477	0.1074
Q8R3V5	Sh3glb2	CA3-P2-vs-CA1-P2	-0.169796	0.0888919	-1.91014	18	0.0721805	0.174482	NA	0.178571	0	42	42	40	276	153	123	12.1239	0.108079
P20060	Hexb	CA3-P2-vs-CA1-P2	0.415194	0.217534	1.90865	18	0.0723847	0.174747	NA	0.145833	0	18	18	16	123	65	58	11.6645	0.108242
Q9D2G2	Dlst	CA3-P2-vs-CA1-P2	0.10663	0.0558859	1.90799	18	0.0724742	0.174747	NA	0.296642	0	59	59	45	377	206	171	13.7644	1
P60840	Ensa	CA3-P2-vs-CA1-P2	-0.438835	0.230358	-1.90501	18	0.0728824	0.175287	NA	0.208333	0	11	11	11	76	41	35	12.3982	0.108698
Q9JKF6	Nectin1	CA3-P2-vs-CA1-P2	0.366691	0.192447	1.90541	18	0.0728284	0.175287	NA	0.451923	0	13	13	8	57	34	23	10.8981	0.108698
Q52KR3	Prune2	CA3-P2-vs-CA1-P2	0.303001	0.159135	1.90406	18	0.0730139	0.175381	NA	0.104167	0	6	6	6	43	24	19	11.8443	0.10875
Q8VE22	Mrps23	CA3-P2-vs-CA1-P2	-0.177005	0.0930033	-1.90321	18	0.0731306	0.175439	NA	0.208333	0	21	21	20	133	78	55	10.6704	0.108781
Q9JJU8	Sh3bgrl	CA3-P2-vs-CA1-P2	0.414182	0.217809	1.90158	18	0.0733557	0.175758	NA	0.3125	0	8	8	6	44	25	19	11.4429	0.108972
Q3UH66	Wnk2	CA3-P2-vs-CA1-P2	-0.308273	0.162225	-1.90029	18	0.0735347	0.175965	NA	0.380682	0	22	22	16	109	69	40	9.94416	0.109094
P57776	Eef1d	CA3-P2-vs-CA1-P2	0.23281	0.122737	1.89682	18	0.0740169	0.176752	NA	0.138889	0	18	18	18	124	69	55	11.6358	0.109564
Q6P1F6	Ppp2r2a	CA3-P2-vs-CA1-P2	0.214155	0.112917	1.89657	18	0.0740513	0.176752	NA	0.297794	0	34	34	27	191	109	82	12.3188	0.109564
Q8CGY8	Ogt	CA3-P2-vs-CA1-P2	-0.142608	0.0752184	-1.89591	18	0.0741428	0.176752	NA	0.310294	0	83	83	64	469	277	192	11.529	0.109564
P62874	Gnb1	CA3-P2-vs-CA1-P2	0.460671	0.243769	1.88979	18	0.075002	0.178576	NA	0.171875	0	16	16	16	106	52	54	12.4983	0.110689
Q8VD04	Gripap1	CA3-P2-vs-CA1-P2	-0.195904	0.103834	-1.8867	18	0.0754389	0.179138	NA	0.369318	0	43	43	29	222	129	93	10.4214	0.111019
Q8VE33	Gdap1l1	CA3-P2-vs-CA1-P2	0.189395	0.1004	1.88641	18	0.07548	0.179138	NA	0.368534	0	57	57	43	293	175	118	11.4392	0.111019
Q9CZX8	Rps19	CA3-P2-vs-CA1-P2	0.305253	0.161842	1.88612	18	0.0755207	0.179138	NA	0.392857	0	14	14	11	68	35	33	10.8098	0.111019
Q9CWE0	Mtfr1l	CA3-P2-vs-CA1-P2	-0.42124	0.223873	-1.8816	18	0.0761639	0.180438	NA	0.295455	0	10	10	9	62	35	27	10.5895	0.111819
Q922S4	Pde2a	CA3-P2-vs-CA1-P2	-0.194062	0.10325	-1.87953	18	0.07646	0.180914	NA	0.257143	0	68	68	56	416	232	184	11.6979	0.112096
P17183	Eno2	CA3-P2-vs-CA1-P2	0.421867	0.224651	1.87788	18	0.0766978	0.180924	NA	0.193333	0	73	72	68	484	256	228	12.6209	0.112096
Q5M8N4	Sdr39u1	CA3-P2-vs-CA1-P2	0.232305	0.12373	1.87752	18	0.0767497	0.180924	NA	0.354167	0	17	17	15	93	52	41	11.028	0.112096
Q9CQN6	Tmem14c	CA3-P2-vs-CA1-P2	0.246848	0.131432	1.87814	18	0.0766606	0.180924	NA	0.4375	0	8	8	7	45	22	23	12.3631	0.112096
Q61411	Hras	CA3-P2-vs-CA1-P2	-0.246657	0.131512	-1.87555	18	0.0770338	0.181368	NA	0.2125	0	10	10	8	63	34	29	12.4857	0.112366
Q64521	Gpd2	CA3-P2-vs-CA1-P2	-0.177126	0.0944809	-1.87473	18	0.0771523	0.181423	NA	0.151355	0	162	161	155	1127	584	543	13.1248	0.112394
Q9DBS2	Tprg1l	CA3-P2-vs-CA1-P2	-0.167201	0.0892205	-1.87402	18	0.0772549	0.181439	NA	0.146739	0	23	23	22	157	81	76	12.5011	0.112398
Q9JII6	Akr1a1	CA3-P2-vs-CA1-P2	0.263235	0.140572	1.8726	18	0.0774598	0.181696	NA	0.106061	0	33	33	32	236	124	112	12.4824	0.112551
B1AZP2	Dlgap4	CA3-P2-vs-CA1-P2	-0.330163	0.176584	-1.86971	18	0.0778798	0.182456	NA	0.35	0	35	35	24	182	113	69	10.9382	0.113016
P62702	Rps4x	CA3-P2-vs-CA1-P2	0.421013	0.225326	1.86846	18	0.078063	0.18266	NA	0.31	0	24	24	21	138	78	60	11.4851	0.113135
P24288	Bcat1	CA3-P2-vs-CA1-P2	0.268385	0.143692	1.86778	18	0.0781622	0.182667	NA	0.367647	0	17	16	12	86	50	36	11.2874	0.113135
Q80YN3	Bcas1	CA3-P2-vs-CA1-P2	-0.310937	0.16672	-1.86503	18	0.0785648	0.183382	NA	0.234375	0	8	8	6	49	26	23	11.3862	0.113572
P35803	Gpm6b	CA3-P2-vs-CA1-P2	-0.209278	0.112427	-1.86147	18	0.0790902	0.184156	NA	0.0131579	0	19	19	19	150	76	74	14.0472	0.114039
Q80VC9	Camsap3	CA3-P2-vs-CA1-P2	-0.196362	0.105469	-1.8618	18	0.0790411	0.184156	NA	0.294643	0	27	27	23	158	93	65	10.4548	0.114039
O54865	Gucy1b1	CA3-P2-vs-CA1-P2	-0.449426	0.241579	-1.86037	18	0.0792528	0.184309	NA	0.152778	0	18	18	18	122	66	56	10.4777	0.114128
P46460	Nsf	CA3-P2-vs-CA1-P2	-0.0520948	0.0280331	-1.85833	18	0.0795543	0.184784	NA	0.156377	0	245	241	220	1667	866	801	14.4974	1
Q6P9K8	Caskin1	CA3-P2-vs-CA1-P2	-0.0744161	0.0401445	-1.85371	18	0.0802443	0.185932	NA	0.236364	0	109	109	91	672	373	299	11.7558	1
Q8JZS0	Lin7a	CA3-P2-vs-CA1-P2	-0.177277	0.0956295	-1.85379	18	0.0802322	0.185932	NA	0.0576923	0	13	13	12	98	52	46	11.4719	0.115391
Q60634	Flot2	CA3-P2-vs-CA1-P2	-0.152143	0.0821256	-1.85256	18	0.0804158	0.186102	NA	0.188525	0	61	61	52	396	218	178	12.1749	0.115508
Q3U5Q7	Cmpk2	CA3-P2-vs-CA1-P2	0.0989851	0.0534506	1.8519	18	0.0805152	0.186106	NA	0.242647	0	17	17	13	103	59	44	11.4841	1
Q99KN9	Clint1	CA3-P2-vs-CA1-P2	-0.193581	0.104793	-1.84728	18	0.0812115	0.187487	NA	0.258333	0	15	15	13	89	51	38	10.9495	0.116503
Q8BXR1	Slc7a14	CA3-P2-vs-CA1-P2	-0.216372	0.117265	-1.84516	18	0.0815316	0.18781	NA	0.334559	0	31	31	28	181	100	81	11.275	0.116814
Q9CR95	Necap1	CA3-P2-vs-CA1-P2	-0.112622	0.0610594	-1.84447	18	0.0816371	0.18781	NA	0.0291667	0	30	30	30	233	117	116	13.7791	1
Q9ERD7	Tubb3	CA3-P2-vs-CA1-P2	0.17352	0.0940794	1.8444	18	0.0816477	0.18781	NA	0.227273	0	55	55	49	340	184	156	13.3186	0.116832
P58404	Strn4	CA3-P2-vs-CA1-P2	-0.162405	0.0880968	-1.84349	18	0.0817865	0.187901	NA	0.21875	0	24	24	20	150	83	67	11.3256	0.116882
O88487	Dync1i2	CA3-P2-vs-CA1-P2	-0.200749	0.10894	-1.84274	18	0.0819	0.187935	NA	0.424107	0	21	21	20	129	70	59	10.352	0.116896
Q8BYR5	Cadps2	CA3-P2-vs-CA1-P2	-0.250183	0.136193	-1.83697	18	0.0827834	0.189733	NA	0.291667	0	21	21	19	119	67	52	10.6845	0.118008
Q9WTT4	Atp6v1g2	CA3-P2-vs-CA1-P2	-0.204109	0.111428	-1.83175	18	0.0835891	0.191348	NA	0.0576923	0	39	39	39	294	152	142	12.7228	0.119006
P14152	Mdh1	CA3-P2-vs-CA1-P2	0.288376	0.158359	1.82103	18	0.0852681	0.194957	NA	0.0707547	0	52	52	49	394	203	191	15.0064	0.121244
P61027	Rab10	CA3-P2-vs-CA1-P2	-0.125282	0.0689158	-1.81789	18	0.0857638	0.19562	NA	0.167857	0	35	35	30	233	121	112	12.8884	1
Q9ES28	Arhgef7	CA3-P2-vs-CA1-P2	-0.265746	0.146156	-1.81823	18	0.0857102	0.19562	NA	0.533537	0	38	36	19	153	104	49	10.1336	0.121719
P18872	Gnao1	CA3-P2-vs-CA1-P2	-0.0893249	0.0492218	-1.81474	18	0.0862651	0.196527	NA	0.222877	0	101	101	94	659	362	297	13.3035	1
Q60875	Arhgef2	CA3-P2-vs-CA1-P2	-0.34127	0.188145	-1.81387	18	0.0864048	0.19661	NA	0.450758	0	33	33	19	145	96	49	10.717	0.122552
P08414	Camk4	CA3-P2-vs-CA1-P2	-0.435086	0.240398	-1.80986	18	0.0870474	0.197835	NA	0.451389	0	18	18	10	79	53	26	10.4968	0.123308
P61982	Ywhag	CA3-P2-vs-CA1-P2	0.130914	0.0724966	1.80579	18	0.087703	0.199087	NA	0.0585938	0	31	31	30	241	121	120	15.3427	1
P19157	Gstp1	CA3-P2-vs-CA1-P2	0.238854	0.132579	1.8016	18	0.0883835	0.200392	NA	0.35625	0	20	20	12	103	64	39	12.1395	0.125044
P07901	Hsp90aa1	CA3-P2-vs-CA1-P2	0.0679091	0.0377264	1.80004	18	0.0886378	0.200729	NA	0.0723039	0	102	102	101	757	394	363	13.5592	1
Q4VAA2	Cdv3	CA3-P2-vs-CA1-P2	-0.160738	0.0893869	-1.79823	18	0.0889341	0.201138	NA	0.261905	0	18	18	18	124	66	58	10.9676	0.125665
Q8BK64	Ahsa1	CA3-P2-vs-CA1-P2	-0.111452	0.0619988	-1.79764	18	0.08903	0.201138	NA	0.228448	0	29	29	24	179	101	78	12.2772	1
Q61165	Slc9a1	CA3-P2-vs-CA1-P2	-0.374367	0.207844	-1.80119	17	0.0894371	0.201818	NA	0.4	0	15	15	11	72	46	26	10.5747	0.126218
P50580	Pa2g4	CA3-P2-vs-CA1-P2	0.344644	0.192495	1.79041	18	0.0902228	0.202868	NA	0.340909	0	9	9	9	58	32	26	11.2591	0.126851
Q9CPP6	Ndufa5	CA3-P2-vs-CA1-P2	0.259977	0.145151	1.79109	18	0.0901107	0.202868	NA	0.384259	0	27	24	25	133	73	60	11.6901	0.126851
Q9JMF3	Gng13	CA3-P2-vs-CA1-P2	-0.342397	0.191209	-1.79069	18	0.0901755	0.202868	NA	0.15	0	10	10	8	68	36	32	11.5852	0.126851
Q8BGS2	Bola2	CA3-P2-vs-CA1-P2	-0.373438	0.208083	-1.79466	17	0.0905086	0.203123	NA	0.152778	0	9	9	9	61	31	30	10.7559	0.126995
Q91ZA3	Pcca	CA3-P2-vs-CA1-P2	0.259825	0.14528	1.78844	18	0.0905501	0.203123	NA	0.324074	0	77	73	66	438	238	200	11.2989	0.126995
P14824	Anxa6	CA3-P2-vs-CA1-P2	0.198053	0.110943	1.78517	18	0.0910958	0.203985	NA	0.354167	0	61	61	49	341	193	148	11.5916	0.127519
Q9QXL2	Kif21a	CA3-P2-vs-CA1-P2	-0.16236	0.0909658	-1.78485	18	0.0911493	0.203985	NA	0.446181	0	68	68	39	319	205	114	11.1369	0.127519
P62746	Rhob	CA3-P2-vs-CA1-P2	-0.252103	0.141395	-1.78297	18	0.0914645	0.20445	NA	0.25	0	11	11	9	72	37	35	12.7173	0.127801
Q9D7A8	Armc1	CA3-P2-vs-CA1-P2	-0.354733	0.199377	-1.77921	18	0.092097	0.205622	NA	0.40625	0	10	10	8	57	32	25	11.6234	0.128526
O35239	Ptpn9	CA3-P2-vs-CA1-P2	-0.172738	0.0975987	-1.76988	18	0.093685	0.207703	NA	0.223485	0	33	33	30	205	123	82	10.4438	0.12978
P36552	Cpox	CA3-P2-vs-CA1-P2	0.264076	0.148648	1.77652	17	0.0935465	0.207703	NA	0.433824	0	17	17	10	77	49	28	10.3538	0.12978
P58871	Tnks1bp1	CA3-P2-vs-CA1-P2	-0.288537	0.163007	-1.77009	18	0.093648	0.207703	NA	0.464286	0	28	28	19	120	81	39	10.7937	0.12978
Q6PE13	Prrt3	CA3-P2-vs-CA1-P2	-0.225585	0.127429	-1.77027	18	0.0936171	0.207703	NA	0.113095	0	21	21	21	149	78	71	11.2006	0.12978
Q91VM9	Ppa2	CA3-P2-vs-CA1-P2	0.140376	0.0792806	1.77062	18	0.0935571	0.207703	NA	0.322674	0	40	40	30	233	129	104	11.1732	0.12978
Q9CRA7	Dmac2l	CA3-P2-vs-CA1-P2	-0.378918	0.213975	-1.77085	18	0.0935178	0.207703	NA	0.178571	0	14	14	14	92	53	39	10.5817	0.12978
Q9D3D9	Atp5f1d	CA3-P2-vs-CA1-P2	0.235652	0.133232	1.76873	18	0.0938816	0.207896	NA	0.19	0	25	25	23	162	85	77	14.3922	0.129893
Q8R574	Prpsap2	CA3-P2-vs-CA1-P2	-0.153748	0.086972	-1.76779	18	0.0940437	0.208013	NA	0.47973	0	34	34	21	154	88	66	10.6358	0.129958
Q921J2	Rheb	CA3-P2-vs-CA1-P2	-0.235765	0.133418	-1.76711	18	0.0941591	0.208026	NA	0.3125	0	20	20	16	110	64	46	11.4558	0.129958
Q9JHS4	Clpx	CA3-P2-vs-CA1-P2	0.555608	0.311141	1.78571	15	0.0943743	0.208259	NA	0.553571	0	11	11	8	50	32	18	11.7261	0.130096
Q9CXW4	Rpl11	CA3-P2-vs-CA1-P2	0.312041	0.176845	1.76449	18	0.0946124	0.208542	NA	0.25	0	6	6	6	48	24	24	10.9319	0.130265
P97441	Slc30a3	CA3-P2-vs-CA1-P2	-0.193662	0.109826	-1.76336	18	0.0948072	0.20873	NA	0.267857	0	14	14	9	82	49	33	12.9107	0.130374
Q9JJK2	Lancl2	CA3-P2-vs-CA1-P2	-0.128011	0.0727822	-1.75882	18	0.0955966	0.210224	NA	0.201923	0	39	39	35	249	131	118	12.0979	1
Q6PDS3	Sarm1	CA3-P2-vs-CA1-P2	-0.306792	0.174689	-1.75622	18	0.0960516	0.21098	NA	0.369792	0	21	21	18	121	70	51	10.7242	0.131925
Q9CQW2	Arl8b	CA3-P2-vs-CA1-P2	-0.292359	0.166609	-1.75476	18	0.0963063	0.211296	NA	0.398438	0	15	15	8	77	50	27	12.1628	0.132114
Q9Z1P6	Ndufa7	CA3-P2-vs-CA1-P2	-0.196091	0.11186	-1.753	18	0.0966157	0.21173	NA	0.0220588	0	17	17	17	133	68	65	13.994	0.132378
B1AWN6	Scn2a	CA3-P2-vs-CA1-P2	-0.1444	0.0824684	-1.75097	18	0.0969743	0.212271	NA	0.4	0	50	50	32	240	154	86	11.1306	0.132708
Q64514	Tpp2	CA3-P2-vs-CA1-P2	0.183995	0.105513	1.74381	18	0.0982457	0.214807	NA	0.544872	0	38	38	21	142	96	46	10.313	0.134285
P63005	Pafah1b1	CA3-P2-vs-CA1-P2	-0.0867422	0.049788	-1.74223	18	0.0985283	0.215177	NA	0.119792	0	48	48	43	338	179	159	12.8868	1
Q61330	Cntn2	CA3-P2-vs-CA1-P2	-0.295721	0.170129	-1.73821	18	0.0992502	0.216504	NA	0.416667	0	15	15	9	70	40	30	10.3729	0.135494
Q3TDN2	Faf2	CA3-P2-vs-CA1-P2	0.200382	0.115562	1.73397	18	0.100017	0.217928	NA	0.34375	0	20	20	16	105	64	41	11.5041	0.136376
P45591	Cfl2	CA3-P2-vs-CA1-P2	0.277452	0.160166	1.73228	18	0.100324	0.218346	NA	0.22	0	22	22	22	156	79	77	11.544	0.13663
Q9CQ62	Decr1	CA3-P2-vs-CA1-P2	0.167567	0.0969436	1.7285	18	0.101014	0.219595	NA	0.240385	0	13	13	12	79	43	36	11.5787	0.137403
P00405	Mtco2	CA3-P2-vs-CA1-P2	0.277044	0.160649	1.72453	18	0.101742	0.220422	NA	0.364754	0	56	56	45	310	174	136	13.1119	0.138061
P35980	Rpl18	CA3-P2-vs-CA1-P2	0.184222	0.10682	1.7246	18	0.101729	0.220422	NA	0.171875	0	16	16	13	106	58	48	12.3837	0.138061
Q7TQF7	Amph	CA3-P2-vs-CA1-P2	-0.0860874	0.0498846	-1.72573	18	0.101522	0.220422	NA	0.0997475	0	99	99	94	713	373	340	13.3241	1
P28661	Septin4	CA3-P2-vs-CA1-P2	-0.145944	0.0848194	-1.72065	18	0.102459	0.221722	NA	0.2625	0	30	30	29	177	105	72	12.1203	0.138867
P63216	Gng3	CA3-P2-vs-CA1-P2	-0.158418	0.0922327	-1.71759	18	0.103026	0.222696	NA	0.0227273	0	11	11	11	86	44	42	13.1816	0.139468
Q62417	Sorbs1	CA3-P2-vs-CA1-P2	-0.229867	0.133936	-1.71624	18	0.103278	0.222986	NA	0.554167	0	29	29	22	107	66	41	10.5783	0.139641
Q8BVI4	Qdpr	CA3-P2-vs-CA1-P2	0.285037	0.166812	1.70873	18	0.104687	0.225772	NA	0.329545	0	22	22	17	118	67	51	12.0714	0.141377
Q60597	Ogdh	CA3-P2-vs-CA1-P2	0.101872	0.0596831	1.70689	18	0.105035	0.226266	NA	0.18635	0	160	160	136	1061	569	492	12.8565	1
Q9Z2W8	Gria4	CA3-P2-vs-CA1-P2	-0.479385	0.281168	-1.70498	18	0.105397	0.226789	NA	0.365385	0	13	13	10	66	39	27	11.9563	0.142167
O70443	Gnaz	CA3-P2-vs-CA1-P2	-0.198424	0.116452	-1.70391	18	0.105599	0.226965	NA	0.151163	0	43	43	39	292	152	140	12.2029	0.142268
Q8K354	Cbr3	CA3-P2-vs-CA1-P2	-0.173247	0.101804	-1.70177	18	0.106007	0.227585	NA	0.25	0	23	23	21	138	71	67	11.4496	0.142648
P51791	Clcn3	CA3-P2-vs-CA1-P2	-0.23477	0.138199	-1.69878	18	0.106579	0.228555	NA	0.0555556	0	9	9	9	68	36	32	10.6901	0.143247
Q60625	Icam5	CA3-P2-vs-CA1-P2	-0.220681	0.130708	-1.68836	18	0.108592	0.232609	NA	0.212963	0	27	27	25	170	95	75	13.2041	0.145779
O54991	Cntnap1	CA3-P2-vs-CA1-P2	-0.150062	0.0890366	-1.6854	18	0.109169	0.233582	NA	0.227865	0	90	90	80	593	326	267	11.876	0.146379
Q8K2B3	Sdha	CA3-P2-vs-CA1-P2	0.113855	0.067766	1.68012	18	0.110206	0.235537	NA	0.217708	0	117	117	107	751	394	357	12.8554	1
P97797	Sirpa	CA3-P2-vs-CA1-P2	-0.11675	0.0697293	-1.67433	18	0.111353	0.23772	NA	0.203125	0	64	64	53	408	225	183	12.6156	1
Q8C522	Endod1	CA3-P2-vs-CA1-P2	-0.133801	0.0799666	-1.67321	18	0.111576	0.237929	NA	0.232955	0	22	22	22	135	74	61	11.1712	1
Q71M36	Cspg5	CA3-P2-vs-CA1-P2	-0.167149	0.100455	-1.66391	18	0.113442	0.241637	NA	0.0625	0	14	14	14	105	56	49	11.8777	0.151929
Q91ZZ3	Sncb	CA3-P2-vs-CA1-P2	0.282342	0.169932	1.6615	18	0.113931	0.242406	NA	0.109375	0	16	16	16	114	59	55	14.9927	0.152402
P60879	Snap25	CA3-P2-vs-CA1-P2	-0.113482	0.0687594	-1.65043	18	0.116196	0.246948	NA	0.128333	0	150	150	135	1046	549	497	13.4882	1
Q61361	Bcan	CA3-P2-vs-CA1-P2	-0.281521	0.170651	-1.64969	18	0.116347	0.246993	NA	0.15625	0	12	12	12	81	47	34	11.6456	0.15545
P48453	Ppp3cb	CA3-P2-vs-CA1-P2	-0.198653	0.120804	-1.64442	18	0.11744	0.249035	NA	0.208333	0	47	47	39	304	164	140	12.3171	0.156725
P07356	Anxa2	CA3-P2-vs-CA1-P2	1.00379	0.611089	1.64263	18	0.117814	0.24955	NA	0.0512821	0	39	39	39	296	149	147	13.8218	0.157036
P48320	Gad2	CA3-P2-vs-CA1-P2	0.170352	0.103748	1.64197	18	0.117951	0.249562	NA	0.288043	0	43	40	37	262	137	125	11.6678	0.157036
Q8VHQ9	Acot11	CA3-P2-vs-CA1-P2	-0.329223	0.198587	-1.65783	15	0.118112	0.249625	NA	0.427632	0	19	19	14	87	58	29	10.5926	0.157065
P62908	Rps3	CA3-P2-vs-CA1-P2	0.3885	0.23688	1.64007	18	0.118349	0.249848	NA	0.240385	0	26	25	24	158	85	73	11.225	0.157195
Q6ZWN5	Rps9	CA3-P2-vs-CA1-P2	0.340471	0.208226	1.6351	18	0.119395	0.251776	NA	0.10119	0	21	21	20	151	80	71	11.7668	0.158398
P47738	Aldh2	CA3-P2-vs-CA1-P2	0.22466	0.137782	1.63054	18	0.12036	0.253521	NA	0.122159	0	44	44	41	309	163	146	12.8386	0.159491
Q99LI8	Hgs	CA3-P2-vs-CA1-P2	-0.126294	0.0774841	-1.62994	18	0.120489	0.253521	NA	0.342391	0	23	23	16	121	73	48	11.145	1
P63137	Gabrb2	CA3-P2-vs-CA1-P2	-0.344227	0.211868	-1.62473	18	0.121602	0.255297	NA	0.395833	0	12	12	6	58	37	21	11.4863	0.16076
Q4QQM4	Trp53i11	CA3-P2-vs-CA1-P2	0.187147	0.115184	1.62476	18	0.121594	0.255297	NA	0.0833333	0	6	6	6	44	24	20	10.5386	0.16076
Q9QZ88	Vps29	CA3-P2-vs-CA1-P2	-0.117907	0.0726316	-1.62336	18	0.121895	0.25563	NA	0.202586	0	29	29	26	185	99	86	11.8643	1
Q6PGN3	Dclk2	CA3-P2-vs-CA1-P2	-0.185669	0.11464	-1.61959	18	0.122708	0.25705	NA	0.3125	0	32	32	22	176	108	68	11.3925	0.162031
P60335	Pcbp1	CA3-P2-vs-CA1-P2	0.136406	0.0843256	1.61761	18	0.123137	0.257566	NA	0.268519	0	25	25	19	158	82	76	12.0171	1
Q8C1B7	Septin11	CA3-P2-vs-CA1-P2	0.125041	0.0773494	1.61658	18	0.123361	0.257566	NA	0.182292	0	48	48	42	314	169	145	12.796	1
Q9D6F9	Tubb4a	CA3-P2-vs-CA1-P2	0.134383	0.0831258	1.61662	18	0.12335	0.257566	NA	0.109375	0	40	40	37	285	148	137	14.1549	1
Q63912	Omg	CA3-P2-vs-CA1-P2	-0.290708	0.179935	-1.61563	18	0.123567	0.257713	NA	0.0955882	0	17	17	17	123	65	58	12.3155	0.162975
Q99K10	Nlgn1	CA3-P2-vs-CA1-P2	0.474509	0.29247	1.62242	16	0.12425	0.258855	NA	0.420455	0	10	9	10	51	30	21	9.94686	0.163686
O88456	Capns1	CA3-P2-vs-CA1-P2	-0.357789	0.222138	-1.61066	18	0.12465	0.259403	NA	0.270833	0	18	18	17	105	60	45	10.3192	0.164021
P62077	Timm8b	CA3-P2-vs-CA1-P2	-0.250781	0.155864	-1.60897	18	0.125021	0.259684	NA	0.0972222	0	9	9	9	65	36	29	11.5659	0.164317
Q9JME5	Ap3b2	CA3-P2-vs-CA1-P2	-0.0799194	0.0496764	-1.6088	18	0.125058	0.259684	NA	0.189732	0	110	110	100	726	387	339	11.6691	1
Q791T5	Mtch1	CA3-P2-vs-CA1-P2	0.154555	0.0966213	1.59959	18	0.127093	0.263622	NA	0.155303	0	33	32	31	223	117	106	12.4352	0.166847
Q9D8S9	Bola1	CA3-P2-vs-CA1-P2	-0.212045	0.132801	-1.59671	18	0.127736	0.264667	NA	0.283333	0	14	14	14	86	48	38	10.4326	0.167496
Q9CWX2	Ndufaf1	CA3-P2-vs-CA1-P2	-0.31234	0.195782	-1.59535	18	0.128042	0.265011	NA	0.3125	0	9	9	7	55	30	25	10.6499	0.167703
O70250	Pgam2	CA3-P2-vs-CA1-P2	-0.469974	0.294914	-1.59359	18	0.128435	0.265535	NA	0.347222	0	9	9	8	47	23	24	10.5796	0.168022
Q9D358	Acp1	CA3-P2-vs-CA1-P2	0.216058	0.135728	1.59185	18	0.128828	0.266058	NA	0.0568182	0	11	11	11	83	44	39	12.7504	0.168341
P63001	Rac1	CA3-P2-vs-CA1-P2	-0.289076	0.181796	-1.59011	18	0.12922	0.266342	NA	0.18125	0	18	18	18	131	68	63	13.0515	0.168497
Q9ERT9	Ppp1r1a	CA3-P2-vs-CA1-P2	-0.355296	0.223458	-1.58999	18	0.129246	0.266342	NA	0.414062	0	16	16	12	75	45	30	11.0293	0.168497
P23927	Cryab	CA3-P2-vs-CA1-P2	0.922723	0.575038	1.60463	15	0.129419	0.26641	NA	0.580882	0	16	15	12	57	33	24	10.7476	0.168528
Q9CZR3	Tomm40l	CA3-P2-vs-CA1-P2	-0.331949	0.209072	-1.58773	18	0.129758	0.266818	NA	0.256944	0	18	18	15	107	62	45	11.1045	0.168775
Q61990	Pcbp2	CA3-P2-vs-CA1-P2	0.164661	0.104195	1.58032	18	0.131444	0.269702	NA	0	0	9	9	9	72	36	36	12.1884	0.170576
Q8BFP9	Pdk1	CA3-P2-vs-CA1-P2	0.228059	0.144258	1.58091	18	0.13131	0.269702	NA	0.255435	0	23	21	23	137	70	67	11.4647	0.170576
Q9CQX8	Mrps36	CA3-P2-vs-CA1-P2	-0.226011	0.143108	-1.5793	18	0.131678	0.269891	NA	0.223684	0	17	17	17	118	63	55	12.0283	0.170683
P50544	Acadvl	CA3-P2-vs-CA1-P2	0.145826	0.0924027	1.57816	18	0.131941	0.270137	NA	0.35	0	62	62	48	338	184	154	11.2097	0.170827
Q3UHL1	Camkv	CA3-P2-vs-CA1-P2	-0.220887	0.140128	-1.57632	18	0.132365	0.270715	NA	0.129808	0	76	76	71	543	286	257	13.0058	0.17118
Q9QVP9	Ptk2b	CA3-P2-vs-CA1-P2	-0.209959	0.133255	-1.57562	18	0.132527	0.270753	NA	0.171154	0	65	65	62	431	240	191	11.5847	0.171193
Q9ERB0	Snap29	CA3-P2-vs-CA1-P2	-0.183905	0.116804	-1.57448	18	0.132789	0.270998	NA	0.279762	0	21	21	16	121	77	44	10.2971	0.171336
Q9QZ08	Nagk	CA3-P2-vs-CA1-P2	0.545644	0.346893	1.57295	18	0.133144	0.27143	NA	0	0	6	6	6	48	24	24	11.4027	0.171597
O08585	Clta	CA3-P2-vs-CA1-P2	0.136594	0.0870676	1.56883	18	0.1341	0.273086	NA	0.0431034	0	29	29	29	222	114	108	14.1979	1
O54774	Ap3d1	CA3-P2-vs-CA1-P2	-0.102773	0.0655879	-1.56696	18	0.134536	0.273682	NA	0.284483	0	112	112	95	664	372	292	11.5316	1
Q60829	Ppp1r1b	CA3-P2-vs-CA1-P2	-0.358858	0.229289	-1.56509	18	0.134973	0.274276	NA	0.28125	0	12	12	9	69	41	28	10.9037	0.173756
P50171	Hsd17b8	CA3-P2-vs-CA1-P2	0.0997398	0.0639011	1.56085	18	0.135969	0.276006	NA	0.134615	0	25	25	25	180	97	83	11.6865	1
Q6P5F6	Slc39a10	CA3-P2-vs-CA1-P2	0.193516	0.123808	1.56303	17	0.136469	0.276429	NA	0.177083	0	12	12	12	79	40	39	10.496	0.175482
Q9Z1G3	Atp6v1c1	CA3-P2-vs-CA1-P2	-0.0669491	0.0429486	-1.55882	18	0.136447	0.276429	NA	0.171703	0	90	90	79	603	326	277	13.1223	1
Q01768	Nme2	CA3-P2-vs-CA1-P2	0.189845	0.122173	1.5539	18	0.137615	0.278455	NA	0.259615	0	26	26	23	154	85	69	12.0707	0.176755
O88544	Cops4	CA3-P2-vs-CA1-P2	-0.09501	0.0613061	-1.54976	18	0.138601	0.27926	NA	0.278646	0	48	48	37	277	162	115	11.3397	1
P48774	Gstm5	CA3-P2-vs-CA1-P2	0.195535	0.126054	1.55121	18	0.138256	0.27926	NA	0.103125	0	40	40	37	287	146	141	12.1324	0.177376
P62270	Rps18	CA3-P2-vs-CA1-P2	0.331468	0.213794	1.55041	18	0.138447	0.27926	NA	0.154412	0	17	17	16	115	57	58	11.3074	0.17742
P80560	Ptprn2	CA3-P2-vs-CA1-P2	0.132543	0.0855133	1.54997	18	0.138552	0.27926	NA	0.431122	0	45	45	29	223	129	94	10.8787	1
P54227	Stmn1	CA3-P2-vs-CA1-P2	0.308436	0.199386	1.54693	18	0.139283	0.280039	NA	0.125	0	14	14	14	98	47	51	13.1872	0.178086
Q8K0U4	Hspa12a	CA3-P2-vs-CA1-P2	-0.146221	0.0945192	-1.547	18	0.139265	0.280039	NA	0.151549	0	111	108	104	767	400	367	12.3517	0.178086
Q8VDQ8	Sirt2	CA3-P2-vs-CA1-P2	-0.143843	0.0930472	-1.54592	18	0.139525	0.28023	NA	0.15625	0	20	20	17	135	76	59	11.8434	0.178194
P60521	Gabarapl2	CA3-P2-vs-CA1-P2	0.131781	0.0853798	1.54347	18	0.140115	0.280821	NA	0.15625	0	8	8	6	54	30	24	12.5316	1
Q91VN4	Chchd6	CA3-P2-vs-CA1-P2	-0.148936	0.0964573	-1.54406	18	0.139972	0.280821	NA	0.236111	0	36	36	31	220	118	102	11.2281	0.178563
P61759	Vbp1	CA3-P2-vs-CA1-P2	-0.209189	0.135245	-1.54673	17	0.14034	0.280976	NA	0.45625	0	20	20	15	87	61	26	10.0551	0.178831
Q3THK7	Gmps	CA3-P2-vs-CA1-P2	0.104344	0.0678255	1.53842	18	0.141341	0.282555	NA	0.335526	0	36	35	31	202	106	96	10.621	1
Q62421	Sh3gl3	CA3-P2-vs-CA1-P2	0.160909	0.104634	1.53783	18	0.141483	0.282555	NA	0.257576	0	33	33	29	196	110	86	11.8068	0.180084
Q9EQH3	Vps35	CA3-P2-vs-CA1-P2	0.0902982	0.0587323	1.53745	18	0.141575	0.282555	NA	0.272959	0	96	96	82	570	306	264	12.0861	1
O89112	Lancl1	CA3-P2-vs-CA1-P2	0.204167	0.132876	1.53652	18	0.141802	0.282712	NA	0.05	0	20	20	20	152	77	75	12.7268	0.180287
Q78IK2	Atp5mk	CA3-P2-vs-CA1-P2	0.192768	0.125524	1.5357	18	0.142002	0.282814	NA	0	0	9	9	9	72	36	36	15.7365	0.180338
O35954	Pitpnm1	CA3-P2-vs-CA1-P2	-0.100458	0.0655449	-1.53265	18	0.142749	0.283258	NA	0.34375	0	24	24	15	126	75	51	10.7603	1
Q8BJ42	Dlgap2	CA3-P2-vs-CA1-P2	-0.163169	0.106482	-1.53236	18	0.142822	0.283258	NA	0.4125	0	39	39	24	188	127	61	10.873	0.180972
Q920I9	Wdr7	CA3-P2-vs-CA1-P2	-0.0883293	0.0576308	-1.53267	18	0.142744	0.283258	NA	0.191964	0	168	168	150	1086	583	503	11.8043	1
Q99K85	Psat1	CA3-P2-vs-CA1-P2	0.444102	0.285807	1.55385	14	0.142529	0.283258	NA	0.461538	0	13	13	11	56	32	24	9.36012	0.180803
P52503	Ndufs6	CA3-P2-vs-CA1-P2	0.130029	0.0849256	1.53109	18	0.143133	0.28358	NA	0.258333	0	15	13	15	89	43	46	13.8935	1
Q68FD5	Cltc	CA3-P2-vs-CA1-P2	0.0562144	0.0368101	1.52715	18	0.144106	0.285209	NA	0.199541	0	529	528	478	3490	1829	1661	13.6155	1
Q9Z218	Dpp6	CA3-P2-vs-CA1-P2	-0.181751	0.119304	-1.52343	18	0.145027	0.286734	NA	0.236765	0	85	85	69	519	275	244	12.4188	0.18356
Q8R5M8	Cadm1	CA3-P2-vs-CA1-P2	0.115844	0.0761231	1.5218	18	0.145433	0.287237	NA	0.328125	0	16	16	9	86	50	36	12.4798	1
O35098	Dpysl4	CA3-P2-vs-CA1-P2	0.0724022	0.0477838	1.5152	18	0.147085	0.289689	NA	0.202744	0	80	80	70	523	279	244	12.1921	1
P62137	Ppp1ca	CA3-P2-vs-CA1-P2	-0.1128	0.0744311	-1.51549	18	0.147012	0.289689	NA	0.03125	0	16	16	16	124	64	60	12.1143	1
P62823	Rab3c	CA3-P2-vs-CA1-P2	0.134851	0.0890095	1.51502	18	0.147132	0.289689	NA	0.375	0	77	77	53	410	237	173	11.4616	1
P24270	Cat	CA3-P2-vs-CA1-P2	0.565628	0.375264	1.50728	18	0.149089	0.293238	NA	0.148256	0	43	43	42	293	159	134	11.3785	0.188489
P47809	Map2k4	CA3-P2-vs-CA1-P2	-0.161179	0.107278	-1.50245	18	0.150323	0.295055	NA	0.2875	0	30	30	25	171	94	77	11.4091	0.189625
Q8BH57	Wdr48	CA3-P2-vs-CA1-P2	-0.314811	0.209452	-1.50302	18	0.150175	0.295055	NA	0.314815	0	27	27	27	148	82	66	11.0037	0.189625
A2AWA9	Rabgap1	CA3-P2-vs-CA1-P2	0.445052	0.294803	1.50966	16	0.150625	0.295343	NA	0.455882	0	17	17	15	74	46	28	10.4305	0.189794
Q80TL0	Ppm1e	CA3-P2-vs-CA1-P2	-0.265351	0.177456	-1.49531	18	0.152161	0.298047	NA	0.28125	0	20	20	18	115	61	54	11.6441	0.191515
P61087	Ube2k	CA3-P2-vs-CA1-P2	0.117419	0.0786682	1.49259	18	0.152865	0.298197	NA	0.333333	0	21	21	15	112	72	40	11.2043	1
P97352	S100a13	CA3-P2-vs-CA1-P2	-0.248105	0.166106	-1.49365	18	0.152589	0.298197	NA	0.196429	0	14	14	13	90	47	43	11.2818	0.191628
Q08189	Tgm3	CA3-P2-vs-CA1-P2	1.06241	0.711788	1.49259	18	0.152865	0.298197	NA	0.104167	0	6	6	6	43	19	24	12.6773	0.19176
Q8CFI0	Nedd4l	CA3-P2-vs-CA1-P2	-0.226561	0.151682	-1.49365	18	0.152589	0.298197	NA	0.354167	0	18	18	11	93	63	30	10.7321	0.191628
P61979	Hnrnpk	CA3-P2-vs-CA1-P2	0.361439	0.243322	1.48544	18	0.154732	0.30122	NA	0.333333	0	24	24	22	144	75	69	11.3462	0.193672
Q8VCE6	Nt5m	CA3-P2-vs-CA1-P2	0.339383	0.228423	1.48577	18	0.154645	0.30122	NA	0.0833333	0	6	6	6	44	21	23	11.0341	0.193672
Q8BHE8	Maip1	CA3-P2-vs-CA1-P2	-0.263065	0.17718	-1.48474	18	0.154916	0.301269	NA	0.40625	0	12	12	8	57	34	23	11.6969	0.193688
Q3V3R1	Mthfd1l	CA3-P2-vs-CA1-P2	0.110118	0.0742547	1.48298	18	0.155377	0.301549	NA	0.256494	0	75	75	62	458	250	208	11.1791	1
Q91WS0	Cisd1	CA3-P2-vs-CA1-P2	0.130718	0.0881234	1.48335	18	0.15528	0.301549	NA	0	0	34	34	34	272	136	136	13.6627	1
Q9WUK2	Eif4h	CA3-P2-vs-CA1-P2	-0.128025	0.0864039	-1.48171	18	0.155713	0.301893	NA	0.0568182	0	22	22	22	166	83	83	12.5921	1
Q8CI71	Vps50	CA3-P2-vs-CA1-P2	-0.362761	0.245236	-1.47923	18	0.156367	0.30267	NA	0.521341	0	38	38	25	157	104	53	10.3627	0.195152
Q8VBV7	Cops8	CA3-P2-vs-CA1-P2	-0.163128	0.110298	-1.47898	18	0.156433	0.30267	NA	0.369565	0	20	20	17	116	61	55	11.5267	0.195152
A6H5Z3	Exoc6b	CA3-P2-vs-CA1-P2	-0.916535	0.620041	-1.47818	18	0.156644	0.302771	NA	0.479167	0	12	12	6	50	32	18	10.7585	0.1952
Q99KQ4	Nampt	CA3-P2-vs-CA1-P2	0.224103	0.151439	1.47982	17	0.157214	0.303563	NA	0.389423	0	23	23	21	127	71	56	10.7444	0.195694
Q62083	Pick1	CA3-P2-vs-CA1-P2	0.225778	0.152889	1.47674	17	0.15803	0.304829	NA	0.40625	0	12	12	9	57	39	18	9.77172	0.196493
P29341	Pabpc1	CA3-P2-vs-CA1-P2	0.118278	0.0803418	1.47219	18	0.158239	0.304924	NA	0.315217	0	44	44	35	252	142	110	11.615	1
Q6DFV3	Arhgap21	CA3-P2-vs-CA1-P2	-0.306183	0.207745	-1.47384	17	0.1588	0.305694	NA	0.368056	0	18	18	17	91	57	34	9.7057	0.197233
Q3UUG6	Tbc1d24	CA3-P2-vs-CA1-P2	-0.285203	0.194298	-1.46786	18	0.159399	0.306244	NA	0.351562	0	16	16	12	83	45	38	11.0812	0.197554
Q6URW6	Myh14	CA3-P2-vs-CA1-P2	0.308427	0.209591	1.47157	17	0.159408	0.306244	NA	0.570513	0	36	36	22	134	92	42	10.2014	0.197554
O88543	Cops3	CA3-P2-vs-CA1-P2	-0.237862	0.162368	-1.46496	18	0.160181	0.307419	NA	0.525	0	20	20	15	95	59	36	10.7858	0.198295
O08688	Capn5	CA3-P2-vs-CA1-P2	-0.19967	0.136466	-1.46315	18	0.160671	0.307801	NA	0.384868	0	38	38	33	187	113	74	10.2666	0.198683
P31938	Map2k1	CA3-P2-vs-CA1-P2	-0.124168	0.0848711	-1.46302	18	0.160705	0.307801	NA	0.294444	0	43	43	33	254	140	114	12.4946	1
E9Q401	Ryr2	CA3-P2-vs-CA1-P2	-0.2435	0.16697	-1.45834	18	0.161975	0.309922	NA	0.463964	0	111	111	77	476	304	172	10.3953	0.200076
Q9Z0P4	Palm	CA3-P2-vs-CA1-P2	-0.0834912	0.0572825	-1.45753	18	0.162195	0.310031	NA	0.178309	0	67	67	56	447	243	204	12.9583	1
Q91YQ5	Rpn1	CA3-P2-vs-CA1-P2	0.16349	0.112217	1.45691	18	0.162364	0.310042	NA	0.247093	0	42	42	40	259	140	119	10.8383	0.200338
Q91VR5	Ddx1	CA3-P2-vs-CA1-P2	0.253427	0.174249	1.45439	18	0.163054	0.311046	NA	0.507812	0	32	31	22	126	85	41	10.4777	0.200969
Q80YD1	Supv3l1	CA3-P2-vs-CA1-P2	0.224023	0.152959	1.46459	15	0.163676	0.31192	NA	0.441667	0	15	15	11	67	47	20	10.3459	0.201516
P18760	Cfl1	CA3-P2-vs-CA1-P2	0.146463	0.101036	1.4496	18	0.16437	0.312928	NA	0.00657895	0	38	38	38	302	150	152	14.81	0.20215
Q8K021	Scamp1	CA3-P2-vs-CA1-P2	-0.136751	0.0945594	-1.4462	18	0.165311	0.314091	NA	0.212121	0	31	31	27	208	110	98	12.7277	1
Q9CX00	Ist1	CA3-P2-vs-CA1-P2	0.166206	0.114913	1.44636	18	0.165266	0.314091	NA	0.519231	0	13	13	7	50	31	19	11.1838	0.203031
Q8C1A5	Thop1	CA3-P2-vs-CA1-P2	-0.226997	0.157789	-1.43861	18	0.167422	0.317784	NA	0.383929	0	27	27	20	138	91	47	10.1398	0.205456
P50571	Gabrb1	CA3-P2-vs-CA1-P2	-0.314865	0.219346	-1.43547	18	0.168303	0.31882	NA	0.25	0	12	12	11	72	41	31	11.37	0.206313
Q9CQA3	Sdhb	CA3-P2-vs-CA1-P2	0.0936643	0.0652339	1.43582	18	0.168204	0.31882	NA	0.133152	0	46	45	43	319	163	156	13.1779	1
Q9CZT8	Rab3b	CA3-P2-vs-CA1-P2	0.202547	0.141202	1.43445	18	0.168591	0.319047	NA	0.1375	0	30	30	30	207	110	97	11.2838	0.206442
Q9CZ30	Ola1	CA3-P2-vs-CA1-P2	0.130446	0.0910812	1.4322	18	0.169225	0.319929	NA	0.274038	0	50	48	44	302	161	141	11.9684	1
Q791V5	Mtch2	CA3-P2-vs-CA1-P2	0.0661674	0.0463727	1.42686	18	0.170737	0.322465	NA	0.190217	0	46	46	45	298	151	147	12.7705	1
Q8BVQ5	Ppme1	CA3-P2-vs-CA1-P2	-0.117806	0.0826507	-1.42534	18	0.171168	0.322959	NA	0.168103	0	29	29	26	193	104	89	11.6398	1
Q9D1G5	Lrrc57	CA3-P2-vs-CA1-P2	-0.115586	0.0811931	-1.4236	18	0.171666	0.323577	NA	0.261905	0	21	21	17	124	71	53	12.0005	1
P22315	Fech	CA3-P2-vs-CA1-P2	0.129444	0.0911198	1.42059	18	0.172527	0.324222	NA	0.39959	0	56	55	42	293	167	126	11.2089	1
Q8BGQ7	Aars1	CA3-P2-vs-CA1-P2	0.113242	0.0797471	1.42002	18	0.172691	0.324222	NA	0.371094	0	59	59	47	322	191	131	11.7171	1
Q8BHZ0	Cyria	CA3-P2-vs-CA1-P2	-0.127168	0.0895289	-1.42041	18	0.172579	0.324222	NA	0.473958	0	23	23	15	101	64	37	10.7172	1
Q9DAS9	Gng12	CA3-P2-vs-CA1-P2	0.190678	0.134145	1.42143	18	0.172286	0.324222	NA	0.166667	0	9	9	9	60	30	30	13.1683	0.210738
Q9D0S9	Hint2	CA3-P2-vs-CA1-P2	0.122133	0.0860734	1.41894	18	0.173002	0.324486	NA	0.0288462	0	13	13	13	101	50	51	12.1086	1
Q91V09	Wdr13	CA3-P2-vs-CA1-P2	-0.103953	0.0736223	-1.41198	18	0.175011	0.327929	NA	0.547414	0	28	28	9	105	69	36	11.6818	1
Q9D855	Uqcrb	CA3-P2-vs-CA1-P2	0.136557	0.0969017	1.40923	18	0.17581	0.329103	NA	0.0710227	0	43	43	41	327	168	159	13.2087	1
Q9ES97	Rtn3	CA3-P2-vs-CA1-P2	-0.158562	0.112612	-1.40804	18	0.176156	0.329426	NA	0.251603	0	78	78	65	467	261	206	12.1778	0.215239
Q3U1J4	Ddb1	CA3-P2-vs-CA1-P2	0.212007	0.150936	1.40461	18	0.177158	0.330973	NA	0.166667	0	24	24	24	160	90	70	10.7077	0.216228
Q9D8U8	Snx5	CA3-P2-vs-CA1-P2	-0.0939901	0.0670677	-1.40142	18	0.178095	0.332072	NA	0.215909	0	33	33	30	207	112	95	10.7964	1
Q9Z0F7	Sncg	CA3-P2-vs-CA1-P2	0.35509	0.25334	1.40164	18	0.178032	0.332072	NA	0.411765	0	14	14	11	80	43	37	11.8493	0.217061
P46096	Syt1	CA3-P2-vs-CA1-P2	-0.101644	0.0726759	-1.3986	18	0.178928	0.333297	NA	0.245413	0	108	108	92	658	363	295	13.8905	1
Q8BIG7	Comtd1	CA3-P2-vs-CA1-P2	0.155795	0.111463	1.39773	18	0.179184	0.333447	NA	0.365385	0	25	25	19	132	76	56	10.874	0.218229
Q9CQI6	Cotl1	CA3-P2-vs-CA1-P2	-0.0909921	0.0652871	-1.39372	18	0.180372	0.335329	NA	0.0965909	0	22	22	19	159	84	75	13.0104	1
P45878	Fkbp2	CA3-P2-vs-CA1-P2	0.197208	0.141744	1.3913	18	0.181094	0.336343	NA	0.208333	0	15	15	13	95	51	44	11.8592	0.220319
Q60631	Grb2	CA3-P2-vs-CA1-P2	-0.102046	0.0735965	-1.38656	18	0.18251	0.338642	NA	0.361111	0	33	32	28	184	101	83	11.4973	1
P97494	Gclc	CA3-P2-vs-CA1-P2	-0.335979	0.24298	-1.38274	18	0.183659	0.340442	NA	0.285714	0	14	14	12	80	49	31	10.1245	0.223198
O35633	Slc32a1	CA3-P2-vs-CA1-P2	0.146939	0.106505	1.37965	18	0.184595	0.341843	NA	0.1875	0	43	43	41	286	147	139	12.5461	0.224076
Q8BHN3	Ganab	CA3-P2-vs-CA1-P2	0.143309	0.103923	1.37899	18	0.184792	0.341875	NA	0.22619	0	42	41	37	260	142	118	10.7254	0.224076
Q05909	Ptprg	CA3-P2-vs-CA1-P2	-0.220453	0.157557	-1.39919	13	0.185161	0.341918	NA	0.402778	0	8	8	8	43	23	20	10.3345	0.224076
Q6PAK3	Prmt8	CA3-P2-vs-CA1-P2	-0.162854	0.118204	-1.37773	18	0.185175	0.341918	NA	0.423611	0	18	18	13	83	49	34	10.5306	0.224076
A2ASZ8	Slc25a25	CA3-P2-vs-CA1-P2	0.178307	0.129619	1.37563	18	0.185815	0.342765	NA	0.405405	0	34	34	28	176	103	73	10.399	0.224609
Q3THE2	Myl12b	CA3-P2-vs-CA1-P2	-0.162091	0.117902	-1.3748	18	0.186068	0.3429	NA	0.0555556	0	9	9	9	68	36	32	12.5719	0.224675
Q8BXV2	Bri3bp	CA3-P2-vs-CA1-P2	0.308113	0.224852	1.37029	18	0.187445	0.345103	NA	0.265625	0	8	8	8	47	24	23	9.97053	0.226096
Q3TCJ1	Abraxas2	CA3-P2-vs-CA1-P2	0.179825	0.131288	1.36969	16	0.1897	0.348817	NA	0.305556	0	8	8	8	50	27	23	10.1162	0.228484
Q3THS6	Mat2a	CA3-P2-vs-CA1-P2	0.167895	0.123221	1.36255	18	0.18983	0.348817	NA	0.0892857	0	7	7	7	51	27	24	11.4858	0.228484
O54833	Csnk2a2	CA3-P2-vs-CA1-P2	-0.274651	0.202055	-1.35929	18	0.190843	0.35034	NA	0.515625	0	29	29	23	124	72	52	10.8803	0.229459
Q7M6Y3	Picalm	CA3-P2-vs-CA1-P2	0.210594	0.155187	1.35704	18	0.191544	0.351288	NA	0.474359	0	35	35	25	164	103	61	10.1418	0.230057
Q8CC88	Vwa8	CA3-P2-vs-CA1-P2	0.16459	0.121477	1.3549	18	0.19221	0.352169	NA	0.553571	0	35	35	20	125	85	40	9.95325	0.230611
P46664	Adss2	CA3-P2-vs-CA1-P2	-0.186144	0.137473	-1.35404	18	0.19248	0.352324	NA	0.431034	0	28	28	21	132	79	53	10.1182	0.23069
Q8BYM8	Cars2	CA3-P2-vs-CA1-P2	0.241723	0.179055	1.34999	17	0.19472	0.356082	NA	0.430556	0	18	18	11	82	54	28	10.0867	0.233128
O88685	Psmc3	CA3-P2-vs-CA1-P2	0.132756	0.0987647	1.34417	18	0.195592	0.357332	NA	0.413194	0	35	34	24	169	97	72	10.8728	1
P35279	Rab6a	CA3-P2-vs-CA1-P2	-0.141807	0.105791	-1.34044	18	0.196778	0.359153	NA	0.236111	0	18	18	15	110	61	49	11.5338	0.235342
P50516	Atp6v1a	CA3-P2-vs-CA1-P2	-0.0583738	0.0436872	-1.33618	18	0.198139	0.360944	NA	0.167355	0	239	239	206	1612	864	748	13.8128	1
Q8CIN4	Pak2	CA3-P2-vs-CA1-P2	0.189132	0.141528	1.33636	18	0.198082	0.360944	NA	0.435345	0	29	28	20	131	81	50	10.675	0.23665
Q148V7	Relch	CA3-P2-vs-CA1-P2	-0.0760403	0.0570053	-1.33392	18	0.198864	0.361615	NA	0.285156	0	63	63	55	366	214	152	10.6812	1
Q91YD9	Wasl	CA3-P2-vs-CA1-P2	-0.168057	0.125711	-1.33685	17	0.198888	0.361615	NA	0.445312	0	16	16	11	71	44	27	11.3942	0.237362
Q6P5U7	Nwd2	CA3-P2-vs-CA1-P2	0.186587	0.140344	1.3295	18	0.200288	0.363812	NA	0.505319	0	44	44	24	186	117	69	10.7975	0.238781
P55012	Slc12a2	CA3-P2-vs-CA1-P2	-0.127188	0.0958359	-1.32715	18	0.201049	0.364846	NA	0.454167	0	30	30	16	131	82	49	10.8487	1
Q5F2E8	Taok1	CA3-P2-vs-CA1-P2	-0.335213	0.252734	-1.32635	18	0.201309	0.364969	NA	0.395833	0	12	9	11	58	32	26	9.25336	0.239745
P36916	Gnl1	CA3-P2-vs-CA1-P2	-0.157718	0.119018	-1.32516	18	0.201694	0.365318	NA	0.21875	0	27	27	25	175	96	79	10.7345	0.23995
P25444	Rps2	CA3-P2-vs-CA1-P2	0.263149	0.198869	1.32323	18	0.202323	0.36576	NA	0.13125	0	20	20	18	139	74	65	11.0481	0.240192
P97351	Rps3a	CA3-P2-vs-CA1-P2	0.295012	0.2224	1.32649	17	0.202221	0.36576	NA	0.483333	0	14	14	9	62	43	19	11.0803	0.240192
P49442	Inpp1	CA3-P2-vs-CA1-P2	-0.190853	0.144385	-1.32183	18	0.202778	0.366234	NA	0.433333	0	15	15	9	68	39	29	11.0964	0.240479
O08529	Capn2	CA3-P2-vs-CA1-P2	0.161302	0.122436	1.31745	18	0.204213	0.368229	NA	0.435	0	24	23	20	113	63	50	11.3656	0.241741
Q811D0	Dlg1	CA3-P2-vs-CA1-P2	-0.141842	0.107679	-1.31727	18	0.20427	0.368229	NA	0.267857	0	46	46	41	287	158	129	11.5545	0.241741
Q64516	Gk	CA3-P2-vs-CA1-P2	-0.222397	0.170113	-1.30735	18	0.207548	0.373657	NA	0.189286	0	35	35	34	227	123	104	11.6845	0.245231
Q8CIG8	Prmt5	CA3-P2-vs-CA1-P2	0.240318	0.18355	1.30927	17	0.207863	0.373657	NA	0.545455	0	22	21	13	80	54	26	10.3922	0.245231
Q91V92	Acly	CA3-P2-vs-CA1-P2	0.180697	0.138319	1.30638	18	0.207871	0.373657	NA	0.383389	0	131	127	118	735	403	332	11.5852	0.245231
Q9CY27	Tecr	CA3-P2-vs-CA1-P2	0.216659	0.166331	1.30257	18	0.209141	0.375584	NA	0.0833333	0	9	9	8	66	35	31	12.8964	0.246472
Q60936	Coq8a	CA3-P2-vs-CA1-P2	0.26106	0.201208	1.29746	18	0.210856	0.378103	NA	0.549107	0	25	25	17	101	59	42	10.8924	0.248052
Q80Y24	Prickle2	CA3-P2-vs-CA1-P2	-0.257751	0.198787	-1.29662	18	0.211139	0.378103	NA	0.452381	0	21	21	12	92	59	33	10.8252	0.248052
Q8R317	Ubqln1	CA3-P2-vs-CA1-P2	-0.231833	0.178799	-1.29661	18	0.211141	0.378103	NA	0.549107	0	23	23	17	101	58	43	11.04	0.248052
P14131	Rps16	CA3-P2-vs-CA1-P2	0.342932	0.266476	1.28691	18	0.214429	0.38363	NA	0	0	9	9	9	72	36	36	11.8068	0.251653
P61164	Actr1a	CA3-P2-vs-CA1-P2	-0.162298	0.126473	-1.28326	18	0.215678	0.385502	NA	0.324074	0	27	24	21	146	82	64	11.8341	0.252857
Q9DCJ5	Ndufa8	CA3-P2-vs-CA1-P2	0.154926	0.121046	1.27989	18	0.216835	0.387205	NA	0.125	0	27	27	26	189	99	90	13.3802	0.253949
Q9Z127	Slc7a5	CA3-P2-vs-CA1-P2	0.109563	0.0856847	1.27867	18	0.217253	0.387588	NA	0.0972222	0	9	9	8	65	36	29	12.4826	1
Q8K4F5	Abhd11	CA3-P2-vs-CA1-P2	0.417658	0.325395	1.28354	16	0.217581	0.387809	NA	0.565476	0	21	20	16	73	51	22	10.0673	0.254559
Q8R1B5	Cplx3	CA3-P2-vs-CA1-P2	0.184167	0.144304	1.27624	18	0.218092	0.388355	NA	0.484375	0	23	23	14	99	62	37	10.0226	0.254892
Q91YR1	Twf1	CA3-P2-vs-CA1-P2	-0.0951642	0.0746538	-1.27474	18	0.218611	0.388551	NA	0.246795	0	39	39	35	235	136	99	11.4089	1
Q9JKD3	Scamp5	CA3-P2-vs-CA1-P2	-0.125059	0.0980774	-1.27511	18	0.218484	0.388551	NA	0.415179	0	27	27	21	131	75	56	12.7404	1
P70441	Nherf1	CA3-P2-vs-CA1-P2	0.0899219	0.0706956	1.27196	18	0.219576	0.388928	NA	0.263021	0	48	48	39	283	155	128	11.8635	1
Q7TSQ8	Pdpr	CA3-P2-vs-CA1-P2	-0.153519	0.120764	-1.27123	18	0.21983	0.388928	NA	0.391667	0	15	15	9	73	42	31	10.8671	0.256096
Q8BGU5	Ccny	CA3-P2-vs-CA1-P2	-0.194731	0.153275	-1.27047	18	0.220094	0.388928	NA	0.486111	0	17	17	9	74	46	28	11.1286	0.256096
Q8CGF6	Wdr47	CA3-P2-vs-CA1-P2	-0.191151	0.150512	-1.27	18	0.220256	0.388928	NA	0.4	0	38	38	26	192	114	78	10.1803	0.256096
Q9JLF6	Tgm1	CA3-P2-vs-CA1-P2	0.920268	0.723533	1.27191	18	0.219594	0.388928	NA	0.015625	0	8	8	8	63	32	31	12.2536	0.256096
Q9QZB7	Actr10	CA3-P2-vs-CA1-P2	0.15844	0.124539	1.27221	18	0.219489	0.388928	NA	0.34375	0	20	19	17	105	63	42	11.2717	0.256096
Q9Z140	Cpne6	CA3-P2-vs-CA1-P2	-0.129717	0.102073	-1.27083	18	0.21997	0.388928	NA	0.247881	0	56	55	47	355	192	163	12.9628	1
P14231	Atp1b2	CA3-P2-vs-CA1-P2	0.159041	0.125335	1.26894	18	0.220628	0.389223	NA	0.0138889	0	36	36	36	284	141	143	13.1796	0.256265
Q99JB2	Stoml2	CA3-P2-vs-CA1-P2	0.0922548	0.0729025	1.26545	18	0.221845	0.391006	NA	0.336806	0	33	33	28	191	110	81	10.9793	1
P62082	Rps7	CA3-P2-vs-CA1-P2	0.318976	0.252605	1.26274	18	0.222795	0.392318	NA	0.208333	0	12	12	11	76	37	39	10.7249	0.258516
Q8JZN5	Acad9	CA3-P2-vs-CA1-P2	0.104882	0.0831804	1.2609	18	0.223443	0.393095	NA	0.232422	0	62	62	58	393	219	174	11.6976	1
Q9D819	Ppa1	CA3-P2-vs-CA1-P2	0.1187	0.094261	1.25927	18	0.224019	0.393743	NA	0.259868	0	35	35	33	225	120	105	12.0752	1
P60202	Plp1	CA3-P2-vs-CA1-P2	-0.228709	0.181732	-1.2585	18	0.224291	0.393857	NA	0	0	14	14	14	112	56	56	14.5721	0.259984
P53395	Dbt	CA3-P2-vs-CA1-P2	0.109641	0.0871776	1.25767	18	0.224584	0.394006	NA	0.303922	0	51	51	43	284	169	115	10.9694	1
P62301	Rps13	CA3-P2-vs-CA1-P2	0.354349	0.281948	1.25679	18	0.224895	0.394189	NA	0.173077	0	13	13	12	86	47	39	11.4915	0.260417
Q9R1R2	Trim3	CA3-P2-vs-CA1-P2	-0.148393	0.118159	-1.25587	18	0.225221	0.394396	NA	0.370968	0	30	30	26	156	96	60	10.6989	0.260527
Q9R1C6	Dgke	CA3-P2-vs-CA1-P2	-0.33348	0.265758	-1.25483	18	0.225591	0.39468	NA	0.403846	0	13	13	9	62	35	27	11.4722	0.260683
Q9JHR7	Ide	CA3-P2-vs-CA1-P2	0.479888	0.379914	1.26315	15	0.225817	0.394713	NA	0.482143	0	12	12	9	58	33	25	10.8971	0.260683
Q61171	Prdx2	CA3-P2-vs-CA1-P2	0.0847531	0.0676657	1.25253	18	0.226408	0.395381	NA	0.0333333	0	30	30	30	232	119	113	14.156	1
Q8R3F5	Mcat	CA3-P2-vs-CA1-P2	0.137721	0.110064	1.25128	18	0.226852	0.395792	NA	0.275	0	15	15	12	87	51	36	10.7341	0.261609
Q8CCN5	Bcas3	CA3-P2-vs-CA1-P2	-0.0651324	0.0521881	-1.24803	18	0.228011	0.39745	NA	0.335938	0	16	14	15	85	44	41	11.4232	1
Q91VE0	Slc27a4	CA3-P2-vs-CA1-P2	-0.12826	0.102831	-1.24728	18	0.22828	0.397554	NA	0.279762	0	21	21	19	121	64	57	10.95	1
P97772	Grm1	CA3-P2-vs-CA1-P2	0.291641	0.234375	1.24434	18	0.229336	0.398681	NA	0.452381	0	21	21	15	92	55	37	10.2658	0.263947
Q9D924	Isca1	CA3-P2-vs-CA1-P2	-0.175283	0.140868	-1.24431	18	0.229347	0.398681	NA	0.15625	0	12	12	12	81	42	39	11.4276	0.263947
Q5RJI5	Brsk1	CA3-P2-vs-CA1-P2	-0.133498	0.107382	-1.24321	18	0.229742	0.398979	NA	0.391667	0	28	27	22	146	83	63	11.145	1
Q9CX56	Psmd8	CA3-P2-vs-CA1-P2	0.0886693	0.0713806	1.2422	18	0.230103	0.398979	NA	0.0416667	0	18	18	18	138	69	69	11.4458	1
Q9QUI0	Rhoa	CA3-P2-vs-CA1-P2	-0.202101	0.162712	-1.24208	18	0.230148	0.398979	NA	0.291667	0	12	12	9	68	39	29	11.0873	0.2646
Q8K4L4	Pof1b	CA3-P2-vs-CA1-P2	1.02698	0.828331	1.23982	18	0.230964	0.400029	NA	0	0	6	6	6	48	24	24	12.4904	0.265268
O70591	Pfdn2	CA3-P2-vs-CA1-P2	0.11652	0.094272	1.236	18	0.232347	0.401932	NA	0.25	0	10	10	9	72	36	36	11.52	1
Q9CYR0	Ssbp1	CA3-P2-vs-CA1-P2	-0.30143	0.243952	-1.23561	18	0.232486	0.401932	NA	0.336538	0	12	12	11	69	40	29	9.76171	0.266744
Q640R3	Hepacam	CA3-P2-vs-CA1-P2	0.123777	0.100222	1.23503	18	0.232699	0.401935	NA	0.262097	0	31	31	28	183	102	81	11.2954	1
P80318	Cct3	CA3-P2-vs-CA1-P2	0.0900772	0.0732245	1.23015	18	0.234476	0.404636	NA	0.220395	0	76	76	67	474	251	223	12.1271	1
Q99KC8	Vwa5a	CA3-P2-vs-CA1-P2	-0.327055	0.265522	-1.23174	17	0.234812	0.404848	NA	0.368056	0	18	18	17	91	57	34	9.81578	0.269139
Q922Q1	Mtarc2	CA3-P2-vs-CA1-P2	0.144751	0.117869	1.22807	18	0.235238	0.405215	NA	0.185345	0	29	29	26	189	102	87	11.6449	0.269355
P12849	Prkar1b	CA3-P2-vs-CA1-P2	-0.381469	0.311062	-1.22634	18	0.235871	0.405938	NA	0.208333	0	9	9	9	57	31	26	10.6592	0.269806
Q8K400	Stxbp5	CA3-P2-vs-CA1-P2	-0.144435	0.11793	-1.22476	18	0.236455	0.406573	NA	0.283784	0	37	37	28	212	118	94	11.5266	0.2702
Q8CAA7	Pgm2l1	CA3-P2-vs-CA1-P2	-0.0694148	0.0568048	-1.22199	18	0.237474	0.407957	NA	0.255068	0	71	71	60	441	250	191	11.6266	1
P08551	Nefl	CA3-P2-vs-CA1-P2	0.268458	0.21997	1.22043	18	0.238049	0.408207	NA	0.452586	0	29	28	19	127	72	55	11.2551	0.271747
P67778	Phb1	CA3-P2-vs-CA1-P2	0.0849882	0.0696065	1.22098	18	0.237846	0.408207	NA	0.148551	0	68	67	62	470	246	224	13.7977	1
O54988	Slk	CA3-P2-vs-CA1-P2	-0.146217	0.120043	-1.21804	18	0.238935	0.408521	NA	0.402344	0	32	32	20	153	103	50	10.1754	0.271838
Q0KL02	Trio	CA3-P2-vs-CA1-P2	-0.174513	0.143324	-1.21762	18	0.239092	0.408521	NA	0.483173	0	52	52	32	215	149	66	9.81797	0.271838
Q3URS9	Ccdc51	CA3-P2-vs-CA1-P2	-0.143224	0.117469	-1.21925	18	0.238486	0.408521	NA	0.104167	0	6	6	6	43	24	19	9.74182	0.271838
Q80TQ2	Cyld	CA3-P2-vs-CA1-P2	-0.319898	0.260821	-1.2265	15	0.238914	0.408521	NA	0.375	0	12	12	11	60	40	20	9.94086	0.271838
P34022	Ranbp1	CA3-P2-vs-CA1-P2	-0.239521	0.197341	-1.21374	18	0.240533	0.410613	NA	0.303571	0	14	14	14	78	46	32	11.7971	0.273201
P46471	Psmc2	CA3-P2-vs-CA1-P2	0.189308	0.156233	1.21171	18	0.241292	0.411096	NA	0.325	0	30	30	26	162	100	62	11.1885	0.273512
P70202	Lxn	CA3-P2-vs-CA1-P2	-0.139432	0.115214	-1.2102	18	0.241854	0.411096	NA	0.125	0	7	7	6	49	25	24	13.4558	0.273616
Q6P5F7	Ttyh3	CA3-P2-vs-CA1-P2	-0.217206	0.179239	-1.21182	18	0.24125	0.411096	NA	0.0454545	0	11	11	11	84	44	40	10.2604	0.273512
Q8K1M6	Dnm1l	CA3-P2-vs-CA1-P2	-0.0545998	0.0450862	-1.21101	18	0.241553	0.411096	NA	0.261646	0	158	154	138	951	518	433	11.8708	1
Q99KV1	Dnajb11	CA3-P2-vs-CA1-P2	0.247907	0.204965	1.20951	18	0.242114	0.411096	NA	0.277778	0	9	9	9	52	29	23	10.7402	0.273616
Q9ER72	Cars1	CA3-P2-vs-CA1-P2	0.251172	0.20715	1.21251	17	0.241899	0.411096	NA	0.364583	0	12	12	12	61	39	22	9.99352	0.273616
P70280	Vamp7	CA3-P2-vs-CA1-P2	0.178177	0.147096	1.21129	17	0.242353	0.411134	NA	0.25	0	15	15	13	90	53	37	11.27	0.273616
P28652	Camk2b	CA3-P2-vs-CA1-P2	-0.165652	0.137153	-1.20779	18	0.242758	0.411455	NA	0.214286	0	40	40	36	264	147	117	13.1197	0.2738
P61022	Chp1	CA3-P2-vs-CA1-P2	-0.135177	0.11204	-1.2065	18	0.243242	0.411907	NA	0.233333	0	15	15	12	92	51	41	10.5166	1
Q9QYJ0	Dnaja2	CA3-P2-vs-CA1-P2	-0.109088	0.0904954	-1.20546	18	0.243635	0.412206	NA	0.274194	0	31	31	24	180	103	77	11.9263	1
Q99N28	Cadm3	CA3-P2-vs-CA1-P2	-0.194073	0.16154	-1.20139	18	0.245169	0.414432	NA	0.217593	0	27	27	21	169	96	73	11.9458	0.276243
P59017	Bcl2l13	CA3-P2-vs-CA1-P2	0.156027	0.130487	1.19573	18	0.247318	0.417466	NA	0.255435	0	23	23	18	137	74	63	10.6653	0.278206
Q99LB6	Mat2b	CA3-P2-vs-CA1-P2	-0.182763	0.152875	-1.1955	18	0.247404	0.417466	NA	0.366071	0	14	14	10	71	46	25	10.7838	0.278206
P19536	Cox5b	CA3-P2-vs-CA1-P2	-0.125323	0.10499	-1.19367	18	0.248104	0.417905	NA	0.0224359	0	39	39	39	305	156	149	14.3749	1
Q5XJY5	Arcn1	CA3-P2-vs-CA1-P2	0.336213	0.280439	1.19888	16	0.24803	0.417905	NA	0.291667	0	9	9	8	51	31	20	9.44994	0.278633
Q9JMA1	Usp14	CA3-P2-vs-CA1-P2	-0.0708805	0.0596548	-1.18818	18	0.250205	0.420698	NA	0.260714	0	32	32	26	207	112	95	11.5087	1
Q9QZX7	Srr	CA3-P2-vs-CA1-P2	-0.170356	0.143328	-1.18857	18	0.250053	0.420698	NA	0.174242	0	33	33	29	218	118	100	11.2296	0.280626
Q3TY60	Fam131b	CA3-P2-vs-CA1-P2	-0.21891	0.184371	-1.18733	18	0.250529	0.420871	NA	0.363636	0	11	11	6	56	34	22	10.2499	0.280881
P00493	Hprt1	CA3-P2-vs-CA1-P2	0.0800094	0.0674724	1.18581	18	0.251116	0.421113	NA	0.078125	0	32	32	31	236	126	110	11.9006	1
Q99M87	Dnaja3	CA3-P2-vs-CA1-P2	0.108548	0.0915176	1.18608	18	0.25101	0.421113	NA	0.272436	0	36	36	33	227	126	101	11.3811	1
P35290	Rab24	CA3-P2-vs-CA1-P2	-0.28049	0.236838	-1.18431	17	0.252585	0.423202	NA	0.431818	0	10	10	7	50	32	18	10.3297	0.282905
Q61176	Arg1	CA3-P2-vs-CA1-P2	0.798432	0.676455	1.18032	18	0.253237	0.423922	NA	0	0	7	7	7	56	28	28	15.0901	0.283355
Q6P1B1	Xpnpep1	CA3-P2-vs-CA1-P2	0.155295	0.131672	1.1794	18	0.253592	0.424142	NA	0.331522	0	23	23	17	123	74	49	10.9866	0.283471
A2RT62	Fbxl16	CA3-P2-vs-CA1-P2	-0.247578	0.210464	-1.17634	18	0.254781	0.425381	NA	0.259615	0	13	13	10	77	43	34	11.4138	0.284237
Q8CI78	Rmnd1	CA3-P2-vs-CA1-P2	-0.32564	0.275608	-1.18153	16	0.254655	0.425381	NA	0.329545	0	11	11	8	59	38	21	10.3442	0.284237
Q9D1T0	Lingo1	CA3-P2-vs-CA1-P2	-0.154856	0.131947	-1.17362	18	0.255843	0.426405	NA	0.257812	0	32	32	29	190	110	80	11.682	0.284859
Q9DCR2	Ap3s1	CA3-P2-vs-CA1-P2	0.308456	0.262806	1.1737	18	0.255811	0.426405	NA	0.409091	0	9	9	6	52	28	24	11.6155	0.284859
Q3TC33	Ccdc127	CA3-P2-vs-CA1-P2	-0.0951579	0.0815651	-1.16665	18	0.258576	0.430374	NA	0.1875	0	18	18	15	117	64	53	10.634	1
Q9D6J6	Ndufv2	CA3-P2-vs-CA1-P2	0.096628	0.0828434	1.16639	18	0.258677	0.430374	NA	0.172619	0	42	42	36	278	145	133	13.5968	1
P30416	Fkbp4	CA3-P2-vs-CA1-P2	0.120412	0.103307	1.16557	18	0.259001	0.430536	NA	0.545	0	22	22	9	91	60	31	10.654	1
Q9DB15	Mrpl12	CA3-P2-vs-CA1-P2	0.139455	0.119742	1.16463	18	0.259372	0.430776	NA	0.198529	0	17	17	14	109	60	49	12.4897	0.288504
Q8R570	Snap47	CA3-P2-vs-CA1-P2	0.132675	0.114224	1.16154	18	0.260595	0.432051	NA	0.37963	0	52	52	42	268	152	116	11.2164	1
Q91WD5	Ndufs2	CA3-P2-vs-CA1-P2	0.111075	0.0956135	1.16171	18	0.260525	0.432051	NA	0.258772	0	105	104	97	676	359	317	12.626	1
Q80Z38	Shank2	CA3-P2-vs-CA1-P2	-0.155016	0.133543	-1.1608	18	0.260888	0.432159	NA	0.367188	0	77	74	59	405	234	171	11.2012	0.289904
Q9QUR7	Pin1	CA3-P2-vs-CA1-P2	-0.1677	0.144566	-1.16003	18	0.261194	0.43229	NA	0.0729167	0	12	12	12	89	48	41	11.8998	0.289959
Q9DCX2	Atp5pd	CA3-P2-vs-CA1-P2	-0.138821	0.119754	-1.15921	18	0.261518	0.432449	NA	0.0745614	0	57	57	56	422	214	208	13.7587	0.290033
P00416	mt-Co3	CA3-P2-vs-CA1-P2	0.265655	0.23019	1.15407	18	0.263565	0.434699	NA	0.0227273	0	11	11	11	86	43	43	11.2313	0.29173
P14869	Rplp0	CA3-P2-vs-CA1-P2	0.282014	0.244284	1.15445	18	0.263412	0.434699	NA	0.242188	0	16	16	13	97	53	44	10.4701	0.29173
Q8BSS9	Ppfia2	CA3-P2-vs-CA1-P2	0.099538	0.0862084	1.15462	18	0.263345	0.434699	NA	0.416096	0	68	68	50	341	202	139	10.3577	1
P60766	Cdc42	CA3-P2-vs-CA1-P2	-0.121979	0.105911	-1.15171	18	0.264509	0.435877	NA	0.125	0	21	21	20	147	79	68	12.8529	1
P97478	Coq7	CA3-P2-vs-CA1-P2	0.125485	0.10929	1.14819	18	0.265922	0.437069	NA	0.492647	0	17	17	12	69	39	30	11.0494	1
Q5SSL4	Abr	CA3-P2-vs-CA1-P2	-0.074929	0.0652576	-1.1482	18	0.265916	0.437069	NA	0.385081	0	59	59	43	305	186	119	11.1123	1
Q8BYI9	Tnr	CA3-P2-vs-CA1-P2	-0.155365	0.135302	-1.14828	18	0.265884	0.437069	NA	0.328804	0	44	44	36	247	147	100	11.0343	0.294009
Q3TUH1	Tamm41	CA3-P2-vs-CA1-P2	-0.216698	0.188952	-1.14684	18	0.266463	0.43758	NA	0.375	0	12	12	8	60	34	26	10.4527	0.294361
Q8VE09	Ttc39c	CA3-P2-vs-CA1-P2	0.280981	0.245072	1.14653	17	0.26746	0.438837	NA	0.104167	0	6	6	6	43	20	23	10.7893	0.295173
O55091	Impact	CA3-P2-vs-CA1-P2	0.0989395	0.0865589	1.14303	18	0.268001	0.439347	NA	0.25	0	15	15	12	90	50	40	11.0882	1
Q8BW75	Maob	CA3-P2-vs-CA1-P2	0.0930095	0.0815604	1.14038	18	0.269077	0.440729	NA	0.270833	0	50	50	42	315	179	136	11.6785	1
P0DN34	Ndufb1	CA3-P2-vs-CA1-P2	-0.132837	0.116734	-1.13794	18	0.270064	0.441966	NA	0.03125	0	8	8	8	62	32	30	12.6618	1
O70439	Stx7	CA3-P2-vs-CA1-P2	-0.132483	0.11674	-1.13485	18	0.271325	0.442646	NA	0.38587	0	23	23	17	113	61	52	12.0311	1
P43024	Cox6a1	CA3-P2-vs-CA1-P2	0.276671	0.244086	1.1335	18	0.271878	0.442646	NA	0.31875	0	18	18	16	109	57	52	11.7063	0.29859
P56564	Slc1a3	CA3-P2-vs-CA1-P2	0.15764	0.138885	1.13504	18	0.271248	0.442646	NA	0.131818	0	52	51	49	382	197	185	13.2272	0.29859
Q62348	Tsn	CA3-P2-vs-CA1-P2	0.143132	0.126235	1.13385	18	0.271733	0.442646	NA	0.258333	0	14	14	13	89	46	43	11.2712	0.29859
Q9CPU4	Mgst3	CA3-P2-vs-CA1-P2	0.228674	0.201558	1.13453	18	0.271454	0.442646	NA	0.180556	0	18	18	16	118	64	54	13.9458	0.29859
Q9DCC4	Pycr3	CA3-P2-vs-CA1-P2	0.23036	0.203229	1.1335	18	0.271876	0.442646	NA	0.402778	0	9	9	8	43	24	19	10.954	0.29859
Q8R555	Crtac1	CA3-P2-vs-CA1-P2	0.246726	0.217391	1.13494	17	0.272148	0.442707	NA	0.45	0	15	15	13	66	37	29	11.2481	0.298596
O08795	Prkcsh	CA3-P2-vs-CA1-P2	0.133631	0.118374	1.12889	18	0.273767	0.444079	NA	0.15625	0	16	16	16	108	56	52	11.1108	1
O55143	Atp2a2	CA3-P2-vs-CA1-P2	0.119466	0.105743	1.12978	18	0.273402	0.444079	NA	0.221429	0	105	101	94	654	343	311	12.3178	1
Q80UJ7	Rab3gap1	CA3-P2-vs-CA1-P2	-0.211101	0.187064	-1.1285	18	0.273927	0.444079	NA	0.442857	0	34	34	25	156	107	49	9.98964	0.299965
Q8BLR2	Cpne4	CA3-P2-vs-CA1-P2	0.174848	0.154904	1.12875	18	0.273824	0.444079	NA	0.328125	0	16	16	16	86	47	39	11.0761	0.299965
Q6VNS1	Ntrk3	CA3-P2-vs-CA1-P2	-0.193851	0.172175	-1.12589	18	0.274999	0.445437	NA	0.152778	0	9	9	9	61	32	29	11.8138	0.300789
P70297	Stam	CA3-P2-vs-CA1-P2	-0.173181	0.153976	-1.12473	18	0.275479	0.445455	NA	0.482639	0	36	36	25	149	97	52	10.9358	0.300789
Q3KNM2	Marchf5	CA3-P2-vs-CA1-P2	-0.276159	0.245489	-1.12493	18	0.275394	0.445455	NA	0.328125	0	8	8	8	43	22	21	10.4391	0.300789
Q8BJH1	Zc2hc1a	CA3-P2-vs-CA1-P2	-0.123298	0.109747	-1.12348	18	0.275993	0.44562	NA	0.394737	0	18	15	15	92	48	44	11.5108	1
Q9CS84	Nrxn1	CA3-P2-vs-CA1-P2	-0.0990042	0.0881333	-1.12335	18	0.27605	0.44562	NA	0.364796	0	48	48	32	249	159	90	11.1654	1
Q6NS60	Fbxo41	CA3-P2-vs-CA1-P2	-0.129578	0.11547	-1.12218	18	0.276531	0.446018	NA	0.363636	0	22	22	17	112	67	45	10.8782	1
Q69Z98	Brsk2	CA3-P2-vs-CA1-P2	-0.214435	0.191744	-1.11834	18	0.278126	0.448209	NA	0.333333	0	33	33	23	176	103	73	11.1214	0.303385
O88951	Lin7b	CA3-P2-vs-CA1-P2	-0.102522	0.0919783	-1.11463	18	0.27967	0.448946	NA	0.39881	0	20	20	13	101	65	36	10.612	1
Q9CX34	Sugt1	CA3-P2-vs-CA1-P2	-0.162826	0.145979	-1.11541	18	0.279347	0.448946	NA	0.302083	0	24	24	20	134	82	52	11.235	0.304291
Q9D273	Mmab	CA3-P2-vs-CA1-P2	-0.22491	0.201402	-1.11672	17	0.279649	0.448946	NA	0.5	0	19	19	15	80	55	25	10.2626	0.304291
Q9R0N5	Syt5	CA3-P2-vs-CA1-P2	0.180682	0.162133	1.11441	18	0.279764	0.448946	NA	0.301471	0	17	17	16	95	53	42	12.6985	0.304291
Q9WV60	Gsk3b	CA3-P2-vs-CA1-P2	-0.113139	0.101396	-1.11582	18	0.279175	0.448946	NA	0.151042	0	24	24	23	163	89	74	11.2713	1
Q9DC51	Gnai3	CA3-P2-vs-CA1-P2	0.132914	0.119416	1.11303	18	0.280338	0.449487	NA	0.197917	0	12	12	9	77	41	36	12.4911	1
Q9Z2Y8	Plpbp	CA3-P2-vs-CA1-P2	-0.107884	0.0970408	-1.11174	18	0.28088	0.449976	NA	0.326923	0	24	23	21	140	72	68	11.2019	1
Q91YJ2	Snx4	CA3-P2-vs-CA1-P2	-0.128118	0.115495	-1.10929	18	0.281904	0.451237	NA	0.421053	0	35	32	29	176	101	75	10.6388	1
P62334	Psmc6	CA3-P2-vs-CA1-P2	0.168934	0.152531	1.10753	18	0.282644	0.45204	NA	0.235294	0	17	17	15	104	59	45	10.7106	0.307127
Q5M8N0	Cnrip1	CA3-P2-vs-CA1-P2	-0.0589095	0.0532309	-1.10668	18	0.283005	0.452236	NA	0.185	0	25	25	20	163	91	72	14.0735	1
P50518	Atp6v1e1	CA3-P2-vs-CA1-P2	-0.0790496	0.0714971	-1.10563	18	0.283444	0.452558	NA	0.130814	0	86	86	77	598	314	284	13.7449	1
O08917	Flot1	CA3-P2-vs-CA1-P2	-0.0565439	0.0512859	-1.10252	18	0.284758	0.453517	NA	0.232372	0	75	75	68	479	262	217	11.8441	1
P48962	Slc25a4	CA3-P2-vs-CA1-P2	0.0977929	0.0886998	1.10252	18	0.284761	0.453517	NA	0.0852273	0	44	44	42	322	164	158	16.4961	1
Q3UJU9	Rmdn3	CA3-P2-vs-CA1-P2	-0.109214	0.0990476	-1.10264	18	0.284707	0.453517	NA	0.367424	0	32	32	21	167	98	69	11.3523	1
Q9WV96	Timm10b	CA3-P2-vs-CA1-P2	-0.291315	0.264563	-1.10112	18	0.285354	0.45408	NA	0.222222	0	9	9	8	56	33	23	10.7883	0.309773
Q8CHX7	Rftn2	CA3-P2-vs-CA1-P2	0.1582	0.143431	1.10297	16	0.286355	0.455293	NA	0.0416667	0	15	15	15	115	60	55	10.9652	0.310562
P27612	Plaa	CA3-P2-vs-CA1-P2	-0.123668	0.112669	-1.09762	17	0.287673	0.456242	NA	0.564516	0	29	28	20	108	73	35	10.3686	1
Q6GQS1	Slc25a23	CA3-P2-vs-CA1-P2	-0.112838	0.1029	-1.09658	18	0.287278	0.456242	NA	0.305556	0	45	45	37	250	142	108	11.2327	1
Q9CQS4	Slc25a46	CA3-P2-vs-CA1-P2	0.18114	0.165296	1.09585	18	0.28759	0.456242	NA	0.3	0	35	35	30	196	112	84	11.1471	0.311602
Q9QYR6	Map1a	CA3-P2-vs-CA1-P2	-0.10268	0.0941893	-1.09014	18	0.29003	0.459598	NA	0.294479	0	153	152	131	920	518	402	11.5268	1
Q8R404	Micos13	CA3-P2-vs-CA1-P2	0.187286	0.1721	1.08824	18	0.290848	0.460509	NA	0.135417	0	12	12	12	83	45	38	11.8379	0.314829
Q8BGD5	Cpt1c	CA3-P2-vs-CA1-P2	-0.165237	0.152191	-1.08572	18	0.291929	0.461837	NA	0.551136	0	21	18	16	79	46	33	10.0558	0.315697
P61089	Ube2n	CA3-P2-vs-CA1-P2	-0.0537756	0.0497756	-1.08036	18	0.294245	0.463031	NA	0.104167	0	36	36	33	258	132	126	13.5948	1
Q8C754	Vps52	CA3-P2-vs-CA1-P2	-0.196662	0.18163	-1.08276	18	0.293206	0.463031	NA	0.490854	0	38	38	26	167	106	61	10.3208	0.316775
Q91Z67	Srgap2	CA3-P2-vs-CA1-P2	-0.272063	0.251913	-1.07999	18	0.294407	0.463031	NA	0.579545	0	20	20	14	74	50	24	10.0445	0.31771
Q9CR68	Uqcrfs1	CA3-P2-vs-CA1-P2	0.0704063	0.0650732	1.08196	18	0.293555	0.463031	NA	0.22526	0	92	91	82	595	316	279	13.1594	1
Q9D0M3	Cyc1	CA3-P2-vs-CA1-P2	0.0898253	0.082999	1.08225	18	0.293429	0.463031	NA	0.327465	0	67	67	57	382	215	167	12.9711	1
Q9ER88	Dap3	CA3-P2-vs-CA1-P2	0.186029	0.172031	1.08137	17	0.294634	0.463031	NA	0.492647	0	16	16	14	69	43	26	10.003	0.31771
Q9WVJ2	Psmd13	CA3-P2-vs-CA1-P2	0.107394	0.0994646	1.07972	18	0.294524	0.463031	NA	0.306818	0	32	32	28	183	99	84	11.0331	1
Q9Z1G4	Atp6v0a1	CA3-P2-vs-CA1-P2	-0.049738	0.0460211	-1.08077	18	0.294069	0.463031	NA	0.105847	0	124	124	117	887	451	436	14.2723	1
Q920E5	Fdps	CA3-P2-vs-CA1-P2	0.28182	0.26224	1.07466	18	0.296721	0.465926	NA	0.104167	0	12	12	12	86	44	42	10.737	0.319655
P32921	Wars1	CA3-P2-vs-CA1-P2	-0.09951	0.0927827	-1.07251	18	0.297662	0.466631	NA	0.393519	0	26	26	19	131	69	62	11.362	1
Q924D0	Rtn4ip1	CA3-P2-vs-CA1-P2	0.165959	0.154464	1.07442	17	0.29765	0.466631	NA	0.4125	0	18	18	18	94	50	44	10.6587	0.32035
P12960	Cntn1	CA3-P2-vs-CA1-P2	-0.0490683	0.0458967	-1.0691	18	0.299151	0.467424	NA	0.115819	0	176	176	169	1252	657	595	13.1335	1
P14873	Map1b	CA3-P2-vs-CA1-P2	0.0604949	0.056566	1.06946	18	0.298996	0.467424	NA	0.243984	0	185	183	158	1131	621	510	11.6315	1
Q78J03	Msrb2	CA3-P2-vs-CA1-P2	0.154937	0.144853	1.06962	18	0.298927	0.467424	NA	0.375	0	11	11	9	55	32	23	10.9314	0.321417
Q9CPV4	Glod4	CA3-P2-vs-CA1-P2	0.0573836	0.0536078	1.07043	18	0.298568	0.467424	NA	0.2875	0	40	39	33	228	122	106	11.65	1
Q9QZM0	Ubqln2	CA3-P2-vs-CA1-P2	0.130206	0.121891	1.06822	18	0.299537	0.467642	NA	0.379167	0	29	29	23	149	84	65	12.0086	1
Q78PY7	Snd1	CA3-P2-vs-CA1-P2	0.177552	0.166318	1.06754	18	0.299837	0.467726	NA	0.402778	0	27	27	16	129	83	46	10.4413	0.322089
Q9WU78	Pdcd6ip	CA3-P2-vs-CA1-P2	0.066472	0.0623331	1.0664	18	0.300338	0.468124	NA	0.32732	0	96	95	78	522	304	218	11.0947	1
Q8BXZ1	Tmx3	CA3-P2-vs-CA1-P2	-0.148847	0.139672	-1.06569	18	0.300652	0.468229	NA	0.320312	0	16	16	11	87	50	37	10.5191	0.322658
Q9CR62	Slc25a11	CA3-P2-vs-CA1-P2	0.071249	0.0670293	1.06295	18	0.301856	0.469719	NA	0.101562	0	96	96	94	690	360	330	13.0491	1
Q3UHK6	Tenm4	CA3-P2-vs-CA1-P2	0.211141	0.198412	1.06415	16	0.303056	0.4712	NA	0.492188	0	15	14	12	65	45	20	10.2139	0.324929
Q6NZL0	Soga3	CA3-P2-vs-CA1-P2	-0.100821	0.0952712	-1.05825	18	0.303938	0.472185	NA	0.194712	0	52	52	51	335	183	152	11.1152	1
Q8CDN6	Txnl1	CA3-P2-vs-CA1-P2	0.102185	0.0966178	1.05763	18	0.304214	0.472228	NA	0.388514	0	34	34	28	181	101	80	11.3042	1
P35288	Rab23	CA3-P2-vs-CA1-P2	0.0982496	0.0932105	1.05406	18	0.305799	0.4743	NA	0.0277778	0	9	9	9	70	36	34	11.2093	1
Q9WU28	Pfdn5	CA3-P2-vs-CA1-P2	-0.207734	0.197387	-1.05242	18	0.306532	0.475049	NA	0.458333	0	18	18	11	78	42	36	10.5242	0.32834
Q64727	Vcl	CA3-P2-vs-CA1-P2	0.200037	0.19019	1.05177	18	0.306819	0.475107	NA	0.252604	0	46	46	39	287	162	125	11.5091	0.32834
Q9CZS1	Aldh1b1	CA3-P2-vs-CA1-P2	-0.103745	0.0988278	-1.04975	18	0.307722	0.476117	NA	0.122024	0	42	42	41	295	161	134	11.7151	1
Q8K3H0	Appl1	CA3-P2-vs-CA1-P2	-0.144482	0.138149	-1.04585	18	0.309474	0.478439	NA	0.483871	0	29	29	23	128	81	47	10.627	0.330868
P17710	Hk1	CA3-P2-vs-CA1-P2	0.049054	0.0469834	1.04407	18	0.310272	0.479191	NA	0.115541	0	185	184	179	1309	680	629	14.4205	1
Q9DD18	Dtd1	CA3-P2-vs-CA1-P2	0.105138	0.100742	1.04364	18	0.310466	0.479191	NA	0.348214	0	13	13	9	73	39	34	11.8826	1
Q91WK1	Spryd4	CA3-P2-vs-CA1-P2	-0.213081	0.204553	-1.04169	18	0.311347	0.479772	NA	0.375	0	9	9	8	50	30	20	10.9	0.332555
Q9DBJ1	Pgam1	CA3-P2-vs-CA1-P2	-0.084367	0.0809496	-1.04222	18	0.311108	0.479772	NA	0.267606	0	71	71	58	416	226	190	13.615	1
P97390	Vps45	CA3-P2-vs-CA1-P2	-0.0925573	0.0890929	-1.03889	18	0.312613	0.481333	NA	0.388889	0	36	36	29	176	103	73	10.6162	1
Q8BK08	Tmem11	CA3-P2-vs-CA1-P2	-0.0648361	0.0625	-1.03738	18	0.313296	0.481604	NA	0.0555556	0	9	9	9	68	36	32	12.5957	1
Q8CBY8	Dctn4	CA3-P2-vs-CA1-P2	-0.113966	0.109827	-1.03768	18	0.313157	0.481604	NA	0.257353	0	34	34	32	202	112	90	11.2955	1
Q9ER00	Stx12	CA3-P2-vs-CA1-P2	-0.0806793	0.0779069	-1.03559	18	0.314108	0.482462	NA	0.53125	0	25	24	12	105	63	42	11.9297	1
P63242	Eif5a	CA3-P2-vs-CA1-P2	0.129554	0.125244	1.03441	18	0.314641	0.48289	NA	0.153409	0	22	22	20	149	81	68	12.1272	1
Q4VAE3	Tmem65	CA3-P2-vs-CA1-P2	-0.0988613	0.0959983	-1.02982	18	0.316733	0.485708	NA	0.28	0	25	25	18	144	81	63	12.4938	1
Q9QUP5	Hapln1	CA3-P2-vs-CA1-P2	-0.130321	0.126944	-1.0266	18	0.318206	0.487574	NA	0.0833333	0	12	12	12	88	47	41	11.6703	1
Q8R0Y8	Slc25a42	CA3-P2-vs-CA1-P2	0.163464	0.159565	1.02443	18	0.319203	0.488707	NA	0.358333	0	13	13	11	77	44	33	12.2147	0.340624
Q9R0Q7	Ptges3	CA3-P2-vs-CA1-P2	-0.218751	0.214386	-1.02036	18	0.321076	0.491179	NA	0.0625	0	6	6	6	45	23	22	12.5214	0.342299
O08599	Stxbp1	CA3-P2-vs-CA1-P2	-0.0535923	0.0528553	-1.01394	18	0.324046	0.494132	NA	0.103009	0	214	214	208	1550	792	758	13.9063	1
P32037	Slc2a3	CA3-P2-vs-CA1-P2	0.0771945	0.0760641	1.01486	18	0.32362	0.494132	NA	0.260417	0	35	35	26	213	114	99	12.5473	1
Q3UX10	Tubal3	CA3-P2-vs-CA1-P2	-0.390213	0.384462	-1.01496	18	0.323575	0.494132	NA	0.0416667	0	6	6	6	46	24	22	12.1778	0.344546
Q78IK4	Apool	CA3-P2-vs-CA1-P2	-0.169598	0.167176	-1.01449	18	0.323794	0.494132	NA	0.381944	0	18	18	12	89	57	32	10.6008	0.344546
P06801	Me1	CA3-P2-vs-CA1-P2	0.285455	0.282174	1.01163	18	0.325122	0.495375	NA	0.25	0	13	13	11	78	43	35	11.869	0.345634
P52196	Tst	CA3-P2-vs-CA1-P2	0.169531	0.168586	1.0056	18	0.327934	0.499258	NA	0.113636	0	33	33	33	234	124	110	12.4292	0.348295
Q91YP0	L2hgdh	CA3-P2-vs-CA1-P2	0.111553	0.111313	1.00216	18	0.32955	0.500916	NA	0.379167	0	30	30	20	149	93	56	10.9479	1
Q9CPQ1	Cox6c	CA3-P2-vs-CA1-P2	0.138838	0.138539	1.00216	18	0.329549	0.500916	NA	0	0	20	20	20	160	80	80	14.4447	0.349682
Q5U458	Dnajc11	CA3-P2-vs-CA1-P2	-0.0915183	0.0914181	-1.0011	18	0.330049	0.501274	NA	0.419444	0	42	42	32	209	118	91	11.4194	1
Q9JM52	Mink1	CA3-P2-vs-CA1-P2	-0.1484	0.148605	-0.998624	18	0.331213	0.50264	NA	0.246795	0	39	38	35	235	132	103	10.8337	0.351117
P63085	Mapk1	CA3-P2-vs-CA1-P2	0.0725191	0.0727215	0.997216	18	0.331877	0.502982	NA	0.125	0	68	68	67	476	241	235	13.2633	1
Q8VEM8	Slc25a3	CA3-P2-vs-CA1-P2	0.0802553	0.0804948	0.997024	18	0.331968	0.502982	NA	0.169304	0	77	77	72	525	273	252	14.8286	1
O08530	S1pr1	CA3-P2-vs-CA1-P2	-0.124556	0.125219	-0.994705	17	0.333828	0.505398	NA	0.222222	0	9	9	9	56	29	27	11.5893	1
Q8BNY6	Ncs1	CA3-P2-vs-CA1-P2	-0.148977	0.150374	-0.990709	18	0.334959	0.506706	NA	0.380435	0	22	22	18	114	64	50	11.5285	0.354755
P34914	Ephx2	CA3-P2-vs-CA1-P2	0.197988	0.200895	0.98553	17	0.338184	0.511177	NA	0.453125	0	16	16	15	70	46	24	9.82632	0.357835
Q8VDM4	Psmd2	CA3-P2-vs-CA1-P2	0.137897	0.14057	0.980985	18	0.339602	0.512913	NA	0.447368	0	56	55	47	252	152	100	10.4025	0.358999
O08914	Faah	CA3-P2-vs-CA1-P2	-0.198528	0.202717	-0.979335	18	0.340394	0.513081	NA	0.357955	0	21	21	17	113	65	48	10.5982	0.3595
P28658	Atxn10	CA3-P2-vs-CA1-P2	0.127431	0.130097	0.979507	18	0.340312	0.513081	NA	0.416667	0	13	13	9	70	42	28	9.61927	1
Q8BHF7	Pgs1	CA3-P2-vs-CA1-P2	-0.132145	0.134971	-0.979066	18	0.340524	0.513081	NA	0.451087	0	23	23	11	101	66	35	10.603	1
P97450	Atp5pf	CA3-P2-vs-CA1-P2	0.132545	0.135474	0.978377	18	0.340855	0.513174	NA	0.154762	0	42	42	34	284	153	131	14.5531	1
P63017	Hspa8	CA3-P2-vs-CA1-P2	0.0503457	0.0515464	0.976706	18	0.34166	0.513571	NA	0.102273	0	142	142	135	1027	531	496	14.2738	1
Q9CQZ5	Ndufa6	CA3-P2-vs-CA1-P2	0.0872866	0.0893675	0.976716	18	0.341655	0.513571	NA	0.153226	0	29	29	28	210	112	98	12.671	1
Q91VD9	Ndufs1	CA3-P2-vs-CA1-P2	0.0689033	0.0706396	0.975421	18	0.342279	0.514095	NA	0.180636	0	167	165	151	1134	594	540	13.1895	1
P32020	Scp2	CA3-P2-vs-CA1-P2	0.106725	0.109524	0.974447	18	0.342749	0.514395	NA	0.272059	0	17	16	16	99	51	48	11.4937	1
P16330	Cnp	CA3-P2-vs-CA1-P2	-0.0843667	0.0867548	-0.972472	18	0.343704	0.51464	NA	0.183099	0	71	71	64	464	255	209	13.0446	1
P26043	Rdx	CA3-P2-vs-CA1-P2	0.147001	0.150929	0.973975	17	0.343725	0.51464	NA	0.602273	0	21	20	13	70	44	26	10.4116	0.36234
Q14C51	Ptcd3	CA3-P2-vs-CA1-P2	0.207628	0.213127	0.974197	17	0.343618	0.51464	NA	0.397059	0	16	16	11	82	51	31	10.6843	0.36234
B2RSH2	Gnai1	CA3-P2-vs-CA1-P2	-0.105667	0.108825	-0.970981	18	0.344426	0.514877	NA	0.121212	0	33	33	30	232	122	110	12.6575	1
P54728	Rad23b	CA3-P2-vs-CA1-P2	0.0705101	0.0725969	0.971255	18	0.344293	0.514877	NA	0.181818	0	22	22	21	144	76	68	12.1659	1
Q78ZA7	Nap1l4	CA3-P2-vs-CA1-P2	-0.107219	0.111415	-0.962341	18	0.348629	0.520751	NA	0.3125	0	19	19	15	110	63	47	11.3099	1
O35864	Cops5	CA3-P2-vs-CA1-P2	-0.0960654	0.099905	-0.961567	18	0.349007	0.520907	NA	0.275862	0	29	29	24	168	90	78	11.2156	1
Q8VHL1	Setd7	CA3-P2-vs-CA1-P2	0.249479	0.259515	0.961327	17	0.349863	0.521773	NA	0.461538	0	13	13	11	56	34	22	11.1689	0.368465
P20917	Mag	CA3-P2-vs-CA1-P2	-0.228833	0.239122	-0.956972	17	0.351994	0.524216	NA	0	0	6	6	6	48	24	24	10.6411	0.370364
Q60930	Vdac2	CA3-P2-vs-CA1-P2	0.0706587	0.0739605	0.955357	18	0.352053	0.524216	NA	0.169811	0	51	51	47	352	180	172	15.1178	1
Q9CQ80	Vps25	CA3-P2-vs-CA1-P2	-0.155318	0.162951	-0.953156	18	0.353136	0.525418	NA	0.553571	0	21	21	7	75	57	18	9.80069	0.371221
Q8BGX2	Timm29	CA3-P2-vs-CA1-P2	0.124298	0.13131	0.946595	18	0.356381	0.529416	NA	0.25	0	24	24	24	150	83	67	10.8908	1
Q99KY4	Gak	CA3-P2-vs-CA1-P2	-0.089275	0.0942797	-0.946916	18	0.356221	0.529416	NA	0.39527	0	36	36	29	179	107	72	11.1576	1
Q99JP7	Ggt7	CA3-P2-vs-CA1-P2	-0.147798	0.156731	-0.943009	18	0.358162	0.531209	NA	0.4375	0	24	24	18	126	74	52	11.0034	0.375815
Q99P72	Rtn4	CA3-P2-vs-CA1-P2	-0.0477477	0.0506619	-0.942479	18	0.358426	0.531209	NA	0.209325	0	126	125	110	797	432	365	12.3832	1
Q9QZH6	Ecsit	CA3-P2-vs-CA1-P2	-0.247265	0.261355	-0.94609	16	0.358173	0.531209	NA	0.413462	0	13	12	11	61	40	21	9.90781	0.375815
O88545	Cops6	CA3-P2-vs-CA1-P2	-0.0772131	0.0821769	-0.939596	18	0.359863	0.532422	NA	0.47	0	25	25	12	106	70	36	11.3353	1
P62192	Psmc1	CA3-P2-vs-CA1-P2	0.0722631	0.076945	0.939152	18	0.360085	0.532422	NA	0.366667	0	28	28	20	152	89	63	11.2252	1
Q8BWY3	Etf1	CA3-P2-vs-CA1-P2	0.181234	0.192759	0.940212	18	0.359556	0.532422	NA	0.270833	0	18	18	16	105	61	44	11.101	0.376916
Q8BL66	Eea1	CA3-P2-vs-CA1-P2	-0.162031	0.172778	-0.937803	18	0.360759	0.532766	NA	0.493056	0	35	35	23	146	103	43	9.72688	0.377602
Q9DBL1	Acadsb	CA3-P2-vs-CA1-P2	-0.187583	0.200075	-0.937564	18	0.360879	0.532766	NA	0.2375	0	20	20	17	122	68	54	11.2615	0.377602
P01831	Thy1	CA3-P2-vs-CA1-P2	-0.0605117	0.0646868	-0.935458	18	0.361934	0.533909	NA	0.268382	0	34	34	31	199	109	90	14.684	1
Q61102	Abcb7	CA3-P2-vs-CA1-P2	0.0992352	0.10649	0.931873	18	0.363734	0.536148	NA	0.49375	0	53	53	34	243	151	92	10.8986	1
Q8BLF1	Nceh1	CA3-P2-vs-CA1-P2	-0.119884	0.129113	-0.928519	18	0.365423	0.53822	NA	0.229167	0	30	30	28	185	100	85	11.3315	1
P35802	Gpm6a	CA3-P2-vs-CA1-P2	0.113076	0.121871	0.927836	18	0.365768	0.538311	NA	0.125	0	39	39	37	273	141	132	13.4728	1
P18052	Ptpra	CA3-P2-vs-CA1-P2	0.127798	0.138319	0.923937	18	0.36774	0.539125	NA	0.284722	0	18	18	17	103	60	43	11.456	1
P56371	Rab4a	CA3-P2-vs-CA1-P2	-0.127631	0.137906	-0.925489	18	0.366954	0.539125	NA	0.46875	0	16	16	12	68	39	29	11.2208	1
Q08642	Padi2	CA3-P2-vs-CA1-P2	0.197363	0.21305	0.926368	17	0.36722	0.539125	NA	0.526786	0	12	12	8	53	34	19	9.99992	0.383526
Q60738	Slc30a1	CA3-P2-vs-CA1-P2	-0.199562	0.215914	-0.924268	18	0.367572	0.539125	NA	0.291667	0	9	9	8	51	29	22	10.7206	0.383539
Q8R1N4	Nudcd3	CA3-P2-vs-CA1-P2	0.139349	0.150563	0.925518	18	0.36694	0.539125	NA	0.553571	0	11	10	9	50	32	18	11.0689	0.383526
Q9CQZ6	Ndufb3	CA3-P2-vs-CA1-P2	0.0856705	0.0929417	0.921766	18	0.368841	0.540322	NA	0.151042	0	24	24	22	163	87	76	12.681	1
Q8K097	Faim2	CA3-P2-vs-CA1-P2	-0.108356	0.117636	-0.921112	18	0.369173	0.540392	NA	0.0833333	0	6	6	6	44	24	20	12.1883	1
P63028	Tpt1	CA3-P2-vs-CA1-P2	0.105119	0.114471	0.918307	18	0.3706	0.542064	NA	0.171875	0	16	16	16	106	54	52	11.7719	1
P13707	Gpd1	CA3-P2-vs-CA1-P2	0.129235	0.141176	0.915421	18	0.372072	0.543798	NA	0.215278	0	36	36	32	226	123	103	11.7287	1
P68037	Ube2l3	CA3-P2-vs-CA1-P2	-0.105478	0.11554	-0.912911	18	0.373355	0.545254	NA	0.34	0	22	21	19	132	66	66	11.7535	1
P61294	Rab6b	CA3-P2-vs-CA1-P2	0.078555	0.0861613	0.911719	18	0.373966	0.545726	NA	0.273438	0	30	30	24	186	102	84	11.809	1
Q3UHX2	Pdap1	CA3-P2-vs-CA1-P2	-0.0903936	0.09921	-0.911134	18	0.374266	0.545745	NA	0.0833333	0	9	9	9	66	35	31	11.8706	1
O55126	Nipsnap2	CA3-P2-vs-CA1-P2	-0.084949	0.0934159	-0.909363	18	0.375174	0.545813	NA	0.221154	0	25	25	23	162	87	75	12.3231	1
P62281	Rps11	CA3-P2-vs-CA1-P2	0.229814	0.251357	0.914292	15	0.375027	0.545813	NA	0.21875	0	8	8	8	50	32	18	13.1566	0.390956
Q8R1I1	Uqcr10	CA3-P2-vs-CA1-P2	0.121621	0.133618	0.910215	18	0.374737	0.545813	NA	0.0078125	0	16	16	16	127	64	63	13.6637	1
P61750	Arf4	CA3-P2-vs-CA1-P2	0.0745682	0.0821982	0.907176	18	0.376299	0.546194	NA	0.291667	0	9	9	6	51	27	24	12.3996	1
Q99LS3	Psph	CA3-P2-vs-CA1-P2	-0.135073	0.148778	-0.907885	18	0.375934	0.546194	NA	0.240385	0	13	13	9	79	46	33	10.4558	1
Q9JM14	Nt5c	CA3-P2-vs-CA1-P2	0.215636	0.237632	0.907439	18	0.376163	0.546194	NA	0.463235	0	17	17	14	73	40	33	10.8135	0.391779
Q9CZ44	Nsfl1c	CA3-P2-vs-CA1-P2	0.0832354	0.0918498	0.906212	18	0.376795	0.546497	NA	0.137255	0	50	50	48	352	187	165	11.7645	1
Q64487	Ptprd	CA3-P2-vs-CA1-P2	-0.0879847	0.0973197	-0.904079	18	0.377895	0.547256	NA	0.494643	0	68	65	41	283	175	108	10.9969	1
Q99J08	Sec14l2	CA3-P2-vs-CA1-P2	-0.130607	0.144424	-0.904328	18	0.377767	0.547256	NA	0.194444	0	27	27	23	174	101	73	10.7873	1
Q8VED9	Lgalsl	CA3-P2-vs-CA1-P2	0.297508	0.329426	0.903111	18	0.378395	0.547563	NA	0.291667	0	12	12	11	68	39	29	11.1216	0.39374
P97765	Wbp2	CA3-P2-vs-CA1-P2	0.103287	0.114546	0.901709	18	0.379119	0.548194	NA	0.361111	0	15	15	12	92	51	41	11.6618	1
P02088	Hbb-b1	CA3-P2-vs-CA1-P2	0.407167	0.450468	0.903877	16	0.379469	0.548282	NA	0.3125	0	8	8	6	44	26	18	11.9312	0.394494
P97447	Fhl1	CA3-P2-vs-CA1-P2	-0.0850765	0.0946186	-0.899152	18	0.380443	0.549272	NA	0	0	7	7	7	56	28	28	12.2513	1
Q61792	Lasp1	CA3-P2-vs-CA1-P2	-0.0627775	0.0699044	-0.898047	18	0.381016	0.549681	NA	0.383721	0	39	38	27	212	123	89	12.0947	1
P46638	Rab11b	CA3-P2-vs-CA1-P2	-0.108773	0.121549	-0.894892	18	0.382656	0.551628	NA	0.208333	0	9	9	6	57	33	24	12.4459	1
P35564	Canx	CA3-P2-vs-CA1-P2	0.0684034	0.0771554	0.886567	18	0.387004	0.557474	NA	0.204225	0	71	71	57	452	248	204	11.8073	1
Q6P8X1	Snx6	CA3-P2-vs-CA1-P2	0.0766363	0.086579	0.88516	18	0.387742	0.558011	NA	0.272727	0	22	22	19	128	75	53	10.6513	1
Q8K212	Pacs1	CA3-P2-vs-CA1-P2	-0.0749445	0.0847083	-0.884736	18	0.387965	0.558011	NA	0.224265	0	68	68	57	422	235	187	11.6809	1
P21995	Emb	CA3-P2-vs-CA1-P2	-0.105159	0.119105	-0.882905	18	0.388927	0.558973	NA	0.125	0	12	12	12	84	44	40	11.0731	1
Q8C8R3	Ank2	CA3-P2-vs-CA1-P2	-0.0493222	0.055908	-0.882202	18	0.389297	0.559081	NA	0.311364	0	382	379	293	2121	1202	919	11.6832	1
P63037	Dnaja1	CA3-P2-vs-CA1-P2	-0.0977193	0.111172	-0.878993	18	0.390989	0.560342	NA	0.400862	0	28	28	21	139	79	60	10.847	1
Q61735	Cd47	CA3-P2-vs-CA1-P2	-0.0770609	0.087683	-0.878858	18	0.39106	0.560342	NA	0.0723684	0	19	19	19	141	76	65	13.2983	1
Q922Q4	Pycr2	CA3-P2-vs-CA1-P2	-0.173311	0.197171	-0.878987	18	0.390992	0.560342	NA	0.366071	0	14	14	11	71	44	27	11.4615	0.406099
Q8JZN7	Rhot2	CA3-P2-vs-CA1-P2	0.0628507	0.0716111	0.877667	18	0.391689	0.560821	NA	0.375	0	14	13	12	70	38	32	11.6096	1
Q9CZP5	Bcs1l	CA3-P2-vs-CA1-P2	-0.101594	0.115828	-0.877104	18	0.391986	0.560824	NA	0.323171	0	41	41	32	222	132	90	10.6368	1
Q9CQQ7	Atp5pb	CA3-P2-vs-CA1-P2	0.0638916	0.0729042	0.876378	18	0.39237	0.560951	NA	0.309466	0	97	97	83	569	309	260	12.99	1
P14685	Psmd3	CA3-P2-vs-CA1-P2	-0.0751062	0.0861175	-0.872136	18	0.394619	0.563741	NA	0.372642	0	53	53	41	266	153	113	10.4718	1
Q99JY8	Plpp3	CA3-P2-vs-CA1-P2	0.12991	0.149268	0.870312	18	0.395589	0.564278	NA	0.075	0	10	10	10	74	37	37	12.9528	1
Q9DC69	Ndufa9	CA3-P2-vs-CA1-P2	0.0637704	0.0732716	0.87033	18	0.395579	0.564278	NA	0.227151	0	91	91	79	575	311	264	12.7755	1
Q6PIC6	Atp1a3	CA3-P2-vs-CA1-P2	-0.0287927	0.0332414	-0.866169	18	0.397796	0.567001	NA	0.142202	0	218	218	199	1496	794	702	14.3509	1
Q91WC3	Acsl6	CA3-P2-vs-CA1-P2	0.0654322	0.075598	0.865528	18	0.398138	0.567064	NA	0.286111	0	89	88	73	514	293	221	11.3134	1
P21107	Tpm3	CA3-P2-vs-CA1-P2	0.0955375	0.110735	0.862756	18	0.399621	0.56838	NA	0.046875	0	24	24	24	183	95	88	13.6846	1
P47941	Crkl	CA3-P2-vs-CA1-P2	-0.102258	0.118535	-0.862682	18	0.399661	0.56838	NA	0.232143	0	14	14	11	86	50	36	10.9037	1
Q9D4H8	Cul2	CA3-P2-vs-CA1-P2	-0.123029	0.142816	-0.861456	17	0.400975	0.569822	NA	0.572917	0	33	33	20	123	80	43	11.2043	1
P54823	Ddx6	CA3-P2-vs-CA1-P2	-0.263871	0.306397	-0.861205	16	0.401847	0.570351	NA	0.263889	0	9	9	9	53	32	21	10.1483	0.41699
Q61137	Astn1	CA3-P2-vs-CA1-P2	-0.118278	0.137846	-0.858045	18	0.402149	0.570351	NA	0.388021	0	47	47	32	235	150	85	10.6852	1
Q9D7N9	Apmap	CA3-P2-vs-CA1-P2	-0.132507	0.153997	-0.860457	16	0.402247	0.570351	NA	0.630952	0	21	21	13	62	41	21	10.5978	1
Q8CAK1	Iba57	CA3-P2-vs-CA1-P2	0.208229	0.2428	0.857616	17	0.403034	0.571039	NA	0.535714	0	11	11	8	52	33	19	10.6569	0.417837
Q62442	Vamp1	CA3-P2-vs-CA1-P2	-0.126995	0.148429	-0.855594	18	0.403468	0.571099	NA	0.142857	0	35	34	35	240	123	117	12.4699	1
Q99J99	Mpst	CA3-P2-vs-CA1-P2	0.0965325	0.112876	0.855206	18	0.403677	0.571099	NA	0.25431	0	28	28	25	173	95	78	11.4387	1
O08553	Dpysl2	CA3-P2-vs-CA1-P2	-0.0443745	0.052009	-0.853207	18	0.404755	0.572199	NA	0.0709799	0	198	198	191	1479	755	724	14.6994	1
Q6PHZ2	Camk2d	CA3-P2-vs-CA1-P2	0.215777	0.253255	0.852014	18	0.4054	0.572684	NA	0.5625	0	26	26	18	112	69	43	10.5008	0.419905
Q61578	Fdxr	CA3-P2-vs-CA1-P2	-0.080242	0.0945593	-0.84859	18	0.407254	0.574875	NA	0.277778	0	27	26	24	156	85	71	10.5319	1
P00397	Mtco1	CA3-P2-vs-CA1-P2	0.258869	0.305957	0.846095	18	0.408607	0.576358	NA	0.323529	0	15	15	12	92	51	41	11.5009	0.422839
Q8BH58	Tiprl	CA3-P2-vs-CA1-P2	-0.143439	0.169209	-0.847703	16	0.409106	0.576633	NA	0.5	0	14	14	7	56	37	19	10.9543	0.422968
Q3TYX3	Smyd5	CA3-P2-vs-CA1-P2	0.127473	0.150946	0.844497	18	0.409476	0.576727	NA	0.145833	0	6	6	6	41	21	20	9.94012	1
P28656	Nap1l1	CA3-P2-vs-CA1-P2	-0.087297	0.103668	-0.842083	18	0.410791	0.57815	NA	0.183333	0	15	14	14	98	49	49	11.733	1
Q9D6S7	Mrrf	CA3-P2-vs-CA1-P2	0.120666	0.143838	0.838904	18	0.412526	0.580163	NA	0.554348	0	21	18	13	82	53	29	10.5822	1
P49615	Cdk5	CA3-P2-vs-CA1-P2	-0.0677042	0.08079	-0.838026	18	0.413006	0.580408	NA	0.263889	0	18	18	14	106	64	42	11.5755	1
P97930	Dtymk	CA3-P2-vs-CA1-P2	-0.137916	0.165447	-0.833596	18	0.415434	0.583388	NA	0.386364	0	11	11	9	54	36	18	10.9131	0.429117
Q9CWM4	Pfdn1	CA3-P2-vs-CA1-P2	0.105611	0.127153	0.830582	18	0.417091	0.585283	NA	0.385417	0	12	12	6	59	35	24	11.0042	1
P62855	Rps26	CA3-P2-vs-CA1-P2	0.20524	0.247728	0.828491	18	0.418243	0.586467	NA	0.0625	0	6	6	6	45	24	21	12.2971	0.431624
Q08460	Kcnma1	CA3-P2-vs-CA1-P2	-0.108381	0.131408	-0.824769	18	0.420299	0.58848	NA	0.355263	0	37	37	27	196	113	83	11.1539	1
Q9CZW5	Tomm70	CA3-P2-vs-CA1-P2	-0.0570157	0.0691029	-0.825085	18	0.420124	0.58848	NA	0.119186	0	85	85	82	606	316	290	12.5159	1
P43006	Slc1a2	CA3-P2-vs-CA1-P2	0.0936842	0.114054	0.821405	18	0.422162	0.590623	NA	0.113636	0	98	98	92	702	357	345	13.7926	1
P52825	Cpt2	CA3-P2-vs-CA1-P2	-0.113188	0.137886	-0.820886	18	0.422451	0.590623	NA	0.5	0	12	12	7	48	26	22	10.0167	1
O88746	Tom1	CA3-P2-vs-CA1-P2	0.0971527	0.118734	0.818238	18	0.423922	0.592134	NA	0.523148	0	24	23	15	103	65	38	10.5521	1
Q80U56	Avl9	CA3-P2-vs-CA1-P2	-0.0566184	0.069231	-0.817818	18	0.424155	0.592134	NA	0.362069	0	28	28	19	148	89	59	11.1359	1
O35874	Slc1a4	CA3-P2-vs-CA1-P2	0.19732	0.241843	0.815903	18	0.425221	0.592752	NA	0	0	12	12	12	96	48	48	12.1827	0.438425
P12382	Pfkl	CA3-P2-vs-CA1-P2	-0.0673485	0.0825218	-0.81613	18	0.425095	0.592752	NA	0.207143	0	70	70	61	444	239	205	12.0502	1
Q9D892	Itpa	CA3-P2-vs-CA1-P2	0.0917472	0.112644	0.814488	18	0.42601	0.593416	NA	0.316176	0	16	15	13	93	50	43	11.363	1
P62073	Timm10	CA3-P2-vs-CA1-P2	0.158859	0.196038	0.810352	18	0.428322	0.596199	NA	0.556818	0	17	17	11	78	47	31	10.9717	0.441219
P63044	Vamp2	CA3-P2-vs-CA1-P2	0.118161	0.146136	0.808571	18	0.42932	0.59715	NA	0.0986842	0	37	37	37	274	142	132	15.2109	1
Q6PHN9	Rab35	CA3-P2-vs-CA1-P2	0.0505922	0.0627147	0.806705	18	0.430367	0.59817	NA	0.235577	0	23	23	18	159	90	69	12.7927	1
Q8BHC4	Dcakd	CA3-P2-vs-CA1-P2	-0.102774	0.127471	-0.806252	17	0.431233	0.598497	NA	0.494318	0	21	21	11	89	61	28	10.1898	1
Q8R0A5	Tceal3	CA3-P2-vs-CA1-P2	0.330504	0.410295	0.805527	18	0.431029	0.598497	NA	0.15625	0	8	8	7	54	29	25	10.7413	0.443602
Q9CYZ2	Tpd52l2	CA3-P2-vs-CA1-P2	0.0796862	0.099242	0.802948	18	0.43248	0.599789	NA	0.390625	0	16	16	12	78	46	32	11.0284	1
Q80X80	C2cd2l	CA3-P2-vs-CA1-P2	0.0991777	0.123888	0.80054	18	0.433838	0.600792	NA	0.439189	0	34	34	21	166	96	70	10.6402	1
Q99MK8	Grk2	CA3-P2-vs-CA1-P2	-0.18527	0.231538	-0.800174	18	0.434044	0.600792	NA	0.566667	0	12	11	9	52	31	21	10.2689	0.446299
Q9D880	Timm50	CA3-P2-vs-CA1-P2	0.0601497	0.0751886	0.799984	18	0.434152	0.600792	NA	0.125	0	27	27	26	189	99	90	11.4574	1
Q9ESW4	Agk	CA3-P2-vs-CA1-P2	-0.0747955	0.0936033	-0.799069	18	0.434668	0.60107	NA	0.304545	0	52	51	48	306	171	135	12.0147	1
O35551	Rabep1	CA3-P2-vs-CA1-P2	-0.163563	0.205072	-0.797588	18	0.435506	0.601774	NA	0.537037	0	26	26	18	100	66	34	9.82025	0.447394
P56135	Atp5mf	CA3-P2-vs-CA1-P2	-0.109393	0.137537	-0.795371	18	0.436761	0.601774	NA	0.0789474	0	19	19	19	140	76	64	14.4126	1
P62878	Rbx1	CA3-P2-vs-CA1-P2	-0.119892	0.15067	-0.795728	18	0.436559	0.601774	NA	0	0	6	6	6	48	24	24	11.789	1
Q8BH44	Coro2b	CA3-P2-vs-CA1-P2	-0.0807552	0.1015	-0.795618	18	0.436621	0.601774	NA	0.28125	0	26	26	24	161	80	81	11.1922	1
Q8CHH9	Septin8	CA3-P2-vs-CA1-P2	-0.121746	0.152806	-0.796732	18	0.43599	0.601774	NA	0.190574	0	60	59	58	395	207	188	12.1037	1
Q9CR00	Psmd9	CA3-P2-vs-CA1-P2	0.0854718	0.107682	0.793742	18	0.437685	0.60261	NA	0.382812	0	15	15	12	79	46	33	10.7958	1
Q8BIP0	Dars2	CA3-P2-vs-CA1-P2	0.125692	0.15875	0.791762	18	0.438809	0.60372	NA	0.40625	0	12	12	8	57	35	22	10.652	1
Q8BJU0	Sgta	CA3-P2-vs-CA1-P2	-0.0860979	0.108857	-0.790924	18	0.439286	0.603939	NA	0.270833	0	18	18	15	105	59	46	10.786	1
Q8R127	Sccpdh	CA3-P2-vs-CA1-P2	0.0673499	0.0854669	0.788023	18	0.440938	0.605772	NA	0.0989583	0	24	24	24	173	89	84	11.9689	1
P03911	Mtnd4	CA3-P2-vs-CA1-P2	0.129929	0.165368	0.785693	18	0.442267	0.605846	NA	0.276042	0	48	48	38	278	155	123	10.8726	1
Q3TXX4	Slc17a7	CA3-P2-vs-CA1-P2	-0.0999906	0.127125	-0.786551	18	0.441778	0.605846	NA	0.214015	0	65	65	60	415	229	186	12.8013	1
Q8VHJ5	Mark1	CA3-P2-vs-CA1-P2	-0.144703	0.183769	-0.787418	17	0.441878	0.605846	NA	0.455357	0	14	14	9	61	37	24	10.5843	0.453189
Q9CQX2	Cyb5b	CA3-P2-vs-CA1-P2	0.155519	0.197799	0.786249	18	0.44195	0.605846	NA	0.40625	0	24	24	16	133	84	49	12.435	0.453189
Q925I1	Atad3	CA3-P2-vs-CA1-P2	0.0624769	0.079618	0.784708	18	0.44283	0.60618	NA	0.334091	0	53	53	41	293	161	132	11.502	1
Q8CHP8	Pgp	CA3-P2-vs-CA1-P2	0.0855735	0.109138	0.784081	18	0.443189	0.606234	NA	0.270833	0	12	12	10	70	37	33	11.5227	1
Q3UYC0	Ppm1h	CA3-P2-vs-CA1-P2	-0.0655956	0.0837928	-0.782831	18	0.443904	0.606776	NA	0.379464	0	26	25	20	139	79	60	11.8178	1
Q6PGE7	Slc6a7	CA3-P2-vs-CA1-P2	0.217774	0.27926	0.779823	18	0.445629	0.608695	NA	0.51	0	25	25	14	98	61	37	10.5445	0.456547
Q8K0Z7	Taco1	CA3-P2-vs-CA1-P2	0.10276	0.131834	0.779463	17	0.446423	0.609342	NA	0.25	0	12	12	9	72	40	32	10.4022	1
P03888	Mtnd1	CA3-P2-vs-CA1-P2	0.136269	0.17685	0.77053	18	0.450981	0.610473	NA	0.078125	0	24	24	24	177	91	86	12.1636	1
P16460	Ass1	CA3-P2-vs-CA1-P2	0.0942807	0.122273	0.771068	18	0.450671	0.610473	NA	0.339623	0	53	53	38	280	164	116	11.8013	1
P84309	Adcy5	CA3-P2-vs-CA1-P2	-0.334268	0.432084	-0.773619	18	0.449198	0.610473	NA	0.465909	0	11	11	8	47	28	19	11.0169	0.458889
Q05920	Pc	CA3-P2-vs-CA1-P2	0.0447807	0.0578059	0.774675	18	0.448589	0.610473	NA	0.211988	0	168	168	147	1078	584	494	12.2987	1
Q505F5	Lrrc47	CA3-P2-vs-CA1-P2	0.0982086	0.127282	0.771585	18	0.450372	0.610473	NA	0.50463	0	24	24	12	107	73	34	10.4848	1
Q62165	Dag1	CA3-P2-vs-CA1-P2	-0.174703	0.225679	-0.77412	18	0.448909	0.610473	NA	0.538462	0	12	12	8	48	26	22	10.6823	0.458889
Q64520	Guk1	CA3-P2-vs-CA1-P2	0.0921643	0.119122	0.773699	17	0.449735	0.610473	NA	0.317308	0	13	13	10	71	46	25	11.1323	1
Q6ZQI3	Mlec	CA3-P2-vs-CA1-P2	-0.169307	0.218105	-0.776266	17	0.448258	0.610473	NA	0.354167	0	12	12	11	62	38	24	9.94359	0.458825
Q8K3J1	Ndufs8	CA3-P2-vs-CA1-P2	-0.105766	0.136764	-0.773346	18	0.449355	0.610473	NA	0.0138889	0	27	27	27	213	105	108	13.0643	1
Q9CQ91	Ndufa3	CA3-P2-vs-CA1-P2	0.17714	0.229958	0.770312	18	0.451107	0.610473	NA	0.208333	0	9	9	8	57	29	28	12.1654	0.460073
Q9CZR8	Tsfm	CA3-P2-vs-CA1-P2	-0.157047	0.202595	-0.775178	16	0.44954	0.610473	NA	0.590909	0	19	19	14	72	44	28	11.0525	0.458889
Q9D0I9	Rars1	CA3-P2-vs-CA1-P2	0.112521	0.145929	0.771062	18	0.450674	0.610473	NA	0.228261	0	23	23	21	142	80	62	11.2042	1
Q9CR98	Fam136a	CA3-P2-vs-CA1-P2	0.0996585	0.129477	0.769701	18	0.451461	0.610516	NA	0.0625	0	10	10	9	75	39	36	12.0583	1
P50396	Gdi1	CA3-P2-vs-CA1-P2	0.0970632	0.12693	0.7647	18	0.45436	0.613999	NA	0.194307	0	96	96	92	651	345	306	13.3303	1
Q61166	Mapre1	CA3-P2-vs-CA1-P2	0.062519	0.0818352	0.763962	18	0.454788	0.614142	NA	0.101852	0	27	27	27	194	103	91	11.5281	1
P05132	Prkaca	CA3-P2-vs-CA1-P2	-0.104872	0.138307	-0.758252	18	0.458114	0.617317	NA	0.4125	0	18	17	12	94	50	44	11.8419	1
Q59J78	Ndufaf2	CA3-P2-vs-CA1-P2	-0.176842	0.233134	-0.758541	18	0.457945	0.617317	NA	0.513889	0	18	18	10	70	47	23	10.7855	0.466625
Q8CGK3	Lonp1	CA3-P2-vs-CA1-P2	0.0531681	0.0700174	0.759356	18	0.45747	0.617317	NA	0.350917	0	99	98	78	566	320	246	11.6951	1
O70318	Epb41l2	CA3-P2-vs-CA1-P2	0.0861053	0.113735	0.75707	18	0.458804	0.617371	NA	0.1875	0	61	61	54	403	217	186	11.7316	1
Q9D8Y0	Efhd2	CA3-P2-vs-CA1-P2	0.0912946	0.120578	0.757144	18	0.458761	0.617371	NA	0.0887097	0	30	30	28	226	115	111	12.8709	1
Q8CC35	Synpo	CA3-P2-vs-CA1-P2	-0.120278	0.159409	-0.754525	18	0.460293	0.618936	NA	0.236702	0	44	44	40	287	162	125	11.783	1
P05480	Src	CA3-P2-vs-CA1-P2	-0.0887906	0.11851	-0.749221	18	0.463404	0.622407	NA	0.388514	0	36	35	23	181	113	68	11.2639	1
TdTomato	#N/A	CA3-P2-vs-CA1-P2	0.287765	0.384195	0.749007	18	0.463529	0.622407	NA	0.299419	0	41	41	36	241	137	104	12.1842	0.471889
P58771	Tpm1	CA3-P2-vs-CA1-P2	0.0879158	0.119231	0.737359	18	0.470407	0.627739	NA	0.078125	0	16	16	15	118	61	57	13.4156	1
P62774	Mtpn	CA3-P2-vs-CA1-P2	0.0861474	0.116849	0.737251	18	0.470471	0.627739	NA	0.263889	0	9	9	6	53	29	24	12.7505	1
P62814	Atp6v1b2	CA3-P2-vs-CA1-P2	-0.0373116	0.0505366	-0.73831	18	0.469844	0.627739	NA	0.164435	0	163	161	153	1123	588	535	13.5847	1
Q61037	Tsc2	CA3-P2-vs-CA1-P2	-0.121669	0.165031	-0.737247	18	0.470474	0.627739	NA	0.236111	0	9	9	9	55	30	25	9.83592	1
Q8BP67	Rpl24	CA3-P2-vs-CA1-P2	0.169713	0.229866	0.738315	18	0.469841	0.627739	NA	0.208333	0	9	9	9	57	33	24	10.1637	0.477453
Q8R050	Gspt1	CA3-P2-vs-CA1-P2	-0.108333	0.146722	-0.738357	18	0.469816	0.627739	NA	0.318182	0	11	11	9	60	32	28	11.2144	1
Q8R191	Syngr3	CA3-P2-vs-CA1-P2	0.0948578	0.128627	0.737462	18	0.470346	0.627739	NA	0.113636	0	22	22	21	156	79	77	14.0747	1
Q99JG2	Gpr37l1	CA3-P2-vs-CA1-P2	-0.153577	0.206695	-0.743014	15	0.468951	0.627739	NA	0.0625	0	6	6	6	45	24	21	11.2541	0.476979
Q9QXY6	Ehd3	CA3-P2-vs-CA1-P2	-0.0410871	0.055473	-0.740669	18	0.468447	0.627739	NA	0.266544	0	68	68	59	399	234	165	11.7619	1
O35609	Scamp3	CA3-P2-vs-CA1-P2	-0.0619918	0.0843457	-0.734973	18	0.471824	0.629099	NA	0.171296	0	27	27	25	179	96	83	11.6183	1
Q9JIA1	Lgi1	CA3-P2-vs-CA1-P2	0.0557916	0.0759695	0.734395	18	0.472168	0.629115	NA	0.266827	0	49	49	41	305	169	136	12.3638	1
P56375	Acyp2	CA3-P2-vs-CA1-P2	0.100088	0.136503	0.733232	18	0.472859	0.629595	NA	0.0833333	0	6	6	6	44	24	20	11.249	1
Q61081	Cdc37	CA3-P2-vs-CA1-P2	-0.0900007	0.122938	-0.732079	18	0.473546	0.629627	NA	0.427419	0	29	29	19	142	84	58	11.2511	1
Q9D3P8	Plgrkt	CA3-P2-vs-CA1-P2	-0.0969089	0.132343	-0.732257	18	0.47344	0.629627	NA	0	0	6	6	6	48	24	24	11.699	1
P60904	Dnajc5	CA3-P2-vs-CA1-P2	-0.0685254	0.0936994	-0.731333	18	0.47399	0.629777	NA	0.25	0	17	17	15	114	58	56	13.1552	1
Q9CR67	Tmem33	CA3-P2-vs-CA1-P2	0.112542	0.154455	0.728639	18	0.475596	0.631469	NA	0	0	6	6	6	48	24	24	11.2493	1
P10637	Mapt	CA3-P2-vs-CA1-P2	-0.0496427	0.0683679	-0.726111	18	0.477107	0.632649	NA	0.28	0	96	95	81	576	310	266	13.0959	1
Q56A07	Scn2b	CA3-P2-vs-CA1-P2	-0.19887	0.273911	-0.726038	18	0.477151	0.632649	NA	0.386364	0	11	11	8	54	31	23	12.2849	0.484445
O35593	Psmd14	CA3-P2-vs-CA1-P2	0.0897001	0.123691	0.725196	18	0.477655	0.632876	NA	0.177083	0	12	12	12	79	40	39	12.1683	1
Q9CPR4	Rpl17	CA3-P2-vs-CA1-P2	0.106258	0.146862	0.723518	18	0.47866	0.633324	NA	0.0138889	0	9	9	9	71	36	35	11.5422	1
Q9JL26	Fmnl1	CA3-P2-vs-CA1-P2	-0.0950381	0.131266	-0.724009	18	0.478365	0.633324	NA	0.242647	0	17	17	15	103	62	41	10.5774	1
P12815	Pdcd6	CA3-P2-vs-CA1-P2	-0.0791145	0.109796	-0.720558	18	0.480435	0.635231	NA	0.440217	0	23	23	14	103	59	44	11.3064	1
Q8BL86	Mblac2	CA3-P2-vs-CA1-P2	0.184276	0.256802	0.717578	18	0.482227	0.637157	NA	0.357143	0	13	13	13	72	48	24	9.9171	0.489159
O09131	Gsto1	CA3-P2-vs-CA1-P2	0.12166	0.169469	0.717891	17	0.482574	0.637173	NA	0.375	0	9	9	6	45	27	18	12.3093	1
Q91YT0	Ndufv1	CA3-P2-vs-CA1-P2	0.054043	0.0755549	0.715281	18	0.483611	0.638098	NA	0.166045	0	67	67	64	447	227	220	13.1325	1
Q6RHR9	Magi1	CA3-P2-vs-CA1-P2	-0.116482	0.163246	-0.713533	18	0.484666	0.639046	NA	0.682692	0	19	17	8	66	44	22	9.77698	1
O55125	Nipsnap1	CA3-P2-vs-CA1-P2	0.0863478	0.121309	0.711801	18	0.485712	0.639981	NA	0.165179	0	28	28	25	187	97	90	12.4347	1
Q91VI7	Rnh1	CA3-P2-vs-CA1-P2	-0.0786346	0.111049	-0.708106	18	0.487948	0.642482	NA	0.242188	0	16	16	15	97	57	40	11.1766	1
Q9CWK8	Snx2	CA3-P2-vs-CA1-P2	-0.0463998	0.0656464	-0.706814	18	0.488732	0.643068	NA	0.435811	0	37	37	30	167	103	64	10.6517	1
Q99LY9	Ndufs5	CA3-P2-vs-CA1-P2	0.110339	0.156338	0.705771	18	0.489365	0.643456	NA	0.389286	0	33	28	29	171	94	77	12.6424	1
Q91ZR1	Rab4b	CA3-P2-vs-CA1-P2	-0.107893	0.153617	-0.702354	18	0.491442	0.64574	NA	0.32	0	25	25	19	136	77	59	11.4595	1
Q69ZK9	Nlgn2	CA3-P2-vs-CA1-P2	0.133373	0.190273	0.700956	18	0.492294	0.646362	NA	0.533654	0	26	26	14	97	67	30	11.0345	1
Q91V41	Rab14	CA3-P2-vs-CA1-P2	-0.0388207	0.0554218	-0.700459	18	0.492596	0.646362	NA	0.0857143	0	35	35	35	256	131	125	13.1859	1
Q91WG5	Prkag2	CA3-P2-vs-CA1-P2	0.103493	0.148	0.699282	17	0.493833	0.647539	NA	0.31875	0	20	20	17	109	61	48	10.3304	1
Q9DB20	Atp5po	CA3-P2-vs-CA1-P2	0.0565584	0.0818507	0.690994	18	0.498384	0.653055	NA	0.147177	0	59	59	53	423	218	205	14.3432	1
Q00612	G6pdx	CA3-P2-vs-CA1-P2	-0.111486	0.161771	-0.68916	18	0.49951	0.65408	NA	0.395833	0	17	17	15	87	51	36	10.7195	1
Q91YM2	Arhgap35	CA3-P2-vs-CA1-P2	0.0834145	0.121047	0.689109	17	0.500053	0.654339	NA	0.550926	0	27	27	15	97	68	29	9.76651	1
P54775	Psmc4	CA3-P2-vs-CA1-P2	0.111531	0.16228	0.687278	18	0.500668	0.654693	NA	0.473404	0	47	47	32	198	126	72	10.633	1
O35643	Ap1b1	CA3-P2-vs-CA1-P2	0.0378293	0.0557689	0.678322	18	0.506195	0.659515	NA	0.305147	0	99	97	80	567	326	241	12.3062	1
Q61490	Alcam	CA3-P2-vs-CA1-P2	-0.0603742	0.0888882	-0.679215	18	0.505642	0.659515	NA	0.146635	0	52	52	49	355	197	158	11.5008	1
Q99LD4	Gps1	CA3-P2-vs-CA1-P2	-0.0411267	0.0606651	-0.67793	18	0.506438	0.659515	NA	0.232759	0	28	28	25	178	98	80	11.5276	1
Q99NB1	Acss1	CA3-P2-vs-CA1-P2	-0.215974	0.316818	-0.681697	16	0.505179	0.659515	NA	0.354167	0	12	12	12	62	39	23	9.44584	0.511982
Q9WV55	Vapa	CA3-P2-vs-CA1-P2	-0.137166	0.201709	-0.680022	18	0.505143	0.659515	NA	0.34375	0	22	22	17	126	70	56	11.3453	1
Q9Z1Z2	Strap	CA3-P2-vs-CA1-P2	-0.0639038	0.0942319	-0.678155	18	0.506299	0.659515	NA	0.206731	0	26	26	21	165	85	80	11.3841	1
P19096	Fasn	CA3-P2-vs-CA1-P2	0.0235806	0.0349106	0.675455	18	0.507972	0.66106	NA	0.224646	0	207	204	186	1315	717	598	11.4419	1
Q924L1	Letmd1	CA3-P2-vs-CA1-P2	-0.173119	0.256532	-0.674844	17	0.50885	0.661748	NA	0.354167	0	18	18	14	93	56	37	10.1346	0.515239
P62141	Ppp1cb	CA3-P2-vs-CA1-P2	-0.0573165	0.0851804	-0.672884	18	0.509568	0.662093	NA	0.171053	0	18	18	17	126	64	62	12.7267	1
Q9R0P5	Dstn	CA3-P2-vs-CA1-P2	0.0530237	0.0788464	0.672493	18	0.509811	0.662093	NA	0.0928571	0	35	35	33	254	132	122	12.6566	1
P26638	Sars1	CA3-P2-vs-CA1-P2	-0.0406906	0.0606679	-0.67071	18	0.51092	0.663079	NA	0.367188	0	48	48	33	243	143	100	11.461	1
Q9QZ06	Tollip	CA3-P2-vs-CA1-P2	0.0454772	0.0680183	0.668603	18	0.512233	0.664183	NA	0.260417	0	24	23	21	142	76	66	11.4749	1
Q9Z1W9	Stk39	CA3-P2-vs-CA1-P2	-0.103123	0.154325	-0.668223	18	0.51247	0.664183	NA	0.3125	0	12	12	7	66	41	25	11.2952	1
Q9QYB5	Add3	CA3-P2-vs-CA1-P2	0.0541291	0.0823435	0.657357	18	0.519269	0.672537	NA	0.300347	0	70	69	55	403	233	170	11.5788	1
P54285	Cacnb3	CA3-P2-vs-CA1-P2	-0.0663941	0.101295	-0.65545	18	0.520468	0.67363	NA	0.116071	0	14	14	12	99	54	45	11.5687	1
P12023	App	CA3-P2-vs-CA1-P2	0.0768345	0.118039	0.650927	18	0.523317	0.675642	NA	0.515	0	24	24	12	97	69	28	10.3234	1
P22892	Ap1g1	CA3-P2-vs-CA1-P2	-0.0664548	0.102155	-0.650531	18	0.523567	0.675642	NA	0.490385	0	23	22	19	106	61	45	11.1541	1
P56812	Pdcd5	CA3-P2-vs-CA1-P2	-0.0800075	0.122637	-0.652391	18	0.522394	0.675642	NA	0.180556	0	17	17	17	118	61	57	11.1807	1
P59764	Dock4	CA3-P2-vs-CA1-P2	-0.133435	0.205411	-0.649598	18	0.524156	0.675642	NA	0.448864	0	42	42	34	194	120	74	10.1109	1
Q62351	Tfrc	CA3-P2-vs-CA1-P2	-0.113848	0.174324	-0.653081	16	0.522978	0.675642	NA	0.645161	0	30	30	14	88	68	20	9.92031	1
Q99J39	Mlycd	CA3-P2-vs-CA1-P2	0.103191	0.158536	0.650903	17	0.52381	0.675642	NA	0.479167	0	11	11	8	50	30	20	10.6265	1
P42669	Pura	CA3-P2-vs-CA1-P2	0.0437718	0.0678286	0.645329	18	0.526855	0.678216	NA	0.223684	0	36	36	31	236	132	104	11.6892	1
Q80Y98	Ddhd2	CA3-P2-vs-CA1-P2	-0.125563	0.194481	-0.645631	17	0.527137	0.678216	NA	0.328125	0	8	8	7	43	24	19	9.93585	1
Q9R1Q9	Atp6ap1	CA3-P2-vs-CA1-P2	-0.113981	0.176784	-0.644747	18	0.527224	0.678216	NA	0.0681818	0	11	11	11	82	44	38	12.8956	1
P51863	Atp6v0d1	CA3-P2-vs-CA1-P2	-0.0272149	0.0423218	-0.643046	18	0.528302	0.678225	NA	0.142857	0	63	63	61	432	229	203	13.8257	1
P68181	Prkacb	CA3-P2-vs-CA1-P2	0.124969	0.194296	0.643188	18	0.528212	0.678225	NA	0.402778	0	18	17	16	86	46	40	10.4759	1
Q3UHD6	Snx27	CA3-P2-vs-CA1-P2	0.0554293	0.0861059	0.643733	18	0.527866	0.678225	NA	0.4375	0	27	27	21	144	83	61	11.1906	1
Q9JKR6	Hyou1	CA3-P2-vs-CA1-P2	0.0933403	0.145471	0.641643	18	0.529192	0.678909	NA	0.457386	0	42	41	29	191	120	71	10.7293	1
Q60932	Vdac1	CA3-P2-vs-CA1-P2	0.0481266	0.0753422	0.638774	18	0.531015	0.680788	NA	0.147978	0	133	132	127	927	478	449	14.0496	1
Q8VE47	Uba5	CA3-P2-vs-CA1-P2	-0.0912798	0.143282	-0.637064	18	0.532103	0.681723	NA	0.258929	0	14	14	12	83	52	31	10.7463	1
Q99N87	Mrps5	CA3-P2-vs-CA1-P2	-0.0856459	0.135088	-0.634002	18	0.534054	0.683571	NA	0.236111	0	9	9	7	55	30	25	10.4645	1
Q9D8B3	Chmp4b	CA3-P2-vs-CA1-P2	-0.057159	0.0902026	-0.633673	18	0.534264	0.683571	NA	0.166667	0	12	12	12	80	44	36	11.7791	1
Q61036	Pak3	CA3-P2-vs-CA1-P2	-0.105628	0.167328	-0.631261	18	0.535805	0.684422	NA	0.390625	0	13	13	13	78	45	33	11.112	1
Q922D8	Mthfd1	CA3-P2-vs-CA1-P2	0.0772647	0.12246	0.630939	18	0.53601	0.684422	NA	0.421875	0	32	32	23	148	86	62	10.8319	1
Q99LP6	Grpel1	CA3-P2-vs-CA1-P2	0.0669168	0.106002	0.631281	18	0.535792	0.684422	NA	0.264706	0	33	33	33	200	110	90	11.2603	1
Q9WV80	Snx1	CA3-P2-vs-CA1-P2	0.0735198	0.116681	0.630095	18	0.53655	0.684651	NA	0.310345	0	28	27	24	160	95	65	10.5776	1
Q9CRY7	Gdpd1	CA3-P2-vs-CA1-P2	0.0650463	0.10405	0.625145	18	0.539721	0.688235	NA	0.0882353	0	17	17	17	124	65	59	10.9038	1
Q9JJL8	Sars2	CA3-P2-vs-CA1-P2	0.113327	0.181494	0.624415	18	0.540189	0.68837	NA	0.194444	0	9	9	9	58	29	29	10.4327	1
O55026	Entpd2	CA3-P2-vs-CA1-P2	-0.165172	0.266487	-0.619814	18	0.543148	0.690761	NA	0.0694444	0	9	9	9	67	35	32	10.5062	0.549474
Q3UUI3	Them4	CA3-P2-vs-CA1-P2	-0.084111	0.135707	-0.6198	18	0.543157	0.690761	NA	0.168478	0	23	23	21	153	81	72	12.1305	1
Q8BP47	NARS1	CA3-P2-vs-CA1-P2	0.0386744	0.0623308	0.62047	18	0.542725	0.690761	NA	0.382576	0	31	30	26	163	93	70	11.7298	1
Q9CPX6	Atg3	CA3-P2-vs-CA1-P2	-0.0689263	0.111349	-0.619013	18	0.543663	0.690943	NA	0.0694444	0	9	9	9	67	35	32	10.5592	1
P62627	Dynlrb1	CA3-P2-vs-CA1-P2	-0.0870766	0.141252	-0.616464	18	0.545307	0.692569	NA	0.232955	0	22	19	22	135	66	69	12.1232	1
P51410	Rpl9	CA3-P2-vs-CA1-P2	0.163411	0.265667	0.615097	18	0.546189	0.693226	NA	0.375	0	15	14	14	75	39	36	10.8535	0.552057
Q5HZI9	Slc25a51	CA3-P2-vs-CA1-P2	0.0604727	0.0985583	0.613573	18	0.547174	0.694012	NA	0.284091	0	33	33	27	189	110	79	10.8619	1
P68368	Tuba4a	CA3-P2-vs-CA1-P2	0.0507291	0.082855	0.612264	18	0.54802	0.694159	NA	0.0875	0	20	20	20	146	73	73	16.3832	1
Q9DCM2	Gstk1	CA3-P2-vs-CA1-P2	0.214997	0.350915	0.612677	18	0.547753	0.694159	NA	0.392857	0	21	21	17	102	64	38	10.1572	0.553143
Q9DBG6	Rpn2	CA3-P2-vs-CA1-P2	-0.130048	0.212628	-0.611626	18	0.548433	0.694219	NA	0.519531	0	28	28	19	123	71	52	10.3772	1
B1AR13	Cisd3	CA3-P2-vs-CA1-P2	0.124796	0.204385	0.61059	18	0.549104	0.694605	NA	0.1875	0	6	6	6	39	21	18	11.6733	1
Q9CZW4	Acsl3	CA3-P2-vs-CA1-P2	0.120691	0.198447	0.608178	18	0.550667	0.69612	NA	0.291667	0	12	12	11	68	40	28	10.6949	1
P17742	Ppia	CA3-P2-vs-CA1-P2	0.122667	0.203487	0.602823	18	0.554146	0.700052	NA	0	0	46	46	46	368	184	184	15.5212	1
P62259	Ywhae	CA3-P2-vs-CA1-P2	-0.0269709	0.0448998	-0.600691	18	0.555535	0.701339	NA	0.103972	0	107	107	99	767	404	363	13.9274	1
Q6PDL0	Dync1li2	CA3-P2-vs-CA1-P2	-0.0599645	0.100179	-0.598572	18	0.556917	0.702151	NA	0.214286	0	13	13	13	88	45	43	11.5521	1
Q80UG2	Plxna4	CA3-P2-vs-CA1-P2	-0.0604947	0.100987	-0.599037	18	0.556613	0.702151	NA	0.384259	0	53	53	37	266	162	104	10.6394	1
Q7TMK9	Syncrip	CA3-P2-vs-CA1-P2	-0.14619	0.244629	-0.5976	16	0.558471	0.702712	NA	0.341667	0	15	15	15	79	41	38	10.7702	0.563462
Q8C166	Cpne1	CA3-P2-vs-CA1-P2	-0.0568882	0.0953154	-0.596842	18	0.558046	0.702712	NA	0.171875	0	16	16	16	106	59	47	11.4706	1
Q9CR61	Ndufb7	CA3-P2-vs-CA1-P2	-0.0827717	0.138765	-0.59649	18	0.558276	0.702712	NA	0.442308	0	38	38	26	174	103	71	12.6767	1
Q9ERK4	Cse1l	CA3-P2-vs-CA1-P2	-0.0721498	0.121311	-0.594753	18	0.559412	0.703429	NA	0.289286	0	34	34	26	199	117	82	10.6236	1
Q9CRB9	Chchd3	CA3-P2-vs-CA1-P2	-0.0380442	0.0642975	-0.591689	18	0.561417	0.705485	NA	0.0416667	0	21	21	20	161	81	80	13.3347	1
O55013	Trappc3	CA3-P2-vs-CA1-P2	0.043688	0.0741257	0.589377	18	0.562933	0.70666	NA	0	0	6	6	6	48	24	24	12.5719	1
Q8R001	Mapre2	CA3-P2-vs-CA1-P2	0.054024	0.0917016	0.589129	18	0.563097	0.70666	NA	0.120192	0	26	26	23	183	94	89	11.9613	1
Q8VE70	Pdcd10	CA3-P2-vs-CA1-P2	-0.0820476	0.139217	-0.589352	16	0.563855	0.707145	NA	0.516667	0	15	12	14	58	36	22	11.3297	1
Q2TPA8	Hsdl2	CA3-P2-vs-CA1-P2	0.109755	0.18723	0.586203	18	0.565019	0.708137	NA	0.336538	0	13	13	10	69	43	26	10.7672	1
Q61548	Snap91	CA3-P2-vs-CA1-P2	0.0310217	0.0531383	0.583791	18	0.566605	0.709538	NA	0.1875	0	115	115	101	767	407	360	13.1773	1
Q8K274	Fn3krp	CA3-P2-vs-CA1-P2	0.0761429	0.130346	0.584162	16	0.567257	0.709538	NA	0.330357	0	14	14	14	75	50	25	11.0397	1
Q9CYN9	Atp6ap2	CA3-P2-vs-CA1-P2	0.122248	0.209735	0.582868	18	0.567213	0.709538	NA	0.152778	0	9	9	9	61	32	29	12.9833	1
Q4KMM3	Oxr1	CA3-P2-vs-CA1-P2	-0.016294	0.0280303	-0.5813	18	0.568247	0.710309	NA	0.279971	0	165	162	134	985	551	434	12.1683	1
P12787	Cox5a	CA3-P2-vs-CA1-P2	-0.0600116	0.103512	-0.579753	18	0.569267	0.711116	NA	0.0659091	0	55	55	54	411	213	198	13.9163	1
P62071	Rras2	CA3-P2-vs-CA1-P2	-0.0973128	0.168353	-0.578027	18	0.570407	0.712072	NA	0.166667	0	12	12	10	80	44	36	10.5419	1
P56391	Cox6b1	CA3-P2-vs-CA1-P2	0.20855	0.3624	0.575467	18	0.5721	0.713451	NA	0.148438	0	16	16	16	109	57	52	13.5535	0.576697
P99029	Prdx5	CA3-P2-vs-CA1-P2	0.0532103	0.092504	0.575221	18	0.572263	0.713451	NA	0.0344828	0	58	58	58	448	227	221	14.377	1
P57780	Actn4	CA3-P2-vs-CA1-P2	0.0647144	0.112922	0.573089	18	0.573675	0.714439	NA	0.295181	0	81	81	59	468	265	203	11.1903	1
Q9JL04	Fmn2	CA3-P2-vs-CA1-P2	-0.097153	0.1694	-0.573512	17	0.573807	0.714439	NA	0.523148	0	27	27	16	103	70	33	9.99815	1
O88507	Cntfr	CA3-P2-vs-CA1-P2	-0.0785904	0.137955	-0.569682	18	0.575935	0.714747	NA	0.277778	0	9	9	6	52	29	23	11.0597	1
P12367	Prkar2a	CA3-P2-vs-CA1-P2	-0.0469541	0.0821961	-0.571245	18	0.574898	0.714747	NA	0.291667	0	29	29	25	170	100	70	11.9265	1
Q61768	Kif5b	CA3-P2-vs-CA1-P2	-0.0427403	0.0749514	-0.57024	18	0.575565	0.714747	NA	0.399038	0	52	52	41	250	144	106	10.8382	1
Q8BIF0	Cd99l2	CA3-P2-vs-CA1-P2	-0.0724723	0.126793	-0.571579	18	0.574676	0.714747	NA	0.3	0	9	9	9	56	31	25	11.0067	1
Q9D1G1	Rab1b	CA3-P2-vs-CA1-P2	-0.0447291	0.0784282	-0.570318	18	0.575512	0.714747	NA	0.107143	0	42	42	39	300	158	142	11.9001	1
Q2PFD7	Psd3	CA3-P2-vs-CA1-P2	-0.0706934	0.124273	-0.568855	18	0.576484	0.714961	NA	0.21875	0	74	73	67	475	262	213	11.7699	1
P04370	Mbp	CA3-P2-vs-CA1-P2	0.113901	0.201019	0.566618	18	0.577972	0.715871	NA	0.151316	0	37	37	32	258	136	122	13.9517	1
P97952	Scn1b	CA3-P2-vs-CA1-P2	0.0513213	0.0905058	0.567049	18	0.577685	0.715871	NA	0.166667	0	9	9	9	60	33	27	12.4477	1
Q04690	Nf1	CA3-P2-vs-CA1-P2	-0.0640519	0.113865	-0.562524	18	0.580698	0.718118	NA	0.5125	0	39	39	26	156	103	53	10.0294	1
Q76MZ3	Ppp2r1a	CA3-P2-vs-CA1-P2	-0.0493222	0.0877321	-0.562192	18	0.58092	0.718118	NA	0.165441	0	102	101	94	681	363	318	12.3314	1
Q80WG5	Lrrc8a	CA3-P2-vs-CA1-P2	0.108869	0.193448	0.562781	18	0.580527	0.718118	NA	0.3125	0	14	14	13	77	42	35	10.2412	1
Q6A065	Cep170	CA3-P2-vs-CA1-P2	-0.114413	0.204165	-0.560394	18	0.582119	0.719133	NA	0.430556	0	24	23	15	123	72	51	10.2041	1
Q9D023	Mpc2	CA3-P2-vs-CA1-P2	0.125163	0.224096	0.558524	18	0.583368	0.720208	NA	0.190476	0	21	21	20	136	72	64	11.5047	1
Q64674	Srm	CA3-P2-vs-CA1-P2	-0.0553022	0.0992393	-0.557261	18	0.584213	0.720782	NA	0.221154	0	13	13	12	81	45	36	11.2029	1
P14094	Atp1b1	CA3-P2-vs-CA1-P2	0.0272662	0.0491218	0.555073	18	0.585677	0.721652	NA	0.095339	0	59	59	56	427	221	206	15.092	1
Q8K0S0	Phyhip	CA3-P2-vs-CA1-P2	0.0450349	0.0810685	0.555516	18	0.58538	0.721652	NA	0.095	0	25	25	23	181	97	84	13.11	1
Q62419	Sh3gl1	CA3-P2-vs-CA1-P2	-0.0686621	0.123939	-0.553999	18	0.586397	0.72207	NA	0.396739	0	21	21	21	111	61	50	11.7561	1
P05532	Kit	CA3-P2-vs-CA1-P2	0.189678	0.344654	0.550343	18	0.588849	0.723215	NA	0.302885	0	26	25	21	145	87	58	10.3256	0.593052
P0C192	Lrrc4b	CA3-P2-vs-CA1-P2	-0.0801318	0.145429	-0.551002	18	0.588407	0.723215	NA	0.369318	0	20	20	16	111	62	49	11.0108	1
Q8BGZ1	Hpcal4	CA3-P2-vs-CA1-P2	0.0428679	0.0778805	0.550431	18	0.58879	0.723215	NA	0.214286	0	28	28	23	176	94	82	12.4422	1
Q8K0G5	Eipr1	CA3-P2-vs-CA1-P2	0.104669	0.189634	0.551951	18	0.58777	0.723215	NA	0.236111	0	9	9	8	55	31	24	11.6323	1
Q3TPX4	Exoc5	CA3-P2-vs-CA1-P2	0.127738	0.231987	0.550627	16	0.589496	0.723541	NA	0.364583	0	12	12	12	61	42	19	10.9882	1
Q8C5H8	Nadk2	CA3-P2-vs-CA1-P2	-0.0492131	0.0904544	-0.544066	18	0.593072	0.727461	NA	0.261029	0	34	34	26	201	117	84	11.536	1
P61961	Ufm1	CA3-P2-vs-CA1-P2	-0.0860589	0.15901	-0.541219	18	0.594993	0.728876	NA	0.21875	0	12	12	12	75	43	32	11.7143	1
Q9CR51	Atp6v1g1	CA3-P2-vs-CA1-P2	0.0638281	0.117836	0.541671	18	0.594688	0.728876	NA	0	0	6	6	6	48	24	24	12.8655	1
P35762	Cd81	CA3-P2-vs-CA1-P2	0.0716267	0.132907	0.538924	18	0.596542	0.730303	NA	0.323529	0	17	17	12	92	52	40	11.7249	1
P63101	Ywhaz	CA3-P2-vs-CA1-P2	0.0330706	0.0618534	0.534661	18	0.599427	0.733362	NA	0.120968	0	62	62	59	436	219	217	14.5874	1
O88587	Comt	CA3-P2-vs-CA1-P2	-0.115401	0.216485	-0.533067	18	0.600508	0.734211	NA	0.267857	0	7	7	7	41	22	19	11.7244	1
O35344	Kpna3	CA3-P2-vs-CA1-P2	0.0938689	0.176886	0.530673	18	0.602132	0.735251	NA	0.479167	0	16	15	14	75	41	34	10.6524	1
Q9DBE8	Alg2	CA3-P2-vs-CA1-P2	0.069274	0.130489	0.530882	18	0.60199	0.735251	NA	0.355	0	23	23	19	129	73	56	10.825	1
P11627	L1cam	CA3-P2-vs-CA1-P2	-0.0384488	0.0725593	-0.529895	18	0.602661	0.735257	NA	0.290254	0	57	57	49	335	195	140	11.1796	1
Q60931	Vdac3	CA3-P2-vs-CA1-P2	0.0350014	0.0660994	0.529527	18	0.602911	0.735257	NA	0.108173	0	52	51	52	371	191	180	14.3159	1
Q8BK72	Mrps27	CA3-P2-vs-CA1-P2	-0.104134	0.19769	-0.526752	18	0.604797	0.737085	NA	0.507812	0	14	14	8	63	41	22	10.1062	1
Q60714	Slc27a1	CA3-P2-vs-CA1-P2	0.159489	0.304238	0.524226	17	0.606889	0.73887	NA	0.2875	0	10	10	10	57	31	26	11.016	0.610676
Q922J3	Clip1	CA3-P2-vs-CA1-P2	-0.1004	0.191802	-0.523459	18	0.60704	0.73887	NA	0.425	0	29	29	22	138	96	42	9.95254	1
Q80T41	Gabbr2	CA3-P2-vs-CA1-P2	-0.0588059	0.112627	-0.522129	18	0.607947	0.739027	NA	0.299242	0	33	32	24	185	102	83	11.3254	1
Q810U4	Nrcam	CA3-P2-vs-CA1-P2	0.0370608	0.0709205	0.522569	18	0.607647	0.739027	NA	0.280357	0	70	70	56	403	214	189	11.3802	1
Q6VNB8	Wdfy3	CA3-P2-vs-CA1-P2	-0.0778432	0.14952	-0.520619	18	0.608977	0.739806	NA	0.450521	0	46	46	37	211	138	73	10.4729	1
O35226	Psmd4	CA3-P2-vs-CA1-P2	0.076711	0.147831	0.51891	18	0.610145	0.740484	NA	0.413462	0	13	13	9	61	37	24	11.6719	1
P35276	Rab3d	CA3-P2-vs-CA1-P2	-0.253636	0.489372	-0.518288	18	0.61057	0.740484	NA	0.214286	0	7	7	6	44	26	18	14.8175	0.613832
Q9CQ69	Uqcrq	CA3-P2-vs-CA1-P2	0.0591831	0.114233	0.518091	18	0.610704	0.740484	NA	0.255952	0	21	21	18	125	66	59	14.1574	1
Q9CPW2	Fdx2	CA3-P2-vs-CA1-P2	-0.0764721	0.149351	-0.512029	18	0.614856	0.745042	NA	0.104167	0	6	6	6	43	23	20	10.9814	1
P48771	Cox7a2	CA3-P2-vs-CA1-P2	0.0663115	0.130403	0.508513	18	0.617269	0.746538	NA	0.0885417	0	24	24	21	175	93	82	12.9367	1
Q60771	Cldn11	CA3-P2-vs-CA1-P2	-0.25105	0.493207	-0.509015	18	0.616925	0.746538	NA	0.0625	0	6	6	6	45	24	21	10.0335	0.619669
Q9EQF6	Dpysl5	CA3-P2-vs-CA1-P2	0.0285772	0.056102	0.509378	18	0.616675	0.746538	NA	0.214744	0	74	73	64	490	259	231	12.4511	1
Q9DC61	Pmpca	CA3-P2-vs-CA1-P2	-0.0520296	0.102711	-0.506561	18	0.618611	0.747685	NA	0.375	0	36	36	21	180	113	67	10.3392	1
Q8JZQ2	Afg3l2	CA3-P2-vs-CA1-P2	0.0365654	0.0724798	0.50449	18	0.620037	0.748932	NA	0.319853	0	66	66	52	370	205	165	11.4037	1
P97823	Lypla1	CA3-P2-vs-CA1-P2	0.0464661	0.0928013	0.500706	18	0.622645	0.751605	NA	0.145833	0	12	12	12	82	42	40	11.6316	1
P46660	Ina	CA3-P2-vs-CA1-P2	0.0833344	0.166986	0.499051	18	0.623787	0.752506	NA	0.266447	0	37	37	31	223	125	98	11.4388	1
P62331	Arf6	CA3-P2-vs-CA1-P2	-0.069566	0.139821	-0.497536	18	0.624834	0.75329	NA	0.235294	0	17	17	16	104	55	49	11.8406	1
Q99LR1	Abhd12	CA3-P2-vs-CA1-P2	0.0807682	0.162613	0.496688	18	0.62542	0.753518	NA	0.28125	0	24	23	19	138	78	60	10.8745	1
P63030	Mpc1	CA3-P2-vs-CA1-P2	0.141031	0.28547	0.494032	18	0.627258	0.755254	NA	0.0972222	0	9	8	9	65	32	33	13.8148	0.629488
Q64737	Gart	CA3-P2-vs-CA1-P2	0.052322	0.106446	0.491536	18	0.628987	0.756856	NA	0.37931	0	27	27	20	144	84	60	10.9067	1
Q8BG51	Rhot1	CA3-P2-vs-CA1-P2	0.0439021	0.0894904	0.490579	18	0.629651	0.756861	NA	0.333333	0	30	30	23	160	101	59	11.6837	1
Q8BIJ6	Iars2	CA3-P2-vs-CA1-P2	-0.0546236	0.111446	-0.490134	18	0.62996	0.756861	NA	0.33908	0	83	83	72	460	262	198	11.4142	1
Q8R164	Bphl	CA3-P2-vs-CA1-P2	0.0819136	0.167236	0.489808	18	0.630186	0.756861	NA	0.221774	0	31	31	30	193	101	92	12.472	1
Q8BIW1	Prune1	CA3-P2-vs-CA1-P2	-0.0613926	0.127539	-0.481365	18	0.636057	0.761715	NA	0.674107	0	23	23	7	73	53	20	10.6957	1
Q8BKC5	Ipo5	CA3-P2-vs-CA1-P2	-0.0546181	0.113565	-0.480941	18	0.636352	0.761715	NA	0.431452	0	31	31	22	141	85	56	10.5523	1
Q8C0L0	Tmx4	CA3-P2-vs-CA1-P2	-0.097152	0.202173	-0.480539	18	0.636633	0.761715	NA	0.489583	0	9	9	8	49	26	23	11.2912	1
Q91VR8	Brk1	CA3-P2-vs-CA1-P2	-0.0686054	0.141962	-0.483265	18	0.634734	0.761715	NA	0.0375	0	10	10	10	77	40	37	12.3497	1
Q91ZX7	Lrp1	CA3-P2-vs-CA1-P2	-0.0675243	0.140501	-0.480597	18	0.636592	0.761715	NA	0.441964	0	81	81	58	375	224	151	10.4769	1
Q9CQC7	Ndufb4	CA3-P2-vs-CA1-P2	0.0546529	0.113608	0.481066	18	0.636266	0.761715	NA	0.135417	0	24	24	23	166	84	82	13.676	1
P20108	Prdx3	CA3-P2-vs-CA1-P2	0.0322624	0.0673451	0.47906	18	0.637664	0.762252	NA	0.0625	0	34	34	33	255	134	121	13.4341	1
P55096	Abcd3	CA3-P2-vs-CA1-P2	-0.0617309	0.128814	-0.479225	17	0.637885	0.762252	NA	0.321429	0	21	21	21	114	71	43	10.4438	1
Q9Z0S1	Bpnt1	CA3-P2-vs-CA1-P2	0.029819	0.0624743	0.4773	18	0.638892	0.762976	NA	0.349265	0	33	33	30	177	102	75	11.1625	1
Q7TN29	Smap2	CA3-P2-vs-CA1-P2	0.0492513	0.103747	0.474726	18	0.640691	0.764644	NA	0.229167	0	12	12	10	74	40	34	11.634	1
Q64332	Syn2	CA3-P2-vs-CA1-P2	-0.0314877	0.0664911	-0.473563	18	0.641505	0.765134	NA	0.10443	0	157	157	149	1132	591	541	14.5906	1
Q9DCC8	Tomm20	CA3-P2-vs-CA1-P2	-0.0380456	0.0805873	-0.472104	18	0.642525	0.765871	NA	0.135417	0	12	12	10	83	44	39	12.8572	1
Q61316	Hspa4	CA3-P2-vs-CA1-P2	-0.0184458	0.0392201	-0.470314	18	0.643779	0.766334	NA	0.239286	0	101	100	87	639	344	295	12.542	1
Q8CIB5	Fermt2	CA3-P2-vs-CA1-P2	0.113127	0.240011	0.471338	16	0.643762	0.766334	NA	0.505208	0	24	24	19	95	65	30	10.0175	1
Q9QXW9	Slc7a8	CA3-P2-vs-CA1-P2	0.0872819	0.185776	0.469822	18	0.644124	0.766334	NA	0.25	0	9	9	6	54	33	21	11.1164	1
Q9D6J5	Ndufb8	CA3-P2-vs-CA1-P2	0.0478614	0.102629	0.466351	18	0.646558	0.768749	NA	0.479651	0	41	41	21	179	105	74	12.7219	1
Q9EPK7	Xpo7	CA3-P2-vs-CA1-P2	-0.0556069	0.119546	-0.465151	18	0.647401	0.76927	NA	0.390625	0	24	24	17	117	79	38	10.5497	1
Q9CQ54	Ndufc2	CA3-P2-vs-CA1-P2	0.0436222	0.0952196	0.458122	18	0.652347	0.774662	NA	0.135	0	25	25	22	173	94	79	12.9402	1
O09111	Ndufb11	CA3-P2-vs-CA1-P2	0.0396026	0.086718	0.456683	18	0.653362	0.775383	NA	0.229167	0	24	24	18	148	79	69	12.772	1
Q62425	Ndufa4	CA3-P2-vs-CA1-P2	0.0491184	0.108636	0.452138	18	0.656571	0.778705	NA	0.09375	0	16	16	16	116	61	55	14.9316	1
Q9D0L4	Adck1	CA3-P2-vs-CA1-P2	0.130884	0.290065	0.451223	18	0.657218	0.778986	NA	0.395833	0	12	12	10	58	35	23	10.3954	1
Q9D394	Rufy3	CA3-P2-vs-CA1-P2	0.0259578	0.0578323	0.448845	18	0.6589	0.780493	NA	0.3225	0	43	43	39	271	147	124	11.6389	1
P47802	Mtx1	CA3-P2-vs-CA1-P2	-0.0524683	0.117486	-0.446593	18	0.660495	0.780578	NA	0.182292	0	24	24	20	157	89	68	12.1552	1
Q8BHH2	Rab9b	CA3-P2-vs-CA1-P2	0.134516	0.301023	0.446862	17	0.660616	0.780578	NA	0.4375	0	13	13	8	63	41	22	10.7073	1
Q9CXJ4	Abcb8	CA3-P2-vs-CA1-P2	0.0732897	0.163644	0.44786	18	0.659598	0.780578	NA	0.291667	0	32	32	28	187	100	87	11.0598	1
Q9DAW9	Cnn3	CA3-P2-vs-CA1-P2	0.115237	0.257867	0.446886	17	0.660598	0.780578	NA	0.486842	0	19	19	13	78	56	22	9.47905	1
Q80WQ2	Vac14	CA3-P2-vs-CA1-P2	0.0480717	0.107832	0.445804	18	0.661055	0.780612	NA	0.325	0	20	20	16	108	60	48	10.9363	1
Q3UIU2	Ndufb6	CA3-P2-vs-CA1-P2	0.111961	0.252237	0.443871	18	0.662425	0.781744	NA	0.452586	0	29	29	20	127	79	48	11.2391	1
P17665	Cox7c	CA3-P2-vs-CA1-P2	0.0980881	0.223091	0.439678	18	0.665404	0.783558	NA	0.347222	0	8	8	8	47	22	25	13.1615	1
Q03958	Pfdn6	CA3-P2-vs-CA1-P2	0.0576883	0.131333	0.439252	18	0.665707	0.783558	NA	0.197917	0	12	12	12	77	42	35	12.0558	1
Q8BG32	Psmd11	CA3-P2-vs-CA1-P2	-0.0381444	0.0869279	-0.438805	18	0.666025	0.783558	NA	0.340909	0	48	47	40	290	160	130	11.0398	1
Q8K377	Lrrtm1	CA3-P2-vs-CA1-P2	0.0820772	0.186189	0.440828	17	0.664892	0.783558	NA	0.354167	0	12	12	9	62	35	27	10.9102	1
Q921G7	Etfdh	CA3-P2-vs-CA1-P2	-0.0278893	0.0633283	-0.440392	18	0.664896	0.783558	NA	0.162791	0	43	42	43	288	148	140	12.0234	1
Q8BHJ7	Gabra5	CA3-P2-vs-CA1-P2	0.12364	0.281697	0.438913	14	0.667422	0.784232	NA	0.263889	0	9	9	9	53	34	19	10.54	1
Q9EQ06	Hsd17b11	CA3-P2-vs-CA1-P2	-0.0947699	0.216888	-0.436953	18	0.667343	0.784232	NA	0.275	0	10	10	8	58	29	29	10.4736	1
Q8VDN2	Atp1a1	CA3-P2-vs-CA1-P2	-0.0262144	0.0601552	-0.43578	18	0.668177	0.784633	NA	0.164696	0	148	148	129	989	528	461	13.2165	1
O55042	Snca	CA3-P2-vs-CA1-P2	0.0527219	0.12166	0.433354	18	0.669906	0.786177	NA	0.23913	0	43	43	35	280	151	129	15.5308	1
Q60902	Eps15l1	CA3-P2-vs-CA1-P2	0.0224299	0.0519182	0.432023	18	0.670855	0.786806	NA	0.376524	0	79	79	60	409	244	165	10.966	1
P84096	Rhog	CA3-P2-vs-CA1-P2	0.0551224	0.128128	0.430213	18	0.672147	0.787834	NA	0.0972222	0	9	9	9	65	36	29	11.2011	1
Q5SRX1	Tom1l2	CA3-P2-vs-CA1-P2	-0.0346352	0.0807515	-0.42891	18	0.673078	0.787953	NA	0.191176	0	50	50	45	330	183	147	12.0516	1
Q9WTS5	Tenm2	CA3-P2-vs-CA1-P2	-0.053425	0.124229	-0.430051	16	0.672894	0.787953	NA	0.309524	0	21	21	17	116	72	44	10.6219	1
O55028	Bckdk	CA3-P2-vs-CA1-P2	-0.0720491	0.168685	-0.427123	17	0.67465	0.788507	NA	0.3625	0	8	8	7	51	27	24	10.7166	1
P24549	Aldh1a1	CA3-P2-vs-CA1-P2	0.235268	0.552764	0.425621	18	0.67543	0.788507	NA	0.166667	0	21	21	21	140	75	65	11.8412	0.676628
Q6NS52	Dgkb	CA3-P2-vs-CA1-P2	0.0742915	0.174493	0.425757	17	0.675626	0.788507	NA	0.295455	0	11	11	10	62	39	23	10.8596	1
Q8C163	Exog	CA3-P2-vs-CA1-P2	0.0559662	0.131485	0.425648	18	0.67541	0.788507	NA	0.289773	0	43	43	37	250	136	114	11.0609	1
Q91X97	Ncald	CA3-P2-vs-CA1-P2	-0.165606	0.387501	-0.427371	18	0.674178	0.788507	NA	0.408333	0	11	11	11	71	35	36	12.3174	0.675974
P01942	Hba	CA3-P2-vs-CA1-P2	0.173638	0.409558	0.423965	18	0.676615	0.789176	NA	0.0694444	0	18	18	18	134	66	68	12.3532	0.677215
P08553	Nefm	CA3-P2-vs-CA1-P2	0.0529607	0.129187	0.409955	18	0.686677	0.799324	NA	0.344828	0	29	29	18	152	95	57	10.5872	1
P35293	Rab18	CA3-P2-vs-CA1-P2	-0.0334309	0.081753	-0.408925	18	0.687419	0.799324	NA	0.215278	0	17	17	13	113	64	49	12.2666	1
P38060	Hmgcl	CA3-P2-vs-CA1-P2	0.0697438	0.170118	0.409972	18	0.686665	0.799324	NA	0.489583	0	12	12	10	49	30	19	10.6669	1
Q3UVL4	Vps51	CA3-P2-vs-CA1-P2	-0.0613091	0.149503	-0.410086	18	0.686582	0.799324	NA	0.400862	0	28	28	15	139	84	55	10.5841	1
Q80TM9	Nisch	CA3-P2-vs-CA1-P2	-0.105395	0.257489	-0.409321	18	0.687134	0.799324	NA	0.390625	0	24	24	19	117	74	43	10.6852	1
P10630	Eif4a2	CA3-P2-vs-CA1-P2	-0.0650524	0.160762	-0.404652	18	0.690502	0.802418	NA	0.296053	0	19	19	13	107	60	47	11.0524	1
P23242	Gja1	CA3-P2-vs-CA1-P2	0.0595003	0.147777	0.402634	18	0.691959	0.80291	NA	0.212209	0	43	43	42	271	143	128	11.6347	1
Q6PB44	Ptpn23	CA3-P2-vs-CA1-P2	-0.0729166	0.181197	-0.402416	17	0.692393	0.80291	NA	0.592742	0	28	28	14	101	78	23	10.1414	1
Q8BJY1	Psmd5	CA3-P2-vs-CA1-P2	0.0416643	0.103411	0.4029	18	0.691767	0.80291	NA	0.379464	0	25	25	21	139	73	66	10.9171	1
Q9CQF9	Pcyox1	CA3-P2-vs-CA1-P2	-0.0551043	0.137169	-0.401726	18	0.692615	0.80291	NA	0.40625	0	18	18	13	95	54	41	11.0361	1
P39087	Grik2	CA3-P2-vs-CA1-P2	-0.075416	0.187792	-0.401593	15	0.693647	0.803616	NA	0.541667	0	21	20	15	77	55	22	9.78729	1
Q9WU79	Prodh	CA3-P2-vs-CA1-P2	0.0827238	0.207326	0.399003	17	0.694858	0.804528	NA	0.452586	0	28	28	17	127	79	48	10.2876	1
Q9EPW0	Inpp4a	CA3-P2-vs-CA1-P2	-0.0868814	0.218702	-0.39726	18	0.695847	0.805182	NA	0.536765	0	31	31	18	126	86	40	10.5178	1
Q9D5T0	Atad1	CA3-P2-vs-CA1-P2	-0.0538191	0.136654	-0.393833	18	0.69833	0.807564	NA	0.147321	0	28	28	25	191	105	86	11.1899	1
Q8BYM5	Nlgn3	CA3-P2-vs-CA1-P2	-0.0555823	0.141378	-0.393145	18	0.69883	0.80765	NA	0.46875	0	31	30	17	136	77	59	12.2397	1
Q8R1S0	Coq6	CA3-P2-vs-CA1-P2	0.172797	0.438851	0.393748	15	0.699308	0.807711	NA	0.49375	0	20	20	15	81	50	31	10.5809	0.699308
Q7TMF3	Ndufa12	CA3-P2-vs-CA1-P2	-0.052092	0.133021	-0.391607	18	0.699946	0.807957	NA	0.166667	0	36	36	32	240	131	109	12.6788	1
Q6A4J8	Usp7	CA3-P2-vs-CA1-P2	-0.0523443	0.134246	-0.389912	18	0.701177	0.808591	NA	0.310345	0	29	29	24	160	89	71	10.5483	1
Q80XN0	Bdh1	CA3-P2-vs-CA1-P2	-0.0396338	0.101709	-0.389679	18	0.701346	0.808591	NA	0.304348	0	44	44	41	256	145	111	12.4284	1
P56376	Acyp1	CA3-P2-vs-CA1-P2	-0.092125	0.238177	-0.386793	18	0.703444	0.808635	NA	0.0416667	0	12	12	12	92	47	45	11.7189	1
Q80TV8	Clasp1	CA3-P2-vs-CA1-P2	0.072065	0.186131	0.387172	16	0.70373	0.808635	NA	0.34375	0	12	12	11	63	39	24	9.90805	1
Q8CHU3	Epn2	CA3-P2-vs-CA1-P2	-0.0518918	0.133803	-0.387821	18	0.702696	0.808635	NA	0.204545	0	22	22	19	140	74	66	10.9289	1
Q8CJH3	Plxnb1	CA3-P2-vs-CA1-P2	0.135968	0.351735	0.386563	18	0.703611	0.808635	NA	0.556818	0	19	17	16	78	48	30	10.0739	1
Q9D8W5	Psmd12	CA3-P2-vs-CA1-P2	0.0467539	0.121089	0.386114	18	0.703938	0.808635	NA	0.345588	0	32	31	31	178	102	76	10.9228	1
Q9JHK4	Rabggta	CA3-P2-vs-CA1-P2	0.0371476	0.0962035	0.386135	18	0.703923	0.808635	NA	0.3625	0	20	18	16	102	55	47	10.9012	1
P16054	Prkce	CA3-P2-vs-CA1-P2	-0.0319771	0.08331	-0.383833	18	0.705599	0.809914	NA	0.269608	0	51	51	44	298	169	129	11.0884	1
Q9DCZ4	Apoo	CA3-P2-vs-CA1-P2	-0.0311404	0.0812189	-0.383414	18	0.705904	0.809914	NA	0.364583	0	24	24	17	122	68	54	13.062	1
Q9WTP7	Ak3	CA3-P2-vs-CA1-P2	-0.0294495	0.078303	-0.376096	18	0.711242	0.815546	NA	0.1475	0	50	49	50	341	182	159	11.8036	1
Q62523	Zyx	CA3-P2-vs-CA1-P2	0.0400465	0.107907	0.371121	18	0.71488	0.81913	NA	0.34375	0	11	11	9	63	31	32	10.4688	1
Q9ES56	Trappc4	CA3-P2-vs-CA1-P2	0.0478162	0.129009	0.370642	18	0.71523	0.81913	NA	0.49375	0	20	20	15	81	51	30	11.0626	1
Q9DBL7	Coasy	CA3-P2-vs-CA1-P2	0.0773638	0.210513	0.367501	15	0.718379	0.822241	NA	0.54375	0	20	20	9	73	50	23	10.381	1
Q9CPQ8	Atp5mg	CA3-P2-vs-CA1-P2	-0.0385032	0.105694	-0.36429	18	0.719886	0.82347	NA	0	0	14	14	14	112	56	56	15.0799	1
B9EKR1	Ptprz1	CA3-P2-vs-CA1-P2	0.0668648	0.185805	0.359866	18	0.723135	0.824834	NA	0.611842	0	15	13	12	59	31	28	10.8766	1
P40630	Tfam	CA3-P2-vs-CA1-P2	-0.0622696	0.172335	-0.361329	18	0.72206	0.824834	NA	0.308824	0	16	16	12	94	52	42	11.4666	1
P60487	Pdxp	CA3-P2-vs-CA1-P2	0.0197943	0.0548285	0.361022	18	0.722285	0.824834	NA	0.224359	0	36	36	31	242	127	115	12.6185	1
Q60649	Clpb	CA3-P2-vs-CA1-P2	0.0462951	0.128187	0.361152	17	0.722435	0.824834	NA	0.575893	0	25	25	15	95	66	29	10.6548	1
Q8K221	Arfip2	CA3-P2-vs-CA1-P2	-0.0351873	0.0978212	-0.359711	18	0.723249	0.824834	NA	0.335938	0	32	32	24	170	99	71	10.6626	1
Q5U3K5	Rabl6	CA3-P2-vs-CA1-P2	0.0729255	0.203147	0.35898	18	0.723787	0.824952	NA	0.539062	0	16	16	7	59	40	19	10.5654	1
B5TVM2	Ildr2	CA3-P2-vs-CA1-P2	-0.0354776	0.100021	-0.354702	18	0.726934	0.827137	NA	0.551724	0	27	27	17	104	71	33	10.4418	1
O08547	Sec22b	CA3-P2-vs-CA1-P2	0.0545272	0.154074	0.353902	18	0.727524	0.827137	NA	0.347222	0	18	18	13	94	61	33	10.3614	1
Q8BUV3	Gphn	CA3-P2-vs-CA1-P2	-0.0314718	0.0884732	-0.355721	18	0.726184	0.827137	NA	0.314063	0	77	77	64	439	245	194	11.6362	1
Q99MN1	Kars1	CA3-P2-vs-CA1-P2	-0.0635209	0.179382	-0.354109	16	0.727881	0.827137	NA	0.28125	0	12	12	11	69	42	27	10.3997	1
Q99PL6	Ubxn6	CA3-P2-vs-CA1-P2	0.0576581	0.162887	0.353975	18	0.72747	0.827137	NA	0.390152	0	32	32	25	161	102	59	11.5006	1
Q9WTX5	Skp1	CA3-P2-vs-CA1-P2	0.0396914	0.114262	0.34737	18	0.732342	0.831709	NA	0.273026	0	38	38	31	221	128	93	11.4796	1
Q3UPL0	Sec31a	CA3-P2-vs-CA1-P2	-0.0844631	0.242516	-0.348278	13	0.733207	0.832194	NA	0.625	0	15	15	10	51	33	18	9.8021	1
P83940	Eloc	CA3-P2-vs-CA1-P2	-0.0375635	0.109228	-0.3439	18	0.734906	0.833194	NA	0.232143	0	21	21	18	129	70	59	10.7371	1
Q61753	Phgdh	CA3-P2-vs-CA1-P2	0.0235035	0.0683597	0.343821	18	0.734965	0.833194	NA	0.0431034	0	29	29	27	222	114	108	13.2232	1
P19783	Cox4i1	CA3-P2-vs-CA1-P2	0.031395	0.0926412	0.338888	18	0.738615	0.834921	NA	0.165049	0	101	101	90	688	360	328	13.7515	1
P54923	Adprh	CA3-P2-vs-CA1-P2	0.0688929	0.202315	0.340522	18	0.737405	0.834921	NA	0.295455	0	11	11	9	62	35	27	10.5577	1
Q8C4Q6	Aida	CA3-P2-vs-CA1-P2	-0.0557671	0.163665	-0.34074	18	0.737244	0.834921	NA	0.203125	0	8	8	6	51	28	23	10.3074	1
Q91YE6	Ipo9	CA3-P2-vs-CA1-P2	-0.0504726	0.148689	-0.33945	16	0.738685	0.834921	NA	0.6	0	24	22	14	80	61	19	9.46335	1
Q9R0X4	Acot9	CA3-P2-vs-CA1-P2	0.0545132	0.160718	0.339184	18	0.738396	0.834921	NA	0.308824	0	34	34	30	188	105	83	10.9625	1
O70252	Hmox2	CA3-P2-vs-CA1-P2	0.0370755	0.111005	0.334	18	0.74224	0.83639	NA	0.516667	0	30	30	17	116	82	34	10.6666	1
O70325	Gpx4	CA3-P2-vs-CA1-P2	-0.0631351	0.188734	-0.334519	18	0.741854	0.83639	NA	0.448864	0	20	20	15	97	55	42	10.8377	1
P08752	Gnai2	CA3-P2-vs-CA1-P2	-0.0335275	0.100199	-0.334608	18	0.741789	0.83639	NA	0.27027	0	36	36	29	216	120	96	11.9789	1
Q06138	Cab39	CA3-P2-vs-CA1-P2	-0.0230953	0.0695028	-0.332293	18	0.743506	0.83639	NA	0.155172	0	29	29	28	196	108	88	11.9364	1
Q99KB8	Hagh	CA3-P2-vs-CA1-P2	-0.0655711	0.196459	-0.333765	18	0.742414	0.83639	NA	0.201087	0	22	22	20	147	79	68	11.7577	1
Q9DCL8	Ppp1r2	CA3-P2-vs-CA1-P2	0.070154	0.210215	0.333725	18	0.742444	0.83639	NA	0	0	7	7	7	56	28	28	11.9872	1
Q9QZ23	Nfu1	CA3-P2-vs-CA1-P2	0.0404699	0.121737	0.332436	18	0.7434	0.83639	NA	0.178571	0	14	14	11	92	50	42	11.8796	1
Q9WVK8	Cyp46a1	CA3-P2-vs-CA1-P2	0.0655729	0.196692	0.333378	17	0.742925	0.83639	NA	0.49569	0	29	29	18	117	77	40	10.2884	1
P51881	Slc25a5	CA3-P2-vs-CA1-P2	0.0195613	0.059459	0.328988	18	0.745962	0.8385	NA	0.0579268	0	41	41	40	309	158	151	15.4106	1
P53026	Rpl10a	CA3-P2-vs-CA1-P2	0.0689688	0.2099	0.328579	18	0.746265	0.8385	NA	0.197917	0	12	12	11	77	44	33	11.0078	1
Q7TQI3	Otub1	CA3-P2-vs-CA1-P2	0.024948	0.0761343	0.327684	18	0.746931	0.838752	NA	0.269444	0	44	44	44	263	145	118	12.4444	1
Q68FD9	Kiaa1549	CA3-P2-vs-CA1-P2	-0.055594	0.170573	-0.325924	18	0.74824	0.839231	NA	0.460366	0	40	40	23	177	114	63	10.2406	1
Q80U23	Snph	CA3-P2-vs-CA1-P2	0.0531292	0.16286	0.326226	18	0.748016	0.839231	NA	0.257143	0	35	35	32	208	117	91	10.7561	1
Q9Z2H5	Epb41l1	CA3-P2-vs-CA1-P2	-0.0138015	0.0429808	-0.321109	18	0.751826	0.842755	NA	0.222115	0	126	126	109	809	446	363	11.5722	1
Q8VHI6	Wasf3	CA3-P2-vs-CA1-P2	-0.0282794	0.0885315	-0.319428	18	0.753079	0.843662	NA	0.370833	0	30	30	23	151	86	65	11.3447	1
Q9DCS2	Mettl26	CA3-P2-vs-CA1-P2	0.0464977	0.147966	0.314246	18	0.756948	0.847496	NA	0.375	0	8	8	7	40	22	18	10.0643	1
P63325	Rps10	CA3-P2-vs-CA1-P2	0.0703954	0.225812	0.311743	18	0.758818	0.849089	NA	0.194444	0	9	9	9	58	31	27	10.9794	1
Q8BGN8	Synpr	CA3-P2-vs-CA1-P2	-0.0483094	0.155918	-0.309839	18	0.760242	0.850182	NA	0.3125	0	10	10	10	55	28	27	13.0874	1
Q8CGE9	Rgs12	CA3-P2-vs-CA1-P2	-0.0575399	0.187047	-0.307623	18	0.7619	0.851237	NA	0.454545	0	11	11	8	48	28	20	9.26128	1
Q9WV34	Mpp2	CA3-P2-vs-CA1-P2	0.0365925	0.119046	0.307381	18	0.762081	0.851237	NA	0.408333	0	60	60	35	284	180	104	11.2304	1
Q9Z0E0	Ncdn	CA3-P2-vs-CA1-P2	0.0262825	0.0870651	0.301872	18	0.766209	0.855345	NA	0.0916667	0	90	90	90	654	343	311	13.4071	1
Q8K4R4	Pitpnc1	CA3-P2-vs-CA1-P2	0.0789465	0.262634	0.300595	18	0.767168	0.855913	NA	0.4125	0	10	10	7	47	26	21	9.84191	1
Q8R2Y0	Abhd6	CA3-P2-vs-CA1-P2	0.0491713	0.165232	0.297589	17	0.769623	0.857141	NA	0.397059	0	17	17	12	82	51	31	10.235	1
Q8VDP6	Cdipt	CA3-P2-vs-CA1-P2	-0.0858259	0.288288	-0.297708	18	0.769335	0.857141	NA	0.354167	0	18	18	18	93	55	38	10.2858	1
Q91VT4	Cbr4	CA3-P2-vs-CA1-P2	-0.0348052	0.116766	-0.298077	18	0.769058	0.857141	NA	0.304688	0	16	16	12	89	49	40	11.6882	1
Q8CC21	Ttc19	CA3-P2-vs-CA1-P2	-0.0617629	0.211175	-0.292473	18	0.77327	0.860699	NA	0.441667	0	15	15	9	67	46	21	10.1034	1
O35682	Myadm	CA3-P2-vs-CA1-P2	-0.0275267	0.0953332	-0.288742	18	0.776077	0.862308	NA	0.239583	0	12	12	9	73	44	29	11.8439	1
P62754	Rps6	CA3-P2-vs-CA1-P2	0.0966587	0.334153	0.289265	18	0.775684	0.862308	NA	0.25	0	8	8	7	48	24	24	10.8938	1
Q6PER3	Mapre3	CA3-P2-vs-CA1-P2	0.0192501	0.0665822	0.289118	18	0.775795	0.862308	NA	0.209821	0	27	27	24	177	93	84	12.9995	1
Q99L04	Dhrs1	CA3-P2-vs-CA1-P2	0.0472988	0.164422	0.287666	18	0.776888	0.862704	NA	0.394231	0	13	12	11	63	33	30	11.1752	1
P52760	Rida	CA3-P2-vs-CA1-P2	0.0419123	0.146054	0.286965	18	0.777416	0.862787	NA	0.378906	0	32	32	19	159	92	67	12.1753	1
Q62433	Ndrg1	CA3-P2-vs-CA1-P2	0.0732264	0.256325	0.285678	17	0.778577	0.86357	NA	0.223214	0	14	14	13	87	49	38	11.0465	1
Q62443	Nptx1	CA3-P2-vs-CA1-P2	-0.0524943	0.184694	-0.284223	18	0.779483	0.864071	NA	0.158088	0	34	34	32	229	120	109	12.3349	1
O54901	Cd200	CA3-P2-vs-CA1-P2	0.029108	0.104701	0.278009	18	0.784173	0.865666	NA	0.0220588	0	17	17	17	133	65	68	12.1556	1
P55302	Lrpap1	CA3-P2-vs-CA1-P2	0.0466704	0.167385	0.278821	17	0.783746	0.865666	NA	0.291667	0	15	15	14	85	39	46	10.533	1
Q60605	Myl6	CA3-P2-vs-CA1-P2	0.0391516	0.139938	0.279777	18	0.782838	0.865666	NA	0.0526316	0	19	19	19	144	75	69	11.9567	1
Q6P069	Sri	CA3-P2-vs-CA1-P2	0.0224399	0.0806097	0.278377	18	0.783895	0.865666	NA	0.298611	0	18	18	14	101	59	42	11.8661	1
Q8BU31	Rap2c	CA3-P2-vs-CA1-P2	-0.13317	0.478326	-0.278408	17	0.784057	0.865666	NA	0.142857	0	7	7	6	48	25	23	11.2757	1
Q8K1N1	Pnpla8	CA3-P2-vs-CA1-P2	-0.0457993	0.164633	-0.27819	18	0.784037	0.865666	NA	0.375	0	16	16	10	80	46	34	10.8161	1
Q8R1B4	Eif3c	CA3-P2-vs-CA1-P2	0.0502896	0.181072	0.277733	17	0.784566	0.865666	NA	0.222222	0	9	9	9	56	32	24	10.173	1
Q9QZQ1	Afdn	CA3-P2-vs-CA1-P2	-0.0411553	0.148179	-0.27774	18	0.784377	0.865666	NA	0.536585	0	38	37	27	152	92	60	10.4928	1
Q99L43	Cds2	CA3-P2-vs-CA1-P2	0.0373649	0.135352	0.276056	18	0.785649	0.865954	NA	0.420455	0	22	22	14	102	62	40	11.2072	1
Q9D2N4	Dtna	CA3-P2-vs-CA1-P2	0.0713508	0.258576	0.275937	18	0.785739	0.865954	NA	0.575	0	20	20	12	68	47	21	9.92146	1
P53994	Rab2a	CA3-P2-vs-CA1-P2	0.0228003	0.0833989	0.273388	18	0.787667	0.867072	NA	0.203125	0	24	24	24	153	85	68	12.1114	1
Q61187	Tsg101	CA3-P2-vs-CA1-P2	-0.0244646	0.089388	-0.27369	18	0.787439	0.867072	NA	0.2	0	20	20	19	128	68	60	11.0196	1
Q5F285	Tmem256	CA3-P2-vs-CA1-P2	0.0756905	0.279281	0.271019	18	0.78946	0.868543	NA	0.125	0	6	6	6	42	20	22	11.1791	1
Q9JIS5	Sv2a	CA3-P2-vs-CA1-P2	0.015044	0.0556465	0.27035	18	0.789967	0.868598	NA	0.14557	0	79	79	76	540	289	251	12.8447	1
Q9WV98	Timm9	CA3-P2-vs-CA1-P2	0.03185	0.118825	0.268042	18	0.791715	0.870016	NA	0	0	13	13	13	104	52	52	13.6564	1
Q99K51	Pls3	CA3-P2-vs-CA1-P2	0.0304998	0.114487	0.266403	18	0.792957	0.870877	NA	0.288462	0	38	38	32	222	126	96	10.8756	1
P28663	Napb	CA3-P2-vs-CA1-P2	0.0197313	0.0753361	0.26191	18	0.796365	0.874115	NA	0.170455	0	66	64	64	438	226	212	12.7744	1
Q925N0	Sfxn5	CA3-P2-vs-CA1-P2	0.0234078	0.0902571	0.259346	18	0.798311	0.875746	NA	0.333333	0	38	37	27	208	114	94	12.9015	1
Q3UH60	Dip2b	CA3-P2-vs-CA1-P2	-0.0446343	0.174363	-0.255985	18	0.800865	0.87709	NA	0.513889	0	24	23	19	105	66	39	9.73619	1
Q9DB70	Fundc1	CA3-P2-vs-CA1-P2	-0.0396989	0.155128	-0.255911	18	0.800921	0.87709	NA	0.261364	0	11	11	10	65	36	29	10.5493	1
Q9WTX6	Cul1	CA3-P2-vs-CA1-P2	-0.0313552	0.122304	-0.256372	18	0.800571	0.87709	NA	0.513514	0	34	34	24	144	89	55	10.6014	1
O55100	Syngr1	CA3-P2-vs-CA1-P2	0.0174136	0.0683972	0.254595	18	0.801922	0.877097	NA	0	0	10	10	10	80	40	40	16.7612	1
P39688	Fyn	CA3-P2-vs-CA1-P2	0.0568237	0.224592	0.253008	18	0.803129	0.877097	NA	0.455882	0	17	17	13	74	46	28	10.1376	1
P56395	Cyb5a	CA3-P2-vs-CA1-P2	-0.0301905	0.118825	-0.254075	18	0.802317	0.877097	NA	0.210938	0	16	16	12	101	55	46	11.6911	1
Q9QXS1	Plec	CA3-P2-vs-CA1-P2	-0.0215151	0.0850845	-0.252868	18	0.803236	0.877097	NA	0.253695	0	399	396	356	2424	1340	1084	11.2222	1
Q9Z1R2	Bag6	CA3-P2-vs-CA1-P2	0.0451423	0.178485	0.252919	18	0.803197	0.877097	NA	0.347222	0	18	18	15	94	54	40	10.1969	1
P55066	Ncan	CA3-P2-vs-CA1-P2	-0.0271473	0.109528	-0.247856	18	0.807051	0.878831	NA	0.1875	0	17	17	17	117	61	56	11.7247	1
P63213	Gng2	CA3-P2-vs-CA1-P2	-0.023594	0.0948783	-0.248677	18	0.806426	0.878831	NA	0.206522	0	23	23	22	146	75	71	14.2686	1
Q64331	Myo6	CA3-P2-vs-CA1-P2	-0.0566988	0.228663	-0.247958	17	0.807137	0.878831	NA	0.494318	0	22	22	15	89	56	33	10.0944	1
Q8VDD5	Myh9	CA3-P2-vs-CA1-P2	0.0423037	0.169632	0.249385	18	0.805887	0.878831	NA	0.340686	0	101	99	84	538	314	224	10.8764	1
Q9EQZ7	Rims2	CA3-P2-vs-CA1-P2	0.0521698	0.209221	0.249353	18	0.805911	0.878831	NA	0.464286	0	21	20	13	90	52	38	10.1657	1
Q6PCP5	Mff	CA3-P2-vs-CA1-P2	0.0248955	0.102294	0.243372	18	0.810469	0.881449	NA	0.335526	0	38	38	29	202	119	83	11.3165	1
Q8BGD9	Eif4b	CA3-P2-vs-CA1-P2	-0.0186924	0.0766851	-0.243756	18	0.810177	0.881449	NA	0.223485	0	33	33	28	205	113	92	11.9661	1
Q9CYG7	Tomm34	CA3-P2-vs-CA1-P2	0.0401827	0.166132	0.241872	18	0.811614	0.882189	NA	0.35625	0	20	20	15	103	60	43	10.8157	1
P47740	Aldh3a2	CA3-P2-vs-CA1-P2	0.0414157	0.172626	0.239916	18	0.813107	0.882926	NA	0.384259	0	24	24	17	133	74	59	10.8564	1
Q9QXB9	Drg2	CA3-P2-vs-CA1-P2	-0.0716186	0.298704	-0.239765	18	0.813222	0.882926	NA	0.381944	0	17	17	13	89	58	31	10.1286	1
P20357	Map2	CA3-P2-vs-CA1-P2	-0.0335748	0.140713	-0.238604	18	0.814108	0.883384	NA	0.252729	0	222	221	192	1369	744	625	12.1287	1
P35282	Rab21	CA3-P2-vs-CA1-P2	-0.0301677	0.127346	-0.236896	18	0.815412	0.884294	NA	0.505682	0	22	22	12	87	59	28	10.5901	1
O88741	Gdap1	CA3-P2-vs-CA1-P2	0.0167062	0.0713928	0.234004	18	0.817623	0.886185	NA	0.280405	0	36	34	31	213	122	91	12.7698	1
Q99JI4	Psmd6	CA3-P2-vs-CA1-P2	-0.0241133	0.104533	-0.230678	18	0.820167	0.888436	NA	0.389423	0	26	25	20	127	72	55	10.3498	1
Q9CQR6	Ppp6c	CA3-P2-vs-CA1-P2	-0.0449415	0.197081	-0.228036	18	0.822189	0.890119	NA	0.333333	0	12	12	11	64	38	26	10.9515	1
Q8BWR2	Pithd1	CA3-P2-vs-CA1-P2	0.0380912	0.168433	0.22615	18	0.823633	0.890249	NA	0.4875	0	10	10	7	41	23	18	11.3815	1
Q9CRD0	Ociad1	CA3-P2-vs-CA1-P2	0.0193491	0.0855571	0.226154	18	0.82363	0.890249	NA	0.41369	0	40	39	28	197	114	83	11.3357	1
Q9Z0H8	Clip2	CA3-P2-vs-CA1-P2	0.0246436	0.109022	0.226043	18	0.823715	0.890249	NA	0.459302	0	41	39	32	186	113	73	10.6546	1
P09925	Surf1	CA3-P2-vs-CA1-P2	-0.0506704	0.226524	-0.223687	17	0.825667	0.891852	NA	0.291667	0	9	9	9	51	24	27	10.6436	1
Q9WTM5	Ruvbl2	CA3-P2-vs-CA1-P2	-0.0580334	0.261595	-0.221845	18	0.826932	0.892711	NA	0.45	0	14	14	10	66	40	26	10.5849	1
P54822	Adsl	CA3-P2-vs-CA1-P2	-0.0367983	0.169321	-0.217329	17	0.830539	0.896009	NA	0.431818	0	11	11	8	50	32	18	10.1411	1
P62869	Elob	CA3-P2-vs-CA1-P2	0.022813	0.105607	0.216018	18	0.831402	0.896009	NA	0	0	9	9	9	72	36	36	12.8957	1
Q3ULJ0	Gpd1l	CA3-P2-vs-CA1-P2	-0.0252835	0.116979	-0.216136	18	0.831312	0.896009	NA	0.107143	0	21	21	20	150	75	75	12.2705	1
Q9D8B6	Fam210b	CA3-P2-vs-CA1-P2	0.068621	0.320652	0.214004	17	0.83309	0.897319	NA	0.222222	0	9	8	9	56	30	26	9.86802	1
Q91XV3	Basp1	CA3-P2-vs-CA1-P2	0.0260357	0.122524	0.212496	18	0.834108	0.897907	NA	0.111667	0	75	75	70	533	276	257	15.0214	1
Q8BMG7	Rab3gap2	CA3-P2-vs-CA1-P2	0.0164289	0.0787257	0.208685	18	0.837038	0.90055	NA	0.272727	0	22	22	18	128	73	55	10.5906	1
O70492	Snx3	CA3-P2-vs-CA1-P2	0.0201794	0.0977316	0.206477	18	0.838736	0.901165	NA	0.25	0	12	12	9	72	44	28	11.7	1
Q64433	Hspe1	CA3-P2-vs-CA1-P2	0.0192369	0.0931538	0.206507	18	0.838712	0.901165	NA	0.0185185	0	27	27	27	212	108	104	16.2149	1
Q9JKC8	Ap3m1	CA3-P2-vs-CA1-P2	-0.0542527	0.263245	-0.206092	18	0.839032	0.901165	NA	0.383333	0	14	14	8	74	47	27	10.4993	1
O88952	Lin7c	CA3-P2-vs-CA1-P2	-0.0220341	0.108746	-0.202619	18	0.841706	0.903136	NA	0.166667	0	12	12	12	80	42	38	11.966	1
P61021	Rab5b	CA3-P2-vs-CA1-P2	-0.0192176	0.0952045	-0.201856	18	0.842293	0.903136	NA	0.0833333	0	15	15	15	110	57	53	11.5158	1
Q8JZU2	Slc25a1	CA3-P2-vs-CA1-P2	-0.0211099	0.1043	-0.202397	18	0.841876	0.903136	NA	0.201923	0	12	12	11	83	43	40	12.5491	1
P97315	Csrp1	CA3-P2-vs-CA1-P2	0.0155051	0.0770951	0.201116	18	0.842863	0.903237	NA	0.0865385	0	13	13	13	95	49	46	12.6183	1
Q8BG39	Sv2b	CA3-P2-vs-CA1-P2	-0.0259667	0.130436	-0.199076	18	0.844435	0.904411	NA	0.168981	0	54	54	47	359	194	165	13.413	1
Q3UH99	Shisa6	CA3-P2-vs-CA1-P2	-0.0303419	0.153965	-0.19707	18	0.845981	0.905557	NA	0.296296	0	27	27	22	152	88	64	11.6868	1
Q9D6K8	Fundc2	CA3-P2-vs-CA1-P2	0.0279591	0.142421	0.196313	18	0.846565	0.905672	NA	0.222222	0	9	9	9	56	29	27	11.8287	1
P58281	Opa1	CA3-P2-vs-CA1-P2	0.0114649	0.0590661	0.194103	18	0.848269	0.906358	NA	0.231322	0	169	169	152	1070	578	492	12.4511	1
Q80U63	Mfn2	CA3-P2-vs-CA1-P2	-0.0262398	0.135247	-0.194013	18	0.848338	0.906358	NA	0.423246	0	57	57	39	263	163	100	10.8737	1
Q91Z53	Grhpr	CA3-P2-vs-CA1-P2	-0.0425299	0.21965	-0.193626	18	0.848637	0.906358	NA	0.0104167	0	12	12	12	95	48	47	12.3295	1
P27601	Gna13	CA3-P2-vs-CA1-P2	0.0267922	0.139908	0.191499	18	0.850278	0.9076	NA	0.265625	0	40	40	33	235	137	98	10.9339	1
Q6P5F9	Xpo1	CA3-P2-vs-CA1-P2	-0.028235	0.151888	-0.185893	16	0.854865	0.911984	NA	0.492188	0	31	31	21	130	89	41	10.4854	1
Q8BH55	Thnsl1	CA3-P2-vs-CA1-P2	-0.0312528	0.170347	-0.183465	18	0.856484	0.913198	NA	0.403846	0	25	24	23	124	68	56	10.674	1
Q8BJI1	Slc6a17	CA3-P2-vs-CA1-P2	-0.0148569	0.0812964	-0.18275	18	0.857037	0.913275	NA	0.290816	0	49	49	40	278	162	116	11.545	1
Q9DBC7	Prkar1a	CA3-P2-vs-CA1-P2	0.0208909	0.115127	0.18146	18	0.858035	0.913826	NA	0.202381	0	21	21	20	134	76	58	11.0104	1
Q9CQ22	Lamtor1	CA3-P2-vs-CA1-P2	0.030194	0.169476	0.178161	18	0.860587	0.916031	NA	0.40625	0	11	11	8	57	31	26	11.112	1
P63054	Pcp4	CA3-P2-vs-CA1-P2	0.0320154	0.181369	0.176521	18	0.861856	0.916868	NA	0.125	0	17	17	16	119	63	56	12.9455	1
D3YZI9	Pgbd5	CA3-P2-vs-CA1-P2	0.0487853	0.279685	0.17443	18	0.863475	0.917481	NA	0.522059	0	17	17	9	65	44	21	10.7303	1
Q3UTJ2	Sorbs2	CA3-P2-vs-CA1-P2	0.0310258	0.177186	0.175104	18	0.862953	0.917481	NA	0.291667	0	24	24	20	136	80	56	10.5436	1
Q8VEH3	Arl8a	CA3-P2-vs-CA1-P2	0.0259224	0.149061	0.173905	18	0.863881	0.917481	NA	0.382812	0	14	14	11	79	48	31	11.6765	1
Q8BGH2	Samm50	CA3-P2-vs-CA1-P2	-0.016758	0.0977235	-0.171484	18	0.865757	0.918534	NA	0.171875	0	48	48	42	318	168	150	12.3318	1
Q9D3A9	Ttyh1	CA3-P2-vs-CA1-P2	-0.0207701	0.121195	-0.171377	18	0.865839	0.918534	NA	0.241071	0	14	14	12	85	46	39	12.3748	1
Q9Z2I0	Letm1	CA3-P2-vs-CA1-P2	0.013193	0.0804446	0.164001	18	0.871558	0.924085	NA	0.313559	0	115	112	95	648	353	295	12.2372	1
Q8BWG8	Arrb1	CA3-P2-vs-CA1-P2	0.035378	0.218765	0.161717	18	0.87333	0.924932	NA	0.298077	0	13	13	12	73	39	34	11.3892	1
Q8R464	Cadm4	CA3-P2-vs-CA1-P2	0.0182726	0.112691	0.162148	18	0.872996	0.924932	NA	0.190217	0	22	22	18	149	77	72	11.7462	1
P70349	Hint1	CA3-P2-vs-CA1-P2	0.0229944	0.142854	0.160965	18	0.873914	0.925034	NA	0.397727	0	30	30	25	159	81	78	12.0646	1
Q8K0T0	Rtn1	CA3-P2-vs-CA1-P2	0.00998264	0.0628375	0.158864	18	0.875545	0.925729	NA	0.255435	0	91	89	78	548	291	257	12.3575	1
Q9D2R6	Coa3	CA3-P2-vs-CA1-P2	0.0271921	0.170793	0.159211	18	0.875276	0.925729	NA	0.0833333	0	9	9	9	66	35	31	11.6751	1
Q3UV70	Pdp1	CA3-P2-vs-CA1-P2	0.0430547	0.273689	0.157313	18	0.87675	0.925972	NA	0.505682	0	21	21	12	87	58	29	10.3642	1
Q9D6U8	Fam162a	CA3-P2-vs-CA1-P2	-0.034401	0.218142	-0.1577	18	0.876449	0.925972	NA	0.444444	0	16	16	13	80	47	33	11.9921	1
P70232	Chl1	CA3-P2-vs-CA1-P2	-0.0326741	0.209986	-0.155601	18	0.878079	0.926861	NA	0.553977	0	41	40	29	157	95	62	10.1834	1
O88910	Mpp3	CA3-P2-vs-CA1-P2	-0.0314106	0.204185	-0.153834	18	0.879452	0.92728	NA	0.539286	0	27	27	20	129	74	55	10.4267	1
Q91V61	Sfxn3	CA3-P2-vs-CA1-P2	0.0115135	0.0746621	0.154208	18	0.879161	0.92728	NA	0.221667	0	73	73	62	467	253	214	13.7348	1
Q9WUL7	Arl3	CA3-P2-vs-CA1-P2	0.01505	0.0984433	0.15288	18	0.880193	0.927547	NA	0.298611	0	18	17	14	101	57	44	11.2799	1
P56379	Atp5mpl	CA3-P2-vs-CA1-P2	-0.0238633	0.157329	-0.151677	18	0.881128	0.928018	NA	0.1875	0	8	8	6	52	28	24	13.5325	1
O35465	Fkbp8	CA3-P2-vs-CA1-P2	0.0300623	0.205634	0.146193	18	0.885394	0.931156	NA	0.389706	0	17	17	11	83	49	34	11.5	1
Q80U49	Cep170b	CA3-P2-vs-CA1-P2	0.0237579	0.163107	0.145659	18	0.88581	0.931156	NA	0.458333	0	20	20	14	104	62	42	9.65638	1
Q8R2Y8	Ptrh2	CA3-P2-vs-CA1-P2	0.0328769	0.224889	0.146192	18	0.885395	0.931156	NA	0.442308	0	13	13	10	58	33	25	10.7185	1
Q9D4H1	Exoc2	CA3-P2-vs-CA1-P2	-0.0351705	0.24181	-0.145447	17	0.886069	0.931156	NA	0.534722	0	18	18	11	67	45	22	10.5491	1
Q9CPQ3	Tomm22	CA3-P2-vs-CA1-P2	0.0189648	0.132392	0.143247	18	0.887686	0.931826	NA	0.25625	0	40	40	35	238	131	107	11.5065	1
Q9CQH3	Ndufb5	CA3-P2-vs-CA1-P2	0.0136537	0.0952895	0.143286	18	0.887656	0.931826	NA	0.0986842	0	19	18	19	137	66	71	14.1634	1
Q01853	Vcp	CA3-P2-vs-CA1-P2	0.00751498	0.0527011	0.142596	18	0.888193	0.931842	NA	0.246387	0	170	170	145	1043	576	467	12.0756	1
Q8K1Z0	Coq9	CA3-P2-vs-CA1-P2	-0.0160942	0.113421	-0.141898	18	0.888737	0.931898	NA	0.316406	0	31	31	26	175	100	75	10.9422	1
Q8K0D5	Gfm1	CA3-P2-vs-CA1-P2	0.0183696	0.131555	0.139635	18	0.890499	0.933231	NA	0.310714	0	34	34	32	193	111	82	10.6775	1
Q9CR26	Vta1	CA3-P2-vs-CA1-P2	-0.0140806	0.101665	-0.1385	18	0.891383	0.933643	NA	0.325	0	20	20	16	108	64	44	12.1493	1
B1AXP6	Tomm5	CA3-P2-vs-CA1-P2	0.0177201	0.133959	0.13228	18	0.896231	0.934873	NA	0.0357143	0	14	14	14	108	54	54	11.9165	1
O35127	Grcc10	CA3-P2-vs-CA1-P2	-0.0265475	0.196449	-0.135137	18	0.894003	0.934873	NA	0.260417	0	12	12	9	71	41	30	10.885	1
O88441	Mtx2	CA3-P2-vs-CA1-P2	0.015209	0.115307	0.131901	18	0.896526	0.934873	NA	0.261364	0	22	21	19	130	67	63	12.0066	1
P03921	Mtnd5	CA3-P2-vs-CA1-P2	0.0130631	0.0980314	0.133255	18	0.895471	0.934873	NA	0.261111	0	42	42	37	266	147	119	11.535	1
P62821	Rab1A	CA3-P2-vs-CA1-P2	-0.0119003	0.0900714	-0.132121	18	0.896354	0.934873	NA	0.152778	0	27	27	27	183	99	84	12.0913	1
Q7TQ95	Lnpk	CA3-P2-vs-CA1-P2	-0.0111426	0.0839719	-0.132694	18	0.895908	0.934873	NA	0.148148	0	27	27	24	184	104	80	10.9288	1
Q8BK30	Ndufv3	CA3-P2-vs-CA1-P2	0.0317599	0.237319	0.133828	18	0.895024	0.934873	NA	0	0	12	12	12	96	48	48	13.6656	1
Q9CXT8	Pmpcb	CA3-P2-vs-CA1-P2	-0.0184444	0.138383	-0.133285	18	0.895447	0.934873	NA	0.4	0	20	18	15	96	59	37	10.9658	1
Q9JIY5	Htra2	CA3-P2-vs-CA1-P2	-0.0111972	0.0852727	-0.13131	18	0.896986	0.934873	NA	0.303571	0	14	14	9	78	42	36	11.2638	1
Q9CZB0	Sdhc	CA3-P2-vs-CA1-P2	0.0353697	0.273964	0.129104	17	0.898791	0.93624	NA	0.465909	0	9	9	6	47	29	18	11.6278	1
P62075	Timm13	CA3-P2-vs-CA1-P2	-0.0197369	0.159183	-0.123989	18	0.902698	0.939795	NA	0.125	0	15	15	14	105	58	47	12.751	1
P21278	Gna11	CA3-P2-vs-CA1-P2	-0.01786	0.147044	-0.12146	18	0.904672	0.941335	NA	0.367647	0	31	31	24	172	93	79	11.8498	1
Q9CQD1	Rab5a	CA3-P2-vs-CA1-P2	-0.00691397	0.0575797	-0.120076	18	0.905753	0.941943	NA	0.346774	0	30	30	22	162	94	68	12.3611	1
Q9Z0X1	Aifm1	CA3-P2-vs-CA1-P2	0.0111147	0.0934233	0.118972	18	0.906615	0.942324	NA	0.29918	0	59	59	52	342	183	159	11.2651	1
P35278	Rab5c	CA3-P2-vs-CA1-P2	-0.00735107	0.0631995	-0.116315	18	0.908691	0.942419	NA	0.429054	0	31	28	29	169	86	83	12.5972	1
Q80TZ3	Dnajc6	CA3-P2-vs-CA1-P2	-0.00904353	0.0774492	-0.116767	18	0.908337	0.942419	NA	0.237132	0	68	68	56	415	223	192	12.5948	1
Q8VEK0	Tmem30a	CA3-P2-vs-CA1-P2	-0.0132371	0.112352	-0.117818	18	0.907517	0.942419	NA	0	0	8	8	8	64	32	32	12.981	1
Q9DCN2	Cyb5r3	CA3-P2-vs-CA1-P2	-0.00949879	0.0810273	-0.117229	18	0.907976	0.942419	NA	0.307927	0	41	41	35	227	117	110	11.8796	1
Q06185	Atp5me	CA3-P2-vs-CA1-P2	-0.0132628	0.120085	-0.110445	18	0.913279	0.943418	NA	0.136029	0	34	34	30	235	122	113	14.156	1
Q60864	Stip1	CA3-P2-vs-CA1-P2	-0.00540035	0.0472182	-0.11437	18	0.910211	0.943418	NA	0.297149	0	114	113	89	641	362	279	12.065	1
Q8BPQ7	Sgsm1	CA3-P2-vs-CA1-P2	-0.0159494	0.140922	-0.113179	18	0.911142	0.943418	NA	0.291667	0	18	18	16	102	58	44	10.5755	1
Q91VK4	Itm2c	CA3-P2-vs-CA1-P2	-0.0163511	0.145996	-0.111996	18	0.912066	0.943418	NA	0.2375	0	10	10	8	61	35	26	10.9537	1
Q99KW9	Itfg1	CA3-P2-vs-CA1-P2	-0.0231481	0.212717	-0.108821	17	0.914619	0.943418	NA	0.361111	0	9	9	7	46	28	18	9.80008	1
Q9D5V6	Syap1	CA3-P2-vs-CA1-P2	-0.0149615	0.132339	-0.113054	18	0.911239	0.943418	NA	0.526316	0	19	19	14	72	47	25	10.331	1
Q9DB73	Cyb5r1	CA3-P2-vs-CA1-P2	0.0103546	0.093302	0.11098	18	0.912861	0.943418	NA	0.271875	0	40	40	32	233	126	107	11.3929	1
Q9DCM0	Ethe1	CA3-P2-vs-CA1-P2	-0.0126759	0.115374	-0.109868	18	0.91373	0.943418	NA	0.0208333	0	6	6	6	47	24	23	11.6755	1
Q9ERS2	Ndufa13	CA3-P2-vs-CA1-P2	0.00827822	0.0748109	0.110655	18	0.913114	0.943418	NA	0.0261628	0	43	43	42	335	171	164	13.3385	1
Q9QUH0	Glrx	CA3-P2-vs-CA1-P2	-0.0121021	0.110932	-0.109095	18	0.914334	0.943418	NA	0	0	6	6	6	48	24	24	13.4209	1
Q9DC70	Ndufs7	CA3-P2-vs-CA1-P2	-0.0103249	0.0999693	-0.103281	18	0.918882	0.947301	NA	0.0833333	0	21	21	21	154	80	74	13.1556	1
A2AP18	Plch2	CA3-P2-vs-CA1-P2	0.0115579	0.116231	0.0994395	18	0.921888	0.94888	NA	0.427419	0	31	31	20	142	90	52	11.0201	1
Q8C7K6	Pcyox1l	CA3-P2-vs-CA1-P2	-0.0293153	0.29228	-0.100299	17	0.92128	0.94888	NA	0.306818	0	11	11	10	61	36	25	10.6737	1
Q9CXZ1	Ndufs4	CA3-P2-vs-CA1-P2	-0.00923155	0.092864	-0.0994094	18	0.921912	0.94888	NA	0.108696	0	23	23	20	164	84	80	13.9459	1
O35387	Hax1	CA3-P2-vs-CA1-P2	-0.0267756	0.276343	-0.0968929	18	0.923882	0.950393	NA	0.291667	0	9	9	9	51	29	22	9.4364	1
Q80VL1	Tdrkh	CA3-P2-vs-CA1-P2	0.0143957	0.153883	0.0935495	18	0.9265	0.952571	NA	0.342105	0	19	19	12	100	54	46	10.1334	1
O35857	Timm44	CA3-P2-vs-CA1-P2	0.00834857	0.0989907	0.084337	18	0.933719	0.955566	NA	0.111486	0	37	37	36	263	136	127	11.3341	1
O54984	Get3	CA3-P2-vs-CA1-P2	0.00901872	0.107641	0.0837848	18	0.934152	0.955566	NA	0.386364	0	19	18	17	108	61	47	11.9827	1
P53986	Slc16a1	CA3-P2-vs-CA1-P2	-0.0125279	0.144258	-0.0868438	18	0.931754	0.955566	NA	0.0555556	0	9	9	9	68	35	33	10.9751	1
Q60676	Ppp5c	CA3-P2-vs-CA1-P2	-0.0109341	0.132099	-0.0827725	18	0.934946	0.955566	NA	0.431818	0	32	31	27	150	85	65	11.1627	1
Q6ZQ18	Efr3b	CA3-P2-vs-CA1-P2	0.00863802	0.102986	0.0838758	18	0.934081	0.955566	NA	0.318452	0	42	42	38	229	132	97	11.0393	1
Q8BLK3	Lsamp	CA3-P2-vs-CA1-P2	-0.00672773	0.0772153	-0.0871295	18	0.931531	0.955566	NA	0.142857	0	35	35	32	240	121	119	14.1662	1
Q9CR21	Ndufab1	CA3-P2-vs-CA1-P2	0.00907113	0.106115	0.0854836	18	0.932821	0.955566	NA	0.0952381	0	21	21	20	152	79	73	12.1956	1
Q9DAM7	Tmem263	CA3-P2-vs-CA1-P2	0.0252713	0.293531	0.0860939	18	0.932342	0.955566	NA	0.338235	0	17	17	12	90	54	36	11.2188	1
Q9DCS9	Ndufb10	CA3-P2-vs-CA1-P2	-0.00772478	0.0902045	-0.0856363	18	0.932701	0.955566	NA	0.107639	0	36	36	33	257	133	124	13.431	1
Q9JKL4	Ndufaf3	CA3-P2-vs-CA1-P2	-0.00893938	0.100633	-0.0888316	18	0.930197	0.955566	NA	0.308333	0	12	12	12	83	46	37	11.5017	1
Q9JKY5	Hip1r	CA3-P2-vs-CA1-P2	-0.0195179	0.23429	-0.0833066	18	0.934527	0.955566	NA	0.516304	0	21	21	14	89	58	31	10.2158	1
P13595	Ncam1	CA3-P2-vs-CA1-P2	0.00469371	0.0584383	0.080319	18	0.93687	0.957018	NA	0.119427	0	156	155	148	1106	580	526	13.2099	1
P49443	Ppm1a	CA3-P2-vs-CA1-P2	0.00579369	0.0740715	0.0782175	18	0.938518	0.957157	NA	0.142857	0	21	21	21	144	80	64	11.1681	1
P62827	Ran	CA3-P2-vs-CA1-P2	-0.0108596	0.13794	-0.0787266	18	0.938119	0.957157	NA	0.03125	0	12	12	12	93	48	45	13.2724	1
Q62277	Syp	CA3-P2-vs-CA1-P2	0.0080031	0.102001	0.078461	18	0.938327	0.957157	NA	0.194444	0	49	49	47	348	182	166	14.3086	1
Q9JIF0	Prmt1	CA3-P2-vs-CA1-P2	0.0177953	0.241476	0.0736942	18	0.942067	0.960261	NA	0.361111	0	9	9	8	46	27	19	11.148	1
P99028	Uqcrh	CA3-P2-vs-CA1-P2	0.0134916	0.21287	0.0633798	18	0.950163	0.967994	NA	0	0	9	9	9	72	36	36	14.462	1
Q9D6K5	Synj2bp	CA3-P2-vs-CA1-P2	0.00982532	0.156713	0.0626962	18	0.950699	0.968022	NA	0.291667	0	18	18	15	102	54	48	11.6196	1
P31324	Prkar2b	CA3-P2-vs-CA1-P2	0.00924124	0.157303	0.058748	18	0.9538	0.970532	NA	0.45	0	27	27	23	154	91	63	11.4611	1
Q91XF0	Pnpo	CA3-P2-vs-CA1-P2	0.00585217	0.100456	0.0582559	18	0.954187	0.970532	NA	0.388889	0	9	9	6	44	23	21	10.2188	1
P51660	Hsd17b4	CA3-P2-vs-CA1-P2	-0.00447523	0.0789767	-0.0566652	18	0.955436	0.971283	NA	0.290441	0	34	34	27	193	109	84	11.6289	1
Q9CQJ8	Ndufb9	CA3-P2-vs-CA1-P2	-0.0103676	0.187426	-0.0553157	18	0.956496	0.971841	NA	0.285714	0	35	35	35	200	111	89	11.8125	1
Q8BWM0	Ptges2	CA3-P2-vs-CA1-P2	-0.0117303	0.222651	-0.0526848	18	0.958563	0.973421	NA	0.555	0	24	23	12	89	53	36	11.0834	1
Q6ZWR6	Syne1	CA3-P2-vs-CA1-P2	-0.0108948	0.210139	-0.0518459	18	0.959223	0.97357	NA	0.548295	0	39	38	20	159	104	55	10.5426	1
Q9WV18	Gabbr1	CA3-P2-vs-CA1-P2	0.0073462	0.144373	0.0508836	18	0.959979	0.973817	NA	0.269531	0	32	32	30	187	97	90	11.0892	1
Q9EPL8	Ipo7	CA3-P2-vs-CA1-P2	0.00513571	0.104348	0.0492172	18	0.961288	0.974625	NA	0.342857	0	33	33	26	184	111	73	10.847	1
Q9D8Y1	Tmem126a	CA3-P2-vs-CA1-P2	-0.0059831	0.124129	-0.0482006	18	0.962087	0.974915	NA	0.0454545	0	11	11	11	84	40	44	12.2494	1
Q5PR73	Diras2	CA3-P2-vs-CA1-P2	0.00291954	0.0623988	0.0467883	18	0.963197	0.975519	NA	0.0855263	0	19	19	17	139	74	65	13.8984	1
Q8CAQ8	Immt	CA3-P2-vs-CA1-P2	-0.00304514	0.0683511	-0.0445514	18	0.964955	0.976402	NA	0.158553	0	186	185	172	1279	675	604	12.8182	1
Q9D1K2	Atp6v1f	CA3-P2-vs-CA1-P2	-0.00550615	0.124092	-0.0443717	18	0.965097	0.976402	NA	0.230769	0	39	39	34	240	128	112	13.1015	1
Q91XL9	Osbpl1a	CA3-P2-vs-CA1-P2	0.00930604	0.215662	0.0431511	17	0.966084	0.976881	NA	0.385417	0	12	12	9	59	37	22	10.1114	1
P62484	Abi2	CA3-P2-vs-CA1-P2	-0.00732896	0.189014	-0.0387747	18	0.969497	0.97929	NA	0.325	0	20	20	19	108	64	44	11.3623	1
Q9D7G0	Prps1	CA3-P2-vs-CA1-P2	-0.00544478	0.139906	-0.0389175	18	0.969385	0.97929	NA	0.125	0	12	12	11	84	43	41	10.8237	1
Q921H8	Acaa1a	CA3-P2-vs-CA1-P2	0.00497976	0.137819	0.0361326	18	0.971574	0.980867	NA	0.0972222	0	9	9	9	65	35	30	11.2791	1
P06837	Gap43	CA3-P2-vs-CA1-P2	-0.00397234	0.11486	-0.0345842	18	0.972792	0.981102	NA	0.165179	0	27	26	27	187	98	89	13.1682	1
P59325	Eif5	CA3-P2-vs-CA1-P2	0.00316598	0.091705	0.0345235	18	0.97284	0.981102	NA	0.428571	0	13	13	8	64	40	24	10.6942	1
Q99P58	Rab27b	CA3-P2-vs-CA1-P2	-0.00685857	0.205366	-0.0333968	18	0.973726	0.981474	NA	0.291667	0	15	15	13	85	57	28	10.6037	1
Q3TXS7	Psmd1	CA3-P2-vs-CA1-P2	-0.00303836	0.105498	-0.0288003	18	0.977341	0.984596	NA	0.43314	0	39	39	28	195	119	76	10.4864	1
P61211	Arl1	CA3-P2-vs-CA1-P2	-0.00400359	0.14725	-0.027189	18	0.978608	0.984828	NA	0.180556	0	9	9	8	59	33	26	10.7867	1
Q8BH59	Slc25a12	CA3-P2-vs-CA1-P2	0.00185186	0.0672491	0.0275372	18	0.978334	0.984828	NA	0.134554	0	155	154	146	1087	566	521	13.8181	1
Q9CQ75	Ndufa2	CA3-P2-vs-CA1-P2	-0.00306276	0.122119	-0.0250802	18	0.980267	0.985975	NA	0.11875	0	18	18	18	141	72	69	14.0453	1
P62196	Psmc5	CA3-P2-vs-CA1-P2	0.00154846	0.0798816	0.0193844	18	0.984748	0.989958	NA	0.487069	0	26	26	17	119	78	41	11.0428	1
Q9WTR1	Trpv2	CA3-P2-vs-CA1-P2	0.00413399	0.224792	0.0183903	17	0.985542	0.990232	NA	0.355769	0	13	13	11	67	44	23	9.45514	1
Q923T9	Camk2g	CA3-P2-vs-CA1-P2	0.00201036	0.117171	0.0171574	18	0.9865	0.990671	NA	0.267045	0	22	19	20	129	68	61	11.2931	1
Q7TT50	Cdc42bpb	CA3-P2-vs-CA1-P2	0.00218876	0.148593	0.0147299	18	0.98841	0.992065	NA	0.461538	0	26	26	19	112	72	40	9.92467	1
P41216	Acsl1	CA3-P2-vs-CA1-P2	-0.00118982	0.0916968	-0.0129756	18	0.98979	0.992926	NA	0.417683	0	40	40	26	191	121	70	11.2024	1
P70704	Atp8a1	CA3-P2-vs-CA1-P2	0.000788463	0.0678951	0.011613	18	0.990862	0.993477	NA	0.170455	0	98	98	92	657	350	307	12.4407	1
Q9EP69	Sacm1l	CA3-P2-vs-CA1-P2	-0.000636655	0.0755425	-0.00842778	18	0.993368	0.995464	NA	0.355978	0	44	42	35	237	141	96	10.5778	1
Q9CXV1	Sdhd	CA3-P2-vs-CA1-P2	-0.00117354	0.197095	-0.00595421	18	0.995315	0.996889	NA	0.145833	0	6	6	6	41	21	20	11.8527	1
P58389	Ptpa	CA3-P2-vs-CA1-P2	-0.000485622	0.118425	-0.00410068	18	0.996773	0.997824	NA	0.375	0	37	37	30	195	113	82	11.7172	1
P47753	Capza1	CA3-P2-vs-CA1-P2	-0.000235075	0.0734509	-0.00320043	18	0.997482	0.997827	NA	0.264706	0	14	14	14	100	53	47	11.5115	1
P57746	Atp6v1d	CA3-P2-vs-CA1-P2	-0.000164134	0.0594453	-0.00276109	18	0.997827	0.997827	NA	0.138636	0	55	55	51	379	200	179	13.0098	1

## Sheet: C) unsorted DG-vs-CA1
Protein	GeneName	Label	log2FC	SE	Tvalue	DF	pvalue	adj.pvalue	issue	MissingPercentage	ImputationPercentage	features	features CA1-P2	features DG-P2	measurements	measurements CA1-P2	measurements DG-P2	mean log2(Intensity)	FC_adjpvalue
Q4KMM3	Oxr1	DG-P2-vs-CA1-P2	0.849518	0.0280303	30.3071	18	2.22045e-16	2.22045e-16	NA	0.176901	0	168	162	166	1126	551	575	12.295	2.95985e-13
Q08331	Calb2	DG-P2-vs-CA1-P2	2.77049	0.123188	22.4899	18	1.24345e-14	1.31806e-11	NA	0.265625	0	48	35	48	282	111	171	11.7134	8.28759e-12
Q8R3T5	Stxbp6	DG-P2-vs-CA1-P2	2.18202	0.0979857	22.2688	17	5.12923e-14	3.62466e-11	NA	0.3625	0	9	7	9	51	21	30	10.634	2.27909e-11
P70206	Plxna1	DG-P2-vs-CA1-P2	-1.63454	0.0804935	-20.3065	18	7.41629e-14	3.93063e-11	NA	0.322222	0	45	45	32	244	159	85	10.6889	2.47148e-11
Q9WVE8	Pacsin2	DG-P2-vs-CA1-P2	1.10038	0.0679487	16.1942	18	3.55405e-12	1.50692e-09	NA	0.189103	0	39	39	38	253	123	130	11.2248	9.47509e-10
Q0VBF8	Stum	DG-P2-vs-CA1-P2	-0.83778	0.0565816	-14.8066	18	1.60134e-11	5.65807e-09	NA	0	0	12	12	12	96	48	48	14.0718	3.55765e-09
Q8BH95	Echs1	DG-P2-vs-CA1-P2	0.846096	0.068557	12.3415	18	3.20797e-10	9.71556e-08	NA	0.179688	0	64	61	61	420	208	212	12.6053	6.10889e-08
P56695	Wfs1	DG-P2-vs-CA1-P2	-1.8198	0.148921	-12.2199	18	3.76505e-10	9.97737e-08	NA	0.277778	0	18	18	14	104	69	35	11.2572	6.27351e-08
Q6NXK7	Dpp10	DG-P2-vs-CA1-P2	0.959132	0.0803568	11.9359	18	5.5006e-10	1.2957e-07	NA	0.333333	0	64	54	60	352	164	188	11.1707	8.147e-08
Q03517	Scg2	DG-P2-vs-CA1-P2	1.20198	0.109289	10.9982	18	2.02601e-09	3.90468e-07	NA	0.372024	0	38	33	37	211	91	120	11.5884	2.45516e-07
Q8BLE7	Slc17a6	DG-P2-vs-CA1-P2	1.39767	0.126365	11.0606	18	1.85295e-09	3.90468e-07	NA	0.3125	0	18	15	18	99	52	47	11.5889	2.45516e-07
Q8R0A7	Kiaa0513	DG-P2-vs-CA1-P2	0.632527	0.0592273	10.6797	18	3.2165e-09	5.68248e-07	NA	0.108333	0	30	30	30	214	109	105	12.0147	3.573e-07
Q9D8W7	Ociad2	DG-P2-vs-CA1-P2	-1.33657	0.127437	-10.4881	18	4.26826e-09	6.96054e-07	NA	0.153846	0	13	13	13	88	52	36	12.5485	4.37661e-07
P62823	Rab3c	DG-P2-vs-CA1-P2	0.914326	0.0890095	10.2722	18	5.89791e-09	8.88738e-07	NA	0.23628	0	79	77	79	501	237	264	11.3587	5.58815e-07
Q80UG5	Septin9	DG-P2-vs-CA1-P2	-0.575032	0.0562112	-10.2298	18	6.28824e-09	8.88738e-07	NA	0.276786	0	66	66	60	405	218	187	11.7434	5.58815e-07
P18572	Bsg	DG-P2-vs-CA1-P2	-0.721621	0.072342	-9.97514	18	9.2796e-09	1.2049e-06	NA	0.0133929	0	28	28	28	221	109	112	12.7981	7.57607e-07
P97492	Rgs14	DG-P2-vs-CA1-P2	-1.49889	0.150658	-9.94897	18	9.6619e-09	1.2049e-06	NA	0.380435	0	23	23	15	114	75	39	10.8764	7.57607e-07
P68404	Prkcb	DG-P2-vs-CA1-P2	-1.07262	0.111052	-9.65875	18	1.51976e-08	1.78994e-06	NA	0.147917	0	60	59	57	409	220	189	12.315	1.12547e-06
Q8R071	Itpka	DG-P2-vs-CA1-P2	-1.24665	0.13116	-9.50475	18	1.94017e-08	2.16482e-06	NA	0.234694	0	49	49	35	300	180	120	11.7875	1.36118e-06
P51655	Gpc4	DG-P2-vs-CA1-P2	1.49159	0.158672	9.40047	18	2.2926e-08	2.31444e-06	NA	0.113636	0	11	11	11	78	39	39	11.0724	1.45526e-06
Q9Z2H5	Epb41l1	DG-P2-vs-CA1-P2	0.404847	0.0429808	9.41925	18	2.2245e-08	2.31444e-06	NA	0.152885	0	129	126	123	881	446	435	11.6772	1.45526e-06
Q9R257	Hebp1	DG-P2-vs-CA1-P2	-0.866232	0.0939583	-9.21932	18	3.07304e-08	2.96129e-06	NA	0.0434783	0	23	23	23	176	91	85	12.6777	1.86198e-06
Q80Z24	Negr1	DG-P2-vs-CA1-P2	0.571281	0.0621641	9.18988	18	3.22406e-08	2.97175e-06	NA	0.0416667	0	15	15	15	115	59	56	13.59	1.86856e-06
P15105	Glul	DG-P2-vs-CA1-P2	0.99819	0.111182	8.978	18	4.56764e-08	4.03475e-06	NA	0.115741	0	53	53	51	382	195	187	13.3651	2.53694e-06
Q920N7	Syt12	DG-P2-vs-CA1-P2	-1.05985	0.118784	-8.92244	18	5.00904e-08	4.24767e-06	NA	0.319444	0	36	36	29	196	124	72	11.1383	2.67082e-06
Q9DBS2	Tprg1l	DG-P2-vs-CA1-P2	-0.774176	0.0892205	-8.6771	18	7.56155e-08	6.16557e-06	NA	0.190217	0	23	23	18	149	81	68	12.2398	3.87675e-06
Q8BGR6	Arl15	DG-P2-vs-CA1-P2	-1.23903	0.134313	-9.2249	16	8.33803e-08	6.5469e-06	NA	0.166667	0	9	9	9	60	33	27	11.2431	4.11652e-06
O08756	Hsd17b10	DG-P2-vs-CA1-P2	0.393648	0.0458583	8.58401	18	8.85774e-08	6.70658e-06	NA	0.0919811	0	53	53	52	385	196	189	12.1689	4.21692e-06
Q64487	Ptprd	DG-P2-vs-CA1-P2	0.832755	0.0973197	8.55689	18	9.27746e-08	6.78214e-06	NA	0.380357	0	69	65	59	347	175	172	11.2829	4.26443e-06
P63040	Cplx1	DG-P2-vs-CA1-P2	0.622322	0.0742382	8.38278	18	1.25164e-07	8.84489e-06	NA	0.329545	0	22	18	19	118	60	58	12.711	5.56143e-06
Q9JJY3	Smpd3	DG-P2-vs-CA1-P2	-0.634692	0.0762289	-8.32613	18	1.38085e-07	9.44324e-06	NA	0	0	6	6	6	48	24	24	11.9634	5.93766e-06
P63318	Prkcg	DG-P2-vs-CA1-P2	-1.17756	0.141862	-8.30073	18	1.44322e-07	9.56136e-06	NA	0.178846	0	65	65	61	427	243	184	12.1727	6.01193e-06
P70704	Atp8a1	DG-P2-vs-CA1-P2	-0.547052	0.0678951	-8.05732	18	2.21347e-07	1.42198e-05	NA	0.169192	0	98	98	89	658	350	308	12.1457	8.94106e-06
P42125	Eci1	DG-P2-vs-CA1-P2	0.837788	0.105713	7.92511	18	2.80128e-07	1.74668e-05	NA	0.1	0	35	35	34	252	124	128	11.9799	1.09826e-05
P51830	Adcy9	DG-P2-vs-CA1-P2	-0.943996	0.119638	-7.89043	18	2.98089e-07	1.80557e-05	NA	0.369681	0	47	45	40	237	148	89	11.0135	1.13529e-05
Q810U3	Nfasc	DG-P2-vs-CA1-P2	-0.254051	0.0327406	-7.75952	18	3.77459e-07	2.10582e-05	NA	0.113032	0	92	91	87	667	348	319	12.7285	1.32409e-05
Q8BI08	Mal2	DG-P2-vs-CA1-P2	-0.665753	0.0857902	-7.76024	18	3.76964e-07	2.10582e-05	NA	0	0	13	13	13	104	52	52	15.5813	1.32409e-05
Q8BW96	Camk1d	DG-P2-vs-CA1-P2	-0.960165	0.123594	-7.76872	18	3.71221e-07	2.10582e-05	NA	0.221774	0	31	30	28	193	105	88	11.6831	1.32409e-05
Q812A2	Srgap3	DG-P2-vs-CA1-P2	-0.553413	0.0714878	-7.74136	18	3.90096e-07	2.12052e-05	NA	0.350904	0	81	79	69	431	245	186	10.7806	1.33333e-05
Q99J99	Mpst	DG-P2-vs-CA1-P2	0.870852	0.112876	7.71511	18	4.0914e-07	2.16844e-05	NA	0.146552	0	29	28	29	198	95	103	11.7647	1.36346e-05
Q9WTR5	Cdh13	DG-P2-vs-CA1-P2	0.887213	0.115501	7.6814	18	4.35031e-07	2.24943e-05	NA	0.24569	0	29	27	27	175	88	87	11.745	1.41438e-05
O88448	Klc2	DG-P2-vs-CA1-P2	-0.327913	0.0432828	-7.57606	18	5.27481e-07	2.58988e-05	NA	0.121324	0	34	34	34	239	124	115	11.5009	1.62845e-05
P17156	Hspa2	DG-P2-vs-CA1-P2	0.493698	0.0652678	7.56418	18	5.39117e-07	2.58988e-05	NA	0.178279	0	61	60	61	401	206	195	11.2733	1.62845e-05
Q8R366	Igsf8	DG-P2-vs-CA1-P2	-0.428762	0.0567628	-7.55357	18	5.49738e-07	2.58988e-05	NA	0.153509	0	56	56	53	386	197	189	12.496	1.62845e-05
Q99JP6	Homer3	DG-P2-vs-CA1-P2	1.23548	0.163065	7.57662	18	5.26932e-07	2.58988e-05	NA	0.261905	0	21	21	21	124	58	66	10.7604	1.62845e-05
Q8BPN8	Dmxl2	DG-P2-vs-CA1-P2	-0.345623	0.0462893	-7.46658	18	6.45449e-07	2.97468e-05	NA	0.291277	0	316	315	280	1820	985	835	11.7345	1.8704e-05
Q8CHT0	Aldh4a1	DG-P2-vs-CA1-P2	1.0498	0.141445	7.42197	18	7.01107e-07	3.16244e-05	NA	0.128378	0	37	37	36	258	127	131	12.0386	1.98846e-05
P97300	Nptn	DG-P2-vs-CA1-P2	-0.563037	0.0773307	-7.2809	18	9.123e-07	4.02932e-05	NA	0.0822368	0	38	38	38	279	150	129	13.3433	2.53353e-05
Q3ULD5	Mccc2	DG-P2-vs-CA1-P2	0.918333	0.126675	7.24951	18	9.67703e-07	4.1868e-05	NA	0.31686	0	43	37	43	235	108	127	11.2642	2.63255e-05
P26883	Fkbp1a	DG-P2-vs-CA1-P2	-0.820331	0.114462	-7.16685	18	1.13095e-06	4.79521e-05	NA	0.139706	0	17	17	16	117	66	51	14.1634	3.0151e-05
Q9Z2W9	Gria3	DG-P2-vs-CA1-P2	-0.95481	0.133557	-7.14906	18	1.16967e-06	4.86218e-05	NA	0.338068	0	42	42	33	233	131	102	11.9326	3.05721e-05
Q8R1Q8	Dync1li1	DG-P2-vs-CA1-P2	-0.310472	0.0435202	-7.13396	18	1.20362e-06	4.90706e-05	NA	0.196154	0	64	63	58	418	225	193	11.7834	3.08543e-05
Q9Z268	Rasal1	DG-P2-vs-CA1-P2	-0.708193	0.100006	-7.08152	18	1.32969e-06	5.31874e-05	NA	0.210106	0	47	47	43	297	166	131	11.3933	3.34429e-05
Q9CPW4	Arpc5	DG-P2-vs-CA1-P2	-0.555069	0.0794049	-6.99036	18	1.58249e-06	6.21273e-05	NA	0.146739	0	23	23	19	157	84	73	12.5314	3.9064e-05
Q61097	Ksr1	DG-P2-vs-CA1-P2	-1.25385	0.180971	-6.92846	18	1.78213e-06	6.8693e-05	NA	0.409091	0	21	21	17	104	63	41	10.3647	4.31924e-05
Q63844	Mapk3	DG-P2-vs-CA1-P2	0.406404	0.0591686	6.86858	18	2.00024e-06	7.43949e-05	NA	0.147059	0	32	32	32	232	122	110	12.4182	4.67776e-05
Q99JY0	Hadhb	DG-P2-vs-CA1-P2	0.474056	0.0689269	6.87767	18	1.96542e-06	7.43949e-05	NA	0.160211	0	71	67	71	477	236	241	12.5243	4.67776e-05
Q791V5	Mtch2	DG-P2-vs-CA1-P2	0.317884	0.0463727	6.85499	18	2.05347e-06	7.5058e-05	NA	0.184783	0	46	46	46	300	151	149	12.8162	4.71945e-05
P20444	Prkca	DG-P2-vs-CA1-P2	-1.03105	0.150673	-6.84296	18	2.1018e-06	7.55222e-05	NA	0.263889	0	18	18	15	106	61	45	11.9324	4.74863e-05
Q3UVX5	Grm5	DG-P2-vs-CA1-P2	-0.747167	0.109679	-6.81231	18	2.23043e-06	7.88085e-05	NA	0.233696	0	46	46	40	282	171	111	11.2155	4.95527e-05
P63328	Ppp3ca	DG-P2-vs-CA1-P2	-0.699084	0.103117	-6.77952	18	2.37703e-06	8.26114e-05	NA	0.0552326	0	43	43	43	325	161	164	14.2775	5.19438e-05
G5E829	Atp2b1	DG-P2-vs-CA1-P2	-0.921352	0.136264	-6.76152	18	2.46178e-06	8.41769e-05	NA	0.130051	0	98	97	94	689	355	334	13.3608	5.29282e-05
Q14BI2	Grm2	DG-P2-vs-CA1-P2	0.632984	0.0941693	6.72177	18	2.66007e-06	8.85798e-05	NA	0.18125	0	40	40	40	262	127	135	11.7555	5.56967e-05
Q9JIA1	Lgi1	DG-P2-vs-CA1-P2	0.510445	0.0759695	6.71907	18	2.67411e-06	8.85798e-05	NA	0.189904	0	52	49	51	337	169	168	12.501	5.56967e-05
Q8BGZ1	Hpcal4	DG-P2-vs-CA1-P2	-0.521951	0.0778805	-6.70195	18	2.76506e-06	9.01835e-05	NA	0.232143	0	28	28	24	172	94	78	12.1985	5.6705e-05
Q8BMS1	Hadha	DG-P2-vs-CA1-P2	0.483491	0.0724202	6.67619	18	2.90797e-06	9.12e-05	NA	0.141544	0	136	135	132	934	469	465	11.871	5.73442e-05
Q99PJ0	Ntm	DG-P2-vs-CA1-P2	-0.596923	0.089459	-6.67259	18	2.92856e-06	9.12e-05	NA	0.00431034	0	29	29	29	231	116	115	13.3642	5.73442e-05
Q9CZT8	Rab3b	DG-P2-vs-CA1-P2	0.94302	0.141202	6.67852	18	2.89473e-06	9.12e-05	NA	0.0708333	0	30	30	30	223	110	113	11.687	5.73442e-05
Q9Z2Y3	Homer1	DG-P2-vs-CA1-P2	-0.741587	0.111254	-6.66571	18	2.9683e-06	9.12e-05	NA	0.108929	0	70	70	67	499	264	235	11.9557	5.73442e-05
Q8QZS1	Hibch	DG-P2-vs-CA1-P2	0.752291	0.114285	6.5826	18	3.49493e-06	0.000105847	NA	0.207237	0	38	38	37	241	120	121	11.6716	6.65535e-05
Q3V3V9	Carmil2	DG-P2-vs-CA1-P2	-0.76599	0.116626	-6.56791	18	3.59763e-06	0.000107422	NA	0.365385	0	26	25	21	132	80	52	11.0701	6.75442e-05
P08003	Pdia4	DG-P2-vs-CA1-P2	0.827953	0.127891	6.4739	18	4.33328e-06	0.000127591	NA	0.280488	0	38	34	38	236	106	130	10.5473	8.02259e-05
Q8BFR5	Tufm	DG-P2-vs-CA1-P2	0.369684	0.0571693	6.46648	18	4.3976e-06	0.000127711	NA	0.0502336	0	107	107	107	813	404	409	13.189	8.03014e-05
P03995	Gfap	DG-P2-vs-CA1-P2	0.503618	0.0782953	6.43229	18	4.70706e-06	0.000134147	NA	0.232595	0	79	71	77	485	238	247	11.9933	8.43478e-05
Q61699	Hsph1	DG-P2-vs-CA1-P2	-0.308564	0.0480018	-6.42817	18	4.74575e-06	0.000134147	NA	0.197443	0	88	84	76	565	305	260	11.8669	8.43478e-05
Q3TDK6	Rogdi	DG-P2-vs-CA1-P2	-0.496173	0.0779351	-6.36649	18	5.36747e-06	0.000149724	NA	0.377717	0	44	44	33	229	126	103	11.8114	9.41426e-05
Q7TQD2	Tppp	DG-P2-vs-CA1-P2	-0.604647	0.0951897	-6.35201	18	5.52516e-06	0.000152121	NA	0.0755814	0	43	43	41	318	167	151	13.7584	9.56499e-05
P61028	Rab8b	DG-P2-vs-CA1-P2	-0.702719	0.111103	-6.32491	18	5.83349e-06	0.000158551	NA	0.0961538	0	13	13	12	94	49	45	11.3074	9.96928e-05
Q8VDN2	Atp1a1	DG-P2-vs-CA1-P2	0.377448	0.0601552	6.27457	18	6.45426e-06	0.000173203	NA	0.122466	0	148	148	146	1039	528	511	13.2724	0.000108905
Q9JJV2	Pfn2	DG-P2-vs-CA1-P2	-0.371004	0.0593118	-6.25515	18	6.7116e-06	0.000177857	NA	0.137931	0	29	29	27	200	109	91	12.9318	0.000111832
P62962	Pfn1	DG-P2-vs-CA1-P2	-0.452916	0.0733511	-6.17462	18	7.89706e-06	0.000206688	NA	0	0	18	18	18	144	72	72	13.5731	0.00012996
Q99JB2	Stoml2	DG-P2-vs-CA1-P2	0.448797	0.0729025	6.15612	18	8.19879e-06	0.000209946	NA	0.253472	0	33	33	30	215	110	105	11.1375	0.000132009
Q99MR8	Mccc1	DG-P2-vs-CA1-P2	0.8792	0.142846	6.15487	18	8.2196e-06	0.000209946	NA	0.213362	0	58	57	57	365	175	190	11.5435	0.000132009
P48320	Gad2	DG-P2-vs-CA1-P2	0.635677	0.103748	6.12711	18	8.69606e-06	0.000219472	NA	0.233696	0	46	40	46	282	137	145	11.7302	0.000137998
Q923T9	Camk2g	DG-P2-vs-CA1-P2	0.706909	0.117171	6.03314	18	1.05312e-05	0.000262661	NA	0.181818	0	22	19	22	144	68	76	11.5562	0.000165154
Q9DCS3	Mecr	DG-P2-vs-CA1-P2	0.376603	0.0627449	6.00213	18	1.12209e-05	0.000276609	NA	0.0595238	0	21	21	21	158	78	80	11.461	0.000173924
Q9CZN7	Shmt2	DG-P2-vs-CA1-P2	1.13384	0.189331	5.98864	18	1.15352e-05	0.000281089	NA	0.140625	0	16	16	15	110	53	57	11.1152	0.000176741
Q8C3Q5	Shisa7	DG-P2-vs-CA1-P2	-0.857335	0.14066	-6.09508	17	1.18969e-05	0.000286607	NA	0.265625	0	24	24	22	141	74	67	11.4983	0.000180211
P45952	Acadm	DG-P2-vs-CA1-P2	1.07869	0.180823	5.96545	18	1.20973e-05	0.000288161	NA	0.0625	0	50	49	50	375	185	190	12.2282	0.000181188
Q60759	Gcdh	DG-P2-vs-CA1-P2	0.858988	0.144203	5.9568	18	1.2314e-05	0.000290062	NA	0.217105	0	18	18	18	119	59	60	10.9722	0.000182383
O55023	Impa1	DG-P2-vs-CA1-P2	-0.267506	0.0451508	-5.92472	18	1.31534e-05	0.00030643	NA	0.166667	0	30	29	27	200	104	96	13.2502	0.000192675
P08113	Hsp90b1	DG-P2-vs-CA1-P2	0.637955	0.107909	5.91195	18	1.35039e-05	0.000311177	NA	0.193598	0	82	80	79	529	256	273	11.3434	0.00019566
P26443	Glud1	DG-P2-vs-CA1-P2	0.88025	0.149295	5.89605	18	1.39535e-05	0.000318081	NA	0.100177	0	140	140	138	1015	499	516	14.5618	0.000200001
Q8BLJ3	Plcxd3	DG-P2-vs-CA1-P2	0.876289	0.148863	5.88655	18	1.42296e-05	0.000320924	NA	0.455882	0	14	12	13	74	38	36	10.8455	0.000201788
Q62420	Sh3gl2	DG-P2-vs-CA1-P2	-0.367499	0.062852	-5.84705	18	1.54388e-05	0.000344529	NA	0.045082	0	60	60	60	466	234	232	13.7455	0.000216631
O88696	Clpp	DG-P2-vs-CA1-P2	0.444034	0.0760093	5.84184	18	1.56062e-05	0.000344637	NA	0.228571	0	32	32	31	216	105	111	11.7895	0.000216698
P16332	Mmut	DG-P2-vs-CA1-P2	0.433837	0.0743672	5.83371	18	1.58708e-05	0.000346868	NA	0.278061	0	49	46	42	283	141	142	11.1567	0.000218101
P17427	Ap2a2	DG-P2-vs-CA1-P2	-0.26826	0.0463378	-5.78922	18	1.74033e-05	0.000371683	NA	0.139167	0	149	149	139	1033	532	501	12.9557	0.000233705
Q9CQI6	Cotl1	DG-P2-vs-CA1-P2	-0.377416	0.0652871	-5.78087	18	1.77076e-05	0.000371683	NA	0.0681818	0	22	22	22	164	84	80	12.8824	0.000233705
Q9QWW1	Homer2	DG-P2-vs-CA1-P2	-1.35384	0.234162	-5.78164	18	1.76793e-05	0.000371683	NA	0.244565	0	23	23	19	139	84	55	11.5893	0.000233705
Q9WV34	Mpp2	DG-P2-vs-CA1-P2	0.688585	0.119046	5.7842	18	1.75857e-05	0.000371683	NA	0.316667	0	60	60	50	328	180	148	11.4265	0.000233705
Q01065	Pde1b	DG-P2-vs-CA1-P2	0.845302	0.146422	5.77306	18	1.79973e-05	0.000374062	NA	0.479167	0	26	25	25	125	59	66	10.9851	0.0002352
A2AP18	Plch2	DG-P2-vs-CA1-P2	-0.665873	0.116231	-5.72888	18	1.97289e-05	0.000402167	NA	0.439516	0	31	31	20	139	90	49	10.7427	0.000252872
O08919	Numbl	DG-P2-vs-CA1-P2	-0.514871	0.089858	-5.72983	18	1.96902e-05	0.000402167	NA	0.16875	0	20	17	20	133	67	66	12.0122	0.000252872
O35621	Pmm1	DG-P2-vs-CA1-P2	-0.456365	0.079762	-5.72158	18	2.00313e-05	0.000404441	NA	0.1375	0	20	20	20	138	73	65	11.8488	0.000254302
P70414	Slc8a1	DG-P2-vs-CA1-P2	-0.664179	0.116288	-5.7115	18	2.04564e-05	0.000405305	NA	0.425595	0	78	78	55	386	221	165	11.2444	0.000254845
Q9CYT6	Cap2	DG-P2-vs-CA1-P2	-0.326061	0.0570696	-5.71339	18	2.0376e-05	0.000405305	NA	0.199153	0	59	59	54	378	199	179	11.8788	0.000254845
Q6ZPE2	Sbf1	DG-P2-vs-CA1-P2	-0.270728	0.0474696	-5.70318	18	2.08147e-05	0.000408584	NA	0.335478	0	135	135	111	723	414	309	11.0128	0.000256907
Q9WVL0	Gstz1	DG-P2-vs-CA1-P2	0.51889	0.0910721	5.69758	18	2.10593e-05	0.000409593	NA	0.158333	0	15	15	15	101	52	49	10.8224	0.000257541
P11881	Itpr1	DG-P2-vs-CA1-P2	-1.17486	0.20711	-5.67266	18	2.21838e-05	0.000427542	NA	0.325893	0	28	28	21	151	103	48	10.0328	0.000268827
P70336	Rock2	DG-P2-vs-CA1-P2	-0.345893	0.0615255	-5.62194	18	2.46673e-05	0.000471123	NA	0.302885	0	104	102	96	580	317	263	11.5904	0.00029623
Q3UHJ0	Aak1	DG-P2-vs-CA1-P2	-0.241776	0.0430868	-5.61136	18	2.52208e-05	0.000473168	NA	0.165112	0	130	130	123	895	465	430	12.4738	0.000297516
Q99LC5	Etfa	DG-P2-vs-CA1-P2	0.811552	0.144528	5.6152	18	2.50185e-05	0.000473168	NA	0.0701754	0	56	56	55	424	215	209	12.9719	0.000297516
P51174	Acadl	DG-P2-vs-CA1-P2	0.955429	0.170604	5.60027	18	2.58141e-05	0.000480051	NA	0.166667	0	30	26	30	200	96	104	11.3196	0.000301844
Q9QYX7	Pclo	DG-P2-vs-CA1-P2	-0.327101	0.0586031	-5.58164	18	2.68437e-05	0.000494858	NA	0.240535	0	370	365	339	2327	1247	1080	11.5226	0.000311153
P16460	Ass1	DG-P2-vs-CA1-P2	0.676173	0.122273	5.53003	18	2.99219e-05	0.000528165	NA	0.28066	0	53	53	52	305	164	141	11.8347	0.000332096
Q6P9K9	Nrxn3	DG-P2-vs-CA1-P2	-0.378274	0.0683448	-5.53479	18	2.96233e-05	0.000528165	NA	0.408929	0	64	64	45	331	187	144	10.6992	0.000332096
Q8BWF0	Aldh5a1	DG-P2-vs-CA1-P2	0.581193	0.104932	5.53873	18	2.93783e-05	0.000528165	NA	0.258028	0	109	99	108	647	315	332	12.6831	0.000332096
Q8K400	Stxbp5	DG-P2-vs-CA1-P2	-0.651279	0.11793	-5.52259	18	3.03944e-05	0.000528165	NA	0.283784	0	37	37	34	212	118	94	11.2292	0.000332096
Q9CWZ7	Napg	DG-P2-vs-CA1-P2	-0.233974	0.0423402	-5.52605	18	3.01741e-05	0.000528165	NA	0.102823	0	62	62	62	445	222	223	12.9238	0.000332096
Q9ESJ4	Nckipsd	DG-P2-vs-CA1-P2	-0.365544	0.0661788	-5.52358	18	3.0331e-05	0.000528165	NA	0.209559	0	34	34	32	215	119	96	10.9504	0.000332096
Q9WUA3	Pfkp	DG-P2-vs-CA1-P2	0.372341	0.067287	5.53362	18	2.96963e-05	0.000528165	NA	0.121622	0	74	74	74	520	258	262	11.9983	0.000332096
P12382	Pfkl	DG-P2-vs-CA1-P2	-0.450335	0.0825218	-5.45716	18	3.48969e-05	0.0005993	NA	0.191071	0	70	70	65	453	239	214	11.8766	0.000376824
Q8VHW2	Cacng8	DG-P2-vs-CA1-P2	-0.932894	0.171015	-5.45505	18	3.50534e-05	0.0005993	NA	0.254167	0	60	59	56	358	203	155	11.9554	0.000376824
P28738	Kif5c	DG-P2-vs-CA1-P2	-0.222552	0.0412828	-5.39091	18	4.01566e-05	0.000681056	NA	0.188492	0	63	63	60	409	215	194	11.5419	0.00042823
P24369	Ppib	DG-P2-vs-CA1-P2	0.92411	0.171643	5.38392	18	4.07565e-05	0.000685745	NA	0.0277778	0	27	27	27	210	102	108	12.7545	0.000431178
P23819	Gria2	DG-P2-vs-CA1-P2	-0.676572	0.12605	-5.36747	18	4.22061e-05	0.000704543	NA	0.113636	0	108	108	102	780	412	368	13.1718	0.000442998
Q8BGT8	Phyhipl	DG-P2-vs-CA1-P2	0.56586	0.105705	5.35321	18	4.35057e-05	0.000717178	NA	0.1875	0	37	37	37	247	128	119	11.1429	0.000450942
Q8K394	Plcl2	DG-P2-vs-CA1-P2	-0.561789	0.103169	-5.44532	17	4.36396e-05	0.000717178	NA	0.225	0	15	15	15	93	56	37	10.3041	0.000450942
P09103	P4hb	DG-P2-vs-CA1-P2	0.520674	0.0973742	5.34715	18	4.40702e-05	0.000718683	NA	0.148148	0	54	54	53	368	191	177	10.6213	0.000451889
Q2PFD7	Psd3	DG-P2-vs-CA1-P2	-0.66331	0.124273	-5.33752	18	4.49825e-05	0.000727961	NA	0.205592	0	74	73	66	483	262	221	11.4503	0.000457723
Q920I9	Wdr7	DG-P2-vs-CA1-P2	-0.304616	0.0576308	-5.28564	18	5.02423e-05	0.000806922	NA	0.179315	0	168	168	164	1103	583	520	11.6309	0.000507371
Q9CZM2	Rpl15	DG-P2-vs-CA1-P2	0.953078	0.180783	5.27194	18	5.17341e-05	0.000824634	NA	0.135417	0	12	12	12	83	44	39	10.9141	0.000518508
P59999	Arpc4	DG-P2-vs-CA1-P2	-0.345727	0.0656478	-5.2664	18	5.23499e-05	0.000828222	NA	0.230263	0	38	38	33	234	124	110	13.7158	0.000520764
Q6P5U7	Nwd2	DG-P2-vs-CA1-P2	0.733791	0.140344	5.22853	18	5.67663e-05	0.000891441	NA	0.393617	0	47	44	47	228	117	111	10.9915	0.000560515
O88737	Bsn	DG-P2-vs-CA1-P2	-0.331413	0.0636159	-5.20959	18	5.91162e-05	0.000921517	NA	0.232716	0	404	402	359	2486	1329	1157	11.9537	0.000579426
Q61481	Pde1a	DG-P2-vs-CA1-P2	-0.470722	0.0905224	-5.20006	18	6.03357e-05	0.000933662	NA	0.457031	0	29	29	20	139	88	51	11.3878	0.000587062
P28667	Marcksl1	DG-P2-vs-CA1-P2	0.519964	0.100166	5.191	18	6.15201e-05	0.000945091	NA	0.0803571	0	14	14	14	103	50	53	12.0416	0.000594249
B2RSH2	Gnai1	DG-P2-vs-CA1-P2	-0.564316	0.108825	-5.18554	18	6.22443e-05	0.000949338	NA	0.125	0	33	33	31	231	122	109	12.4805	0.000596918
P84075	Hpca	DG-P2-vs-CA1-P2	-0.94276	0.182246	-5.17302	18	6.39393e-05	0.000968224	NA	0.193182	0	22	22	22	142	79	63	12.748	0.000608794
P54071	Idh2	DG-P2-vs-CA1-P2	0.849621	0.165264	5.14098	18	6.84954e-05	0.00102986	NA	0.0408654	0	52	52	52	399	199	200	13.0291	0.000647549
O35681	Syt3	DG-P2-vs-CA1-P2	-0.774497	0.150946	-5.13096	18	6.99869e-05	0.00103757	NA	0.375	0	19	19	13	95	58	37	10.9291	0.000652395
P62852	Rps25	DG-P2-vs-CA1-P2	0.675363	0.13156	5.13351	18	6.96043e-05	0.00103757	NA	0.0277778	0	9	9	9	70	36	34	12.0623	0.000652395
P62812	Gabra1	DG-P2-vs-CA1-P2	-0.602966	0.118276	-5.09798	18	7.51373e-05	0.00110619	NA	0.0952381	0	21	21	21	152	81	71	11.5335	0.000695542
[truncated: 1,976 more rows]

## Sheet: D) unsorted DG-vs-CA3
Protein	GeneName	Label	log2FC	SE	Tvalue	DF	pvalue	adj.pvalue	issue	MissingPercentage	ImputationPercentage	features	features CA3-P2	features DG-P2	measurements	measurements CA3-P2	measurements DG-P2	mean log2(Intensity)	FC_adjpvalue
[truncated: 1,889 more rows]

[truncated: 3 more sheets: E) Gad2+ CA1-vs-CA3, F) Gad2+ CA1-vs-DG, G) Gad2+ CA3-vs-DG]
