# Supplementary material for: The proteomic landscape of synaptic diversity across brain regions and cell types
Source: Cell. 2023 Nov 22;186(24):5411–5427.e23. doi: 10.1016/j.cell.2023.09.028 (PMC10686415; doi:10.1016/j.cell.2023.09.028)
Supplement: Table S5. Protein quantification for cortical inhibitory subtypes, related to Figure 6 — (A) List of cortical inhibitory subtype-enriched proteins including quantitative information. (B) Significance testing result file for the comparison of SST vs. VIP. (C) Significance testing result file for the comparison of SST vs. PV. (D) Significance testing result file for the comparison of PV vs. VIP. [file mmc5.xlsx]

## Sheet: A) Cortical Inhibitory Enriched
Protein (UniProt Accession)	ProteinName	GeneName	Subtype Proteome	Gad2_PV_Label	Gad2_PV_log2FC	Gad2_PV_FC_adjpvalue	Gad2_SST_Label	Gad2_SST_log2FC	Gad2_SST_FC_adjpvalue	Gad2_VIP_Label	Gad2_VIP_log2FC	Gad2_VIP_FC_adjpvalue	P2_Gad2_Label	P2_Gad2_log2FC	P2_Gad2_FC_adjpvalue	P2_PV_Label	P2_PV_log2FC	P2_PV_FC_adjpvalue	P2_SST_Label	P2_SST_log2FC	P2_SST_FC_adjpvalue	P2_VIP_Label	P2_VIP_log2FC	P2_VIP_FC_adjpvalue	PV_SST_Label	PV_SST_log2FC	PV_SST_FC_adjpvalue	PV_VIP_Label	PV_VIP_log2FC	PV_VIP_FC_adjpvalue	VIP_SST_Label	VIP_SST_log2FC	VIP_SST_FC_adjpvalue
A2AQ25	Sickle tail protein (Enhancer trap locus 4)	Skt	Gad2	Gad2 vs PV	-0.557415	0.114276	Gad2 vs SST	-0.349437	0.615367	Gad2 vs VIP	-0.074251	1	P2 vs Gad2	-0.972101	0.000151507	P2 vs PV	-1.52952	1.16355e-08	P2 vs SST	-1.32154	2.48503e-07	P2 vs VIP	-1.04635	8.27949e-06	PV vs SST	0.207977	0.45228	PV vs VIP	0.483164	0.0905356	VIP vs SST	-0.275186	0.496329
B9EJ86	Oxysterol-binding protein-related protein 8 (ORP-8) (OSBP-related protein 8)	Osbpl8	Gad2	Gad2 vs PV	0.971703	0.173886	Gad2 vs SST	1.00106	0.527895	Gad2 vs VIP	0.709165	0.480944	P2 vs Gad2	-1.38911	0.0239013	P2 vs PV	-0.417411	0.296864	P2 vs SST	-0.38805	0.330506	P2 vs VIP	-0.679949	0.182965	PV vs SST	0.0293605	1	PV vs VIP	-0.262538	0.592213	VIP vs SST	0.291899	0.601182
F6W8I0	YjeF N-terminal domain-containing protein 3 (YjeF_N3) (hYjeF_N3) (ApoA-I-binding protein 2)	Yjefn3	Gad2	Gad2 vs PV	2.51899	0.00071601	Gad2 vs SST	2.15188	0.0140351	Gad2 vs VIP	-0.560957	0.460201	P2 vs Gad2	-1.73023	0.00050977	P2 vs PV	0.788758	0.0494698	P2 vs SST	0.421648	0.299851	P2 vs VIP	-2.29119	2.87747e-06	PV vs SST	-0.36711	0.492389	PV vs VIP	-3.07995	1.28235e-05	VIP vs SST	2.71284	0.000255798
O35633	Vesicular inhibitory amino acid transporter (Solute carrier family 32 member 1) (Vesicular GABA and glycine transporter) (Vesicular GABA transporter) (mVGAT) (mVIAAT)	Slc32a1	Gad2	Gad2 vs PV	-0.500992	0.086219	Gad2 vs SST	-0.0383622	1	Gad2 vs VIP	-0.0767006	1	P2 vs Gad2	-1.83839	7.68048e-11	P2 vs PV	-2.33939	1.26935e-13	P2 vs SST	-1.87676	1.3693e-11	P2 vs VIP	-1.91509	3.15303e-12	PV vs SST	0.46263	0.0757608	PV vs VIP	0.424292	0.0725306	VIP vs SST	0.0383384	1
O55091	Protein IMPACT (Imprinted and ancient gene protein)	Impact	Gad2	Gad2 vs PV	0.374258	0.3011	Gad2 vs SST	-0.17497	0.615367	Gad2 vs VIP	-0.648877	0.139044	P2 vs Gad2	-0.626293	0.016726	P2 vs PV	-0.252035	0.239574	P2 vs SST	-0.801263	0.000794842	P2 vs VIP	-1.27517	1.19935e-06	PV vs SST	-0.549228	0.102091	PV vs VIP	-1.02313	0.00179891	VIP vs SST	0.473907	0.299918
O70493	Sorting nexin-12 (SDP8 protein)	Snx12	Gad2	Gad2 vs PV	0.0283857	1	Gad2 vs SST	0.0858231	1	Gad2 vs VIP	0.000681958	1	P2 vs Gad2	-0.453142	0.049456	P2 vs PV	-0.424756	0.0259204	P2 vs SST	-0.367319	0.0678276	P2 vs VIP	-0.45246	0.0203318	PV vs SST	0.0574375	1	PV vs VIP	-0.0277037	1	VIP vs SST	0.0851412	1
O70591	Prefoldin subunit 2	Pfdn2	Gad2	Gad2 vs PV	0.131582	1	Gad2 vs SST	0.323297	0.615367	Gad2 vs VIP	0.0395817	1	P2 vs Gad2	-0.891796	0.0241571	P2 vs PV	-0.760214	0.013976	P2 vs SST	-0.568499	0.0778358	P2 vs VIP	-0.852215	0.00769697	PV vs SST	0.191715	0.580222	PV vs VIP	-0.0920002	1	VIP vs SST	0.283716	0.582165
O88704	Potassium/sodium hyperpolarization-activated cyclic nucleotide-gated channel 1 (Brain cyclic nucleotide-gated channel 1) (BCNG-1) (Hyperpolarization-activated cation channel 2) (HAC-2)	Hcn1	Gad2	Gad2 vs PV	-1.20642	0.00604236	Gad2 vs SST	0.249287	0.615367	Gad2 vs VIP	0.459785	0.382614	P2 vs Gad2	-0.750682	0.0140085	P2 vs PV	-1.9571	6.74442e-08	P2 vs SST	-0.501395	0.0581813	P2 vs VIP	-0.290897	0.213681	PV vs SST	1.4557	0.000345051	PV vs VIP	1.6662	3.09378e-05	VIP vs SST	-0.210498	0.58618
O89112	Glutathione S-transferase LANCL1 (EC 2.5.1.18) (40 kDa erythrocyte membrane protein) (p40) (LanC-like protein 1)	Lancl1	Gad2	Gad2 vs PV	-0.436689	0.21419	Gad2 vs SST	0.444687	0.552595	Gad2 vs VIP	0.132212	1	P2 vs Gad2	-0.777689	0.0019044	P2 vs PV	-1.21438	7.98969e-07	P2 vs SST	-0.333002	0.116083	P2 vs VIP	-0.645477	0.00276339	PV vs SST	0.881376	0.00809102	PV vs VIP	0.568901	0.0501733	VIP vs SST	0.312475	0.468783
P00493	Hypoxanthine-guanine phosphoribosyltransferase (HGPRT) (HGPRTase) (EC 2.4.2.8) (HPRT B)	Hprt1	Gad2	Gad2 vs PV	0.579964	0.149339	Gad2 vs SST	0.0546699	1	Gad2 vs VIP	-0.113315	1	P2 vs Gad2	-0.60281	0.028177	P2 vs PV	-0.0228462	1	P2 vs SST	-0.54814	0.0264508	P2 vs VIP	-0.716126	0.00264397	PV vs SST	-0.525294	0.136876	PV vs VIP	-0.693279	0.0343901	VIP vs SST	0.167985	0.593853
P12658	Calbindin (Calbindin D28) (D-28K) (PCD-29) (Spot 35 protein) (Vitamin D-dependent calcium-binding protein, avian-type)	Calb1	Gad2	Gad2 vs PV	0.778515	0.086219	Gad2 vs SST	-0.65132	0.512671	Gad2 vs VIP	1.05559	0.0231014	P2 vs Gad2	-1.12018	0.000354588	P2 vs PV	-0.34166	0.161529	P2 vs SST	-1.7715	8.19653e-08	P2 vs VIP	-0.0645846	1	PV vs SST	-1.42984	0.000672927	PV vs VIP	0.277075	0.415609	VIP vs SST	-1.70691	5.21244e-05
P14094	Sodium/potassium-transporting ATPase subunit beta-1 (Sodium/potassium-dependent ATPase subunit beta-1)	Atp1b1	Gad2	Gad2 vs PV	-0.394169	0.149443	Gad2 vs SST	-0.102258	1	Gad2 vs VIP	0.0690796	1	P2 vs Gad2	-0.470216	0.0139329	P2 vs PV	-0.864385	2.56439e-06	P2 vs SST	-0.572474	0.000887951	P2 vs VIP	-0.401136	0.012953	PV vs SST	0.291911	0.22197	PV vs VIP	0.463249	0.0388321	VIP vs SST	-0.171338	0.560868
P14152	Malate dehydrogenase, cytoplasmic (EC 1.1.1.37) (Aromatic alpha-keto acid reductase) (KAR) (EC 1.1.1.96) (Cytosolic malate dehydrogenase)	Mdh1	Gad2	Gad2 vs PV	-0.137114	1	Gad2 vs SST	0.230252	0.615367	Gad2 vs VIP	0.330138	0.432786	P2 vs Gad2	-0.724348	0.000765541	P2 vs PV	-0.861462	1.2772e-05	P2 vs SST	-0.494096	0.00905587	P2 vs VIP	-0.39421	0.0257364	PV vs SST	0.367365	0.188971	PV vs VIP	0.467252	0.0702899	VIP vs SST	-0.0998863	1
P15388	Potassium voltage-gated channel subfamily C member 1 (NGK2) (Voltage-gated potassium channel subunit Kv3.1) (Voltage-gated potassium channel subunit Kv4)	Kcnc1	Gad2	Gad2 vs PV	-1.47821	0.000118108	Gad2 vs SST	0.454793	0.563102	Gad2 vs VIP	0.443427	0.356603	P2 vs Gad2	-1.21572	2.65192e-05	P2 vs PV	-2.69393	1.71363e-12	P2 vs SST	-0.760926	0.0016388	P2 vs VIP	-0.772292	0.000984568	PV vs SST	1.93301	1.53275e-06	PV vs VIP	1.92164	2.75133e-07	VIP vs SST	0.0113663	1
P16460	Argininosuccinate synthase (EC 6.3.4.5) (Citrulline--aspartate ligase)	Ass1	Gad2	Gad2 vs PV	0.558081	0.126867	Gad2 vs SST	-0.128612	1	Gad2 vs VIP	-0.125367	1	P2 vs Gad2	-0.958085	0.000292037	P2 vs PV	-0.400004	0.0556547	P2 vs SST	-1.0867	1.11473e-05	P2 vs VIP	-1.08345	8.56145e-06	PV vs SST	-0.686693	0.0416395	PV vs VIP	-0.683448	0.0233535	VIP vs SST	-0.00324463	1
P22723	Gamma-aminobutyric acid receptor subunit gamma-2 (GABA(A) receptor subunit gamma-2)	Gabrg2	Gad2	Gad2 vs PV	-0.199028	0.516495	Gad2 vs SST	-0.459329	0.571752	Gad2 vs VIP	-0.343427	0.483819	P2 vs Gad2	-1.1493	4.82817e-05	P2 vs PV	-1.34832	4.01044e-07	P2 vs SST	-1.60863	4.51146e-08	P2 vs VIP	-1.49272	7.39858e-08	PV vs SST	-0.260301	0.407262	PV vs VIP	-0.144399	0.5668	VIP vs SST	-0.115902	1
P26049	Gamma-aminobutyric acid receptor subunit alpha-3 (GABA(A) receptor subunit alpha-3)	Gabra3	Gad2	Gad2 vs PV	0.401719	0.330113	Gad2 vs SST	-0.486396	0.615367	Gad2 vs VIP	-1.12021	0.0126569	P2 vs Gad2	-0.862076	0.00637055	P2 vs PV	-0.460358	0.0727279	P2 vs SST	-1.34847	1.34464e-05	P2 vs VIP	-1.98229	2.44114e-08	PV vs SST	-0.888115	0.0305486	PV vs VIP	-1.52193	0.000112531	VIP vs SST	0.633818	0.223476
P28661	Septin-4 (Bradeion beta) (Brain protein H5) (CE5B3 beta) (Cell division control-related protein 2) (hCDCREL-2) (Peanut-like protein 2)	Septin4	Gad2	Gad2 vs PV	-0.933568	0.00821059	Gad2 vs SST	0.357362	0.615367	Gad2 vs VIP	0.216298	0.554329	P2 vs Gad2	-0.503747	0.0347924	P2 vs PV	-1.43732	2.3826e-08	P2 vs SST	-0.146385	0.405802	P2 vs VIP	-0.287449	0.131614	PV vs SST	1.29093	7.66055e-05	PV vs VIP	1.14987	0.000112531	VIP vs SST	0.141064	0.593853
P31648	Sodium- and chloride-dependent GABA transporter 1 (GAT-1) (Solute carrier family 6 member 1)	Slc6a1	Gad2	Gad2 vs PV	-0.585538	0.0771999	Gad2 vs SST	0.370252	0.609015	Gad2 vs VIP	0.571215	0.128946	P2 vs Gad2	-1.40983	1.38281e-07	P2 vs PV	-1.99537	1.1805e-11	P2 vs SST	-1.03958	3.19798e-06	P2 vs VIP	-0.838616	5.04449e-05	PV vs SST	0.95579	0.00130913	PV vs VIP	1.15675	5.15094e-05	VIP vs SST	-0.200963	0.558417
P32848	Parvalbumin alpha	Pvalb	Gad2	Gad2 vs PV	-1.32879	0.0322914	Gad2 vs SST	1.04998	0.278413	Gad2 vs VIP	2.17387	0.000332763	P2 vs Gad2	-1.45839	0.000622454	P2 vs PV	-2.78719	4.20047e-09	P2 vs SST	-0.408413	0.222439	P2 vs VIP	0.715472	0.049792	PV vs SST	2.37878	3.752e-05	PV vs VIP	3.50266	3.27292e-08	VIP vs SST	-1.12389	0.0886184
P40142	Transketolase (TK) (EC 2.2.1.1) (P68)	Tkt	Gad2	Gad2 vs PV	0.205462	0.407085	Gad2 vs SST	-0.0408614	1	Gad2 vs VIP	0.00140495	1	P2 vs Gad2	-0.511301	0.00606538	P2 vs PV	-0.305839	0.0471997	P2 vs SST	-0.552162	0.00114754	P2 vs VIP	-0.509896	0.00172457	PV vs SST	-0.246323	0.287455	PV vs VIP	-0.204057	0.343374	VIP vs SST	-0.0422664	1
P45591	Cofilin-2 (Cofilin, muscle isoform)	Cfl2	Gad2	Gad2 vs PV	-0.141794	0.552052	Gad2 vs SST	-0.144797	0.615367	Gad2 vs VIP	-0.0612621	1	P2 vs Gad2	-0.656268	0.00257151	P2 vs PV	-0.798061	4.82249e-05	P2 vs SST	-0.801064	7.88362e-05	P2 vs VIP	-0.71753	0.000207832	PV vs SST	-0.00300302	1	PV vs VIP	0.0805316	1	VIP vs SST	-0.0835346	1
P46097	Synaptotagmin-2 (Inositol polyphosphate-binding protein) (IP4-binding protein) (IP4BP) (Synaptotagmin II) (SytII)	Syt2	Gad2	Gad2 vs PV	-1.7535	1.88564e-05	Gad2 vs SST	1.45821	0.000538271	Gad2 vs VIP	1.9547	3.39826e-06	P2 vs Gad2	-1.5398	1.05334e-06	P2 vs PV	-3.2933	1.26935e-13	P2 vs SST	-0.0815892	1	P2 vs VIP	0.414899	0.0668805	PV vs SST	3.21171	2.88489e-11	PV vs VIP	3.7082	7.20313e-13	VIP vs SST	-0.496489	0.30096
P47746	Cannabinoid receptor 1 (CB-R) (CB1) (Brain-type cannabinoid receptor)	Cnr1	Gad2	Gad2 vs PV	2.12031	3.52026e-06	Gad2 vs SST	1.48838	0.000608768	Gad2 vs VIP	-1.475	0.00032506	P2 vs Gad2	-1.44108	6.65332e-06	P2 vs PV	0.67923	0.00574119	P2 vs SST	0.047295	1	P2 vs VIP	-2.91608	3.15303e-12	PV vs SST	-0.631935	0.0827134	PV vs VIP	-3.59531	2.88125e-12	VIP vs SST	2.96338	5.90127e-10
P47753	F-actin-capping protein subunit alpha-1 (CapZ alpha-1)	Capza1	Gad2	Gad2 vs PV	-0.110313	1	Gad2 vs SST	-0.0968598	1	Gad2 vs VIP	0.0614308	1	P2 vs Gad2	-0.586362	0.0170906	P2 vs PV	-0.696675	0.00167862	P2 vs SST	-0.683222	0.00229937	P2 vs VIP	-0.524931	0.012382	PV vs SST	0.013453	1	PV vs VIP	0.171744	0.510614	VIP vs SST	-0.158291	0.59278
P48318	Glutamate decarboxylase 1 (EC 4.1.1.15) (67 kDa glutamic acid decarboxylase) (GAD-67) (Glutamate decarboxylase 67 kDa isoform)	Gad1	Gad2	Gad2 vs PV	-0.857049	0.0184226	Gad2 vs SST	0.334449	0.615367	Gad2 vs VIP	0.311056	0.483819	P2 vs Gad2	-1.79575	4.69217e-09	P2 vs PV	-2.6528	1.26935e-13	P2 vs SST	-1.4613	3.5716e-08	P2 vs VIP	-1.4847	1.05902e-08	PV vs SST	1.1915	0.000240612	PV vs VIP	1.16811	0.00010462	VIP vs SST	0.0233928	1
P48320	Glutamate decarboxylase 2 (EC 4.1.1.15) (65 kDa glutamic acid decarboxylase) (GAD-65) (Glutamate decarboxylase 65 kDa isoform)	Gad2	Gad2	Gad2 vs PV	0.0804119	1	Gad2 vs SST	-0.311663	0.615367	Gad2 vs VIP	-0.0804093	1	P2 vs Gad2	-1.86834	4.28645e-08	P2 vs PV	-1.78792	8.25079e-09	P2 vs SST	-2.18	3.73706e-10	P2 vs VIP	-1.94875	1.40763e-09	PV vs SST	-0.392075	0.253762	PV vs VIP	-0.160821	0.549026	VIP vs SST	-0.231254	0.563535
P48428	Tubulin-specific chaperone A (TCP1-chaperonin cofactor A) (Tubulin-folding cofactor A) (CFA)	Tbca	Gad2	Gad2 vs PV	0.165307	0.531067	Gad2 vs SST	-0.0824515	1	Gad2 vs VIP	0.161164	0.571057	P2 vs Gad2	-0.689259	0.00498396	P2 vs PV	-0.523952	0.0104319	P2 vs SST	-0.771711	0.000579321	P2 vs VIP	-0.528095	0.0118472	PV vs SST	-0.247759	0.382708	PV vs VIP	-0.00414319	1	VIP vs SST	-0.243616	0.526873
P50571	Gamma-aminobutyric acid receptor subunit beta-1 (GABA(A) receptor subunit beta-1)	Gabrb1	Gad2	Gad2 vs PV	-0.0102403	1	Gad2 vs SST	-0.536462	0.563102	Gad2 vs VIP	-0.522855	0.362475	P2 vs Gad2	-0.687463	0.0284214	P2 vs PV	-0.697704	0.00821088	P2 vs SST	-1.22393	4.03641e-05	P2 vs VIP	-1.21032	3.42379e-05	PV vs SST	-0.526222	0.173403	PV vs VIP	-0.512615	0.154168	VIP vs SST	-0.0136074	1
P52480	Pyruvate kinase PKM (EC 2.7.1.40) (Pyruvate kinase muscle isozyme) (Threonine-protein kinase PKM2) (EC 2.7.11.1) (Tyrosine-protein kinase PKM2) (EC 2.7.10.2)	Pkm	Gad2	Gad2 vs PV	-0.356733	0.187381	Gad2 vs SST	-0.0992672	1	Gad2 vs VIP	0.140341	0.566402	P2 vs Gad2	-0.559424	0.00311269	P2 vs PV	-0.916157	8.96668e-07	P2 vs SST	-0.658691	0.000161072	P2 vs VIP	-0.419083	0.00931136	PV vs SST	0.257466	0.27017	PV vs VIP	0.497074	0.0271815	VIP vs SST	-0.239608	0.468783
P59016	Vacuolar protein sorting-associated protein 33B	Vps33b	Gad2	Gad2 vs PV	1.0573	0.136398	Gad2 vs SST	1.03216	0.527895	Gad2 vs VIP	0.560621	0.54493	P2 vs Gad2	-1.28103	0.0170906	P2 vs PV	-0.223729	0.522736	P2 vs SST	-0.248874	0.527987	P2 vs VIP	-0.72041	0.147943	PV vs SST	-0.0251446	1	PV vs VIP	-0.496681	0.409455	VIP vs SST	0.471536	0.568462
P59644	Phosphatidylinositol 4,5-bisphosphate 5-phosphatase A (EC 3.1.3.36) (Inositol polyphosphate 5-phosphatase J) (Phosphatidylinositol 1,3,4,5-tetrakisphosphate 5-phosphatase) (EC 3.1.3.56) (Phosphatidylinositol 1,4,5-trisphosphate 5-phosphatase) (EC 3.1.3.56)	Inpp5j	Gad2	Gad2 vs PV	-1.17733	0.031778	Gad2 vs SST	0.988939	0.261273	Gad2 vs VIP	0.740792	0.255342	P2 vs Gad2	-1.29932	0.00166743	P2 vs PV	-2.47665	1.33101e-07	P2 vs SST	-0.310381	0.278608	P2 vs VIP	-0.558529	0.084045	PV vs SST	2.16627	8.19258e-05	PV vs VIP	1.91812	0.000159465	VIP vs SST	0.248148	0.58618
P60521	Gamma-aminobutyric acid receptor-associated protein-like 2 (GABA(A) receptor-associated protein-like 2) (Golgi-associated ATPase enhancer of 16 kDa) (GATE-16)	Gabarapl2	Gad2	Gad2 vs PV	0.0229567	1	Gad2 vs SST	0.300412	0.615367	Gad2 vs VIP	0.318432	0.460201	P2 vs Gad2	-0.585635	0.00910119	P2 vs PV	-0.562678	0.00309313	P2 vs SST	-0.285222	0.134069	P2 vs VIP	-0.267203	0.135498	PV vs SST	0.277456	0.3012	PV vs VIP	0.295475	0.247542	VIP vs SST	-0.0180192	1
P61022	Calcineurin B homologous protein 1 (Calcineurin B-like protein) (Calcium-binding protein CHP) (Calcium-binding protein p22) (EF-hand calcium-binding domain-containing protein p22) (Sid 470) (p24)	Chp1	Gad2	Gad2 vs PV	-0.322551	0.379621	Gad2 vs SST	-0.104501	1	Gad2 vs VIP	0.0511047	1	P2 vs Gad2	-0.598842	0.0314015	P2 vs PV	-0.921393	0.000176807	P2 vs SST	-0.703343	0.00496028	P2 vs VIP	-0.547737	0.0200725	PV vs SST	0.21805	0.476418	PV vs VIP	0.373656	0.23963	VIP vs SST	-0.155606	0.599573
P61264	Syntaxin-1B	Stx1b	Gad2	Gad2 vs PV	-0.249877	0.34305	Gad2 vs SST	-0.0141059	1	Gad2 vs VIP	0.0699825	1	P2 vs Gad2	-0.441589	0.02876	P2 vs PV	-0.691466	0.000122026	P2 vs SST	-0.455695	0.0113576	P2 vs VIP	-0.371606	0.0296414	PV vs SST	0.235771	0.317836	PV vs VIP	0.31986	0.163956	VIP vs SST	-0.0840884	1
P62812	Gamma-aminobutyric acid receptor subunit alpha-1 (GABA(A) receptor subunit alpha-1)	Gabra1	Gad2	Gad2 vs PV	-0.242888	0.402369	Gad2 vs SST	-0.309498	0.615367	Gad2 vs VIP	-0.358188	0.383279	P2 vs Gad2	-0.943613	5.18651e-05	P2 vs PV	-1.1865	1.40644e-07	P2 vs SST	-1.25311	9.33775e-08	P2 vs VIP	-1.3018	2.67332e-08	PV vs SST	-0.0666098	1	PV vs VIP	-0.1153	1	VIP vs SST	0.0486902	1
P62823	Ras-related protein Rab-3C	Rab3c	Gad2	Gad2 vs PV	0.643981	0.0407229	Gad2 vs SST	0.0187236	1	Gad2 vs VIP	-0.504516	0.160733	P2 vs Gad2	-0.497786	0.0146575	P2 vs PV	0.146195	0.341895	P2 vs SST	-0.479062	0.00900965	P2 vs VIP	-1.0023	8.58814e-07	PV vs SST	-0.625257	0.0261649	PV vs VIP	-1.1485	2.60267e-05	VIP vs SST	0.523239	0.114412
P63040	Complexin-1 (921-S) (Complexin I) (CPX I) (Synaphin-2)	Cplx1	Gad2	Gad2 vs PV	-0.808304	0.0188165	Gad2 vs SST	-0.0196865	1	Gad2 vs VIP	0.946237	0.00309956	P2 vs Gad2	-0.936077	0.000108902	P2 vs PV	-1.74438	3.34196e-10	P2 vs SST	-0.955764	1.52982e-05	P2 vs VIP	0.0101597	1	PV vs SST	0.788618	0.00853381	PV vs VIP	1.75454	5.99288e-08	VIP vs SST	-0.965924	0.00185323
P63080	Gamma-aminobutyric acid receptor subunit beta-3 (GABA(A) receptor subunit beta-3)	Gabrb3	Gad2	Gad2 vs PV	-0.117196	1	Gad2 vs SST	-0.433909	0.615367	Gad2 vs VIP	-0.205161	0.564294	P2 vs Gad2	-0.910583	0.000885221	P2 vs PV	-1.02778	2.81075e-05	P2 vs SST	-1.34449	8.86456e-07	P2 vs VIP	-1.11574	1.07018e-05	PV vs SST	-0.316713	0.321588	PV vs VIP	-0.0879653	1	VIP vs SST	-0.228747	0.563535
P63137	Gamma-aminobutyric acid receptor subunit beta-2 (GABA(A) receptor subunit beta-2)	Gabrb2	Gad2	Gad2 vs PV	-0.266485	0.365002	Gad2 vs SST	-0.420481	0.527895	Gad2 vs VIP	-0.508902	0.170921	P2 vs Gad2	-0.871939	0.000108902	P2 vs PV	-1.13842	2.15311e-07	P2 vs SST	-1.29242	5.09581e-08	P2 vs VIP	-1.38084	7.5767e-09	PV vs SST	-0.153996	0.504769	PV vs VIP	-0.242417	0.32996	VIP vs SST	0.088421	1
P70290	55 kDa erythrocyte membrane protein (p55) (Membrane protein, palmitoylated 1)	Mpp1	Gad2	Gad2 vs PV	0.555104	0.381748	Gad2 vs SST	0.279402	0.615367	Gad2 vs VIP	0.0844305	1	P2 vs Gad2	-1.13929	0.0238823	P2 vs PV	-0.58419	0.123847	P2 vs SST	-0.859892	0.0389664	P2 vs VIP	-1.05486	0.00950978	PV vs SST	-0.275702	0.544406	PV vs VIP	-0.470674	0.36021	VIP vs SST	0.194972	0.651769
P80560	Receptor-type tyrosine-protein phosphatase N2 (R-PTP-N2) (EC 3.1.3.-) (EC 3.1.3.48) (PTP IA-2beta) (Phogrin) (Protein tyrosine phosphatase-NP) (PTP-NP) [Cleaved into: IA-2beta71; IA-2beta64; IA-2beta60]	Ptprn2	Gad2	Gad2 vs PV	0.345262	0.335245	Gad2 vs SST	-0.193092	0.615367	Gad2 vs VIP	-0.590004	0.178449	P2 vs Gad2	-0.648524	0.0140085	P2 vs PV	-0.303262	0.171362	P2 vs SST	-0.841616	0.000504625	P2 vs VIP	-1.23853	1.98935e-06	PV vs SST	-0.538354	0.115771	PV vs VIP	-0.935267	0.00413238	VIP vs SST	0.396913	0.398417
Q03517	Secretogranin-2 (Chromogranin-C) (Secretogranin II) (SgII) [Cleaved into: Secretoneurin (SN); Manserin]	Scg2	Gad2	Gad2 vs PV	0.179888	0.583874	Gad2 vs SST	0.133789	1	Gad2 vs VIP	-0.296498	0.554691	P2 vs Gad2	-1.12333	0.000765541	P2 vs PV	-0.943447	0.000812266	P2 vs SST	-0.989546	0.000847591	P2 vs VIP	-1.41983	5.92921e-06	PV vs SST	-0.0460992	1	PV vs VIP	-0.476386	0.20811	VIP vs SST	0.430287	0.459658
Q03958	Prefoldin subunit 6 (Protein Ke2)	Pfdn6	Gad2	Gad2 vs PV	-0.0675971	1	Gad2 vs SST	-0.140696	0.624975	Gad2 vs VIP	-0.117374	1	P2 vs Gad2	-0.574884	0.0400571	P2 vs PV	-0.642481	0.00627439	P2 vs SST	-0.71558	0.0043918	P2 vs VIP	-0.692258	0.00415621	PV vs SST	-0.0730993	1	PV vs VIP	-0.0497771	1	VIP vs SST	-0.0233221	1
Q08331	Calretinin (CR)	Calb2	Gad2	Gad2 vs PV	1.48026	0.000287909	Gad2 vs SST	-0.249721	0.615367	Gad2 vs VIP	-1.94717	3.39826e-06	P2 vs Gad2	-0.64443	0.017486	P2 vs PV	0.835831	0.000454852	P2 vs SST	-0.894151	0.000380666	P2 vs VIP	-2.5916	3.15303e-12	PV vs SST	-1.72998	1.31465e-05	PV vs VIP	-3.42743	4.56198e-12	VIP vs SST	1.69745	1.73753e-05
Q0VGU4	Neurosecretory protein VGF [Cleaved into: Neuroendocrine regulatory peptide-1 (NERP-1); Neuroendocrine regulatory peptide-2 (NERP-2); VGF-derived peptide TLQP-21; VGF-derived peptide TLQP-62]	Vgf	Gad2	Gad2 vs PV	0.324345	0.308565	Gad2 vs SST	-0.535561	0.431494	Gad2 vs VIP	-0.387188	0.378263	P2 vs Gad2	-0.752013	0.00172431	P2 vs PV	-0.427668	0.0294642	P2 vs SST	-1.28757	2.28814e-07	P2 vs VIP	-1.1392	1.28824e-06	PV vs SST	-0.859906	0.00663825	PV vs VIP	-0.711533	0.00986334	VIP vs SST	-0.148373	0.59173
Q14B80	Potassium voltage-gated channel subfamily C member 2 (Shaw-like potassium channel) (Voltage-gated potassium channel Kv3.2)	Kcnc2	Gad2	Gad2 vs PV	-1.0787	0.00821059	Gad2 vs SST	0.24468	0.615367	Gad2 vs VIP	0.33452	0.484655	P2 vs Gad2	-0.984377	0.000499594	P2 vs PV	-2.06308	1.36703e-09	P2 vs SST	-0.739697	0.00286838	P2 vs VIP	-0.649857	0.00563228	PV vs SST	1.32338	0.000379202	PV vs VIP	1.41322	6.80053e-05	VIP vs SST	-0.0898397	1
Q3UHJ0	AP2-associated protein kinase 1 (EC 2.7.11.1) (Adaptor-associated kinase 1)	Aak1	Gad2	Gad2 vs PV	-0.295148	0.330647	Gad2 vs SST	-0.208747	0.615367	Gad2 vs VIP	-0.292655	0.483819	P2 vs Gad2	-0.490579	0.0336441	P2 vs PV	-0.785727	0.000128135	P2 vs SST	-0.699326	0.00083425	P2 vs VIP	-0.783234	0.00016762	PV vs SST	0.0864006	1	PV vs VIP	0.00249284	1	VIP vs SST	0.0839078	1
Q3UHK1	Proton myo-inositol cotransporter (H(+)-myo-inositol cotransporter) (Hmit) (H(+)-myo-inositol symporter) (Solute carrier family 2 member 13)	Slc2a13	Gad2	Gad2 vs PV	0.54426	0.172151	Gad2 vs SST	0.317243	0.615367	Gad2 vs VIP	-1.34884	0.000682691	P2 vs Gad2	-0.899404	0.00125412	P2 vs PV	-0.355143	0.111518	P2 vs SST	-0.58216	0.0179644	P2 vs VIP	-2.24825	4.40987e-11	PV vs SST	-0.227017	0.474727	PV vs VIP	-1.8931	1.07753e-06	VIP vs SST	1.66609	1.84703e-05
Q3UTH8	Rho guanine nucleotide exchange factor 9 (Collybistin) (Rac/Cdc42 guanine nucleotide exchange factor 9)	Arhgef9	Gad2	Gad2 vs PV	0.506792	0.363241	Gad2 vs SST	-0.273016	0.615367	Gad2 vs VIP	-0.395245	0.553541	P2 vs Gad2	-1.22972	0.00604161	P2 vs PV	-0.722928	0.0465018	P2 vs SST	-1.50274	0.000349499	P2 vs VIP	-1.62497	0.000103398	PV vs SST	-0.779808	0.136876	PV vs VIP	-0.902037	0.066104	VIP vs SST	0.122229	1
Q3V038	Tetratricopeptide repeat protein 9A (TPR repeat protein 9A)	Ttc9	Gad2	Gad2 vs PV	0.396246	0.330113	Gad2 vs SST	-0.258707	0.615367	Gad2 vs VIP	0.568162	0.274266	P2 vs Gad2	-0.786613	0.00942203	P2 vs PV	-0.390367	0.138897	P2 vs SST	-1.04532	0.000482165	P2 vs VIP	-0.218451	0.343	PV vs SST	-0.654954	0.101581	PV vs VIP	0.171916	0.559543	VIP vs SST	-0.826869	0.0799626
Q61151	Serine/threonine-protein phosphatase 2A 56 kDa regulatory subunit epsilon isoform (PP2A B subunit isoform B'-epsilon) (PP2A B subunit isoform B56-epsilon) (PP2A B subunit isoform PR61-epsilon) (PP2A B subunit isoform R5-epsilon)	Ppp2r5e	Gad2	Gad2 vs PV	-0.420734	0.202653	Gad2 vs SST	-0.0644214	1	Gad2 vs VIP	-0.101465	1	P2 vs Gad2	-0.470403	0.0481271	P2 vs PV	-0.891137	3.62993e-05	P2 vs SST	-0.534824	0.0113901	P2 vs VIP	-0.571868	0.00537918	PV vs SST	0.356312	0.218275	PV vs VIP	0.319269	0.234075	VIP vs SST	0.0370435	1
Q61205	Platelet-activating factor acetylhydrolase IB subunit alpha1 (EC 3.1.1.47) (PAF acetylhydrolase 29 kDa subunit) (PAF-AH 29 kDa subunit) (PAF-AH subunit gamma) (PAFAH subunit gamma)	Pafah1b3	Gad2	Gad2 vs PV	-0.0437645	1	Gad2 vs SST	0.119194	1	Gad2 vs VIP	-0.158475	0.635202	P2 vs Gad2	-1.01557	0.00666759	P2 vs PV	-1.05933	0.00089952	P2 vs SST	-0.896373	0.00462074	P2 vs VIP	-1.17404	0.000126966	PV vs SST	0.162959	0.608723	PV vs VIP	-0.114711	1	VIP vs SST	0.27767	0.563535
Q62077	1-phosphatidylinositol 4,5-bisphosphate phosphodiesterase gamma-1 (EC 3.1.4.11) (Phosphoinositide phospholipase C-gamma-1) (Phospholipase C-gamma-1) (PLC-gamma-1)	Plcg1	Gad2	Gad2 vs PV	0.915932	0.30497	Gad2 vs SST	0.892663	0.615367	Gad2 vs VIP	1.02899	0.382614	P2 vs Gad2	-1.31711	0.0442517	P2 vs PV	-0.401183	0.417186	P2 vs SST	-0.424452	0.448727	P2 vs VIP	-0.28812	0.516901	PV vs SST	-0.023269	1	PV vs VIP	0.113063	1	VIP vs SST	-0.136332	1
Q62277	Synaptophysin (BM89 antigen) (Major synaptic vesicle protein p38)	Syp	Gad2	Gad2 vs PV	0.0299021	1	Gad2 vs SST	-0.0687534	1	Gad2 vs VIP	-0.201424	0.54493	P2 vs Gad2	-0.451888	0.016772	P2 vs PV	-0.421986	0.00825452	P2 vs SST	-0.520642	0.0024065	P2 vs VIP	-0.653313	0.000133288	PV vs SST	-0.0986554	1	PV vs VIP	-0.231326	0.29782	VIP vs SST	0.132671	1
Q62417	Sorbin and SH3 domain-containing protein 1 (Ponsin) (SH3 domain protein 5) (SH3P12) (c-Cbl-associated protein) (CAP)	Sorbs1	Gad2	Gad2 vs PV	-0.412627	0.294458	Gad2 vs SST	0.161173	0.615367	Gad2 vs VIP	-0.506024	0.347705	P2 vs Gad2	-0.612054	0.0465167	P2 vs PV	-1.02468	9.29481e-05	P2 vs SST	-0.450881	0.0715677	P2 vs VIP	-1.11808	4.08429e-05	PV vs SST	0.5738	0.100794	PV vs VIP	-0.0933971	1	VIP vs SST	0.667197	0.140151
Q62442	Vesicle-associated membrane protein 1 (VAMP-1) (Synaptobrevin-1)	Vamp1	Gad2	Gad2 vs PV	-1.39499	8.51176e-05	Gad2 vs SST	0.203058	0.615367	Gad2 vs VIP	0.509683	0.223732	P2 vs Gad2	-0.956788	0.000216089	P2 vs PV	-2.35178	2.28484e-12	P2 vs SST	-0.75373	0.000814655	P2 vs VIP	-0.447105	0.0322717	PV vs SST	1.59805	6.78172e-06	PV vs VIP	1.90468	5.16481e-08	VIP vs SST	-0.306625	0.468783
Q62465	Synaptic vesicle membrane protein VAT-1 homolog (EC 1.-.-.-)	Vat1	Gad2	Gad2 vs PV	0.667082	0.0684789	Gad2 vs SST	0.0366392	1	Gad2 vs VIP	0.0462157	1	P2 vs Gad2	-0.871623	0.000388935	P2 vs PV	-0.20454	0.267415	P2 vs SST	-0.834983	0.000161023	P2 vs VIP	-0.825407	0.000126966	PV vs SST	-0.630443	0.0472028	PV vs VIP	-0.620866	0.0300896	VIP vs SST	-0.00957642	1
Q63959	Potassium voltage-gated channel subfamily C member 3 (KSHIIID) (Voltage-gated potassium channel subunit Kv3.3)	Kcnc3	Gad2	Gad2 vs PV	-1.55586	0.0218105	Gad2 vs SST	0.547614	0.615367	Gad2 vs VIP	1.0016	0.193944	P2 vs Gad2	-1.1365	0.0140085	P2 vs PV	-2.69236	1.77725e-07	P2 vs SST	-0.588888	0.127646	P2 vs VIP	-0.134902	1	PV vs SST	2.10347	0.000535016	PV vs VIP	2.55745	3.54436e-05	VIP vs SST	-0.453986	0.52524
Q68FH0	Plakophilin-4 (Armadillo-related protein)	Pkp4	Gad2	Gad2 vs PV	-0.381771	0.283519	Gad2 vs SST	-0.271984	0.615367	Gad2 vs VIP	-0.211054	0.55976	P2 vs Gad2	-0.561108	0.0326923	P2 vs PV	-0.942879	6.52837e-05	P2 vs SST	-0.833092	0.000536497	P2 vs VIP	-0.772162	0.000854744	PV vs SST	0.109787	1	PV vs VIP	0.170717	0.511713	VIP vs SST	-0.0609298	1
Q69ZK9	Neuroligin-2	Nlgn2	Gad2	Gad2 vs PV	-0.197809	0.516495	Gad2 vs SST	-0.303734	0.615367	Gad2 vs VIP	-0.462205	0.350897	P2 vs Gad2	-1.32944	5.99034e-06	P2 vs PV	-1.52725	5.58649e-08	P2 vs SST	-1.63317	3.77726e-08	P2 vs VIP	-1.79164	2.74481e-09	PV vs SST	-0.105925	1	PV vs VIP	-0.264397	0.374135	VIP vs SST	0.158472	0.593853
Q6IRU5	Clathrin light chain B (Lcb)	Cltb	Gad2	Gad2 vs PV	-0.356884	0.190416	Gad2 vs SST	-0.158753	0.615367	Gad2 vs VIP	0.324927	0.368979	P2 vs Gad2	-0.472324	0.0166821	P2 vs PV	-0.829208	7.97719e-06	P2 vs SST	-0.631077	0.000482165	P2 vs VIP	-0.147397	0.32366	PV vs SST	0.198131	0.384937	PV vs VIP	0.681811	0.0035949	VIP vs SST	-0.48368	0.114412
Q6NVF0	Inositol polyphosphate 5-phosphatase OCRL (EC 3.1.3.36) (EC 3.1.3.56) (Inositol polyphosphate 5-phosphatase OCRL-1) (Phosphatidylinositol 3,4,5-triphosphate 5-phosphatase) (EC 3.1.3.86)	Ocrl	Gad2	Gad2 vs PV	0.0534033	1	Gad2 vs SST	-0.142373	0.615367	Gad2 vs VIP	-0.156863	0.580882	P2 vs Gad2	-0.571207	0.0214964	P2 vs PV	-0.517803	0.012926	P2 vs SST	-0.713579	0.00163406	P2 vs VIP	-0.72807	0.000905893	PV vs SST	-0.195776	0.479288	PV vs VIP	-0.210266	0.437867	VIP vs SST	0.0144902	1
Q6P9K8	Caskin-1 (CASK-interacting protein 1)	Caskin1	Gad2	Gad2 vs PV	-0.357324	0.246689	Gad2 vs SST	-0.237237	0.615367	Gad2 vs VIP	-0.399049	0.332496	P2 vs Gad2	-0.608869	0.00653052	P2 vs PV	-0.966193	5.68747e-06	P2 vs SST	-0.846106	5.72916e-05	P2 vs VIP	-1.00792	3.85149e-06	PV vs SST	0.120088	1	PV vs VIP	-0.0417243	1	VIP vs SST	0.161812	0.58618
Q6P9K9	Neurexin-3 (Neurexin III-alpha) (Neurexin-3-alpha)	Nrxn3	Gad2	Gad2 vs PV	0.0626459	1	Gad2 vs SST	-0.32442	0.615367	Gad2 vs VIP	-0.709553	0.148542	P2 vs Gad2	-1.24415	4.09122e-05	P2 vs PV	-1.18151	8.99599e-06	P2 vs SST	-1.56857	1.78346e-07	P2 vs VIP	-1.95371	1.71505e-09	PV vs SST	-0.387066	0.27017	PV vs VIP	-0.772199	0.0222341	VIP vs SST	0.385133	0.452854
Q6PHS9	Voltage-dependent calcium channel subunit alpha-2/delta-2 (Protein ducky) (Voltage-gated calcium channel subunit alpha-2/delta-2) [Cleaved into: Voltage-dependent calcium channel subunit alpha-2-2; Voltage-dependent calcium channel subunit delta-2]	Cacna2d2	Gad2	Gad2 vs PV	-0.697417	0.109033	Gad2 vs SST	-0.148458	0.631801	Gad2 vs VIP	0.918676	0.0591222	P2 vs Gad2	-1.27879	8.67028e-05	P2 vs PV	-1.97621	9.35489e-09	P2 vs SST	-1.42725	3.19798e-06	P2 vs VIP	-0.360116	0.163353	PV vs SST	0.548959	0.144137	PV vs VIP	1.61609	5.15094e-05	VIP vs SST	-1.06713	0.0158627
Q6PIC6	Sodium/potassium-transporting ATPase subunit alpha-3 (Na(+)/K(+) ATPase alpha-3 subunit) (EC 7.2.2.13) (Na(+)/K(+) ATPase alpha(III) subunit) (Sodium pump subunit alpha-3)	Atp1a3	Gad2	Gad2 vs PV	-0.459603	0.114276	Gad2 vs SST	-0.0585417	1	Gad2 vs VIP	0.0389403	1	P2 vs Gad2	-0.686043	0.000972499	P2 vs PV	-1.14565	7.6113e-08	P2 vs SST	-0.744585	9.00891e-05	P2 vs VIP	-0.647103	0.000380549	PV vs SST	0.401062	0.115822	PV vs VIP	0.498544	0.0349588	VIP vs SST	-0.097482	1
Q6W8Q3	Purkinje cell protein 4-like protein 1 (PCP4-like protein 1)	Pcp4l1	Gad2	Gad2 vs PV	-1.0221	0.0824597	Gad2 vs SST	0.918121	0.431494	Gad2 vs VIP	-0.297964	0.565444	P2 vs Gad2	-1.15147	0.0054258	P2 vs PV	-2.17357	4.27959e-07	P2 vs SST	-0.233352	0.430343	P2 vs VIP	-1.44944	0.000138431	PV vs SST	1.94022	0.000359458	PV vs VIP	0.724135	0.116546	VIP vs SST	1.21608	0.0332323
Q6WVG3	BTB/POZ domain-containing protein KCTD12 (Pfetin) (Predominantly fetal expressed T1 domain)	Kctd12	Gad2	Gad2 vs PV	1.39295	0.00071601	Gad2 vs SST	0.623284	0.491889	Gad2 vs VIP	-0.410467	0.460201	P2 vs Gad2	-0.991976	0.000684971	P2 vs PV	0.400971	0.0837411	P2 vs SST	-0.368692	0.129271	P2 vs VIP	-1.40244	8.21252e-07	PV vs SST	-0.769663	0.0416395	PV vs VIP	-1.80341	2.9544e-06	VIP vs SST	1.03375	0.00958517
Q71LX4	Talin-2	Tln2	Gad2	Gad2 vs PV	-0.25818	0.407483	Gad2 vs SST	-0.234769	0.615367	Gad2 vs VIP	-0.264585	0.5191	P2 vs Gad2	-0.554194	0.0214964	P2 vs PV	-0.812375	0.000154189	P2 vs SST	-0.788963	0.000389987	P2 vs VIP	-0.818779	0.000171333	PV vs SST	0.0234112	1	PV vs VIP	-0.00640473	1	VIP vs SST	0.0298159	1
Q78JW9	Ubiquitin domain-containing protein UBFD1	Ubfd1	Gad2	Gad2 vs PV	0.121639	1	Gad2 vs SST	0.0740657	1	Gad2 vs VIP	0.380089	0.470905	P2 vs Gad2	-0.823398	0.00495436	P2 vs PV	-0.701759	0.00255196	P2 vs SST	-0.749333	0.00247862	P2 vs VIP	-0.443309	0.0515258	PV vs SST	-0.0475737	1	PV vs VIP	0.25845	0.375304	VIP vs SST	-0.306024	0.494789
Q7TN29	Stromal membrane-associated protein 2 (Stromal membrane-associated protein 1-like)	Smap2	Gad2	Gad2 vs PV	-0.257618	0.510391	Gad2 vs SST	0.401169	0.615367	Gad2 vs VIP	0.256239	0.565648	P2 vs Gad2	-0.755896	0.0338211	P2 vs PV	-1.01351	0.000495137	P2 vs SST	-0.354727	0.197731	P2 vs VIP	-0.499658	0.0691228	PV vs SST	0.658788	0.107753	PV vs VIP	0.513857	0.172952	VIP vs SST	0.144931	0.636752
Q7TPB0	Phospholipid phosphatase-related protein type 3 (Inactive phospholipid phosphatase PLPPR3) (Lipid phosphate phosphatase-related protein type 3) (Plasticity-related gene 2 protein) (PRG-2)	Plppr3	Gad2	Gad2 vs PV	1.05833	0.0313987	Gad2 vs SST	-0.40513	0.615367	Gad2 vs VIP	-1.12116	0.0104044	P2 vs Gad2	-0.92405	0.00363202	P2 vs PV	0.134279	1	P2 vs SST	-1.32918	2.24102e-05	P2 vs VIP	-2.04521	3.69026e-08	PV vs SST	-1.46346	0.000949213	PV vs VIP	-2.17949	2.9544e-06	VIP vs SST	0.716033	0.135819
Q7TQF7	Amphiphysin	Amph	Gad2	Gad2 vs PV	-0.333942	0.231391	Gad2 vs SST	0.0060234	1	Gad2 vs VIP	0.0778034	1	P2 vs Gad2	-0.481394	0.0184298	P2 vs PV	-0.815336	1.62e-05	P2 vs SST	-0.47537	0.00914241	P2 vs VIP	-0.40359	0.0201534	PV vs SST	0.339966	0.174321	PV vs VIP	0.411746	0.077751	VIP vs SST	-0.07178	1
Q80TB8	Synaptic vesicle membrane protein VAT-1 homolog-like (EC 1.-.-.-)	Vat1l	Gad2	Gad2 vs PV	1.62745	5.02528e-05	Gad2 vs SST	-0.0795982	1	Gad2 vs VIP	0.336769	0.483819	P2 vs Gad2	-0.531676	0.0467068	P2 vs PV	1.09577	1.12655e-05	P2 vs SST	-0.611274	0.0102331	P2 vs VIP	-0.194907	0.330822	PV vs SST	-1.70705	1.19085e-05	PV vs VIP	-1.29068	0.000126594	VIP vs SST	-0.416367	0.394129
Q80TJ1	Calcium-dependent secretion activator 1 (Calcium-dependent activator protein for secretion 1) (CAPS-1)	Cadps	Gad2	Gad2 vs PV	-0.333807	0.283519	Gad2 vs SST	-0.0442277	1	Gad2 vs VIP	-0.0746197	1	P2 vs Gad2	-0.59915	0.00878973	P2 vs PV	-0.932957	1.18394e-05	P2 vs SST	-0.643378	0.00188215	P2 vs VIP	-0.67377	0.000825716	PV vs SST	0.289579	0.292213	PV vs VIP	0.259187	0.314887	VIP vs SST	0.030392	1
Q80WQ2	Protein VAC14 homolog	Vac14	Gad2	Gad2 vs PV	-0.185623	0.479686	Gad2 vs SST	-0.0921241	1	Gad2 vs VIP	-0.229979	0.53502	P2 vs Gad2	-0.457822	0.0338382	P2 vs PV	-0.643445	0.000590046	P2 vs SST	-0.549946	0.00469451	P2 vs VIP	-0.687801	0.000364572	PV vs SST	0.0934993	1	PV vs VIP	-0.0443554	1	VIP vs SST	0.137855	0.590007
Q812A2	SLIT-ROBO Rho GTPase-activating protein 3 (srGAP3) (Rho GTPase-activating protein 14) (WAVE-associated Rac GTPase-activating protein) (WRP)	Srgap3	Gad2	Gad2 vs PV	-0.473568	0.146872	Gad2 vs SST	-0.10534	1	Gad2 vs VIP	-0.104587	1	P2 vs Gad2	-0.583338	0.013011	P2 vs PV	-1.05691	2.76568e-06	P2 vs SST	-0.688678	0.00109816	P2 vs VIP	-0.687926	0.000835618	PV vs SST	0.368227	0.192645	PV vs VIP	0.36898	0.160094	VIP vs SST	-0.000752821	1
Q8BGQ7	Alanine--tRNA ligase, cytoplasmic (EC 6.1.1.7) (Alanyl-tRNA synthetase) (AlaRS) (Protein sticky) (Sti)	Aars1	Gad2	Gad2 vs PV	-0.180917	0.531395	Gad2 vs SST	-0.0434506	1	Gad2 vs VIP	-0.284938	0.522928	P2 vs Gad2	-0.658021	0.0118614	P2 vs PV	-0.838938	0.000244223	P2 vs SST	-0.701472	0.00279717	P2 vs VIP	-0.942959	6.82385e-05	PV vs SST	0.137466	1	PV vs VIP	-0.104021	1	VIP vs SST	0.241487	0.55078
Q8BGT8	Phytanoyl-CoA hydroxylase-interacting protein-like	Phyhipl	Gad2	Gad2 vs PV	0.151026	0.566993	Gad2 vs SST	0.00149649	1	Gad2 vs VIP	-0.134212	1	P2 vs Gad2	-0.567655	0.0261556	P2 vs PV	-0.41663	0.0473625	P2 vs SST	-0.566159	0.0131052	P2 vs VIP	-0.701868	0.00166355	PV vs SST	-0.149529	0.547464	PV vs VIP	-0.285238	0.319757	VIP vs SST	0.135709	1
Q8BJU0	Small glutamine-rich tetratricopeptide repeat-containing protein alpha (Alpha-SGT)	Sgta	Gad2	Gad2 vs PV	0.205963	0.5404	Gad2 vs SST	0.105653	1	Gad2 vs VIP	-0.0446598	1	P2 vs Gad2	-0.656799	0.0319387	P2 vs PV	-0.450837	0.0728004	P2 vs SST	-0.551146	0.0415319	P2 vs VIP	-0.701459	0.00771351	PV vs SST	-0.10031	1	PV vs VIP	-0.250623	0.447909	VIP vs SST	0.150313	0.618904
Q8BMF3	NADP-dependent malic enzyme, mitochondrial (NADP-ME) (EC 1.1.1.40) (Malic enzyme 3)	Me3	Gad2	Gad2 vs PV	-0.530662	0.223313	Gad2 vs SST	0.923162	0.169418	Gad2 vs VIP	1.48387	0.000682691	P2 vs Gad2	-0.91947	0.00230774	P2 vs PV	-1.45013	1.01074e-06	P2 vs SST	0.00369142	1	P2 vs VIP	0.564402	0.0248723	PV vs SST	1.45382	0.000529843	PV vs VIP	2.01453	1.8775e-06	VIP vs SST	-0.560711	0.308885
Q8BP47	Asparagine--tRNA ligase, cytoplasmic (EC 6.1.1.22) (Asparaginyl-tRNA synthetase) (AsnRS) (Asparaginyl-tRNA synthetase 1)	NARS1	Gad2	Gad2 vs PV	-0.145877	0.567481	Gad2 vs SST	0.0220739	1	Gad2 vs VIP	-0.0820901	1	P2 vs Gad2	-0.619789	0.0140085	P2 vs PV	-0.765666	0.000479581	P2 vs SST	-0.597715	0.00812403	P2 vs VIP	-0.701879	0.00147549	PV vs SST	0.167951	0.508371	PV vs VIP	0.0637866	1	VIP vs SST	0.104164	1
Q8BSS9	Liprin-alpha-2 (Protein tyrosine phosphatase receptor type f polypeptide-interacting protein alpha-2) (PTPRF-interacting protein alpha-2)	Ppfia2	Gad2	Gad2 vs PV	-0.249527	0.456698	Gad2 vs SST	0.127213	1	Gad2 vs VIP	-0.31919	0.497316	P2 vs Gad2	-0.559631	0.0422751	P2 vs PV	-0.809158	0.000646728	P2 vs SST	-0.432418	0.071535	P2 vs VIP	-0.878821	0.000354427	PV vs SST	0.37674	0.251942	PV vs VIP	-0.069663	1	VIP vs SST	0.446403	0.353923
Q8BTG7	Protein NDRG4 (N-myc downstream-regulated gene 4 protein) (Protein Ndr4)	Ndrg4	Gad2	Gad2 vs PV	-0.230417	0.449724	Gad2 vs SST	0.0771269	1	Gad2 vs VIP	0.170321	0.568758	P2 vs Gad2	-1.14745	1.5651e-05	P2 vs PV	-1.37787	7.6113e-08	P2 vs SST	-1.07033	7.98616e-06	P2 vs VIP	-0.977132	2.08861e-05	PV vs SST	0.307544	0.293935	PV vs VIP	0.400738	0.156551	VIP vs SST	-0.0931942	1
Q8BUV3	Gephyrin [Includes: Molybdopterin adenylyltransferase (MPT adenylyltransferase) (EC 2.7.7.75) (Domain G); Molybdopterin molybdenumtransferase (MPT Mo-transferase) (EC 2.10.1.1) (Domain E)]	Gphn	Gad2	Gad2 vs PV	0.477075	0.126867	Gad2 vs SST	-0.447715	0.512671	Gad2 vs VIP	-0.692087	0.0391463	P2 vs Gad2	-0.826551	0.000292037	P2 vs PV	-0.349476	0.0524645	P2 vs SST	-1.27427	8.19653e-08	P2 vs VIP	-1.51864	1.71505e-09	PV vs SST	-0.924791	0.00153808	PV vs VIP	-1.16916	3.5367e-05	VIP vs SST	0.244372	0.49727
Q8BXR1	Probable cationic amino acid transporter (Solute carrier family 7 member 14)	Slc7a14	Gad2	Gad2 vs PV	0.299099	0.504598	Gad2 vs SST	0.47633	0.615367	Gad2 vs VIP	0.0706862	1	P2 vs Gad2	-0.976257	0.0144513	P2 vs PV	-0.677158	0.029752	P2 vs SST	-0.499927	0.0897043	P2 vs VIP	-0.905571	0.00424827	PV vs SST	0.177231	0.59071	PV vs VIP	-0.228413	0.525308	VIP vs SST	0.405644	0.490461
Q8BZ98	Dynamin-3 (EC 3.6.5.5)	Dnm3	Gad2	Gad2 vs PV	-0.113678	1	Gad2 vs SST	-0.306215	0.615367	Gad2 vs VIP	-0.218344	0.553541	P2 vs Gad2	-0.715175	0.00277589	P2 vs PV	-0.828854	9.34827e-05	P2 vs SST	-1.02139	9.48947e-06	P2 vs VIP	-0.933519	2.58081e-05	PV vs SST	-0.192537	0.459	PV vs VIP	-0.104665	1	VIP vs SST	-0.0878716	1
Q8C8N2	Protein SCAI (Suppressor of cancer cell invasion protein)	Scai	Gad2	Gad2 vs PV	0.0847162	1	Gad2 vs SST	-0.0154172	1	Gad2 vs VIP	-0.380944	0.446225	P2 vs Gad2	-0.596143	0.0212396	P2 vs PV	-0.511426	0.018021	P2 vs SST	-0.61156	0.00862556	P2 vs VIP	-0.977087	4.26692e-05	PV vs SST	-0.100133	1	PV vs VIP	-0.465661	0.124869	VIP vs SST	0.365527	0.434687
Q8K183	Pyridoxal kinase (EC 2.7.1.35) (Pyridoxine kinase)	Pdxk	Gad2	Gad2 vs PV	0.0221823	1	Gad2 vs SST	-0.0949298	1	Gad2 vs VIP	-0.0938235	1	P2 vs Gad2	-1.30366	1.9644e-06	P2 vs PV	-1.28148	2.15311e-07	P2 vs SST	-1.39859	8.48192e-08	P2 vs VIP	-1.39748	5.35643e-08	PV vs SST	-0.117112	1	PV vs VIP	-0.116006	1	VIP vs SST	-0.00110639	1
Q8K341	Alpha-tubulin N-acetyltransferase 1 (Alpha-TAT) (Alpha-TAT1) (TAT) (EC 2.3.1.108) (Acetyltransferase mec-17 homolog)	Atat1	Gad2	Gad2 vs PV	0.444546	0.392902	Gad2 vs SST	0.277667	0.615367	Gad2 vs VIP	-0.0739187	1	P2 vs Gad2	-0.999561	0.0239013	P2 vs PV	-0.555015	0.0616403	P2 vs SST	-0.721894	0.0215141	P2 vs VIP	-1.07348	0.000808628	PV vs SST	-0.166879	0.591378	PV vs VIP	-0.518465	0.185318	VIP vs SST	0.351585	0.514325
Q8R0A7	Uncharacterized protein KIAA0513	Kiaa0513	Gad2	Gad2 vs PV	-0.111311	1	Gad2 vs SST	0.147935	0.619445	Gad2 vs VIP	-0.488003	0.343183	P2 vs Gad2	-0.674226	0.0139329	P2 vs PV	-0.785537	0.000828394	P2 vs SST	-0.526291	0.0300562	P2 vs VIP	-1.16223	7.85704e-06	PV vs SST	0.259246	0.419982	PV vs VIP	-0.376693	0.239292	VIP vs SST	0.635938	0.170719
Q8R1B5	Complexin-3 (Complexin III) (CPX III)	Cplx3	Gad2	Gad2 vs PV	1.74476	4.1781e-06	Gad2 vs SST	0.876998	0.0541165	Gad2 vs VIP	0.612099	0.14361	P2 vs Gad2	-0.657911	0.00858775	P2 vs PV	1.08685	4.82798e-06	P2 vs SST	0.219087	0.265219	P2 vs VIP	-0.0458117	1	PV vs SST	-0.867758	0.00778328	PV vs VIP	-1.13266	0.000201742	VIP vs SST	0.264899	0.514079
Q8R366	Immunoglobulin superfamily member 8 (IgSF8) (CD81 partner 3) (Glu-Trp-Ile EWI motif-containing protein 2) (EWI-2) (Keratinocyte-associated transmembrane protein 4) (KCT-4) (Prostaglandin regulatory-like protein) (PGRL) (CD antigen CD316)	Igsf8	Gad2	Gad2 vs PV	0.534173	0.0812856	Gad2 vs SST	-0.152313	0.615367	Gad2 vs VIP	-0.476022	0.170921	P2 vs Gad2	-0.485804	0.0171391	P2 vs PV	0.0483691	1	P2 vs SST	-0.638117	0.000645063	P2 vs VIP	-0.961825	1.7574e-06	PV vs SST	-0.686486	0.0131984	PV vs VIP	-1.01019	0.000105899	VIP vs SST	0.323708	0.389311
Q8VD37	SH3-containing GRB2-like protein 3-interacting protein 1 (Endophilin-3-interacting protein)	Sgip1	Gad2	Gad2 vs PV	-0.233955	0.405639	Gad2 vs SST	-0.070192	1	Gad2 vs VIP	-0.0584789	1	P2 vs Gad2	-0.452915	0.0364278	P2 vs PV	-0.68687	0.000296479	P2 vs SST	-0.523107	0.00710953	P2 vs VIP	-0.511394	0.00613021	PV vs SST	0.163763	0.489388	PV vs VIP	0.175476	0.447315	VIP vs SST	-0.0117131	1
Q91V12	Cytosolic acyl coenzyme A thioester hydrolase (EC 3.1.2.2) (Acyl-CoA thioesterase 7) (Brain acyl-CoA hydrolase) (BACH) (CTE-IIa) (CTE-II) (Long chain acyl-CoA thioester hydrolase)	Acot7	Gad2	Gad2 vs PV	-0.040806	1	Gad2 vs SST	-0.165761	0.615367	Gad2 vs VIP	0.290983	0.483819	P2 vs Gad2	-0.475596	0.0405804	P2 vs PV	-0.516402	0.00799723	P2 vs SST	-0.641357	0.0022304	P2 vs VIP	-0.184613	0.296768	PV vs SST	-0.124955	1	PV vs VIP	0.331789	0.210498	VIP vs SST	-0.456744	0.242414
Q91V92	ATP-citrate synthase (EC 2.3.3.8) (ATP-citrate (pro-S-)-lyase) (Citrate cleavage enzyme)	Acly	Gad2	Gad2 vs PV	0.804415	0.0221667	Gad2 vs SST	0.615442	0.26311	Gad2 vs VIP	0.577544	0.14159	P2 vs Gad2	-0.810768	0.000606624	P2 vs PV	-0.00635273	1	P2 vs SST	-0.195326	0.278426	P2 vs VIP	-0.233223	0.197789	PV vs SST	-0.188973	0.467507	PV vs VIP	-0.22687	0.377879	VIP vs SST	0.0378973	1
Q91YR7	Pre-mRNA-processing factor 6 (PRP6 homolog) (U5 snRNP-associated 102 kDa protein) (U5-102 kDa protein)	Prpf6	Gad2	Gad2 vs PV	0.515815	0.404136	Gad2 vs SST	0.777721	0.615367	Gad2 vs VIP	1.21542	0.170084	P2 vs Gad2	-1.26309	0.0261156	P2 vs PV	-0.747275	0.0351541	P2 vs SST	-0.485369	0.187946	P2 vs VIP	-0.0476693	1	PV vs SST	0.261906	0.530116	PV vs VIP	0.699605	0.160206	VIP vs SST	-0.4377	0.53507
Q91Z61	GTP-binding protein Di-Ras1 (Distinct subgroup of the Ras family member 1) (Small GTP-binding tumor suppressor 1)	Diras1	Gad2	Gad2 vs PV	-0.451245	0.199479	Gad2 vs SST	-0.119322	1	Gad2 vs VIP	0.146425	0.585108	P2 vs Gad2	-0.844694	0.000845509	P2 vs PV	-1.29594	2.41064e-07	P2 vs SST	-0.964016	3.86399e-05	P2 vs VIP	-0.698268	0.00125091	PV vs SST	0.331923	0.271999	PV vs VIP	0.59767	0.0394908	VIP vs SST	-0.265747	0.514527
Q91Z67	SLIT-ROBO Rho GTPase-activating protein 2 (srGAP2) (Formin-binding protein 2) (Formin-binding protein 27) (FBP-27)	Srgap2	Gad2	Gad2 vs PV	-0.248777	0.448694	Gad2 vs SST	-0.0841661	1	Gad2 vs VIP	-0.190988	0.566623	P2 vs Gad2	-0.777426	0.00446873	P2 vs PV	-1.0262	4.08549e-05	P2 vs SST	-0.861593	0.000579321	P2 vs VIP	-0.968415	0.000112074	PV vs SST	0.164611	0.530116	PV vs VIP	0.0577883	1	VIP vs SST	0.106822	1
Q91ZP9	N-terminal EF-hand calcium-binding protein 2 (EF-hand calcium-binding protein 2) (Neuronal calcium-binding protein 2)	Necab2	Gad2	Gad2 vs PV	1.30491	0.000455817	Gad2 vs SST	0.811337	0.095258	Gad2 vs VIP	-0.771545	0.0418144	P2 vs Gad2	-0.57899	0.0210757	P2 vs PV	0.725925	0.00140258	P2 vs SST	0.232347	0.246951	P2 vs VIP	-1.35053	2.26089e-07	PV vs SST	-0.493578	0.123526	PV vs VIP	-2.07646	3.6985e-08	VIP vs SST	1.58288	8.77259e-06
Q91ZZ3	Beta-synuclein	Sncb	Gad2	Gad2 vs PV	-0.241413	0.469197	Gad2 vs SST	0.189183	0.615367	Gad2 vs VIP	1.08009	0.00505742	P2 vs Gad2	-0.684022	0.0140085	P2 vs PV	-0.925436	0.000157081	P2 vs SST	-0.49484	0.0421047	P2 vs VIP	0.396071	0.0804669	PV vs SST	0.430596	0.199351	PV vs VIP	1.32151	0.000106807	VIP vs SST	-0.89091	0.0217262
Q925T6	Glutamate receptor-interacting protein 1 (GRIP-1)	Grip1	Gad2	Gad2 vs PV	-0.499458	0.448323	Gad2 vs SST	-0.229849	0.651992	Gad2 vs VIP	-0.463395	0.556507	P2 vs Gad2	-1.1663	0.0364278	P2 vs PV	-1.66576	0.000727127	P2 vs SST	-1.39615	0.00590089	P2 vs VIP	-1.6297	0.00114887	PV vs SST	0.269609	0.580222	PV vs VIP	0.0360634	1	VIP vs SST	0.233546	0.635281
Q99K51	Plastin-3 (T-plastin)	Pls3	Gad2	Gad2 vs PV	-0.220736	0.509684	Gad2 vs SST	0.185578	0.615367	Gad2 vs VIP	0.594947	0.232278	P2 vs Gad2	-0.73466	0.0118614	P2 vs PV	-0.955396	0.000186441	P2 vs SST	-0.549082	0.0335901	P2 vs VIP	-0.139713	0.48967	PV vs SST	0.406314	0.252993	PV vs VIP	0.815683	0.0164057	VIP vs SST	-0.409369	0.432699
Q99L47	Hsc70-interacting protein (Hip) (Protein FAM10A1) (Protein ST13 homolog)	St13	Gad2	Gad2 vs PV	0.20462	0.504427	Gad2 vs SST	-0.0478519	1	Gad2 vs VIP	-0.0537422	1	P2 vs Gad2	-0.518576	0.0421858	P2 vs PV	-0.313956	0.126597	P2 vs SST	-0.566428	0.0129878	P2 vs VIP	-0.572318	0.00858392	PV vs SST	-0.252472	0.407607	PV vs VIP	-0.258362	0.374135	VIP vs SST	0.00589027	1
Q9CPW0	Contactin-associated protein-like 2 (Cell recognition molecule Caspr2)	Cntnap2	Gad2	Gad2 vs PV	-0.299305	0.335245	Gad2 vs SST	-0.0766973	1	Gad2 vs VIP	-0.483687	0.231723	P2 vs Gad2	-0.571391	0.0163857	P2 vs PV	-0.870696	4.9982e-05	P2 vs SST	-0.648089	0.00250644	P2 vs VIP	-1.05508	4.70786e-06	PV vs SST	0.222608	0.408655	PV vs VIP	-0.184382	0.457312	VIP vs SST	0.40699	0.332613
Q9CQZ1	Heat shock factor-binding protein 1	Hsbp1	Gad2	Gad2 vs PV	-0.170376	0.567481	Gad2 vs SST	-0.26463	0.615367	Gad2 vs VIP	0.280346	0.553541	P2 vs Gad2	-0.882193	0.00273318	P2 vs PV	-1.05257	6.33132e-05	P2 vs SST	-1.14682	3.47108e-05	P2 vs VIP	-0.601847	0.0157219	PV vs SST	-0.0942541	1	PV vs VIP	0.450721	0.177072	VIP vs SST	-0.544975	0.281549
Q9CR16	Peptidyl-prolyl cis-trans isomerase D (PPIase D) (EC 5.2.1.8) (40 kDa peptidyl-prolyl cis-trans isomerase) (Cyclophilin-40) (CYP-40) (Rotamase D)	Ppid	Gad2	Gad2 vs PV	0.32196	0.356186	Gad2 vs SST	0.0613945	1	Gad2 vs VIP	0.0530565	1	P2 vs Gad2	-0.524305	0.0475916	P2 vs PV	-0.202345	0.31241	P2 vs SST	-0.462911	0.0463299	P2 vs VIP	-0.471249	0.0339854	PV vs SST	-0.260565	0.393137	PV vs VIP	-0.268903	0.35816	VIP vs SST	0.00833796	1
Q9CWM4	Prefoldin subunit 1	Pfdn1	Gad2	Gad2 vs PV	-0.0619226	1	Gad2 vs SST	0.0382437	1	Gad2 vs VIP	-0.220205	0.566402	P2 vs Gad2	-0.604504	0.0453114	P2 vs PV	-0.666427	0.0084456	P2 vs SST	-0.56626	0.0342244	P2 vs VIP	-0.824709	0.00299294	PV vs SST	0.100166	1	PV vs VIP	-0.158282	0.568984	VIP vs SST	0.258448	0.563535
Q9CX80	Cytoglobin (Histoglobin) (HGb)	Cygb	Gad2	Gad2 vs PV	0.133507	1	Gad2 vs SST	0.00379827	1	Gad2 vs VIP	0.160863	0.656584	P2 vs Gad2	-0.914144	0.0450465	P2 vs PV	-0.780637	0.0345028	P2 vs SST	-0.910346	0.0262923	P2 vs VIP	-0.753282	0.0442612	PV vs SST	-0.129709	1	PV vs VIP	0.0273553	1	VIP vs SST	-0.157065	0.656378
Q9CY64	Biliverdin reductase A (BVR A) (EC 1.3.1.24) (Biliverdin-IX alpha-reductase)	Blvra	Gad2	Gad2 vs PV	-0.0342698	1	Gad2 vs SST	0.308295	0.615367	Gad2 vs VIP	0.303919	0.518303	P2 vs Gad2	-0.647135	0.0161122	P2 vs PV	-0.681404	0.00288281	P2 vs SST	-0.338839	0.137966	P2 vs VIP	-0.343216	0.112142	PV vs SST	0.342565	0.296652	PV vs VIP	0.338188	0.275862	VIP vs SST	0.00437673	1
Q9CZD3	Glycine--tRNA ligase (EC 6.1.1.14) (Diadenosine tetraphosphate synthetase) (Ap4A synthetase) (EC 2.7.7.-) (Glycyl-tRNA synthetase 1) (GlyRS)	Gars1	Gad2	Gad2 vs PV	-0.511077	0.18546	Gad2 vs SST	-0.0336107	1	Gad2 vs VIP	-0.249875	0.554329	P2 vs Gad2	-0.577908	0.0393117	P2 vs PV	-1.08899	2.15625e-05	P2 vs SST	-0.611519	0.0140488	P2 vs VIP	-0.827784	0.000806808	PV vs SST	0.477466	0.162478	PV vs VIP	0.261202	0.387751	VIP vs SST	0.216265	0.571679
Q9CZT8	Ras-related protein Rab-3B	Rab3b	Gad2	Gad2 vs PV	0.0432243	1	Gad2 vs SST	-0.88574	0.095258	Gad2 vs VIP	0.715317	0.110552	P2 vs Gad2	-1.5398	6.25281e-07	P2 vs PV	-1.49657	7.67729e-08	P2 vs SST	-2.42554	1.82574e-11	P2 vs VIP	-0.82448	0.000484969	PV vs SST	-0.928964	0.0104234	PV vs VIP	0.672093	0.0337359	VIP vs SST	-1.60106	1.84703e-05
Q9D164	FXYD domain-containing ion transport regulator 6 (PLM-like protein) (Phosphohippolin)	Fxyd6	Gad2	Gad2 vs PV	0.897299	0.00217349	Gad2 vs SST	-0.331072	0.615367	Gad2 vs VIP	-1.42858	3.39826e-06	P2 vs Gad2	-0.453505	0.027715	P2 vs PV	0.443795	0.00990358	P2 vs SST	-0.784576	4.83344e-05	P2 vs VIP	-1.88209	6.14842e-12	PV vs SST	-1.22837	1.31465e-05	PV vs VIP	-2.32588	1.36859e-11	VIP vs SST	1.09751	5.21244e-05
Q9D1K2	V-type proton ATPase subunit F (V-ATPase subunit F) (V-ATPase 14 kDa subunit) (Vacuolar proton pump subunit F)	Atp6v1f	Gad2	Gad2 vs PV	-0.359137	0.271885	Gad2 vs SST	-0.190266	0.615367	Gad2 vs VIP	0.116865	1	P2 vs Gad2	-0.492055	0.0405804	P2 vs PV	-0.851192	7.47281e-05	P2 vs SST	-0.682321	0.00166868	P2 vs VIP	-0.37519	0.0593556	PV vs SST	0.168871	0.501151	PV vs VIP	0.476002	0.0859173	VIP vs SST	-0.307131	0.465634
Q9D1X0	Nucleolar protein 3 (Apoptosis repressor with CARD)	Nol3	Gad2	Gad2 vs PV	0.0567848	1	Gad2 vs SST	-0.0120632	1	Gad2 vs VIP	0.140122	0.635376	P2 vs Gad2	-0.822951	0.0241208	P2 vs PV	-0.766166	0.0260622	P2 vs SST	-0.835014	0.00987791	P2 vs VIP	-0.682829	0.013172	PV vs SST	-0.068848	1	PV vs VIP	0.0833374	1	VIP vs SST	-0.152185	0.607701
Q9D387	Lysosome-associated membrane glycoprotein 5 (Brain and dendritic cell-associated LAMP) (Brain-associated LAMP-like protein) (BAD-LAMP) (Lysosome-associated membrane protein 5) (LAMP-5)	Lamp5	Gad2	Gad2 vs PV	2.33839	6.39976e-05	Gad2 vs SST	1.96591	5.99161e-05	Gad2 vs VIP	1.51101	0.000332763	P2 vs Gad2	-1.21836	7.35036e-05	P2 vs PV	1.12003	0.0019879	P2 vs SST	0.747551	0.00403457	P2 vs VIP	0.292652	0.180195	PV vs SST	-0.372477	0.375485	PV vs VIP	-0.827376	0.0511637	VIP vs SST	0.4549	0.360566
Q9D394	Protein RUFY3 (Rap2-interacting protein x) (RIPx) (Single axon-regulated protein 1) (Singar1)	Rufy3	Gad2	Gad2 vs PV	-0.454086	0.171554	Gad2 vs SST	0.0277592	1	Gad2 vs VIP	-0.128415	1	P2 vs Gad2	-0.569422	0.0140085	P2 vs PV	-1.02351	4.05e-06	P2 vs SST	-0.541663	0.00902029	P2 vs VIP	-0.697838	0.000664654	PV vs SST	0.481845	0.10544	PV vs VIP	0.325671	0.225492	VIP vs SST	0.156174	0.58735
Q9DBT5	AMP deaminase 2 (EC 3.5.4.6) (AMP deaminase isoform L)	Ampd2	Gad2	Gad2 vs PV	0.2209	0.51993	Gad2 vs SST	-0.00259535	1	Gad2 vs VIP	-0.0351697	1	P2 vs Gad2	-0.607555	0.0475916	P2 vs PV	-0.386655	0.117738	P2 vs SST	-0.61015	0.0262485	P2 vs VIP	-0.642725	0.0137749	PV vs SST	-0.223495	0.490473	PV vs VIP	-0.25607	0.432919	VIP vs SST	0.0325743	1
Q9DC07	LIM zinc-binding domain-containing Nebulette (Actin-binding Z-disk protein)	Nebl	Gad2	Gad2 vs PV	-0.410295	0.274918	Gad2 vs SST	0.016607	1	Gad2 vs VIP	-0.0930253	1	P2 vs Gad2	-0.766698	0.00498396	P2 vs PV	-1.17699	5.71119e-06	P2 vs SST	-0.750091	0.0024065	P2 vs VIP	-0.859723	0.000411098	PV vs SST	0.426902	0.210273	PV vs VIP	0.31727	0.309102	VIP vs SST	0.109632	1
Q9DCL8	Protein phosphatase inhibitor 2 (IPP-2)	Ppp1r2	Gad2	Gad2 vs PV	-0.108224	1	Gad2 vs SST	0.693918	0.491889	Gad2 vs VIP	0.210398	0.580142	P2 vs Gad2	-0.772606	0.0185706	P2 vs PV	-0.88083	0.00174409	P2 vs SST	-0.0786881	1	P2 vs VIP	-0.562208	0.0528392	PV vs SST	0.802142	0.0533698	PV vs VIP	0.318623	0.387751	VIP vs SST	0.48352	0.422209
Q9EQF6	Dihydropyrimidinase-related protein 5 (DRP-5) (Collapsin response mediator protein 5) (CRMP-5)	Dpysl5	Gad2	Gad2 vs PV	0.615066	0.114276	Gad2 vs SST	-0.134151	1	Gad2 vs VIP	-0.413792	0.424689	P2 vs Gad2	-0.570095	0.02876	P2 vs PV	0.0449711	1	P2 vs SST	-0.704246	0.00286838	P2 vs VIP	-0.983887	4.08429e-05	PV vs SST	-0.749217	0.0353434	PV vs VIP	-1.02886	0.00185501	VIP vs SST	0.279642	0.521026
Q9EQZ6	Rap guanine nucleotide exchange factor 4 (Exchange factor directly activated by cAMP 2) (Exchange protein directly activated by cAMP 2) (EPAC 2) (cAMP-dependent Rap1 guanine-nucleotide exchange factor) (cAMP-regulated guanine nucleotide exchange factor II) (cAMP-GEFII)	Rapgef4	Gad2	Gad2 vs PV	-0.105156	1	Gad2 vs SST	-0.0114536	1	Gad2 vs VIP	-0.316158	0.471245	P2 vs Gad2	-0.541586	0.020056	P2 vs PV	-0.646742	0.00125419	P2 vs SST	-0.55304	0.00827742	P2 vs VIP	-0.857744	6.26621e-05	PV vs SST	0.093702	1	PV vs VIP	-0.211002	0.401867	VIP vs SST	0.304704	0.452854
Q9ESN9	C-Jun-amino-terminal kinase-interacting protein 3 (JIP-3) (JNK-interacting protein 3) (JNK MAP kinase scaffold protein 3) (JNK/SAPK-associated protein 1) (JSAP1) (Mitogen-activated protein kinase 8-interacting protein 3) (Sunday driver 2)	Mapk8ip3	Gad2	Gad2 vs PV	0.523619	0.320003	Gad2 vs SST	0.515092	0.615367	Gad2 vs VIP	0.435461	0.522075	P2 vs Gad2	-1.00258	0.0161314	P2 vs PV	-0.478964	0.124156	P2 vs SST	-0.48749	0.13735	P2 vs VIP	-0.567122	0.0881164	PV vs SST	-0.0085266	1	PV vs VIP	-0.0881576	1	VIP vs SST	0.079631	1
Q9JIS5	Synaptic vesicle glycoprotein 2A (Synaptic vesicle protein 2) (Synaptic vesicle protein 2A) (Calcium regulator SV2A)	Sv2a	Gad2	Gad2 vs PV	-0.410662	0.182869	Gad2 vs SST	-0.130718	1	Gad2 vs VIP	-0.133003	1	P2 vs Gad2	-0.669707	0.00214098	P2 vs PV	-1.08037	5.54591e-07	P2 vs SST	-0.800425	7.55151e-05	P2 vs VIP	-0.80271	4.93801e-05	PV vs SST	0.279944	0.292211	PV vs VIP	0.27766	0.267185	VIP vs SST	0.00228448	1
Q9QWI6	SRC kinase signaling inhibitor 1 (SNAP-25-interacting protein) (SNIP) (p130Cas-associated protein) (p140Cap)	Srcin1	Gad2	Gad2 vs PV	-0.343853	0.257918	Gad2 vs SST	-0.401178	0.544504	Gad2 vs VIP	-0.232126	0.539895	P2 vs Gad2	-0.449983	0.0467068	P2 vs PV	-0.793836	8.20694e-05	P2 vs SST	-0.85116	5.48462e-05	P2 vs VIP	-0.682108	0.000651778	PV vs SST	-0.0573243	1	PV vs VIP	0.111727	1	VIP vs SST	-0.169052	0.584232
Q9QXV0	ProSAAS (IA-4) (Proprotein convertase subtilisin/kexin type 1 inhibitor) (Proprotein convertase 1 inhibitor) (pro-SAAS) [Cleaved into: KEP; Big SAAS (b-SAAS); Little SAAS (l-SAAS); Big PEN-LEN (b-PEN-LEN) (SAAS CT(1-49)); PEN; PEN-20; PEN-19; Little LEN (l-LEN); Big LEN (b-LEN) (BigLEN) (SAAS CT(25-40))]	Pcsk1n	Gad2	Gad2 vs PV	-0.0477687	1	Gad2 vs SST	-0.0779047	1	Gad2 vs VIP	-0.257862	0.5191	P2 vs Gad2	-0.975365	8.83003e-05	P2 vs PV	-1.02313	5.21516e-06	P2 vs SST	-1.05327	5.65026e-06	P2 vs VIP	-1.23323	3.19135e-07	PV vs SST	-0.030136	1	PV vs VIP	-0.210093	0.407554	VIP vs SST	0.179957	0.579012
Q9WUM4	Coronin-1C (Coronin-3)	Coro1c	Gad2	Gad2 vs PV	-0.118363	1	Gad2 vs SST	-0.160902	0.615367	Gad2 vs VIP	-0.290959	0.480944	P2 vs Gad2	-0.526153	0.0184298	P2 vs PV	-0.644516	0.000825816	P2 vs SST	-0.687054	0.000734556	P2 vs VIP	-0.817112	6.78779e-05	PV vs SST	-0.0425382	1	PV vs VIP	-0.172596	0.458601	VIP vs SST	0.130058	1
Q9WV92	Band 4.1-like protein 3 (4.1B) (Differentially expressed in adenocarcinoma of the lung protein 1) (DAL-1) (DAL1P) (mDAL-1) (Erythrocyte membrane protein band 4.1-like 3) [Cleaved into: Band 4.1-like protein 3, N-terminally processed]	Epb41l3	Gad2	Gad2 vs PV	-0.204101	0.476188	Gad2 vs SST	-0.21116	0.615367	Gad2 vs VIP	0.216491	0.553541	P2 vs Gad2	-0.499511	0.0326923	P2 vs PV	-0.703612	0.000535608	P2 vs SST	-0.71067	0.00083425	P2 vs VIP	-0.28302	0.129704	PV vs SST	-0.00705806	1	PV vs VIP	0.420592	0.121433	VIP vs SST	-0.42765	0.30096
Q9WVE8	Protein kinase C and casein kinase substrate in neurons protein 2 (Syndapin-2) (Syndapin-II) (SdpII)	Pacsin2	Gad2	Gad2 vs PV	-0.935682	0.00297493	Gad2 vs SST	0.162488	0.615367	Gad2 vs VIP	-0.0449369	1	P2 vs Gad2	-0.91116	5.38689e-05	P2 vs PV	-1.84684	1.80611e-11	P2 vs SST	-0.748672	0.000155065	P2 vs VIP	-0.956097	3.68437e-06	PV vs SST	1.09817	0.000218294	PV vs VIP	0.890745	0.000840975	VIP vs SST	0.207425	0.546699
Q9Z0R4	Intersectin-1 (EH and SH3 domains protein 1)	Itsn1	Gad2	Gad2 vs PV	-0.605724	0.100654	Gad2 vs SST	-0.0359268	1	Gad2 vs VIP	-0.0063722	1	P2 vs Gad2	-0.552758	0.02876	P2 vs PV	-1.15848	2.49681e-06	P2 vs SST	-0.588685	0.00927679	P2 vs VIP	-0.55913	0.00997683	PV vs SST	0.569797	0.0827835	PV vs VIP	0.599352	0.04521	VIP vs SST	-0.0295546	1
Q9Z127	Large neutral amino acids transporter small subunit 1 (4F2 light chain) (4F2 LC) (4F2LC) (L-type amino acid transporter 1) (LAT1) (Solute carrier family 7 member 5)	Slc7a5	Gad2	Gad2 vs PV	-0.222185	0.425061	Gad2 vs SST	-0.0891735	1	Gad2 vs VIP	-0.329601	0.427508	P2 vs Gad2	-0.532317	0.0140477	P2 vs PV	-0.754503	0.00010002	P2 vs SST	-0.621491	0.00159723	P2 vs VIP	-0.861919	2.12272e-05	PV vs SST	0.133012	1	PV vs VIP	-0.107416	1	VIP vs SST	0.240428	0.49727
Q9Z2H5	Band 4.1-like protein 1 (Erythrocyte membrane protein band 4.1-like 1) (Neuronal protein 4.1) (4.1N)	Epb41l1	Gad2	Gad2 vs PV	0.44761	0.219167	Gad2 vs SST	-0.176527	0.615367	Gad2 vs VIP	-0.448194	0.35108	P2 vs Gad2	-0.619925	0.0164511	P2 vs PV	-0.172316	0.368639	P2 vs SST	-0.796453	0.000734133	P2 vs VIP	-1.06812	1.13779e-05	PV vs SST	-0.624137	0.0626627	PV vs VIP	-0.895803	0.00413238	VIP vs SST	0.271666	0.521026
TdTomato	#N/A	TdTomato	Gad2	Gad2 vs PV	-0.915168	0.116826	Gad2 vs SST	-0.220451	0.617615	Gad2 vs VIP	-1.54556	0.00737624	P2 vs Gad2	-1.9555	6.64607e-06	P2 vs PV	-2.87067	1.04348e-09	P2 vs SST	-2.17595	2.48503e-07	P2 vs VIP	-3.50106	1.0923e-11	PV vs SST	0.694717	0.174776	PV vs VIP	-0.630394	0.177664	VIP vs SST	1.32511	0.0231187
A2AQ25	Sickle tail protein (Enhancer trap locus 4)	Skt	PV	Gad2 vs PV	-0.557415	0.114276	Gad2 vs SST	-0.349437	0.615367	Gad2 vs VIP	-0.074251	1	P2 vs Gad2	-0.972101	0.000151507	P2 vs PV	-1.52952	1.16355e-08	P2 vs SST	-1.32154	2.48503e-07	P2 vs VIP	-1.04635	8.27949e-06	PV vs SST	0.207977	0.45228	PV vs VIP	0.483164	0.0905356	VIP vs SST	-0.275186	0.496329
E9Q3L2	Phosphatidylinositol 4-kinase alpha (PI4-kinase alpha) (PI4K-alpha) (PtdIns-4-kinase alpha) (EC 2.7.1.67)	Pi4ka	PV	Gad2 vs PV	-0.285472	0.334119	Gad2 vs SST	0.0235439	1	Gad2 vs VIP	-0.236291	0.53516	P2 vs Gad2	-0.232557	0.257845	P2 vs PV	-0.51803	0.00580343	P2 vs SST	-0.209013	0.240946	P2 vs VIP	-0.468848	0.0134307	PV vs SST	0.309016	0.2544	PV vs VIP	0.0491818	1	VIP vs SST	0.259835	0.491368
E9Q6P5	Tetratricopeptide repeat protein 7B (TPR repeat protein 7B)	Ttc7b	PV	Gad2 vs PV	-0.285808	0.425464	Gad2 vs SST	0.0271179	1	Gad2 vs VIP	-0.124021	1	P2 vs Gad2	-0.303986	0.252084	P2 vs PV	-0.589794	0.012926	P2 vs SST	-0.276868	0.229104	P2 vs VIP	-0.428007	0.0685202	PV vs SST	0.312926	0.347493	PV vs VIP	0.161787	0.548514	VIP vs SST	0.151139	0.601644
G5E8K5	Ankyrin-3 (ANK-3) (Ankyrin-G)	Ank3	PV	Gad2 vs PV	-0.447717	0.272666	Gad2 vs SST	0.264812	0.615367	Gad2 vs VIP	-0.131805	1	P2 vs Gad2	-0.196264	0.427979	P2 vs PV	-0.643982	0.0105686	P2 vs SST	0.0685482	1	P2 vs VIP	-0.328069	0.171075	PV vs SST	0.71253	0.0626627	PV vs VIP	0.315913	0.345649	VIP vs SST	0.396617	0.452854
O08529	Calpain-2 catalytic subunit (EC 3.4.22.53) (80 kDa M-calpain subunit) (CALP80) (Calcium-activated neutral proteinase 2) (CANP 2) (Calpain M-type) (Calpain-2 large subunit) (Millimolar-calpain) (M-calpain)	Capn2	PV	Gad2 vs PV	-0.262835	0.483374	Gad2 vs SST	0.401182	0.615367	Gad2 vs VIP	0.25973	0.55976	P2 vs Gad2	-0.336862	0.251569	P2 vs PV	-0.599697	0.0222013	P2 vs SST	0.0643194	1	P2 vs VIP	-0.0771327	1	PV vs SST	0.664017	0.0901841	PV vs VIP	0.522565	0.146757	VIP vs SST	0.141452	0.630532
O08539	Myc box-dependent-interacting protein 1 (Amphiphysin II) (Amphiphysin-like protein) (Bridging integrator 1) (SH3 domain-containing protein 9)	Bin1	PV	Gad2 vs PV	-0.267987	0.371495	Gad2 vs SST	-0.0169886	1	Gad2 vs VIP	0.136569	1	P2 vs Gad2	-0.380912	0.0891292	P2 vs PV	-0.6489	0.000804502	P2 vs SST	-0.397901	0.0438981	P2 vs VIP	-0.244343	0.169686	PV vs SST	0.250999	0.349871	PV vs VIP	0.404557	0.121433	VIP vs SST	-0.153558	0.58618
O08585	Clathrin light chain A (Lca)	Clta	PV	Gad2 vs PV	-0.230262	0.457682	Gad2 vs SST	-0.0341239	1	Gad2 vs VIP	0.393132	0.409099	P2 vs Gad2	-0.463688	0.0692852	P2 vs PV	-0.69395	0.00144255	P2 vs SST	-0.497811	0.0286641	P2 vs VIP	-0.0705553	1	PV vs SST	0.196138	0.476418	PV vs VIP	0.623394	0.0327567	VIP vs SST	-0.427256	0.345046
O35127	Protein C10	Grcc10	PV	Gad2 vs PV	-0.0928145	1	Gad2 vs SST	0.0276231	1	Gad2 vs VIP	0.0979565	1	P2 vs Gad2	-0.393927	0.128245	P2 vs PV	-0.486741	0.0444773	P2 vs SST	-0.366304	0.104997	P2 vs VIP	-0.29597	0.155012	PV vs SST	0.120438	1	PV vs VIP	0.190771	0.496674	VIP vs SST	-0.0703334	1
O35633	Vesicular inhibitory amino acid transporter (Solute carrier family 32 member 1) (Vesicular GABA and glycine transporter) (Vesicular GABA transporter) (mVGAT) (mVIAAT)	Slc32a1	PV	Gad2 vs PV	-0.500992	0.086219	Gad2 vs SST	-0.0383622	1	Gad2 vs VIP	-0.0767006	1	P2 vs Gad2	-1.83839	7.68048e-11	P2 vs PV	-2.33939	1.26935e-13	P2 vs SST	-1.87676	1.3693e-11	P2 vs VIP	-1.91509	3.15303e-12	PV vs SST	0.46263	0.0757608	PV vs VIP	0.424292	0.0725306	VIP vs SST	0.0383384	1
O35643	AP-1 complex subunit beta-1 (Adaptor protein complex AP-1 subunit beta-1) (Adaptor-related protein complex 1 subunit beta-1) (Beta-1-adaptin) (Beta-adaptin 1) (Clathrin assembly protein complex 1 beta large chain) (Golgi adaptor HA1/AP1 adaptin beta subunit)	Ap1b1	PV	Gad2 vs PV	-0.185491	0.491755	Gad2 vs SST	-0.0587736	1	Gad2 vs VIP	0.0270536	1	P2 vs Gad2	-0.402282	0.0762528	P2 vs PV	-0.587773	0.0023013	P2 vs SST	-0.461056	0.0235634	P2 vs VIP	-0.375228	0.0477319	PV vs SST	0.126717	1	PV vs VIP	0.212544	0.395008	VIP vs SST	-0.0858272	1
O35681	Synaptotagmin-3 (Synaptotagmin III) (SytIII)	Syt3	PV	Gad2 vs PV	-0.104275	1	Gad2 vs SST	-0.179204	0.667594	Gad2 vs VIP	-1.04352	0.128946	P2 vs Gad2	-0.619694	0.13295	P2 vs PV	-0.723968	0.0485955	P2 vs SST	-0.798898	0.0590647	P2 vs VIP	-1.66321	4.93801e-05	PV vs SST	-0.0749295	1	PV vs VIP	-0.939245	0.0539228	VIP vs SST	0.864315	0.242414
O35954	Membrane-associated phosphatidylinositol transfer protein 1 (Drosophila retinal degeneration B homolog 1) (RdgB1) (Mpt-1) (Phosphatidylinositol transfer protein, membrane-associated 1) (PITPnm 1) (Pyk2 N-terminal domain-interacting receptor 2) (NIR-2)	Pitpnm1	PV	Gad2 vs PV	-0.139723	0.595696	Gad2 vs SST	0.142861	0.619445	Gad2 vs VIP	-0.00337173	1	P2 vs Gad2	-0.33101	0.198081	P2 vs PV	-0.470733	0.0317134	P2 vs SST	-0.188149	0.348773	P2 vs VIP	-0.334382	0.114311	PV vs SST	0.282583	0.375618	PV vs VIP	0.136351	1	VIP vs SST	0.146232	0.601182
O54991	Contactin-associated protein 1 (Caspr) (Caspr1) (MHDNIV) (NCP1) (Neurexin IV) (Neurexin-4) (Paranodin)	Cntnap1	PV	Gad2 vs PV	-0.528352	0.149339	Gad2 vs SST	-0.272029	0.615367	Gad2 vs VIP	0.305993	0.496817	P2 vs Gad2	-0.498127	0.0547697	P2 vs PV	-1.02648	1.75664e-05	P2 vs SST	-0.770157	0.00104379	P2 vs VIP	-0.192134	0.326857	PV vs SST	0.256322	0.390606	PV vs VIP	0.834345	0.00606925	VIP vs SST	-0.578023	0.170719
O55013	Trafficking protein particle complex subunit 3 (BET3 homolog)	Trappc3	PV	Gad2 vs PV	0.0121154	1	Gad2 vs SST	0.0873446	1	Gad2 vs VIP	0.0939972	1	P2 vs Gad2	-0.432222	0.0835412	P2 vs PV	-0.420107	0.0420707	P2 vs SST	-0.344878	0.109806	P2 vs VIP	-0.338225	0.0939696	PV vs SST	0.0752292	1	PV vs VIP	0.0818818	1	VIP vs SST	-0.00665265	1
O55100	Synaptogyrin-1	Syngr1	PV	Gad2 vs PV	-0.277093	0.231391	Gad2 vs SST	-0.191223	0.615367	Gad2 vs VIP	-0.381891	0.170921	P2 vs Gad2	-0.106477	1	P2 vs PV	-0.38357	0.00711405	P2 vs SST	-0.2977	0.0450899	P2 vs VIP	-0.488368	0.00100963	PV vs SST	0.0858706	1	PV vs VIP	-0.104798	1	VIP vs SST	0.190668	0.495098
O70492	Sorting nexin-3 (SDP3 protein)	Snx3	PV	Gad2 vs PV	-0.0608306	1	Gad2 vs SST	-0.0163106	1	Gad2 vs VIP	-0.321918	0.54493	P2 vs Gad2	-0.594571	0.0585742	P2 vs PV	-0.655401	0.0125188	P2 vs SST	-0.610881	0.0292491	P2 vs VIP	-0.916489	0.000894084	PV vs SST	0.04452	1	PV vs VIP	-0.261087	0.44	VIP vs SST	0.305607	0.543879
O70493	Sorting nexin-12 (SDP8 protein)	Snx12	PV	Gad2 vs PV	0.0283857	1	Gad2 vs SST	0.0858231	1	Gad2 vs VIP	0.000681958	1	P2 vs Gad2	-0.453142	0.049456	P2 vs PV	-0.424756	0.0259204	P2 vs SST	-0.367319	0.0678276	P2 vs VIP	-0.45246	0.0203318	PV vs SST	0.0574375	1	PV vs VIP	-0.0277037	1	VIP vs SST	0.0851412	1
O70591	Prefoldin subunit 2	Pfdn2	PV	Gad2 vs PV	0.131582	1	Gad2 vs SST	0.323297	0.615367	Gad2 vs VIP	0.0395817	1	P2 vs Gad2	-0.891796	0.0241571	P2 vs PV	-0.760214	0.013976	P2 vs SST	-0.568499	0.0778358	P2 vs VIP	-0.852215	0.00769697	PV vs SST	0.191715	0.580222	PV vs VIP	-0.0920002	1	VIP vs SST	0.283716	0.582165
O88447	Kinesin light chain 1 (KLC 1)	Klc1	PV	Gad2 vs PV	-0.0743689	1	Gad2 vs SST	-0.106746	1	Gad2 vs VIP	-0.268584	0.517464	P2 vs Gad2	-0.380352	0.105433	P2 vs PV	-0.454721	0.0208236	P2 vs SST	-0.487099	0.0216543	P2 vs VIP	-0.648936	0.00166355	PV vs SST	-0.0323774	1	PV vs VIP	-0.194215	0.442989	VIP vs SST	0.161838	0.58618
O88448	Kinesin light chain 2 (KLC 2)	Klc2	PV	Gad2 vs PV	-0.603646	0.125684	Gad2 vs SST	-0.0356445	1	Gad2 vs VIP	0.199408	0.568662	P2 vs Gad2	-0.400808	0.143601	P2 vs PV	-1.00445	5.8725e-05	P2 vs SST	-0.436452	0.0716838	P2 vs VIP	-0.2014	0.334409	PV vs SST	0.568002	0.102198	PV vs VIP	0.803054	0.0127882	VIP vs SST	-0.235052	0.563535
O88456	Calpain small subunit 1 (CSS1) (Calcium-activated neutral proteinase small subunit) (CANP small subunit) (Calcium-dependent protease small subunit) (CDPS) (Calcium-dependent protease small subunit 1) (Calpain regulatory subunit)	Capns1	PV	Gad2 vs PV	-0.248494	0.456698	Gad2 vs SST	0.156155	0.615367	Gad2 vs VIP	0.462992	0.35108	P2 vs Gad2	-0.492875	0.0668073	P2 vs PV	-0.741368	0.00127438	P2 vs SST	-0.33672	0.138351	P2 vs VIP	-0.0298822	1	PV vs SST	0.404648	0.225315	PV vs VIP	0.711486	0.0241536	VIP vs SST	-0.306838	0.495098
O88696	ATP-dependent Clp protease proteolytic subunit, mitochondrial (EC 3.4.21.92) (Endopeptidase Clp)	Clpp	PV	Gad2 vs PV	0.0114781	1	Gad2 vs SST	0.148629	0.615367	Gad2 vs VIP	-0.0123315	1	P2 vs Gad2	-0.436536	0.0912176	P2 vs PV	-0.425058	0.0468983	P2 vs SST	-0.287907	0.183407	P2 vs VIP	-0.448867	0.038079	PV vs SST	0.137151	1	PV vs VIP	-0.0238095	1	VIP vs SST	0.16096	0.593853
O88703	Potassium/sodium hyperpolarization-activated cyclic nucleotide-gated channel 2 (Brain cyclic nucleotide-gated channel 2) (BCNG-2) (Hyperpolarization-activated cation channel 1) (HAC-1)	Hcn2	PV	Gad2 vs PV	-0.806323	0.0435398	Gad2 vs SST	-0.0922745	1	Gad2 vs VIP	0.0914959	1	P2 vs Gad2	-0.436217	0.0908186	P2 vs PV	-1.24254	1.0959e-06	P2 vs SST	-0.528492	0.0230941	P2 vs VIP	-0.344722	0.096918	PV vs SST	0.714048	0.0419263	PV vs VIP	0.897819	0.0049802	VIP vs SST	-0.18377	0.58618
O88704	Potassium/sodium hyperpolarization-activated cyclic nucleotide-gated channel 1 (Brain cyclic nucleotide-gated channel 1) (BCNG-1) (Hyperpolarization-activated cation channel 2) (HAC-2)	Hcn1	PV	Gad2 vs PV	-1.20642	0.00604236	Gad2 vs SST	0.249287	0.615367	Gad2 vs VIP	0.459785	0.382614	P2 vs Gad2	-0.750682	0.0140085	P2 vs PV	-1.9571	6.74442e-08	P2 vs SST	-0.501395	0.0581813	P2 vs VIP	-0.290897	0.213681	PV vs SST	1.4557	0.000345051	PV vs VIP	1.6662	3.09378e-05	VIP vs SST	-0.210498	0.58618
O88951	Protein lin-7 homolog B (Lin-7B) (Mammalian lin-seven protein 2) (MALS-2) (Vertebrate lin-7 homolog 2) (Veli-2)	Lin7b	PV	Gad2 vs PV	-0.152759	0.5404	Gad2 vs SST	-0.1992	0.615367	Gad2 vs VIP	-0.234905	0.54493	P2 vs Gad2	-0.343577	0.13048	P2 vs PV	-0.496335	0.00974038	P2 vs SST	-0.542777	0.00832237	P2 vs VIP	-0.578482	0.00356771	PV vs SST	-0.0464418	1	PV vs VIP	-0.0821466	1	VIP vs SST	0.0357048	1
O89112	Glutathione S-transferase LANCL1 (EC 2.5.1.18) (40 kDa erythrocyte membrane protein) (p40) (LanC-like protein 1)	Lancl1	PV	Gad2 vs PV	-0.436689	0.21419	Gad2 vs SST	0.444687	0.552595	Gad2 vs VIP	0.132212	1	P2 vs Gad2	-0.777689	0.0019044	P2 vs PV	-1.21438	7.98969e-07	P2 vs SST	-0.333002	0.116083	P2 vs VIP	-0.645477	0.00276339	PV vs SST	0.881376	0.00809102	PV vs VIP	0.568901	0.0501733	VIP vs SST	0.312475	0.468783
P00405	Cytochrome c oxidase subunit 2 (EC 7.1.1.9) (Cytochrome c oxidase polypeptide II)	Mtco2	PV	Gad2 vs PV	-0.574166	0.088272	Gad2 vs SST	-0.00149109	1	Gad2 vs VIP	0.262153	0.517464	P2 vs Gad2	0.160179	0.398509	P2 vs PV	-0.413988	0.0273975	P2 vs SST	0.158687	0.353623	P2 vs VIP	0.422332	0.0257019	PV vs SST	0.572675	0.0595618	PV vs VIP	0.83632	0.00317271	VIP vs SST	-0.263644	0.495098
P03930	ATP synthase protein 8 (A6L) (F-ATPase subunit 8)	Mtatp8	PV	Gad2 vs PV	-0.540012	0.114276	Gad2 vs SST	0.0709663	1	Gad2 vs VIP	0.278282	0.497316	P2 vs Gad2	0.109973	1	P2 vs PV	-0.430039	0.0242476	P2 vs SST	0.18094	0.308346	P2 vs VIP	0.388255	0.0417888	PV vs SST	0.610979	0.0472028	PV vs VIP	0.818294	0.00411581	VIP vs SST	-0.207316	0.563535
P0C7L0	WAS/WASL-interacting protein family member 3 (Corticosteroids and regional expression protein 16 homolog)	Wipf3	PV	Gad2 vs PV	-0.0248455	1	Gad2 vs SST	0.296286	0.615367	Gad2 vs VIP	0.927521	0.0418144	P2 vs Gad2	-0.410644	0.175526	P2 vs PV	-0.435489	0.0491521	P2 vs SST	-0.114358	1	P2 vs VIP	0.516877	0.0314478	PV vs SST	0.321132	0.302392	PV vs VIP	0.952367	0.0039117	VIP vs SST	-0.631235	0.156532
P12787	Cytochrome c oxidase subunit 5A, mitochondrial (Cytochrome c oxidase polypeptide Va)	Cox5a	PV	Gad2 vs PV	-0.622814	0.120289	Gad2 vs SST	0.0346665	1	Gad2 vs VIP	0.16772	0.583032	P2 vs Gad2	0.165935	0.448888	P2 vs PV	-0.456879	0.0441427	P2 vs SST	0.200601	0.339999	P2 vs VIP	0.333655	0.12871	PV vs SST	0.65748	0.0668392	PV vs VIP	0.790534	0.0153658	VIP vs SST	-0.133054	1
P14094	Sodium/potassium-transporting ATPase subunit beta-1 (Sodium/potassium-dependent ATPase subunit beta-1)	Atp1b1	PV	Gad2 vs PV	-0.394169	0.149443	Gad2 vs SST	-0.102258	1	Gad2 vs VIP	0.0690796	1	P2 vs Gad2	-0.470216	0.0139329	P2 vs PV	-0.864385	2.56439e-06	P2 vs SST	-0.572474	0.000887951	P2 vs VIP	-0.401136	0.012953	PV vs SST	0.291911	0.22197	PV vs VIP	0.463249	0.0388321	VIP vs SST	-0.171338	0.560868
P14152	Malate dehydrogenase, cytoplasmic (EC 1.1.1.37) (Aromatic alpha-keto acid reductase) (KAR) (EC 1.1.1.96) (Cytosolic malate dehydrogenase)	Mdh1	PV	Gad2 vs PV	-0.137114	1	Gad2 vs SST	0.230252	0.615367	Gad2 vs VIP	0.330138	0.432786	P2 vs Gad2	-0.724348	0.000765541	P2 vs PV	-0.861462	1.2772e-05	P2 vs SST	-0.494096	0.00905587	P2 vs VIP	-0.39421	0.0257364	PV vs SST	0.367365	0.188971	PV vs VIP	0.467252	0.0702899	VIP vs SST	-0.0998863	1
P15388	Potassium voltage-gated channel subfamily C member 1 (NGK2) (Voltage-gated potassium channel subunit Kv3.1) (Voltage-gated potassium channel subunit Kv4)	Kcnc1	PV	Gad2 vs PV	-1.47821	0.000118108	Gad2 vs SST	0.454793	0.563102	Gad2 vs VIP	0.443427	0.356603	P2 vs Gad2	-1.21572	2.65192e-05	P2 vs PV	-2.69393	1.71363e-12	P2 vs SST	-0.760926	0.0016388	P2 vs VIP	-0.772292	0.000984568	PV vs SST	1.93301	1.53275e-06	PV vs VIP	1.92164	2.75133e-07	VIP vs SST	0.0113663	1
P15508	Spectrin beta chain, erythrocytic (Beta-I spectrin)	Sptb	PV	Gad2 vs PV	-0.370741	0.422085	Gad2 vs SST	-0.0209829	1	Gad2 vs VIP	-0.203473	0.58803	P2 vs Gad2	-0.510792	0.16017	P2 vs PV	-0.881534	0.00720224	P2 vs SST	-0.531775	0.0840127	P2 vs VIP	-0.714266	0.0266206	PV vs SST	0.349758	0.386982	PV vs VIP	0.167268	0.598734	VIP vs SST	0.18249	0.602672
P15532	Nucleoside diphosphate kinase A (NDK A) (NDP kinase A) (EC 2.7.4.6) (Metastasis inhibition factor NM23) (NDPK-A) (Tumor metastatic process-associated protein) (nm23-M1)	Nme1	PV	Gad2 vs PV	-0.0556496	1	Gad2 vs SST	0.116614	1	Gad2 vs VIP	0.392785	0.35496	P2 vs Gad2	-0.420131	0.0670719	P2 vs PV	-0.475781	0.0127627	P2 vs SST	-0.303517	0.119312	P2 vs VIP	-0.0273464	1	PV vs SST	0.172264	0.489388	PV vs VIP	0.448435	0.093614	VIP vs SST	-0.276171	0.4822
P17426	AP-2 complex subunit alpha-1 (100 kDa coated vesicle protein A) (Adaptor protein complex AP-2 subunit alpha-1) (Adaptor-related protein complex 2 subunit alpha-1) (Alpha-adaptin A) (Alpha1-adaptin) (Clathrin assembly protein complex 2 alpha-A large chain) (Plasma membrane adaptor HA2/AP2 adaptin alpha A subunit)	Ap2a1	PV	Gad2 vs PV	-0.186312	0.482143	Gad2 vs SST	-0.0359168	1	Gad2 vs VIP	-0.00284022	1	P2 vs Gad2	-0.285281	0.179808	P2 vs PV	-0.471592	0.00961838	P2 vs SST	-0.321198	0.0874701	P2 vs VIP	-0.288121	0.099969	PV vs SST	0.150395	0.506506	PV vs VIP	0.183471	0.437701	VIP vs SST	-0.0330766	1
P22723	Gamma-aminobutyric acid receptor subunit gamma-2 (GABA(A) receptor subunit gamma-2)	Gabrg2	PV	Gad2 vs PV	-0.199028	0.516495	Gad2 vs SST	-0.459329	0.571752	Gad2 vs VIP	-0.343427	0.483819	P2 vs Gad2	-1.1493	4.82817e-05	P2 vs PV	-1.34832	4.01044e-07	P2 vs SST	-1.60863	4.51146e-08	P2 vs VIP	-1.49272	7.39858e-08	PV vs SST	-0.260301	0.407262	PV vs VIP	-0.144399	0.5668	VIP vs SST	-0.115902	1
P24288	Branched-chain-amino-acid aminotransferase, cytosolic (BCAT(c)) (EC 2.6.1.42) (Protein ECA39)	Bcat1	PV	Gad2 vs PV	-0.310375	0.459063	Gad2 vs SST	-0.0692025	1	Gad2 vs VIP	0.102723	1	P2 vs Gad2	-0.59164	0.0749653	P2 vs PV	-0.902015	0.00156079	P2 vs SST	-0.660843	0.0269509	P2 vs VIP	-0.488918	0.0718994	PV vs SST	0.241172	0.501351	PV vs VIP	0.413098	0.285093	VIP vs SST	-0.171925	0.607701
P28661	Septin-4 (Bradeion beta) (Brain protein H5) (CE5B3 beta) (Cell division control-related protein 2) (hCDCREL-2) (Peanut-like protein 2)	Septin4	PV	Gad2 vs PV	-0.933568	0.00821059	Gad2 vs SST	0.357362	0.615367	Gad2 vs VIP	0.216298	0.554329	P2 vs Gad2	-0.503747	0.0347924	P2 vs PV	-1.43732	2.3826e-08	P2 vs SST	-0.146385	0.405802	P2 vs VIP	-0.287449	0.131614	PV vs SST	1.29093	7.66055e-05	PV vs VIP	1.14987	0.000112531	VIP vs SST	0.141064	0.593853
P28738	Kinesin heavy chain isoform 5C (EC 3.6.4.-) (Kinesin heavy chain neuron-specific 2) (Kinesin-1)	Kif5c	PV	Gad2 vs PV	-0.363004	0.259477	Gad2 vs SST	-0.0802818	1	Gad2 vs VIP	-0.106013	1	P2 vs Gad2	-0.348961	0.136216	P2 vs PV	-0.711965	0.000532154	P2 vs SST	-0.429242	0.0395771	P2 vs VIP	-0.454974	0.0230004	PV vs SST	0.282722	0.311721	PV vs VIP	0.25699	0.332146	VIP vs SST	0.0257317	1
P28740	Kinesin-like protein KIF2A (Kinesin-2)	Kif2a	PV	Gad2 vs PV	-0.433183	0.214159	Gad2 vs SST	-0.0480555	1	Gad2 vs VIP	-0.0516465	1	P2 vs Gad2	-0.261295	0.252343	P2 vs PV	-0.694478	0.00103202	P2 vs SST	-0.30935	0.138345	P2 vs VIP	-0.312941	0.112771	PV vs SST	0.385127	0.20928	PV vs VIP	0.381536	0.179963	VIP vs SST	0.00359101	1
P29595	NEDD8 (Neddylin) (Neural precursor cell expressed developmentally down-regulated protein 8) (NEDD-8) (Ubiquitin-like protein Nedd8)	Nedd8	PV	Gad2 vs PV	-0.0168968	1	Gad2 vs SST	0.0813129	1	Gad2 vs VIP	0.196523	0.575051	P2 vs Gad2	-0.586334	0.0502415	P2 vs PV	-0.60323	0.0156493	P2 vs SST	-0.505021	0.0555309	P2 vs VIP	-0.38981	0.105968	PV vs SST	0.0982097	1	PV vs VIP	0.21342	0.49569	VIP vs SST	-0.115211	1
P30416	Peptidyl-prolyl cis-trans isomerase FKBP4 (PPIase FKBP4) (EC 5.2.1.8) (52 kDa FK506-binding protein) (52 kDa FKBP) (FKBP-52) (59 kDa immunophilin) (p59) (FK506-binding protein 4) (FKBP-4) (FKBP59) (HSP-binding immunophilin) (HBI) (Immunophilin FKBP52) (Rotamase) [Cleaved into: Peptidyl-prolyl cis-trans isomerase FKBP4, N-terminally processed]	Fkbp4	PV	Gad2 vs PV	0.0399305	1	Gad2 vs SST	0.106954	1	Gad2 vs VIP	-0.248143	0.556679	P2 vs Gad2	-0.525819	0.068865	P2 vs PV	-0.485889	0.0409045	P2 vs SST	-0.418865	0.0927788	P2 vs VIP	-0.773962	0.00211105	PV vs SST	0.067024	1	PV vs VIP	-0.288073	0.361787	VIP vs SST	0.355097	0.468783
P31648	Sodium- and chloride-dependent GABA transporter 1 (GAT-1) (Solute carrier family 6 member 1)	Slc6a1	PV	Gad2 vs PV	-0.585538	0.0771999	Gad2 vs SST	0.370252	0.609015	Gad2 vs VIP	0.571215	0.128946	P2 vs Gad2	-1.40983	1.38281e-07	P2 vs PV	-1.99537	1.1805e-11	P2 vs SST	-1.03958	3.19798e-06	P2 vs VIP	-0.838616	5.04449e-05	PV vs SST	0.95579	0.00130913	PV vs VIP	1.15675	5.15094e-05	VIP vs SST	-0.200963	0.558417
P32848	Parvalbumin alpha	Pvalb	PV	Gad2 vs PV	-1.32879	0.0322914	Gad2 vs SST	1.04998	0.278413	Gad2 vs VIP	2.17387	0.000332763	P2 vs Gad2	-1.45839	0.000622454	P2 vs PV	-2.78719	4.20047e-09	P2 vs SST	-0.408413	0.222439	P2 vs VIP	0.715472	0.049792	PV vs SST	2.37878	3.752e-05	PV vs VIP	3.50266	3.27292e-08	VIP vs SST	-1.12389	0.0886184
P33173	Kinesin-like protein KIF1A (Axonal transporter of synaptic vesicles)	Kif1a	PV	Gad2 vs PV	-0.0938432	1	Gad2 vs SST	-0.0599375	1	Gad2 vs VIP	-0.0765372	1	P2 vs Gad2	-0.317851	0.197494	P2 vs PV	-0.411694	0.0474963	P2 vs SST	-0.377789	0.0845298	P2 vs VIP	-0.394388	0.0596303	PV vs SST	0.0339057	1	PV vs VIP	0.0173061	1	VIP vs SST	0.0165997	1
P35486	Pyruvate dehydrogenase E1 component subunit alpha, somatic form, mitochondrial (EC 1.2.4.1) (PDHE1-A type I)	Pdha1	PV	Gad2 vs PV	-0.395678	0.190416	Gad2 vs SST	0.225155	0.615367	Gad2 vs VIP	0.327489	0.426217	P2 vs Gad2	-0.15359	0.383985	P2 vs PV	-0.549268	0.0020373	P2 vs SST	0.0715645	1	P2 vs VIP	0.173898	0.275145	PV vs SST	0.620833	0.0298711	PV vs VIP	0.723167	0.00488492	VIP vs SST	-0.102334	1
P39053	Dynamin-1 (EC 3.6.5.5)	Dnm1	PV	Gad2 vs PV	-0.40849	0.182869	Gad2 vs SST	-0.103361	1	Gad2 vs VIP	0.282793	0.483819	P2 vs Gad2	-0.379614	0.0825256	P2 vs PV	-0.788103	6.19267e-05	P2 vs SST	-0.482975	0.0133295	P2 vs VIP	-0.0968209	1	PV vs SST	0.305128	0.251942	PV vs VIP	0.691283	0.00713535	VIP vs SST	-0.386154	0.318293
P40142	Transketolase (TK) (EC 2.2.1.1) (P68)	Tkt	PV	Gad2 vs PV	0.205462	0.407085	Gad2 vs SST	-0.0408614	1	Gad2 vs VIP	0.00140495	1	P2 vs Gad2	-0.511301	0.00606538	P2 vs PV	-0.305839	0.0471997	P2 vs SST	-0.552162	0.00114754	P2 vs VIP	-0.509896	0.00172457	PV vs SST	-0.246323	0.287455	PV vs VIP	-0.204057	0.343374	VIP vs SST	-0.0422664	1
P45591	Cofilin-2 (Cofilin, muscle isoform)	Cfl2	PV	Gad2 vs PV	-0.141794	0.552052	Gad2 vs SST	-0.144797	0.615367	Gad2 vs VIP	-0.0612621	1	P2 vs Gad2	-0.656268	0.00257151	P2 vs PV	-0.798061	4.82249e-05	P2 vs SST	-0.801064	7.88362e-05	P2 vs VIP	-0.71753	0.000207832	PV vs SST	-0.00300302	1	PV vs VIP	0.0805316	1	VIP vs SST	-0.0835346	1
P45878	Peptidyl-prolyl cis-trans isomerase FKBP2 (PPIase FKBP2) (EC 5.2.1.8) (13 kDa FK506-binding protein) (13 kDa FKBP) (FKBP-13) (FK506-binding protein 2) (FKBP-2) (Immunophilin FKBP13) (Rotamase)	Fkbp2	PV	Gad2 vs PV	-0.27348	0.404136	Gad2 vs SST	-0.121917	1	Gad2 vs VIP	0.0494824	1	P2 vs Gad2	-0.226335	0.308837	P2 vs PV	-0.499815	0.0162241	P2 vs SST	-0.348252	0.105771	P2 vs VIP	-0.176853	0.34265	PV vs SST	0.151563	0.544789	PV vs VIP	0.322962	0.263726	VIP vs SST	-0.1714	0.58618
P46097	Synaptotagmin-2 (Inositol polyphosphate-binding protein) (IP4-binding protein) (IP4BP) (Synaptotagmin II) (SytII)	Syt2	PV	Gad2 vs PV	-1.7535	1.88564e-05	Gad2 vs SST	1.45821	0.000538271	Gad2 vs VIP	1.9547	3.39826e-06	P2 vs Gad2	-1.5398	1.05334e-06	P2 vs PV	-3.2933	1.26935e-13	P2 vs SST	-0.0815892	1	P2 vs VIP	0.414899	0.0668805	PV vs SST	3.21171	2.88489e-11	PV vs VIP	3.7082	7.20313e-13	VIP vs SST	-0.496489	0.30096
P46460	Vesicle-fusing ATPase (EC 3.6.4.6) (N-ethylmaleimide-sensitive fusion protein) (NEM-sensitive fusion protein) (Suppressor of K(+) transport growth defect 2) (Protein SKD2) (Vesicular-fusion protein NSF)	Nsf	PV	Gad2 vs PV	-0.19784	0.459479	Gad2 vs SST	-0.139089	0.615367	Gad2 vs VIP	0.220416	0.54493	P2 vs Gad2	-0.205188	0.293814	P2 vs PV	-0.403027	0.0248739	P2 vs SST	-0.344277	0.0689879	P2 vs VIP	0.0152284	1	PV vs SST	0.0587506	1	PV vs VIP	0.418256	0.0965613	VIP vs SST	-0.359505	0.353923
P46660	Alpha-internexin (Alpha-Inx) (66 kDa neurofilament protein) (NF-66) (Neurofilament-66)	Ina	PV	Gad2 vs PV	-0.648706	0.144399	Gad2 vs SST	0.363712	0.615367	Gad2 vs VIP	0.589783	0.277303	P2 vs Gad2	-0.154663	0.502012	P2 vs PV	-0.803369	0.00221813	P2 vs SST	0.209049	0.368253	P2 vs VIP	0.43512	0.0834142	PV vs SST	1.01242	0.0141641	PV vs VIP	1.23849	0.00109149	VIP vs SST	-0.226071	0.58618
P47753	F-actin-capping protein subunit alpha-1 (CapZ alpha-1)	Capza1	PV	Gad2 vs PV	-0.110313	1	Gad2 vs SST	-0.0968598	1	Gad2 vs VIP	0.0614308	1	P2 vs Gad2	-0.586362	0.0170906	P2 vs PV	-0.696675	0.00167862	P2 vs SST	-0.683222	0.00229937	P2 vs VIP	-0.524931	0.012382	PV vs SST	0.013453	1	PV vs VIP	0.171744	0.510614	VIP vs SST	-0.158291	0.59278
P47941	Crk-like protein	Crkl	PV	Gad2 vs PV	-0.336498	0.476587	Gad2 vs SST	0.00212799	1	Gad2 vs VIP	-0.248031	0.575383	P2 vs Gad2	-0.389545	0.269806	P2 vs PV	-0.726043	0.0312013	P2 vs SST	-0.387417	0.215809	P2 vs VIP	-0.637576	0.0594572	PV vs SST	0.338626	0.440584	PV vs VIP	0.0884669	1	VIP vs SST	0.250159	0.590007
P48318	Glutamate decarboxylase 1 (EC 4.1.1.15) (67 kDa glutamic acid decarboxylase) (GAD-67) (Glutamate decarboxylase 67 kDa isoform)	Gad1	PV	Gad2 vs PV	-0.857049	0.0184226	Gad2 vs SST	0.334449	0.615367	Gad2 vs VIP	0.311056	0.483819	P2 vs Gad2	-1.79575	4.69217e-09	P2 vs PV	-2.6528	1.26935e-13	P2 vs SST	-1.4613	3.5716e-08	P2 vs VIP	-1.4847	1.05902e-08	PV vs SST	1.1915	0.000240612	PV vs VIP	1.16811	0.00010462	VIP vs SST	0.0233928	1
P48320	Glutamate decarboxylase 2 (EC 4.1.1.15) (65 kDa glutamic acid decarboxylase) (GAD-65) (Glutamate decarboxylase 65 kDa isoform)	Gad2	PV	Gad2 vs PV	0.0804119	1	Gad2 vs SST	-0.311663	0.615367	Gad2 vs VIP	-0.0804093	1	P2 vs Gad2	-1.86834	4.28645e-08	P2 vs PV	-1.78792	8.25079e-09	P2 vs SST	-2.18	3.73706e-10	P2 vs VIP	-1.94875	1.40763e-09	PV vs SST	-0.392075	0.253762	PV vs VIP	-0.160821	0.549026	VIP vs SST	-0.231254	0.563535
P48428	Tubulin-specific chaperone A (TCP1-chaperonin cofactor A) (Tubulin-folding cofactor A) (CFA)	Tbca	PV	Gad2 vs PV	0.165307	0.531067	Gad2 vs SST	-0.0824515	1	Gad2 vs VIP	0.161164	0.571057	P2 vs Gad2	-0.689259	0.00498396	P2 vs PV	-0.523952	0.0104319	P2 vs SST	-0.771711	0.000579321	P2 vs VIP	-0.528095	0.0118472	PV vs SST	-0.247759	0.382708	PV vs VIP	-0.00414319	1	VIP vs SST	-0.243616	0.526873
P48722	Heat shock 70 kDa protein 4L (Heat shock 70-related protein APG-1) (Osmotic stress protein 94)	Hspa4l	PV	Gad2 vs PV	-0.349182	0.285857	Gad2 vs SST	-0.0772119	1	Gad2 vs VIP	-0.0046543	1	P2 vs Gad2	-0.286828	0.210069	P2 vs PV	-0.63601	0.00182178	P2 vs SST	-0.36404	0.080029	P2 vs VIP	-0.291482	0.127514	PV vs SST	0.27197	0.341923	PV vs VIP	0.344528	0.209486	VIP vs SST	-0.0725576	1
P48771	Cytochrome c oxidase subunit 7A2, mitochondrial (Cytochrome c oxidase subunit VIIa-liver/heart) (Cytochrome c oxidase subunit VIIa-L)	Cox7a2	PV	Gad2 vs PV	-0.591615	0.161042	Gad2 vs SST	-0.177582	0.615367	Gad2 vs VIP	0.30922	0.54493	P2 vs Gad2	0.0585616	1	P2 vs PV	-0.533054	0.0276086	P2 vs SST	-0.11902	1	P2 vs VIP	0.367782	0.113773	PV vs SST	0.414034	0.258918	PV vs VIP	0.900835	0.0105162	VIP vs SST	-0.486802	0.361653
P50516	V-type proton ATPase catalytic subunit A (V-ATPase subunit A) (EC 7.1.2.2) (V-ATPase 69 kDa subunit) (Vacuolar proton pump subunit alpha)	Atp6v1a	PV	Gad2 vs PV	-0.140974	0.55608	Gad2 vs SST	-0.080618	1	Gad2 vs VIP	-0.046813	1	P2 vs Gad2	-0.272482	0.204608	P2 vs PV	-0.413456	0.0262826	P2 vs SST	-0.3531	0.0715677	P2 vs VIP	-0.319295	0.0804669	PV vs SST	0.0603556	1	PV vs VIP	0.0941607	1	VIP vs SST	-0.0338051	1
P50518	V-type proton ATPase subunit E 1 (V-ATPase subunit E 1) (V-ATPase 31 kDa subunit) (p31) (Vacuolar proton pump subunit E 1)	Atp6v1e1	PV	Gad2 vs PV	-0.153229	0.526754	Gad2 vs SST	-0.0476137	1	Gad2 vs VIP	0.0595563	1	P2 vs Gad2	-0.411284	0.0612686	P2 vs PV	-0.564513	0.00240431	P2 vs SST	-0.458898	0.0192528	P2 vs VIP	-0.351728	0.0543481	PV vs SST	0.105616	1	PV vs VIP	0.212786	0.375304	VIP vs SST	-0.10717	1
P50571	Gamma-aminobutyric acid receptor subunit beta-1 (GABA(A) receptor subunit beta-1)	Gabrb1	PV	Gad2 vs PV	-0.0102403	1	Gad2 vs SST	-0.536462	0.563102	Gad2 vs VIP	-0.522855	0.362475	P2 vs Gad2	-0.687463	0.0284214	P2 vs PV	-0.697704	0.00821088	P2 vs SST	-1.22393	4.03641e-05	P2 vs VIP	-1.21032	3.42379e-05	PV vs SST	-0.526222	0.173403	PV vs VIP	-0.512615	0.154168	VIP vs SST	-0.0136074	1
P52480	Pyruvate kinase PKM (EC 2.7.1.40) (Pyruvate kinase muscle isozyme) (Threonine-protein kinase PKM2) (EC 2.7.11.1) (Tyrosine-protein kinase PKM2) (EC 2.7.10.2)	Pkm	PV	Gad2 vs PV	-0.356733	0.187381	Gad2 vs SST	-0.0992672	1	Gad2 vs VIP	0.140341	0.566402	P2 vs Gad2	-0.559424	0.00311269	P2 vs PV	-0.916157	8.96668e-07	P2 vs SST	-0.658691	0.000161072	P2 vs VIP	-0.419083	0.00931136	PV vs SST	0.257466	0.27017	PV vs VIP	0.497074	0.0271815	VIP vs SST	-0.239608	0.468783
P52503	NADH dehydrogenase [ubiquinone] iron-sulfur protein 6, mitochondrial (Complex I-13kD-A) (CI-13kD-A) (NADH-ubiquinone oxidoreductase 13 kDa-A subunit)	Ndufs6	PV	Gad2 vs PV	-0.398689	0.219167	Gad2 vs SST	0.26335	0.615367	Gad2 vs VIP	0.299007	0.483819	P2 vs Gad2	0.0374432	1	P2 vs PV	-0.361246	0.0499199	P2 vs SST	0.300793	0.116083	P2 vs VIP	0.33645	0.066451	PV vs SST	0.662039	0.0320867	PV vs VIP	0.697696	0.0107831	VIP vs SST	-0.0356571	1
P54822	Adenylosuccinate lyase (ASL) (EC 4.3.2.2) (Adenylosuccinase) (ASase)	Adsl	PV	Gad2 vs PV	-0.17035	0.557598	Gad2 vs SST	0.109585	1	Gad2 vs VIP	0.201482	0.566402	P2 vs Gad2	-0.2785	0.273959	P2 vs PV	-0.44885	0.0499199	P2 vs SST	-0.168915	0.408246	P2 vs VIP	-0.077018	1	PV vs SST	0.279934	0.386982	PV vs VIP	0.371832	0.23963	VIP vs SST	-0.0918974	1
P56376	Acylphosphatase-1 (EC 3.6.1.7) (Acylphosphatase, organ-common type isozyme) (Acylphosphate phosphohydrolase 1)	Acyp1	PV	Gad2 vs PV	-0.491264	0.253017	Gad2 vs SST	-0.0744492	1	Gad2 vs VIP	0.0348049	1	P2 vs Gad2	-0.189676	0.436019	P2 vs PV	-0.68094	0.00726044	P2 vs SST	-0.264125	0.265396	P2 vs VIP	-0.154871	0.460284	PV vs SST	0.416814	0.269601	PV vs VIP	0.526068	0.14367	VIP vs SST	-0.109254	1
P56379	ATP synthase subunit ATP5MPL, mitochondrial (6.8 kDa mitochondrial proteolipid protein) (MLQ) (ATP synthase membrane subunit 6.8PL)	Atp5mpl	PV	Gad2 vs PV	-0.542373	0.187381	Gad2 vs SST	0.142863	0.632626	Gad2 vs VIP	0.277326	0.553541	P2 vs Gad2	0.0297747	1	P2 vs PV	-0.512598	0.0310119	P2 vs SST	0.172637	0.412716	P2 vs VIP	0.307101	0.17518	PV vs SST	0.685236	0.0683786	PV vs VIP	0.819699	0.0168456	VIP vs SST	-0.134463	1
P57746	V-type proton ATPase subunit D (V-ATPase subunit D) (V-ATPase 28 kDa accessory protein) (Vacuolar proton pump subunit D)	Atp6v1d	PV	Gad2 vs PV	-0.184138	0.477747	Gad2 vs SST	-0.029316	1	Gad2 vs VIP	0.0049105	1	P2 vs Gad2	-0.370269	0.0861942	P2 vs PV	-0.554407	0.00250057	P2 vs SST	-0.399585	0.0365808	P2 vs VIP	-0.365358	0.0442196	PV vs SST	0.154822	0.492451	PV vs VIP	0.189049	0.412437	VIP vs SST	-0.0342265	1
P59644	Phosphatidylinositol 4,5-bisphosphate 5-phosphatase A (EC 3.1.3.36) (Inositol polyphosphate 5-phosphatase J) (Phosphatidylinositol 1,3,4,5-tetrakisphosphate 5-phosphatase) (EC 3.1.3.56) (Phosphatidylinositol 1,4,5-trisphosphate 5-phosphatase) (EC 3.1.3.56)	Inpp5j	PV	Gad2 vs PV	-1.17733	0.031778	Gad2 vs SST	0.988939	0.261273	Gad2 vs VIP	0.740792	0.255342	P2 vs Gad2	-1.29932	0.00166743	P2 vs PV	-2.47665	1.33101e-07	P2 vs SST	-0.310381	0.278608	P2 vs VIP	-0.558529	0.084045	PV vs SST	2.16627	8.19258e-05	PV vs VIP	1.91812	0.000159465	VIP vs SST	0.248148	0.58618
P60521	Gamma-aminobutyric acid receptor-associated protein-like 2 (GABA(A) receptor-associated protein-like 2) (Golgi-associated ATPase enhancer of 16 kDa) (GATE-16)	Gabarapl2	PV	Gad2 vs PV	0.0229567	1	Gad2 vs SST	0.300412	0.615367	Gad2 vs VIP	0.318432	0.460201	P2 vs Gad2	-0.585635	0.00910119	P2 vs PV	-0.562678	0.00309313	P2 vs SST	-0.285222	0.134069	P2 vs VIP	-0.267203	0.135498	PV vs SST	0.277456	0.3012	PV vs VIP	0.295475	0.247542	VIP vs SST	-0.0180192	1
P60755	MAM domain-containing glycosylphosphatidylinositol anchor protein 2 (MAM domain-containing protein 1)	Mdga2	PV	Gad2 vs PV	-0.928108	0.241106	Gad2 vs SST	-0.43577	0.615367	Gad2 vs VIP	0.533172	0.556507	P2 vs Gad2	-0.775539	0.198081	P2 vs PV	-1.70365	0.00325074	P2 vs SST	-1.21131	0.0355594	P2 vs VIP	-0.242368	0.59601	PV vs SST	0.492338	0.435658	PV vs VIP	1.46128	0.0486431	VIP vs SST	-0.968942	0.38274
P60879	Synaptosomal-associated protein 25 (SNAP-25) (Super protein) (SUP) (Synaptosomal-associated 25 kDa protein)	Snap25	PV	Gad2 vs PV	-0.13897	0.535298	Gad2 vs SST	-0.0478763	1	Gad2 vs VIP	0.243816	0.496817	P2 vs Gad2	-0.24376	0.210571	P2 vs PV	-0.38273	0.0247244	P2 vs SST	-0.291636	0.0996315	P2 vs VIP	5.60248e-05	1	PV vs SST	0.0910937	1	PV vs VIP	0.382786	0.108449	VIP vs SST	-0.291692	0.432503
P60904	DnaJ homolog subfamily C member 5 (Cysteine string protein) (CSP) (Cysteine-string protein isoform alpha)	Dnajc5	PV	Gad2 vs PV	-0.228094	0.392902	Gad2 vs SST	-0.0895519	1	Gad2 vs VIP	-0.229407	0.517464	P2 vs Gad2	-0.311328	0.126214	P2 vs PV	-0.539422	0.0019879	P2 vs SST	-0.40088	0.028658	P2 vs VIP	-0.540735	0.00244047	PV vs SST	0.138542	0.508371	PV vs VIP	-0.00131268	1	VIP vs SST	0.139855	0.58618
P61022	Calcineurin B homologous protein 1 (Calcineurin B-like protein) (Calcium-binding protein CHP) (Calcium-binding protein p22) (EF-hand calcium-binding domain-containing protein p22) (Sid 470) (p24)	Chp1	PV	Gad2 vs PV	-0.322551	0.379621	Gad2 vs SST	-0.104501	1	Gad2 vs VIP	0.0511047	1	P2 vs Gad2	-0.598842	0.0314015	P2 vs PV	-0.921393	0.000176807	P2 vs SST	-0.703343	0.00496028	P2 vs VIP	-0.547737	0.0200725	PV vs SST	0.21805	0.476418	PV vs VIP	0.373656	0.23963	VIP vs SST	-0.155606	0.599573
P61264	Syntaxin-1B	Stx1b	PV	Gad2 vs PV	-0.249877	0.34305	Gad2 vs SST	-0.0141059	1	Gad2 vs VIP	0.0699825	1	P2 vs Gad2	-0.441589	0.02876	P2 vs PV	-0.691466	0.000122026	P2 vs SST	-0.455695	0.0113576	P2 vs VIP	-0.371606	0.0296414	PV vs SST	0.235771	0.317836	PV vs VIP	0.31986	0.163956	VIP vs SST	-0.0840884	1
P61329	Fibroblast growth factor 12 (FGF-12) (Fibroblast growth factor homologous factor 1) (FHF-1) (Myocyte-activating factor)	Fgf12	PV	Gad2 vs PV	-0.498081	0.320003	Gad2 vs SST	-0.256308	0.615367	Gad2 vs VIP	0.0738427	1	P2 vs Gad2	-0.199021	0.499117	P2 vs PV	-0.697102	0.0268825	P2 vs SST	-0.455329	0.142658	P2 vs VIP	-0.125178	1	PV vs SST	0.241773	0.502186	PV vs VIP	0.571924	0.194578	VIP vs SST	-0.330151	0.563535
P61922	4-aminobutyrate aminotransferase, mitochondrial (EC 2.6.1.19) ((S)-3-amino-2-methylpropionate transaminase) (EC 2.6.1.22) (GABA aminotransferase) (GABA-AT) (Gamma-amino-N-butyrate transaminase) (GABA transaminase) (GABA-T) (L-AIBAT)	Abat	PV	Gad2 vs PV	-0.382686	0.283519	Gad2 vs SST	-0.00416146	1	Gad2 vs VIP	-0.190296	0.566402	P2 vs Gad2	-0.303609	0.204608	P2 vs PV	-0.686295	0.00140258	P2 vs SST	-0.307771	0.144658	P2 vs VIP	-0.493906	0.0187974	PV vs SST	0.378524	0.241567	PV vs VIP	0.19239	0.477473	VIP vs SST	0.186135	0.58618
P62073	Mitochondrial import inner membrane translocase subunit Tim10	Timm10	PV	Gad2 vs PV	-0.653414	0.126867	Gad2 vs SST	-0.0902631	1	Gad2 vs VIP	0.185604	0.580908	P2 vs Gad2	-0.362037	0.210289	P2 vs PV	-1.01545	0.000154189	P2 vs SST	-0.4523	0.0845298	P2 vs VIP	-0.176433	0.417872	PV vs SST	0.563151	0.134301	PV vs VIP	0.839018	0.0171951	VIP vs SST	-0.275867	0.549799
P62075	Mitochondrial import inner membrane translocase subunit Tim13	Timm13	PV	Gad2 vs PV	-1.00748	0.031778	Gad2 vs SST	0.0419735	1	Gad2 vs VIP	0.509719	0.380277	P2 vs Gad2	-0.283722	0.311066	P2 vs PV	-1.2912	1.12655e-05	P2 vs SST	-0.241749	0.319149	P2 vs VIP	0.225997	0.339609	PV vs SST	1.04945	0.0107461	PV vs VIP	1.5172	0.000103282	VIP vs SST	-0.467745	0.398417
P62077	Mitochondrial import inner membrane translocase subunit Tim8 B (Deafness dystonia protein 2 homolog)	Timm8b	PV	Gad2 vs PV	-0.548573	0.192244	Gad2 vs SST	-0.069815	1	Gad2 vs VIP	0.425867	0.460201	P2 vs Gad2	0.00433458	1	P2 vs PV	-0.544239	0.0306095	P2 vs SST	-0.0654804	1	P2 vs VIP	0.430202	0.0833902	PV vs SST	0.478758	0.197264	PV vs VIP	0.974441	0.00623611	VIP vs SST	-0.495682	0.353923
P62627	Dynein light chain roadblock-type 1 (Dynein light chain 2A, cytoplasmic)	Dynlrb1	PV	Gad2 vs PV	-0.23558	0.480213	Gad2 vs SST	-0.043625	1	Gad2 vs VIP	0.193339	0.568758	P2 vs Gad2	-0.42158	0.129458	P2 vs PV	-0.657161	0.00540674	P2 vs SST	-0.465205	0.058299	P2 vs VIP	-0.228242	0.288064	PV vs SST	0.191955	0.503156	PV vs VIP	0.428919	0.176593	VIP vs SST	-0.236964	0.563535
P62631	Elongation factor 1-alpha 2 (EF-1-alpha-2) (Eukaryotic elongation factor 1 A-2) (eEF1A-2) (Statin-S1)	Eef1a2	PV	Gad2 vs PV	-0.0214197	1	Gad2 vs SST	0.091033	1	Gad2 vs VIP	0.195643	0.55976	P2 vs Gad2	-0.43084	0.0731678	P2 vs PV	-0.45226	0.0234802	P2 vs SST	-0.339807	0.101345	P2 vs VIP	-0.235197	0.213438	PV vs SST	0.112453	1	PV vs VIP	0.217063	0.401867	VIP vs SST	-0.10461	1
P62743	AP-2 complex subunit sigma (Adaptor protein complex AP-2 subunit sigma) (Adaptor-related protein complex 2 subunit sigma) (Clathrin assembly protein 2 sigma small chain) (Clathrin coat assembly protein AP17) (Clathrin coat-associated protein AP17) (Plasma membrane adaptor AP-2 17 kDa protein) (Sigma-adaptin 3b) (Sigma2-adaptin)	Ap2s1	PV	Gad2 vs PV	-0.0350351	1	Gad2 vs SST	0.0979124	1	Gad2 vs VIP	0.150127	0.5816	P2 vs Gad2	-0.448907	0.0728466	P2 vs PV	-0.483942	0.0196976	P2 vs SST	-0.350994	0.103487	P2 vs VIP	-0.29878	0.135262	PV vs SST	0.132947	1	PV vs VIP	0.185162	0.470677	VIP vs SST	-0.0522142	1
P62812	Gamma-aminobutyric acid receptor subunit alpha-1 (GABA(A) receptor subunit alpha-1)	Gabra1	PV	Gad2 vs PV	-0.242888	0.402369	Gad2 vs SST	-0.309498	0.615367	Gad2 vs VIP	-0.358188	0.383279	P2 vs Gad2	-0.943613	5.18651e-05	P2 vs PV	-1.1865	1.40644e-07	P2 vs SST	-1.25311	9.33775e-08	P2 vs VIP	-1.3018	2.67332e-08	PV vs SST	-0.0666098	1	PV vs VIP	-0.1153	1	VIP vs SST	0.0486902	1
P62814	V-type proton ATPase subunit B, brain isoform (V-ATPase subunit B 2) (Endomembrane proton pump 58 kDa subunit) (Vacuolar proton pump subunit B 2)	Atp6v1b2	PV	Gad2 vs PV	-0.189692	0.451246	Gad2 vs SST	-0.130057	1	Gad2 vs VIP	-0.0832313	1	P2 vs Gad2	-0.251962	0.202688	P2 vs PV	-0.441654	0.00995855	P2 vs SST	-0.382019	0.0355594	P2 vs VIP	-0.335193	0.0503077	PV vs SST	0.0596354	1	PV vs VIP	0.106461	1	VIP vs SST	-0.0468256	1
P62858	40S ribosomal protein S28	Rps28	PV	Gad2 vs PV	-0.590386	0.363827	Gad2 vs SST	0.190451	0.672122	Gad2 vs VIP	-0.00673064	1	P2 vs Gad2	-0.295946	0.434525	P2 vs PV	-0.886332	0.0290177	P2 vs SST	-0.105495	1	P2 vs VIP	-0.302676	0.37836	PV vs SST	0.780837	0.197696	PV vs VIP	0.583655	0.293026	VIP vs SST	0.197181	0.65533
P62869	Elongin-B (EloB) (Elongin 18 kDa subunit) (RNA polymerase II transcription factor SIII subunit B) (SIII p18) (Transcription elongation factor B polypeptide 2)	Elob	PV	Gad2 vs PV	-0.149262	0.573996	Gad2 vs SST	-0.153058	0.615367	Gad2 vs VIP	0.24634	0.553541	P2 vs Gad2	-0.441026	0.0915793	P2 vs PV	-0.590288	0.00746371	P2 vs SST	-0.594084	0.0111418	P2 vs VIP	-0.194686	0.32421	PV vs SST	-0.00379532	1	PV vs VIP	0.395602	0.191447	VIP vs SST	-0.399397	0.398417
P62897	Cytochrome c, somatic	Cycs	PV	Gad2 vs PV	-0.602913	0.066175	Gad2 vs SST	0.1788	0.615367	Gad2 vs VIP	0.404732	0.300844	P2 vs Gad2	-0.179512	0.333754	P2 vs PV	-0.782426	4.61508e-05	P2 vs SST	-0.000711932	1	P2 vs VIP	0.225219	0.176765	PV vs SST	0.781714	0.00778328	PV vs VIP	1.00764	0.000202602	VIP vs SST	-0.225931	0.521026
P63017	Heat shock cognate 71 kDa protein (EC 3.6.4.10) (Heat shock 70 kDa protein 8)	Hspa8	PV	Gad2 vs PV	-0.0937404	1	Gad2 vs SST	-0.10055	1	Gad2 vs VIP	0.00426504	1	P2 vs Gad2	-0.362928	0.118697	P2 vs PV	-0.456669	0.0187106	P2 vs SST	-0.463478	0.0268685	P2 vs VIP	-0.358663	0.0625655	PV vs SST	-0.00680913	1	PV vs VIP	0.0980055	1	VIP vs SST	-0.104815	1
P63037	DnaJ homolog subfamily A member 1 (DnaJ protein homolog 2) (Heat shock 40 kDa protein 4) (Heat shock protein J2) (HSJ-2)	Dnaja1	PV	Gad2 vs PV	-0.390835	0.424614	Gad2 vs SST	-0.381072	0.615367	Gad2 vs VIP	-0.106729	1	P2 vs Gad2	-0.214815	0.462653	P2 vs PV	-0.60565	0.0492618	P2 vs SST	-0.595888	0.0694764	P2 vs VIP	-0.321544	0.264446	PV vs SST	0.00976261	1	PV vs VIP	0.284106	0.470894	VIP vs SST	-0.274344	0.58618
P63040	Complexin-1 (921-S) (Complexin I) (CPX I) (Synaphin-2)	Cplx1	PV	Gad2 vs PV	-0.808304	0.0188165	Gad2 vs SST	-0.0196865	1	Gad2 vs VIP	0.946237	0.00309956	P2 vs Gad2	-0.936077	0.000108902	P2 vs PV	-1.74438	3.34196e-10	P2 vs SST	-0.955764	1.52982e-05	P2 vs VIP	0.0101597	1	PV vs SST	0.788618	0.00853381	PV vs VIP	1.75454	5.99288e-08	VIP vs SST	-0.965924	0.00185323
P63044	Vesicle-associated membrane protein 2 (VAMP-2) (Synaptobrevin-2)	Vamp2	PV	Gad2 vs PV	-0.085888	1	Gad2 vs SST	-0.221336	0.615367	Gad2 vs VIP	-0.406138	0.322158	P2 vs Gad2	-0.301761	0.170846	P2 vs PV	-0.387648	0.036754	P2 vs SST	-0.523097	0.00912306	P2 vs VIP	-0.707899	0.000411098	PV vs SST	-0.135448	1	PV vs VIP	-0.32025	0.211861	VIP vs SST	0.184802	0.563535
P63080	Gamma-aminobutyric acid receptor subunit beta-3 (GABA(A) receptor subunit beta-3)	Gabrb3	PV	Gad2 vs PV	-0.117196	1	Gad2 vs SST	-0.433909	0.615367	Gad2 vs VIP	-0.205161	0.564294	P2 vs Gad2	-0.910583	0.000885221	P2 vs PV	-1.02778	2.81075e-05	P2 vs SST	-1.34449	8.86456e-07	P2 vs VIP	-1.11574	1.07018e-05	PV vs SST	-0.316713	0.321588	PV vs VIP	-0.0879653	1	VIP vs SST	-0.228747	0.563535
P63082	V-type proton ATPase 16 kDa proteolipid subunit c (V-ATPase 16 kDa proteolipid subunit c) (PL16) (Vacuolar proton pump 16 kDa proteolipid subunit c)	Atp6v0c	PV	Gad2 vs PV	-0.282802	0.446511	Gad2 vs SST	-0.108485	1	Gad2 vs VIP	-0.463423	0.39678	P2 vs Gad2	-0.540192	0.0547697	P2 vs PV	-0.822993	0.00074851	P2 vs SST	-0.648677	0.0101291	P2 vs VIP	-1.00361	8.27082e-05	PV vs SST	0.174317	0.547784	PV vs VIP	-0.180621	0.531003	VIP vs SST	0.354938	0.478931
P63137	Gamma-aminobutyric acid receptor subunit beta-2 (GABA(A) receptor subunit beta-2)	Gabrb2	PV	Gad2 vs PV	-0.266485	0.365002	Gad2 vs SST	-0.420481	0.527895	Gad2 vs VIP	-0.508902	0.170921	P2 vs Gad2	-0.871939	0.000108902	P2 vs PV	-1.13842	2.15311e-07	P2 vs SST	-1.29242	5.09581e-08	P2 vs VIP	-1.38084	7.5767e-09	PV vs SST	-0.153996	0.504769	PV vs VIP	-0.242417	0.32996	VIP vs SST	0.088421	1
P70404	Isocitrate dehydrogenase [NAD] subunit gamma 1, mitochondrial (Isocitric dehydrogenase subunit gamma) (NAD(+)-specific ICDH subunit gamma)	Idh3g	PV	Gad2 vs PV	-0.234941	0.425359	Gad2 vs SST	0.221728	0.615367	Gad2 vs VIP	0.486354	0.211216	P2 vs Gad2	-0.192284	0.32029	P2 vs PV	-0.427225	0.0196221	P2 vs SST	0.0294435	1	P2 vs VIP	0.29407	0.0954313	PV vs SST	0.456669	0.115822	PV vs VIP	0.721295	0.00767795	VIP vs SST	-0.264626	0.495098
P70408	Cadherin-10 (T2-cadherin)	Cdh10	PV	Gad2 vs PV	-0.0111613	1	Gad2 vs SST	-0.0519418	1	Gad2 vs VIP	-0.442807	0.432196	P2 vs Gad2	-0.602084	0.0511177	P2 vs PV	-0.613245	0.0112038	P2 vs SST	-0.654026	0.0113576	P2 vs VIP	-1.04489	9.73159e-05	PV vs SST	-0.0407805	1	PV vs VIP	-0.431645	0.179454	VIP vs SST	0.390865	0.434687
P84091	AP-2 complex subunit mu (AP-2 mu chain) (Adaptor protein complex AP-2 subunit mu) (Adaptor-related protein complex 2 subunit mu) (Clathrin assembly protein complex 2 mu medium chain) (Clathrin coat assembly protein AP50) (Clathrin coat-associated protein AP50) (Mu2-adaptin) (Plasma membrane adaptor AP-2 50 kDa protein)	Ap2m1	PV	Gad2 vs PV	-0.09095	1	Gad2 vs SST	-0.0628453	1	Gad2 vs VIP	0.0588779	1	P2 vs Gad2	-0.301539	0.1684	P2 vs PV	-0.392489	0.0328035	P2 vs SST	-0.364384	0.062143	P2 vs VIP	-0.242661	0.169098	PV vs SST	0.0281047	1	PV vs VIP	0.149828	0.506109	VIP vs SST	-0.121723	1
P97445	Voltage-dependent P/Q-type calcium channel subunit alpha-1A (Brain calcium channel I) (BI) (Calcium channel, L type, alpha-1 polypeptide isoform 4) (Voltage-gated calcium channel subunit alpha Cav2.1)	Cacna1a	PV	Gad2 vs PV	-0.238614	0.434174	Gad2 vs SST	-0.193567	0.615367	Gad2 vs VIP	-0.13524	1	P2 vs Gad2	-0.464149	0.0584128	P2 vs PV	-0.702763	0.000838979	P2 vs SST	-0.657716	0.00281735	P2 vs VIP	-0.599389	0.00461088	PV vs SST	0.0450468	1	PV vs VIP	0.103374	1	VIP vs SST	-0.0583272	1
P97450	ATP synthase-coupling factor 6, mitochondrial (ATPase subunit F6) (ATP synthase peripheral stalk subunit F6)	Atp5pf	PV	Gad2 vs PV	-0.560076	0.126867	Gad2 vs SST	-0.0600839	1	Gad2 vs VIP	0.370009	0.460201	P2 vs Gad2	-0.0173138	1	P2 vs PV	-0.57739	0.00720224	P2 vs SST	-0.0773977	1	P2 vs VIP	0.352696	0.0879293	PV vs SST	0.499992	0.122883	PV vs VIP	0.930086	0.00295737	VIP vs SST	-0.430093	0.352856
P97807	Fumarate hydratase, mitochondrial (Fumarase) (EC 4.2.1.2) (EF-3)	Fh	PV	Gad2 vs PV	-0.479235	0.15509	Gad2 vs SST	0.0504727	1	Gad2 vs VIP	-0.237998	0.546423	P2 vs Gad2	-0.132242	1	P2 vs PV	-0.611476	0.00175255	P2 vs SST	-0.0817689	1	P2 vs VIP	-0.370239	0.049792	PV vs SST	0.529707	0.0832735	PV vs VIP	0.241237	0.364279	VIP vs SST	0.28847	0.478931
P97823	Acyl-protein thioesterase 1 (APT-1) (EC 3.1.2.-) (Lysophospholipase 1) (Lysophospholipase I) (LPL-I) (LysoPLA I) (Palmitoyl-protein hydrolase) (EC 3.1.2.22)	Lypla1	PV	Gad2 vs PV	-0.671406	0.0626696	Gad2 vs SST	0.227597	0.615367	Gad2 vs VIP	0.195797	0.55976	P2 vs Gad2	-0.0811554	1	P2 vs PV	-0.752562	0.000354568	P2 vs SST	0.146442	0.408501	P2 vs VIP	0.114641	1	PV vs SST	0.899004	0.00609199	PV vs VIP	0.867203	0.00295716	VIP vs SST	0.0318005	1
P99028	Cytochrome b-c1 complex subunit 6, mitochondrial (Complex III subunit 6) (Complex III subunit VIII) (Cytochrome c1 non-heme 11 kDa protein) (Mitochondrial hinge protein) (Ubiquinol-cytochrome c reductase complex 11 kDa protein)	Uqcrh	PV	Gad2 vs PV	-0.782505	0.114276	Gad2 vs SST	-0.316215	0.615367	Gad2 vs VIP	0.304132	0.556679	P2 vs Gad2	0.0896058	1	P2 vs PV	-0.6929	0.017437	P2 vs SST	-0.226609	0.385052	P2 vs VIP	0.393738	0.159489	PV vs SST	0.46629	0.262862	PV vs VIP	1.08664	0.00749281	VIP vs SST	-0.620347	0.305561
Q02248	Catenin beta-1 (Beta-catenin)	Ctnnb1	PV	Gad2 vs PV	-0.15172	0.567373	Gad2 vs SST	-0.339794	0.615367	Gad2 vs VIP	-0.381056	0.432786	P2 vs Gad2	-0.262119	0.268409	P2 vs PV	-0.413839	0.0499199	P2 vs SST	-0.601913	0.00893649	P2 vs VIP	-0.643174	0.00389379	PV vs SST	-0.188074	0.492389	PV vs VIP	-0.229335	0.411806	VIP vs SST	0.0412611	1
Q02357	Ankyrin-1 (ANK-1) (Erythrocyte ankyrin)	Ank1	PV	Gad2 vs PV	-1.67168	0.086219	Gad2 vs SST	-0.0558424	1	Gad2 vs VIP	0.129844	1	P2 vs Gad2	-0.327975	0.503409	P2 vs PV	-1.99965	0.000659347	P2 vs SST	-0.383817	0.430525	P2 vs VIP	-0.198131	0.654985	PV vs SST	1.61584	0.0636559	PV vs VIP	1.80152	0.0227377	VIP vs SST	-0.185686	0.747971
Q03517	Secretogranin-2 (Chromogranin-C) (Secretogranin II) (SgII) [Cleaved into: Secretoneurin (SN); Manserin]	Scg2	PV	Gad2 vs PV	0.179888	0.583874	Gad2 vs SST	0.133789	1	Gad2 vs VIP	-0.296498	0.554691	P2 vs Gad2	-1.12333	0.000765541	P2 vs PV	-0.943447	0.000812266	P2 vs SST	-0.989546	0.000847591	P2 vs VIP	-1.41983	5.92921e-06	PV vs SST	-0.0460992	1	PV vs VIP	-0.476386	0.20811	VIP vs SST	0.430287	0.459658
Q03958	Prefoldin subunit 6 (Protein Ke2)	Pfdn6	PV	Gad2 vs PV	-0.0675971	1	Gad2 vs SST	-0.140696	0.624975	Gad2 vs VIP	-0.117374	1	P2 vs Gad2	-0.574884	0.0400571	P2 vs PV	-0.642481	0.00627439	P2 vs SST	-0.71558	0.0043918	P2 vs VIP	-0.692258	0.00415621	PV vs SST	-0.0730993	1	PV vs VIP	-0.0497771	1	VIP vs SST	-0.0233221	1
Q06185	ATP synthase subunit e, mitochondrial (ATPase subunit e) (ATP synthase membrane subunit e)	Atp5me	PV	Gad2 vs PV	-0.576509	0.141791	Gad2 vs SST	-0.112188	1	Gad2 vs VIP	0.0724952	1	P2 vs Gad2	0.00247198	1	P2 vs PV	-0.574037	0.0105686	P2 vs SST	-0.109716	1	P2 vs VIP	0.0749672	1	PV vs SST	0.46432	0.174776	PV vs VIP	0.649004	0.0416822	VIP vs SST	-0.184684	0.58618
Q0GA42	Metal transporter CNNM1 (Ancient conserved domain-containing protein 1) (mACDP1) (Cyclin-M1) (Cyclin-like protein 1) (CLP-1)	Cnnm1	PV	Gad2 vs PV	0.0309348	1	Gad2 vs SST	0.38439	0.615367	Gad2 vs VIP	-0.104572	1	P2 vs Gad2	-1.32631	0.0816112	P2 vs PV	-1.29538	0.0266438	P2 vs SST	-0.94192	0.0841667	P2 vs VIP	-1.43088	0.0311565	PV vs SST	0.353455	0.429141	PV vs VIP	-0.135506	1	VIP vs SST	0.488961	0.508288
Q0VGU4	Neurosecretory protein VGF [Cleaved into: Neuroendocrine regulatory peptide-1 (NERP-1); Neuroendocrine regulatory peptide-2 (NERP-2); VGF-derived peptide TLQP-21; VGF-derived peptide TLQP-62]	Vgf	PV	Gad2 vs PV	0.324345	0.308565	Gad2 vs SST	-0.535561	0.431494	Gad2 vs VIP	-0.387188	0.378263	P2 vs Gad2	-0.752013	0.00172431	P2 vs PV	-0.427668	0.0294642	P2 vs SST	-1.28757	2.28814e-07	P2 vs VIP	-1.1392	1.28824e-06	PV vs SST	-0.859906	0.00663825	PV vs VIP	-0.711533	0.00986334	VIP vs SST	-0.148373	0.59173
Q14B80	Potassium voltage-gated channel subfamily C member 2 (Shaw-like potassium channel) (Voltage-gated potassium channel Kv3.2)	Kcnc2	PV	Gad2 vs PV	-1.0787	0.00821059	Gad2 vs SST	0.24468	0.615367	Gad2 vs VIP	0.33452	0.484655	P2 vs Gad2	-0.984377	0.000499594	P2 vs PV	-2.06308	1.36703e-09	P2 vs SST	-0.739697	0.00286838	P2 vs VIP	-0.649857	0.00563228	PV vs SST	1.32338	0.000379202	PV vs VIP	1.41322	6.80053e-05	VIP vs SST	-0.0898397	1
Q3TVA9	Coiled-coil domain-containing protein 136	Ccdc136	PV	Gad2 vs PV	-0.286233	0.513972	Gad2 vs SST	-0.00335396	1	Gad2 vs VIP	0.543293	0.460201	P2 vs Gad2	-0.491932	0.232892	P2 vs PV	-0.778166	0.0180733	P2 vs SST	-0.495286	0.139751	P2 vs VIP	0.0513604	1	PV vs SST	0.282879	0.47088	PV vs VIP	0.829526	0.0430146	VIP vs SST	-0.546647	0.393363
Q3UHJ0	AP2-associated protein kinase 1 (EC 2.7.11.1) (Adaptor-associated kinase 1)	Aak1	PV	Gad2 vs PV	-0.295148	0.330647	Gad2 vs SST	-0.208747	0.615367	Gad2 vs VIP	-0.292655	0.483819	P2 vs Gad2	-0.490579	0.0336441	P2 vs PV	-0.785727	0.000128135	P2 vs SST	-0.699326	0.00083425	P2 vs VIP	-0.783234	0.00016762	PV vs SST	0.0864006	1	PV vs VIP	0.00249284	1	VIP vs SST	0.0839078	1
Q3UIU2	NADH dehydrogenase [ubiquinone] 1 beta subcomplex subunit 6 (Complex I-B17) (CI-B17) (NADH-ubiquinone oxidoreductase B17 subunit)	Ndufb6	PV	Gad2 vs PV	-0.720205	0.0594518	Gad2 vs SST	-0.0924873	1	Gad2 vs VIP	-0.0373869	1	P2 vs Gad2	0.27047	0.236434	P2 vs PV	-0.449735	0.0273975	P2 vs SST	0.177983	0.341998	P2 vs VIP	0.233083	0.22031	PV vs SST	0.627718	0.0580963	PV vs VIP	0.682818	0.0222313	VIP vs SST	-0.0551004	1
Q3UPL0	Protein transport protein Sec31A (SEC31-like protein 1) (SEC31-related protein A)	Sec31a	PV	Gad2 vs PV	-0.298386	0.485728	Gad2 vs SST	0.14301	0.671776	Gad2 vs VIP	0.0681702	1	P2 vs Gad2	-0.437234	0.2018	P2 vs PV	-0.73562	0.0133336	P2 vs SST	-0.294223	0.288484	P2 vs VIP	-0.369063	0.212194	PV vs SST	0.441396	0.301415	PV vs VIP	0.366556	0.369355	VIP vs SST	0.0748399	1
Q3UTH8	Rho guanine nucleotide exchange factor 9 (Collybistin) (Rac/Cdc42 guanine nucleotide exchange factor 9)	Arhgef9	PV	Gad2 vs PV	0.506792	0.363241	Gad2 vs SST	-0.273016	0.615367	Gad2 vs VIP	-0.395245	0.553541	P2 vs Gad2	-1.22972	0.00604161	P2 vs PV	-0.722928	0.0465018	P2 vs SST	-1.50274	0.000349499	P2 vs VIP	-1.62497	0.000103398	PV vs SST	-0.779808	0.136876	PV vs VIP	-0.902037	0.066104	VIP vs SST	0.122229	1
Q3UUG6	TBC1 domain family member 24	Tbc1d24	PV	Gad2 vs PV	-0.105844	1	Gad2 vs SST	0.00396485	1	Gad2 vs VIP	0.0244208	1	P2 vs Gad2	-0.369613	0.155697	P2 vs PV	-0.475457	0.0296784	P2 vs SST	-0.365648	0.108232	P2 vs VIP	-0.345192	0.106415	PV vs SST	0.109809	1	PV vs VIP	0.130264	1	VIP vs SST	-0.020456	1
Q3UZP4	Small VCP/p97-interacting protein	Svip	PV	Gad2 vs PV	-0.187145	0.614278	Gad2 vs SST	0.223806	0.615367	Gad2 vs VIP	0.165083	0.656584	P2 vs Gad2	-0.433217	0.244277	P2 vs PV	-0.620361	0.0438038	P2 vs SST	-0.20941	0.456305	P2 vs VIP	-0.268134	0.358905	PV vs SST	0.410951	0.362528	PV vs VIP	0.352228	0.399875	VIP vs SST	0.0587233	1
Q3V1U8	ELMO domain-containing protein 1	Elmod1	PV	Gad2 vs PV	-0.378709	0.504427	Gad2 vs SST	0.379509	0.615367	Gad2 vs VIP	-0.600146	0.489812	P2 vs Gad2	-0.417605	0.325246	P2 vs PV	-0.796314	0.0430749	P2 vs SST	-0.0380966	1	P2 vs VIP	-1.01775	0.0135126	PV vs SST	0.758218	0.266739	PV vs VIP	-0.221437	0.606668	VIP vs SST	0.979655	0.338037
Q3V2A7	Glutamine-rich protein 2	Qrich2	PV	Gad2 vs PV	-0.562285	0.320003	Gad2 vs SST	0.223864	0.617615	Gad2 vs VIP	0.159717	0.678061	P2 vs Gad2	-0.333814	0.333754	P2 vs PV	-0.896099	0.00726044	P2 vs SST	-0.109951	1	P2 vs VIP	-0.174097	0.52086	PV vs SST	0.786148	0.132237	PV vs VIP	0.722002	0.133713	VIP vs SST	0.0641465	1
Q4KMM3	Oxidation resistance protein 1 (Protein C7)	Oxr1	PV	Gad2 vs PV	-0.0751428	1	Gad2 vs SST	-0.447035	0.512671	Gad2 vs VIP	-0.121851	1	P2 vs Gad2	-0.317742	0.139021	P2 vs PV	-0.392885	0.0296338	P2 vs SST	-0.764777	0.000154809	P2 vs VIP	-0.439593	0.0176344	PV vs SST	-0.371892	0.170811	PV vs VIP	-0.0467078	1	VIP vs SST	-0.325184	0.399429
Q4VAE3	Transmembrane protein 65	Tmem65	PV	Gad2 vs PV	-0.48178	0.171916	Gad2 vs SST	0.028163	1	Gad2 vs VIP	0.146226	0.585108	P2 vs Gad2	-0.228141	0.294515	P2 vs PV	-0.709922	0.000689344	P2 vs SST	-0.199978	0.289854	P2 vs VIP	-0.0819156	1	PV vs SST	0.509943	0.107072	PV vs VIP	0.628006	0.0316205	VIP vs SST	-0.118063	1
Q59J78	NADH dehydrogenase [ubiquinone] 1 alpha subcomplex assembly factor 2 (Mimitin) (Myc-induced mitochondrial protein) (MMTN) (NDUFA12-like protein)	Ndufaf2	PV	Gad2 vs PV	-0.584779	0.254903	Gad2 vs SST	0.702592	0.527895	Gad2 vs VIP	0.763085	0.232278	P2 vs Gad2	-0.280443	0.380676	P2 vs PV	-0.865222	0.00394527	P2 vs SST	0.422148	0.155557	P2 vs VIP	0.482641	0.092293	PV vs SST	1.28737	0.00773335	PV vs VIP	1.34786	0.00205518	VIP vs SST	-0.0604929	1
Q5RJI5	Serine/threonine-protein kinase BRSK1 (EC 2.7.11.1) (EC 2.7.11.26) (Brain-specific serine/threonine-protein kinase 1) (BR serine/threonine-protein kinase 1) (Serine/threonine-protein kinase SAD-B)	Brsk1	PV	Gad2 vs PV	-0.505554	0.15477	Gad2 vs SST	-0.139071	0.615367	Gad2 vs VIP	-0.214715	0.556679	P2 vs Gad2	-0.328711	0.182896	P2 vs PV	-0.834265	0.000177501	P2 vs SST	-0.467782	0.0360503	P2 vs VIP	-0.543426	0.0118081	PV vs SST	0.366483	0.235536	PV vs VIP	0.290839	0.307573	VIP vs SST	0.0756445	1
Q5SSL4	Active breakpoint cluster region-related protein	Abr	PV	Gad2 vs PV	-0.168642	0.532836	Gad2 vs SST	0.0196004	1	Gad2 vs VIP	-0.012966	1	P2 vs Gad2	-0.245965	0.27803	P2 vs PV	-0.414606	0.0436806	P2 vs SST	-0.226364	0.253079	P2 vs VIP	-0.258931	0.18885	PV vs SST	0.188242	0.485919	PV vs VIP	0.155676	0.523862	VIP vs SST	0.0325664	1
Q60598	Src substrate cortactin	Cttn	PV	Gad2 vs PV	-0.0546046	1	Gad2 vs SST	-0.130293	1	Gad2 vs VIP	-0.121621	1	P2 vs Gad2	-0.332035	0.117817	P2 vs PV	-0.386639	0.0284458	P2 vs SST	-0.462327	0.0148532	P2 vs VIP	-0.453656	0.0126245	PV vs SST	-0.0756879	1	PV vs VIP	-0.0670164	1	VIP vs SST	-0.00867155	1
Q60902	Epidermal growth factor receptor substrate 15-like 1 (Epidermal growth factor receptor pathway substrate 15-related sequence) (Eps15-rs) (Eps15-related protein) (Eps15R)	Eps15l1	PV	Gad2 vs PV	-0.569987	0.13096	Gad2 vs SST	-0.13246	1	Gad2 vs VIP	-0.0341177	1	P2 vs Gad2	-0.455267	0.09116	P2 vs PV	-1.02525	3.03945e-05	P2 vs SST	-0.587727	0.014405	P2 vs VIP	-0.489385	0.031338	PV vs SST	0.437527	0.18442	PV vs VIP	0.535869	0.0817766	VIP vs SST	-0.098342	1
Q60930	Voltage-dependent anion-selective channel protein 2 (VDAC-2) (mVDAC2) (Outer mitochondrial membrane protein porin 2) (Voltage-dependent anion-selective channel protein 6) (VDAC-6) (mVDAC6)	Vdac2	PV	Gad2 vs PV	-0.489096	0.086219	Gad2 vs SST	0.0108211	1	Gad2 vs VIP	-0.043239	1	P2 vs Gad2	0.0248887	1	P2 vs PV	-0.464207	0.00600818	P2 vs SST	0.0357098	1	P2 vs VIP	-0.0183503	1	PV vs SST	0.499917	0.0474774	PV vs VIP	0.445857	0.0511637	VIP vs SST	0.0540601	1
Q61151	Serine/threonine-protein phosphatase 2A 56 kDa regulatory subunit epsilon isoform (PP2A B subunit isoform B'-epsilon) (PP2A B subunit isoform B56-epsilon) (PP2A B subunit isoform PR61-epsilon) (PP2A B subunit isoform R5-epsilon)	Ppp2r5e	PV	Gad2 vs PV	-0.420734	0.202653	Gad2 vs SST	-0.0644214	1	Gad2 vs VIP	-0.101465	1	P2 vs Gad2	-0.470403	0.0481271	P2 vs PV	-0.891137	3.62993e-05	P2 vs SST	-0.534824	0.0113901	P2 vs VIP	-0.571868	0.00537918	PV vs SST	0.356312	0.218275	PV vs VIP	0.319269	0.234075	VIP vs SST	0.0370435	1
Q61205	Platelet-activating factor acetylhydrolase IB subunit alpha1 (EC 3.1.1.47) (PAF acetylhydrolase 29 kDa subunit) (PAF-AH 29 kDa subunit) (PAF-AH subunit gamma) (PAFAH subunit gamma)	Pafah1b3	PV	Gad2 vs PV	-0.0437645	1	Gad2 vs SST	0.119194	1	Gad2 vs VIP	-0.158475	0.635202	P2 vs Gad2	-1.01557	0.00666759	P2 vs PV	-1.05933	0.00089952	P2 vs SST	-0.896373	0.00462074	P2 vs VIP	-1.17404	0.000126966	PV vs SST	0.162959	0.608723	PV vs VIP	-0.114711	1	VIP vs SST	0.27767	0.563535
Q61316	Heat shock 70 kDa protein 4 (Heat shock 70-related protein APG-2)	Hspa4	PV	Gad2 vs PV	-0.079022	1	Gad2 vs SST	-0.126923	1	Gad2 vs VIP	-0.00353964	1	P2 vs Gad2	-0.330561	0.137417	P2 vs PV	-0.409583	0.0284568	P2 vs SST	-0.457483	0.0237396	P2 vs VIP	-0.3341	0.0717501	PV vs SST	-0.0479006	1	PV vs VIP	0.0754823	1	VIP vs SST	-0.123383	1
Q61548	Clathrin coat assembly protein AP180 (91 kDa synaptosomal-associated protein) (Clathrin coat-associated protein AP180) (Phosphoprotein F1-20)	Snap91	PV	Gad2 vs PV	-0.0751323	1	Gad2 vs SST	-0.0509149	1	Gad2 vs VIP	0.112454	1	P2 vs Gad2	-0.355002	0.0861942	P2 vs PV	-0.430135	0.012819	P2 vs SST	-0.405917	0.0285686	P2 vs VIP	-0.242549	0.142679	PV vs SST	0.0242174	1	PV vs VIP	0.187586	0.403334	VIP vs SST	-0.163369	0.570595
Q62277	Synaptophysin (BM89 antigen) (Major synaptic vesicle protein p38)	Syp	PV	Gad2 vs PV	0.0299021	1	Gad2 vs SST	-0.0687534	1	Gad2 vs VIP	-0.201424	0.54493	P2 vs Gad2	-0.451888	0.016772	P2 vs PV	-0.421986	0.00825452	P2 vs SST	-0.520642	0.0024065	P2 vs VIP	-0.653313	0.000133288	PV vs SST	-0.0986554	1	PV vs VIP	-0.231326	0.29782	VIP vs SST	0.132671	1
Q62417	Sorbin and SH3 domain-containing protein 1 (Ponsin) (SH3 domain protein 5) (SH3P12) (c-Cbl-associated protein) (CAP)	Sorbs1	PV	Gad2 vs PV	-0.412627	0.294458	Gad2 vs SST	0.161173	0.615367	Gad2 vs VIP	-0.506024	0.347705	P2 vs Gad2	-0.612054	0.0465167	P2 vs PV	-1.02468	9.29481e-05	P2 vs SST	-0.450881	0.0715677	P2 vs VIP	-1.11808	4.08429e-05	PV vs SST	0.5738	0.100794	PV vs VIP	-0.0933971	1	VIP vs SST	0.667197	0.140151
Q62418	Drebrin-like protein (Actin-binding protein 1) (SH3 domain-containing protein 7)	Dbnl	PV	Gad2 vs PV	0.00753013	1	Gad2 vs SST	-0.015453	1	Gad2 vs VIP	-0.160462	0.568758	P2 vs Gad2	-0.419549	0.0762528	P2 vs PV	-0.412019	0.0346515	P2 vs SST	-0.435002	0.0372661	P2 vs VIP	-0.58001	0.00461673	PV vs SST	-0.0229831	1	PV vs VIP	-0.167992	0.4833	VIP vs SST	0.145009	0.59278
Q62442	Vesicle-associated membrane protein 1 (VAMP-1) (Synaptobrevin-1)	Vamp1	PV	Gad2 vs PV	-1.39499	8.51176e-05	Gad2 vs SST	0.203058	0.615367	Gad2 vs VIP	0.509683	0.223732	P2 vs Gad2	-0.956788	0.000216089	P2 vs PV	-2.35178	2.28484e-12	P2 vs SST	-0.75373	0.000814655	P2 vs VIP	-0.447105	0.0322717	PV vs SST	1.59805	6.78172e-06	PV vs VIP	1.90468	5.16481e-08	VIP vs SST	-0.306625	0.468783
Q62523	Zyxin	Zyx	PV	Gad2 vs PV	-0.775461	0.073992	Gad2 vs SST	-0.0993094	1	Gad2 vs VIP	0.375652	0.483819	P2 vs Gad2	-0.384071	0.190964	P2 vs PV	-1.15953	3.31649e-05	P2 vs SST	-0.48338	0.0667853	P2 vs VIP	-0.00841818	1	PV vs SST	0.676152	0.0683786	PV vs VIP	1.15111	0.00147206	VIP vs SST	-0.474962	0.361653
Q63959	Potassium voltage-gated channel subfamily C member 3 (KSHIIID) (Voltage-gated potassium channel subunit Kv3.3)	Kcnc3	PV	Gad2 vs PV	-1.55586	0.0218105	Gad2 vs SST	0.547614	0.615367	Gad2 vs VIP	1.0016	0.193944	P2 vs Gad2	-1.1365	0.0140085	P2 vs PV	-2.69236	1.77725e-07	P2 vs SST	-0.588888	0.127646	P2 vs VIP	-0.134902	1	PV vs SST	2.10347	0.000535016	PV vs VIP	2.55745	3.54436e-05	VIP vs SST	-0.453986	0.52524
Q64433	10 kDa heat shock protein, mitochondrial (Hsp10) (10 kDa chaperonin) (Chaperonin 10) (CPN10)	Hspe1	PV	Gad2 vs PV	-0.436623	0.210919	Gad2 vs SST	-0.0303564	1	Gad2 vs VIP	0.170457	0.568758	P2 vs Gad2	-0.290967	0.204608	P2 vs PV	-0.727591	0.000488952	P2 vs SST	-0.321324	0.116083	P2 vs VIP	-0.12051	1	PV vs SST	0.406267	0.190263	PV vs VIP	0.60708	0.0351542	VIP vs SST	-0.200814	0.567358
Q68FD5	Clathrin heavy chain 1	Cltc	PV	Gad2 vs PV	-0.295371	0.285145	Gad2 vs SST	-0.0414354	1	Gad2 vs VIP	0.0937236	1	P2 vs Gad2	-0.367599	0.0749653	P2 vs PV	-0.662971	0.000247389	P2 vs SST	-0.409035	0.0268108	P2 vs VIP	-0.273876	0.1009	PV vs SST	0.253936	0.296276	PV vs VIP	0.389095	0.097502	VIP vs SST	-0.135159	1
Q68FH0	Plakophilin-4 (Armadillo-related protein)	Pkp4	PV	Gad2 vs PV	-0.381771	0.283519	Gad2 vs SST	-0.271984	0.615367	Gad2 vs VIP	-0.211054	0.55976	P2 vs Gad2	-0.561108	0.0326923	P2 vs PV	-0.942879	6.52837e-05	P2 vs SST	-0.833092	0.000536497	P2 vs VIP	-0.772162	0.000854744	PV vs SST	0.109787	1	PV vs VIP	0.170717	0.511713	VIP vs SST	-0.0609298	1
Q69ZK9	Neuroligin-2	Nlgn2	PV	Gad2 vs PV	-0.197809	0.516495	Gad2 vs SST	-0.303734	0.615367	Gad2 vs VIP	-0.462205	0.350897	P2 vs Gad2	-1.32944	5.99034e-06	P2 vs PV	-1.52725	5.58649e-08	P2 vs SST	-1.63317	3.77726e-08	P2 vs VIP	-1.79164	2.74481e-09	PV vs SST	-0.105925	1	PV vs VIP	-0.264397	0.374135	VIP vs SST	0.158472	0.593853
Q6A065	Centrosomal protein of 170 kDa (Cep170)	Cep170	PV	Gad2 vs PV	-0.22358	0.451246	Gad2 vs SST	-0.104426	1	Gad2 vs VIP	-0.463236	0.267478	P2 vs Gad2	-0.316632	0.184383	P2 vs PV	-0.540212	0.00865747	P2 vs SST	-0.421058	0.0510271	P2 vs VIP	-0.779868	0.000413259	PV vs SST	0.119154	1	PV vs VIP	-0.239656	0.364279	VIP vs SST	0.35881	0.398417
Q6IRU5	Clathrin light chain B (Lcb)	Cltb	PV	Gad2 vs PV	-0.356884	0.190416	Gad2 vs SST	-0.158753	0.615367	Gad2 vs VIP	0.324927	0.368979	P2 vs Gad2	-0.472324	0.0166821	P2 vs PV	-0.829208	7.97719e-06	P2 vs SST	-0.631077	0.000482165	P2 vs VIP	-0.147397	0.32366	PV vs SST	0.198131	0.384937	PV vs VIP	0.681811	0.0035949	VIP vs SST	-0.48368	0.114412
Q6NVE9	Protein phosphatase PTC7 homolog (EC 3.1.3.16) (T-cell activation protein phosphatase 2C) (TA-PP2C)	Pptc7	PV	Gad2 vs PV	-0.729545	0.202378	Gad2 vs SST	0.440474	0.615367	Gad2 vs VIP	0.122342	1	P2 vs Gad2	-0.067284	1	P2 vs PV	-0.796829	0.012926	P2 vs SST	0.37319	0.326736	P2 vs VIP	0.0550584	1	PV vs SST	1.17002	0.0562308	PV vs VIP	0.851888	0.0697755	VIP vs SST	0.318131	0.58618
Q6NVF0	Inositol polyphosphate 5-phosphatase OCRL (EC 3.1.3.36) (EC 3.1.3.56) (Inositol polyphosphate 5-phosphatase OCRL-1) (Phosphatidylinositol 3,4,5-triphosphate 5-phosphatase) (EC 3.1.3.86)	Ocrl	PV	Gad2 vs PV	0.0534033	1	Gad2 vs SST	-0.142373	0.615367	Gad2 vs VIP	-0.156863	0.580882	P2 vs Gad2	-0.571207	0.0214964	P2 vs PV	-0.517803	0.012926	P2 vs SST	-0.713579	0.00163406	P2 vs VIP	-0.72807	0.000905893	PV vs SST	-0.195776	0.479288	PV vs VIP	-0.210266	0.437867	VIP vs SST	0.0144902	1
Q6P5E8	Diacylglycerol kinase theta (DAG kinase theta) (EC 2.7.1.107) (Diglyceride kinase theta) (DGK-theta)	Dgkq	PV	Gad2 vs PV	-0.338796	0.463703	Gad2 vs SST	-0.121569	1	Gad2 vs VIP	-0.189365	0.622422	P2 vs Gad2	-0.465748	0.213033	P2 vs PV	-0.804544	0.0161615	P2 vs SST	-0.587317	0.0876073	P2 vs VIP	-0.655113	0.0600804	PV vs SST	0.217226	0.551671	PV vs VIP	0.149431	0.657111	VIP vs SST	0.0677955	1
Q6P8X1	Sorting nexin-6 [Cleaved into: Sorting nexin-6, N-terminally processed]	Snx6	PV	Gad2 vs PV	-0.0252723	1	Gad2 vs SST	-0.0250015	1	Gad2 vs VIP	0.020841	1	P2 vs Gad2	-0.479299	0.0679707	P2 vs PV	-0.504571	0.0202737	P2 vs SST	-0.504301	0.0301693	P2 vs VIP	-0.458458	0.0374491	PV vs SST	0.000270756	1	PV vs VIP	0.0461133	1	VIP vs SST	-0.0458426	1
Q6P9K8	Caskin-1 (CASK-interacting protein 1)	Caskin1	PV	Gad2 vs PV	-0.357324	0.246689	Gad2 vs SST	-0.237237	0.615367	Gad2 vs VIP	-0.399049	0.332496	P2 vs Gad2	-0.608869	0.00653052	P2 vs PV	-0.966193	5.68747e-06	P2 vs SST	-0.846106	5.72916e-05	P2 vs VIP	-1.00792	3.85149e-06	PV vs SST	0.120088	1	PV vs VIP	-0.0417243	1	VIP vs SST	0.161812	0.58618
Q6P9K9	Neurexin-3 (Neurexin III-alpha) (Neurexin-3-alpha)	Nrxn3	PV	Gad2 vs PV	0.0626459	1	Gad2 vs SST	-0.32442	0.615367	Gad2 vs VIP	-0.709553	0.148542	P2 vs Gad2	-1.24415	4.09122e-05	P2 vs PV	-1.18151	8.99599e-06	P2 vs SST	-1.56857	1.78346e-07	P2 vs VIP	-1.95371	1.71505e-09	PV vs SST	-0.387066	0.27017	PV vs VIP	-0.772199	0.0222341	VIP vs SST	0.385133	0.452854
Q6PDS3	NAD(+) hydrolase SARM1 (NADase SARM1) (EC 3.2.2.6) (NADP(+) hydrolase SARM1) (EC 3.2.2.-) (Sterile alpha and TIR motif-containing protein 1)	Sarm1	PV	Gad2 vs PV	-0.14034	0.64353	Gad2 vs SST	0.337652	0.615367	Gad2 vs VIP	-0.218683	0.568758	P2 vs Gad2	-0.504658	0.135319	P2 vs PV	-0.644998	0.0164465	P2 vs SST	-0.167006	0.463076	P2 vs VIP	-0.72334	0.00950978	PV vs SST	0.477992	0.20928	PV vs VIP	-0.0783425	1	VIP vs SST	0.556335	0.305561
Q6PDY2	2-aminoethanethiol dioxygenase (EC 1.13.11.19) (Cysteamine dioxygenase)	Ado	PV	Gad2 vs PV	-0.712164	0.124477	Gad2 vs SST	0.214856	0.615367	Gad2 vs VIP	0.067605	1	P2 vs Gad2	-0.0501798	1	P2 vs PV	-0.762344	0.00546353	P2 vs SST	0.164676	0.46694	P2 vs VIP	0.0174252	1	PV vs SST	0.92702	0.0250808	PV vs VIP	0.779769	0.0316205	VIP vs SST	0.147251	0.619979
Q6PGN3	Serine/threonine-protein kinase DCLK2 (EC 2.7.11.1) (CaMK-like CREB regulatory kinase 2) (CL2) (CLICK-II) (CLICK2) (Doublecortin-like and CAM kinase-like 2) (Doublecortin-like kinase 2)	Dclk2	PV	Gad2 vs PV	-0.307571	0.246689	Gad2 vs SST	-0.121492	1	Gad2 vs VIP	-0.0372576	1	P2 vs Gad2	-0.168122	0.325155	P2 vs PV	-0.475693	0.00364551	P2 vs SST	-0.289614	0.0840127	P2 vs VIP	-0.205379	0.179908	PV vs SST	0.186079	0.404374	PV vs VIP	0.270314	0.21744	VIP vs SST	-0.0842343	1
Q6PHS9	Voltage-dependent calcium channel subunit alpha-2/delta-2 (Protein ducky) (Voltage-gated calcium channel subunit alpha-2/delta-2) [Cleaved into: Voltage-dependent calcium channel subunit alpha-2-2; Voltage-dependent calcium channel subunit delta-2]	Cacna2d2	PV	Gad2 vs PV	-0.697417	0.109033	Gad2 vs SST	-0.148458	0.631801	Gad2 vs VIP	0.918676	0.0591222	P2 vs Gad2	-1.27879	8.67028e-05	P2 vs PV	-1.97621	9.35489e-09	P2 vs SST	-1.42725	3.19798e-06	P2 vs VIP	-0.360116	0.163353	PV vs SST	0.548959	0.144137	PV vs VIP	1.61609	5.15094e-05	VIP vs SST	-1.06713	0.0158627
Q6PIC6	Sodium/potassium-transporting ATPase subunit alpha-3 (Na(+)/K(+) ATPase alpha-3 subunit) (EC 7.2.2.13) (Na(+)/K(+) ATPase alpha(III) subunit) (Sodium pump subunit alpha-3)	Atp1a3	PV	Gad2 vs PV	-0.459603	0.114276	Gad2 vs SST	-0.0585417	1	Gad2 vs VIP	0.0389403	1	P2 vs Gad2	-0.686043	0.000972499	P2 vs PV	-1.14565	7.6113e-08	P2 vs SST	-0.744585	9.00891e-05	P2 vs VIP	-0.647103	0.000380549	PV vs SST	0.401062	0.115822	PV vs VIP	0.498544	0.0349588	VIP vs SST	-0.097482	1
Q6RHR9	Membrane-associated guanylate kinase, WW and PDZ domain-containing protein 1 (BAI1-associated protein 1) (BAP-1) (Membrane-associated guanylate kinase inverted 1) (MAGI-1)	Magi1	PV	Gad2 vs PV	-0.227947	0.525914	Gad2 vs SST	0.0640328	1	Gad2 vs VIP	-0.745928	0.162796	P2 vs Gad2	-0.441898	0.169438	P2 vs PV	-0.669846	0.0135002	P2 vs SST	-0.377865	0.142658	P2 vs VIP	-1.18783	4.56149e-05	PV vs SST	0.29198	0.409678	PV vs VIP	-0.51798	0.149534	VIP vs SST	0.80996	0.0770134
Q6W8Q3	Purkinje cell protein 4-like protein 1 (PCP4-like protein 1)	Pcp4l1	PV	Gad2 vs PV	-1.0221	0.0824597	Gad2 vs SST	0.918121	0.431494	Gad2 vs VIP	-0.297964	0.565444	P2 vs Gad2	-1.15147	0.0054258	P2 vs PV	-2.17357	4.27959e-07	P2 vs SST	-0.233352	0.430343	P2 vs VIP	-1.44944	0.000138431	PV vs SST	1.94022	0.000359458	PV vs VIP	0.724135	0.116546	VIP vs SST	1.21608	0.0332323
Q6ZQ18	Protein EFR3 homolog B	Efr3b	PV	Gad2 vs PV	-0.371142	0.242733	Gad2 vs SST	0.106114	1	Gad2 vs VIP	-0.409297	0.335902	P2 vs Gad2	-0.11429	1	P2 vs PV	-0.485432	0.0124297	P2 vs SST	-0.00817525	1	P2 vs VIP	-0.523587	0.00895678	PV vs SST	0.477256	0.0970763	PV vs VIP	-0.0381555	1	VIP vs SST	0.515412	0.170719
Q71LX4	Talin-2	Tln2	PV	Gad2 vs PV	-0.25818	0.407483	Gad2 vs SST	-0.234769	0.615367	Gad2 vs VIP	-0.264585	0.5191	P2 vs Gad2	-0.554194	0.0214964	P2 vs PV	-0.812375	0.000154189	P2 vs SST	-0.788963	0.000389987	P2 vs VIP	-0.818779	0.000171333	PV vs SST	0.0234112	1	PV vs VIP	-0.00640473	1	VIP vs SST	0.0298159	1
Q78JW9	Ubiquitin domain-containing protein UBFD1	Ubfd1	PV	Gad2 vs PV	0.121639	1	Gad2 vs SST	0.0740657	1	Gad2 vs VIP	0.380089	0.470905	P2 vs Gad2	-0.823398	0.00495436	P2 vs PV	-0.701759	0.00255196	P2 vs SST	-0.749333	0.00247862	P2 vs VIP	-0.443309	0.0515258	PV vs SST	-0.0475737	1	PV vs VIP	0.25845	0.375304	VIP vs SST	-0.306024	0.494789
Q7TN29	Stromal membrane-associated protein 2 (Stromal membrane-associated protein 1-like)	Smap2	PV	Gad2 vs PV	-0.257618	0.510391	Gad2 vs SST	0.401169	0.615367	Gad2 vs VIP	0.256239	0.565648	P2 vs Gad2	-0.755896	0.0338211	P2 vs PV	-1.01351	0.000495137	P2 vs SST	-0.354727	0.197731	P2 vs VIP	-0.499658	0.0691228	PV vs SST	0.658788	0.107753	PV vs VIP	0.513857	0.172952	VIP vs SST	0.144931	0.636752
Q7TNG5	Echinoderm microtubule-associated protein-like 2 (EMAP-2)	Eml2	PV	Gad2 vs PV	-0.848315	0.073992	Gad2 vs SST	0.0874234	1	Gad2 vs VIP	0.492841	0.4325	P2 vs Gad2	-0.490293	0.1341	P2 vs PV	-1.33861	2.19334e-05	P2 vs SST	-0.402869	0.145356	P2 vs VIP	0.00254789	1	PV vs SST	0.935738	0.0273766	PV vs VIP	1.34116	0.00115495	VIP vs SST	-0.405417	0.468783
Q7TQF7	Amphiphysin	Amph	PV	Gad2 vs PV	-0.333942	0.231391	Gad2 vs SST	0.0060234	1	Gad2 vs VIP	0.0778034	1	P2 vs Gad2	-0.481394	0.0184298	P2 vs PV	-0.815336	1.62e-05	P2 vs SST	-0.47537	0.00914241	P2 vs VIP	-0.40359	0.0201534	PV vs SST	0.339966	0.174321	PV vs VIP	0.411746	0.077751	VIP vs SST	-0.07178	1
Q7TSQ8	Pyruvate dehydrogenase phosphatase regulatory subunit, mitochondrial (PDPr)	Pdpr	PV	Gad2 vs PV	-0.533953	0.18445	Gad2 vs SST	-0.102114	1	Gad2 vs VIP	-0.126319	1	P2 vs Gad2	0.0734401	1	P2 vs PV	-0.460513	0.0437669	P2 vs SST	-0.0286735	1	P2 vs VIP	-0.0528785	1	PV vs SST	0.431839	0.224313	PV vs VIP	0.407634	0.212252	VIP vs SST	0.024205	1
Q80TJ1	Calcium-dependent secretion activator 1 (Calcium-dependent activator protein for secretion 1) (CAPS-1)	Cadps	PV	Gad2 vs PV	-0.333807	0.283519	Gad2 vs SST	-0.0442277	1	Gad2 vs VIP	-0.0746197	1	P2 vs Gad2	-0.59915	0.00878973	P2 vs PV	-0.932957	1.18394e-05	P2 vs SST	-0.643378	0.00188215	P2 vs VIP	-0.67377	0.000825716	PV vs SST	0.289579	0.292213	PV vs VIP	0.259187	0.314887	VIP vs SST	0.030392	1
Q80TZ3	Putative tyrosine-protein phosphatase auxilin (EC 3.1.3.48) (DnaJ homolog subfamily C member 6)	Dnajc6	PV	Gad2 vs PV	-0.184788	0.480213	Gad2 vs SST	0.0337583	1	Gad2 vs VIP	-0.00319241	1	P2 vs Gad2	-0.42545	0.0538615	P2 vs PV	-0.610238	0.00122744	P2 vs SST	-0.391692	0.0429038	P2 vs VIP	-0.428642	0.0214787	PV vs SST	0.218546	0.386982	PV vs VIP	0.181596	0.436535	VIP vs SST	0.0369507	1
Q80U28	MAP kinase-activating death domain protein (Rab3 GDP/GTP exchange factor) (RabGEF) (Rab3 GDP/GTP exchange protein) (Rab3GEP)	Madd	PV	Gad2 vs PV	-0.228203	0.485361	Gad2 vs SST	-0.0726712	1	Gad2 vs VIP	-0.160999	0.585108	P2 vs Gad2	-0.231915	0.333754	P2 vs PV	-0.460118	0.0412853	P2 vs SST	-0.304586	0.180712	P2 vs VIP	-0.392914	0.0784812	PV vs SST	0.155532	0.555875	PV vs VIP	0.0672044	1	VIP vs SST	0.0883279	1
Q80UG2	Plexin-A4	Plxna4	PV	Gad2 vs PV	-0.519741	0.231391	Gad2 vs SST	0.446093	0.615367	Gad2 vs VIP	-0.0228587	1	P2 vs Gad2	-0.604964	0.0670719	P2 vs PV	-1.1247	6.6457e-05	P2 vs SST	-0.158871	0.466589	P2 vs VIP	-0.627822	0.0172107	PV vs SST	0.965834	0.0162318	PV vs VIP	0.496882	0.153883	VIP vs SST	0.468951	0.388552
Q80VP1	Epsin-1 (EPS-15-interacting protein 1) (Intersectin-EH-binding protein 1) (Ibp1)	Epn1	PV	Gad2 vs PV	0.0163281	1	Gad2 vs SST	0.104016	1	Gad2 vs VIP	0.141753	0.605683	P2 vs Gad2	-0.493446	0.0708426	P2 vs PV	-0.477118	0.0345028	P2 vs SST	-0.38943	0.0992451	P2 vs VIP	-0.351693	0.10944	PV vs SST	0.0876876	1	PV vs VIP	0.125425	1	VIP vs SST	-0.037737	1
Q80WM4	Hyaluronan and proteoglycan link protein 4 (Brain link protein 2)	Hapln4	PV	Gad2 vs PV	-0.721651	0.219167	Gad2 vs SST	0.753809	0.563102	Gad2 vs VIP	0.438968	0.551484	P2 vs Gad2	-0.360325	0.333872	P2 vs PV	-1.08198	0.00310794	P2 vs SST	0.393484	0.253855	P2 vs VIP	0.0786431	1	PV vs SST	1.47546	0.0131984	PV vs VIP	1.16062	0.0273634	VIP vs SST	0.314841	0.58618
Q80WQ2	Protein VAC14 homolog	Vac14	PV	Gad2 vs PV	-0.185623	0.479686	Gad2 vs SST	-0.0921241	1	Gad2 vs VIP	-0.229979	0.53502	P2 vs Gad2	-0.457822	0.0338382	P2 vs PV	-0.643445	0.000590046	P2 vs SST	-0.549946	0.00469451	P2 vs VIP	-0.687801	0.000364572	PV vs SST	0.0934993	1	PV vs VIP	-0.0443554	1	VIP vs SST	0.137855	0.590007
Q810U3	Neurofascin	Nfasc	PV	Gad2 vs PV	-0.192803	0.47011	Gad2 vs SST	-0.0291913	1	Gad2 vs VIP	-0.000133798	1	P2 vs Gad2	-0.31079	0.150183	P2 vs PV	-0.503593	0.00646979	P2 vs SST	-0.339982	0.0750442	P2 vs VIP	-0.310924	0.082507	PV vs SST	0.163611	0.489388	PV vs VIP	0.192669	0.413317	VIP vs SST	-0.0290575	1
Q811I0	ATP synthase mitochondrial F1 complex assembly factor 1	Atpaf1	PV	Gad2 vs PV	-0.92903	0.100654	Gad2 vs SST	0.0400221	1	Gad2 vs VIP	0.384858	0.556507	P2 vs Gad2	-0.298376	0.360611	P2 vs PV	-1.22741	0.000522635	P2 vs SST	-0.258354	0.471887	P2 vs VIP	0.0864814	1	PV vs SST	0.969052	0.105975	PV vs VIP	1.31389	0.0140406	VIP vs SST	-0.344836	0.58618
Q812A2	SLIT-ROBO Rho GTPase-activating protein 3 (srGAP3) (Rho GTPase-activating protein 14) (WAVE-associated Rac GTPase-activating protein) (WRP)	Srgap3	PV	Gad2 vs PV	-0.473568	0.146872	Gad2 vs SST	-0.10534	1	Gad2 vs VIP	-0.104587	1	P2 vs Gad2	-0.583338	0.013011	P2 vs PV	-1.05691	2.76568e-06	P2 vs SST	-0.688678	0.00109816	P2 vs VIP	-0.687926	0.000835618	PV vs SST	0.368227	0.192645	PV vs VIP	0.36898	0.160094	VIP vs SST	-0.000752821	1
Q8BFR5	Elongation factor Tu, mitochondrial	Tufm	PV	Gad2 vs PV	-0.42042	0.175594	Gad2 vs SST	0.0664428	1	Gad2 vs VIP	0.174817	0.55976	P2 vs Gad2	-0.0120869	1	P2 vs PV	-0.432507	0.015159	P2 vs SST	0.0543559	1	P2 vs VIP	0.16273	0.312588	PV vs SST	0.486863	0.0846561	PV vs VIP	0.595237	0.0212125	VIP vs SST	-0.108374	1
Q8BGQ7	Alanine--tRNA ligase, cytoplasmic (EC 6.1.1.7) (Alanyl-tRNA synthetase) (AlaRS) (Protein sticky) (Sti)	Aars1	PV	Gad2 vs PV	-0.180917	0.531395	Gad2 vs SST	-0.0434506	1	Gad2 vs VIP	-0.284938	0.522928	P2 vs Gad2	-0.658021	0.0118614	P2 vs PV	-0.838938	0.000244223	P2 vs SST	-0.701472	0.00279717	P2 vs VIP	-0.942959	6.82385e-05	PV vs SST	0.137466	1	PV vs VIP	-0.104021	1	VIP vs SST	0.241487	0.55078
Q8BGT8	Phytanoyl-CoA hydroxylase-interacting protein-like	Phyhipl	PV	Gad2 vs PV	0.151026	0.566993	Gad2 vs SST	0.00149649	1	Gad2 vs VIP	-0.134212	1	P2 vs Gad2	-0.567655	0.0261556	P2 vs PV	-0.41663	0.0473625	P2 vs SST	-0.566159	0.0131052	P2 vs VIP	-0.701868	0.00166355	PV vs SST	-0.149529	0.547464	PV vs VIP	-0.285238	0.319757	VIP vs SST	0.135709	1
Q8BHC1	Ras-related protein Rab-39B	Rab39b	PV	Gad2 vs PV	-0.33375	0.456698	Gad2 vs SST	-0.0175772	1	Gad2 vs VIP	0.175272	0.622422	P2 vs Gad2	-0.294277	0.339488	P2 vs PV	-0.628027	0.031839	P2 vs SST	-0.311854	0.264396	P2 vs VIP	-0.119005	1	PV vs SST	0.316173	0.441363	PV vs VIP	0.509022	0.218295	VIP vs SST	-0.192849	0.602672
Q8BIG7	Catechol O-methyltransferase domain-containing protein 1 (EC 2.1.1.-)	Comtd1	PV	Gad2 vs PV	-0.435576	0.399927	Gad2 vs SST	-0.0639895	1	Gad2 vs VIP	-0.2118	0.600784	P2 vs Gad2	-0.312584	0.349962	P2 vs PV	-0.748161	0.0195931	P2 vs SST	-0.376574	0.22719	P2 vs VIP	-0.524384	0.0914185	PV vs SST	0.371587	0.418495	PV vs VIP	0.223776	0.553056	VIP vs SST	0.147811	0.678606
Q8BL65	Actin-binding LIM protein 2 (abLIM-2) (Actin-binding LIM protein family member 2)	Ablim2	PV	Gad2 vs PV	-0.260782	0.488439	Gad2 vs SST	0.0305559	1	Gad2 vs VIP	-0.0838998	1	P2 vs Gad2	-0.524003	0.0948736	P2 vs PV	-0.784785	0.00562211	P2 vs SST	-0.493447	0.0739412	P2 vs VIP	-0.607903	0.0233214	PV vs SST	0.291338	0.419982	PV vs VIP	0.176882	0.553114	VIP vs SST	0.114456	1
Q8BLF1	Neutral cholesterol ester hydrolase 1 (NCEH) (EC 3.1.1.-) (Acetylalkylglycerol acetylhydrolase) (2-acetyl MAGE hydrolase) (EC 3.1.1.71) (Arylacetamide deacetylase-like 1) (Chlorpyrifos oxon-binding protein) (CPO-BP)	Nceh1	PV	Gad2 vs PV	-0.421559	0.291956	Gad2 vs SST	0.32744	0.615367	Gad2 vs VIP	0.320873	0.5191	P2 vs Gad2	-0.131963	1	P2 vs PV	-0.553522	0.0232038	P2 vs SST	0.195477	0.373039	P2 vs VIP	0.18891	0.38219	PV vs SST	0.748999	0.0474774	PV vs VIP	0.742432	0.0305236	VIP vs SST	0.00656747	1
Q8BLJ3	PI-PLC X domain-containing protein 3	Plcxd3	PV	Gad2 vs PV	-0.814015	0.116826	Gad2 vs SST	0.198412	0.615367	Gad2 vs VIP	1.59185	0.00171561	P2 vs Gad2	-0.599198	0.0945188	P2 vs PV	-1.41321	2.44337e-05	P2 vs SST	-0.400785	0.180712	P2 vs VIP	0.992656	0.00182678	PV vs SST	1.01243	0.0326163	PV vs VIP	2.40587	1.55693e-06	VIP vs SST	-1.39344	0.00486429
Q8BLK3	Limbic system-associated membrane protein (LSAMP)	Lsamp	PV	Gad2 vs PV	-0.222934	0.441603	Gad2 vs SST	-0.157663	0.615367	Gad2 vs VIP	0.306032	0.479854	P2 vs Gad2	-0.297168	0.180451	P2 vs PV	-0.520103	0.00651994	P2 vs SST	-0.454831	0.0253558	P2 vs VIP	0.00886411	1	PV vs SST	0.0652717	1	PV vs VIP	0.528967	0.0470442	VIP vs SST	-0.463695	0.231965
Q8BMF3	NADP-dependent malic enzyme, mitochondrial (NADP-ME) (EC 1.1.1.40) (Malic enzyme 3)	Me3	PV	Gad2 vs PV	-0.530662	0.223313	Gad2 vs SST	0.923162	0.169418	Gad2 vs VIP	1.48387	0.000682691	P2 vs Gad2	-0.91947	0.00230774	P2 vs PV	-1.45013	1.01074e-06	P2 vs SST	0.00369142	1	P2 vs VIP	0.564402	0.0248723	PV vs SST	1.45382	0.000529843	PV vs VIP	2.01453	1.8775e-06	VIP vs SST	-0.560711	0.308885
Q8BNY6	Neuronal calcium sensor 1 (NCS-1) (Frequenin homolog)	Ncs1	PV	Gad2 vs PV	-0.180894	0.476188	Gad2 vs SST	0.102274	1	Gad2 vs VIP	-0.154865	0.566402	P2 vs Gad2	-0.166558	0.361527	P2 vs PV	-0.347452	0.0464423	P2 vs SST	-0.0642839	1	P2 vs VIP	-0.321423	0.0664922	PV vs SST	0.283168	0.260937	PV vs VIP	0.0260289	1	VIP vs SST	0.257139	0.468783
Q8BP47	Asparagine--tRNA ligase, cytoplasmic (EC 6.1.1.22) (Asparaginyl-tRNA synthetase) (AsnRS) (Asparaginyl-tRNA synthetase 1)	NARS1	PV	Gad2 vs PV	-0.145877	0.567481	Gad2 vs SST	0.0220739	1	Gad2 vs VIP	-0.0820901	1	P2 vs Gad2	-0.619789	0.0140085	P2 vs PV	-0.765666	0.000479581	P2 vs SST	-0.597715	0.00812403	P2 vs VIP	-0.701879	0.00147549	PV vs SST	0.167951	0.508371	PV vs VIP	0.0637866	1	VIP vs SST	0.104164	1
Q8BSS9	Liprin-alpha-2 (Protein tyrosine phosphatase receptor type f polypeptide-interacting protein alpha-2) (PTPRF-interacting protein alpha-2)	Ppfia2	PV	Gad2 vs PV	-0.249527	0.456698	Gad2 vs SST	0.127213	1	Gad2 vs VIP	-0.31919	0.497316	P2 vs Gad2	-0.559631	0.0422751	P2 vs PV	-0.809158	0.000646728	P2 vs SST	-0.432418	0.071535	P2 vs VIP	-0.878821	0.000354427	PV vs SST	0.37674	0.251942	PV vs VIP	-0.069663	1	VIP vs SST	0.446403	0.353923
Q8BSZ2	AP-3 complex subunit sigma-2 (AP-3 complex subunit sigma-3B) (Adaptor-related protein complex 3 subunit sigma-2) (Sigma-3B-adaptin) (Sigma3B-adaptin) (Sigma-adaptin 3b)	Ap3s2	PV	Gad2 vs PV	-0.153948	0.668903	Gad2 vs SST	0.388421	0.615367	Gad2 vs VIP	-0.267498	0.566599	P2 vs Gad2	-0.751344	0.0539708	P2 vs PV	-0.905291	0.0090616	P2 vs SST	-0.362922	0.217811	P2 vs VIP	-1.01884	0.00177816	PV vs SST	0.542369	0.242694	PV vs VIP	-0.11355	1	VIP vs SST	0.655919	0.292161
Q8BTG7	Protein NDRG4 (N-myc downstream-regulated gene 4 protein) (Protein Ndr4)	Ndrg4	PV	Gad2 vs PV	-0.230417	0.449724	Gad2 vs SST	0.0771269	1	Gad2 vs VIP	0.170321	0.568758	P2 vs Gad2	-1.14745	1.5651e-05	P2 vs PV	-1.37787	7.6113e-08	P2 vs SST	-1.07033	7.98616e-06	P2 vs VIP	-0.977132	2.08861e-05	PV vs SST	0.307544	0.293935	PV vs VIP	0.400738	0.156551	VIP vs SST	-0.0931942	1
Q8BVE3	V-type proton ATPase subunit H (V-ATPase subunit H) (Vacuolar proton pump subunit H)	Atp6v1h	PV	Gad2 vs PV	-0.185058	0.483374	Gad2 vs SST	-0.0469404	1	Gad2 vs VIP	-0.0426404	1	P2 vs Gad2	-0.318074	0.143601	P2 vs PV	-0.503132	0.00671306	P2 vs SST	-0.365014	0.0591221	P2 vs VIP	-0.360714	0.049792	PV vs SST	0.138118	0.529329	PV vs VIP	0.142418	0.512438	VIP vs SST	-0.00429997	1
Q8BWF0	Succinate-semialdehyde dehydrogenase, mitochondrial (EC 1.2.1.24) (Aldehyde dehydrogenase family 5 member A1) (NAD(+)-dependent succinic semialdehyde dehydrogenase)	Aldh5a1	PV	Gad2 vs PV	-0.449686	0.161042	Gad2 vs SST	0.134587	1	Gad2 vs VIP	0.0317631	1	P2 vs Gad2	-0.298937	0.174789	P2 vs PV	-0.748623	0.00016794	P2 vs SST	-0.16435	0.338878	P2 vs VIP	-0.267174	0.135544	PV vs SST	0.584273	0.0472028	PV vs VIP	0.481449	0.0686023	VIP vs SST	0.102824	1
Q8BXR1	Probable cationic amino acid transporter (Solute carrier family 7 member 14)	Slc7a14	PV	Gad2 vs PV	0.299099	0.504598	Gad2 vs SST	0.47633	0.615367	Gad2 vs VIP	0.0706862	1	P2 vs Gad2	-0.976257	0.0144513	P2 vs PV	-0.677158	0.029752	P2 vs SST	-0.499927	0.0897043	P2 vs VIP	-0.905571	0.00424827	PV vs SST	0.177231	0.59071	PV vs VIP	-0.228413	0.525308	VIP vs SST	0.405644	0.490461
Q8BZ98	Dynamin-3 (EC 3.6.5.5)	Dnm3	PV	Gad2 vs PV	-0.113678	1	Gad2 vs SST	-0.306215	0.615367	Gad2 vs VIP	-0.218344	0.553541	P2 vs Gad2	-0.715175	0.00277589	P2 vs PV	-0.828854	9.34827e-05	P2 vs SST	-1.02139	9.48947e-06	P2 vs VIP	-0.933519	2.58081e-05	PV vs SST	-0.192537	0.459	PV vs VIP	-0.104665	1	VIP vs SST	-0.0878716	1
Q8C437	PEX5-related protein (PEX2-related protein) (PEX5-like protein) (Peroxin-5-related protein) (Tetratricopeptide repeat-containing Rab8b-interacting protein) (Pex5Rp) (TRIP8b)	Pex5l	PV	Gad2 vs PV	-0.287261	0.340994	Gad2 vs SST	-0.000462396	1	Gad2 vs VIP	-0.132452	1	P2 vs Gad2	-0.0846235	1	P2 vs PV	-0.371885	0.0477458	P2 vs SST	-0.0850859	1	P2 vs VIP	-0.217076	0.223949	PV vs SST	0.286799	0.296176	PV vs VIP	0.154809	0.503996	VIP vs SST	0.13199	1
Q8C522	Endonuclease domain-containing 1 protein (EC 3.1.30.-)	Endod1	PV	Gad2 vs PV	-0.486708	0.153476	Gad2 vs SST	-0.0901959	1	Gad2 vs VIP	-0.262453	0.5191	P2 vs Gad2	-0.392957	0.105433	P2 vs PV	-0.879665	6.19267e-05	P2 vs SST	-0.483153	0.0270529	P2 vs VIP	-0.65541	0.00211583	PV vs SST	0.396512	0.184316	PV vs VIP	0.224255	0.39601	VIP vs SST	0.172257	0.58618
Q8C729	Hyccin 2	Hycc2	PV	Gad2 vs PV	-0.372437	0.272666	Gad2 vs SST	-0.114446	1	Gad2 vs VIP	-0.341551	0.470905	P2 vs Gad2	-0.18421	0.378144	P2 vs PV	-0.556646	0.007281	P2 vs SST	-0.298656	0.149495	P2 vs VIP	-0.525761	0.0122791	PV vs SST	0.25799	0.3813	PV vs VIP	0.0308856	1	VIP vs SST	0.227105	0.55145
Q8C8N2	Protein SCAI (Suppressor of cancer cell invasion protein)	Scai	PV	Gad2 vs PV	0.0847162	1	Gad2 vs SST	-0.0154172	1	Gad2 vs VIP	-0.380944	0.446225	P2 vs Gad2	-0.596143	0.0212396	P2 vs PV	-0.511426	0.018021	P2 vs SST	-0.61156	0.00862556	P2 vs VIP	-0.977087	4.26692e-05	PV vs SST	-0.100133	1	PV vs VIP	-0.465661	0.124869	VIP vs SST	0.365527	0.434687
Q8C8T7	Protein ELFN1 (Extracellular leucine-rich repeat and fibronectin type-III domain-containing protein 1) (Protein phosphatase 1 regulatory subunit 28)	Elfn1	PV	Gad2 vs PV	-1.14554	0.172151	Gad2 vs SST	-0.883711	0.59154	Gad2 vs VIP	-3.04081	0.000112865	P2 vs Gad2	-0.497655	0.305496	P2 vs PV	-1.6432	0.00369762	P2 vs SST	-1.38137	0.0053891	P2 vs VIP	-3.53846	2.67303e-08	PV vs SST	0.261831	0.624202	PV vs VIP	-1.89527	0.00819485	VIP vs SST	2.1571	0.00321692
Q8CBE3	WD repeat-containing protein 37	Wdr37	PV	Gad2 vs PV	-0.104609	1	Gad2 vs SST	-0.148692	0.615367	Gad2 vs VIP	-0.221628	0.553541	P2 vs Gad2	-0.297044	0.204608	P2 vs PV	-0.401652	0.0448461	P2 vs SST	-0.445735	0.0382962	P2 vs VIP	-0.518671	0.0128913	PV vs SST	-0.0440832	1	PV vs VIP	-0.117019	1	VIP vs SST	0.0729359	1
Q8CC88	von Willebrand factor A domain-containing protein 8	Vwa8	PV	Gad2 vs PV	-0.744109	0.086219	Gad2 vs SST	0.0950109	1	Gad2 vs VIP	-0.0622158	1	P2 vs Gad2	0.249388	0.335289	P2 vs PV	-0.494721	0.0428551	P2 vs SST	0.344399	0.1632	P2 vs VIP	0.187172	0.388852	PV vs SST	0.83912	0.0320867	PV vs VIP	0.681893	0.0485309	VIP vs SST	0.157227	0.602672
Q8CHC4	Synaptojanin-1 (EC 3.1.3.36) (Synaptic inositol 1,4,5-trisphosphate 5-phosphatase 1)	Synj1	PV	Gad2 vs PV	-0.216817	0.445747	Gad2 vs SST	-0.0868225	1	Gad2 vs VIP	-0.0506271	1	P2 vs Gad2	-0.302251	0.178878	P2 vs PV	-0.519068	0.00711439	P2 vs SST	-0.389073	0.0536854	P2 vs VIP	-0.352878	0.0628712	PV vs SST	0.129994	1	PV vs VIP	0.16619	0.476789	VIP vs SST	-0.0361953	1
Q8HW98	IgLON family member 5	Iglon5	PV	Gad2 vs PV	-0.490613	0.157901	Gad2 vs SST	-0.565123	0.431494	Gad2 vs VIP	0.100239	1	P2 vs Gad2	-0.415955	0.0979448	P2 vs PV	-0.906568	6.78963e-05	P2 vs SST	-0.981079	4.08375e-05	P2 vs VIP	-0.315716	0.119578	PV vs SST	-0.0745105	1	PV vs VIP	0.590852	0.0394907	VIP vs SST	-0.665363	0.0770134
Q8K183	Pyridoxal kinase (EC 2.7.1.35) (Pyridoxine kinase)	Pdxk	PV	Gad2 vs PV	0.0221823	1	Gad2 vs SST	-0.0949298	1	Gad2 vs VIP	-0.0938235	1	P2 vs Gad2	-1.30366	1.9644e-06	P2 vs PV	-1.28148	2.15311e-07	P2 vs SST	-1.39859	8.48192e-08	P2 vs VIP	-1.39748	5.35643e-08	PV vs SST	-0.117112	1	PV vs VIP	-0.116006	1	VIP vs SST	-0.00110639	1
Q8K1M6	Dynamin-1-like protein (EC 3.6.5.5) (Dynamin family member proline-rich carboxyl-terminal domain less) (Dymple) (Dynamin-related protein 1)	Dnm1l	PV	Gad2 vs PV	-0.0734233	1	Gad2 vs SST	-0.120789	1	Gad2 vs VIP	-2.87727e-05	1	P2 vs Gad2	-0.334477	0.155129	P2 vs PV	-0.4079	0.0382702	P2 vs SST	-0.455266	0.0319966	P2 vs VIP	-0.334506	0.0844822	PV vs SST	-0.0473656	1	PV vs VIP	0.0733946	1	VIP vs SST	-0.12076	1
Q8K2C6	NAD-dependent protein deacylase sirtuin-5, mitochondrial (EC 2.3.1.-) (Regulatory protein SIR2 homolog 5) (SIR2-like protein 5)	Sirt5	PV	Gad2 vs PV	-0.0202538	1	Gad2 vs SST	0.618898	0.615367	Gad2 vs VIP	0.566083	0.483819	P2 vs Gad2	-0.693679	0.143673	P2 vs PV	-0.713933	0.0341315	P2 vs SST	-0.0747816	1	P2 vs VIP	-0.127597	1	PV vs SST	0.639152	0.223242	PV vs VIP	0.586337	0.205274	VIP vs SST	0.052815	1
Q8K4I3	Rho guanine nucleotide exchange factor 6 (Alpha-PIX) (Rac/Cdc42 guanine nucleotide exchange factor 6)	Arhgef6	PV	Gad2 vs PV	-0.575882	0.393122	Gad2 vs SST	0.248371	0.637184	Gad2 vs VIP	-0.305024	0.581925	P2 vs Gad2	-0.598714	0.257185	P2 vs PV	-1.1746	0.0245368	P2 vs SST	-0.350343	0.417436	P2 vs VIP	-0.903739	0.0664922	PV vs SST	0.824254	0.224095	PV vs VIP	0.270858	0.566572	VIP vs SST	0.553396	0.521026
Q8R0A7	Uncharacterized protein KIAA0513	Kiaa0513	PV	Gad2 vs PV	-0.111311	1	Gad2 vs SST	0.147935	0.619445	Gad2 vs VIP	-0.488003	0.343183	P2 vs Gad2	-0.674226	0.0139329	P2 vs PV	-0.785537	0.000828394	P2 vs SST	-0.526291	0.0300562	P2 vs VIP	-1.16223	7.85704e-06	PV vs SST	0.259246	0.419982	PV vs VIP	-0.376693	0.239292	VIP vs SST	0.635938	0.170719
Q8R0F8	Acylpyruvase FAHD1, mitochondrial (EC 3.7.1.5) (Fumarylacetoacetate hydrolase domain-containing protein 1) (Oxaloacetate decarboxylase) (OAA decarboxylase) (EC 4.1.1.112)	Fahd1	PV	Gad2 vs PV	-0.436521	0.215214	Gad2 vs SST	0.17892	0.615367	Gad2 vs VIP	0.221174	0.556507	P2 vs Gad2	0.0451889	1	P2 vs PV	-0.391332	0.0495921	P2 vs SST	0.224109	0.24815	P2 vs VIP	0.266363	0.164269	PV vs SST	0.615441	0.0580963	PV vs VIP	0.657695	0.0247864	VIP vs SST	-0.0422538	1
Q8R0S4	Voltage-dependent L-type calcium channel subunit beta-4 (CAB4) (Calcium channel voltage-dependent subunit beta 4)	Cacnb4	PV	Gad2 vs PV	-0.109511	1	Gad2 vs SST	0.00221056	1	Gad2 vs VIP	-0.214408	0.563408	P2 vs Gad2	-0.392624	0.153383	P2 vs PV	-0.502136	0.0296338	P2 vs SST	-0.390414	0.1045	P2 vs VIP	-0.607032	0.0110505	PV vs SST	0.111722	1	PV vs VIP	-0.104897	1	VIP vs SST	0.216618	0.576971
Q8R104	NAD-dependent protein deacetylase sirtuin-3 (EC 2.3.1.286) (Regulatory protein SIR2 homolog 3) (SIR2-like protein 3) (mSIR2L3)	Sirt3	PV	Gad2 vs PV	-0.809914	0.073992	Gad2 vs SST	0.14567	0.640296	Gad2 vs VIP	0.274343	0.556679	P2 vs Gad2	-0.124924	1	P2 vs PV	-0.934838	0.000404447	P2 vs SST	0.0207466	1	P2 vs VIP	0.149419	0.493091	PV vs SST	0.955585	0.0175359	PV vs VIP	1.08426	0.0035949	VIP vs SST	-0.128673	1
Q8R191	Synaptogyrin-3	Syngr3	PV	Gad2 vs PV	-0.0507472	1	Gad2 vs SST	-0.339447	0.527895	Gad2 vs VIP	-0.232809	0.483428	P2 vs Gad2	-0.23931	0.169438	P2 vs PV	-0.290058	0.0466515	P2 vs SST	-0.578758	0.000382887	P2 vs VIP	-0.472119	0.00220131	PV vs SST	-0.2887	0.19391	PV vs VIP	-0.182061	0.359728	VIP vs SST	-0.106639	1
Q8R1I1	Cytochrome b-c1 complex subunit 9 (Complex III subunit 9) (Complex III subunit X) (Cytochrome c1 non-heme 7 kDa protein) (Ubiquinol-cytochrome c reductase complex 7.2 kDa protein)	Uqcr10	PV	Gad2 vs PV	-0.71173	0.073992	Gad2 vs SST	0.143742	0.619445	Gad2 vs VIP	0.06899	1	P2 vs Gad2	0.186152	0.403646	P2 vs PV	-0.525578	0.017437	P2 vs SST	0.329894	0.140891	P2 vs VIP	0.255142	0.218983	PV vs SST	0.855473	0.0168866	PV vs VIP	0.78072	0.0128099	VIP vs SST	0.0747523	1
Q8R361	Rab11 family-interacting protein 5 (Rab11-FIP5) (Rab11-interacting protein Rip11)	Rab11fip5	PV	Gad2 vs PV	-0.634862	0.2016	Gad2 vs SST	-0.261894	0.615367	Gad2 vs VIP	-0.28569	0.55976	P2 vs Gad2	-0.350038	0.289631	P2 vs PV	-0.9849	0.00381226	P2 vs SST	-0.611932	0.0772727	P2 vs VIP	-0.635729	0.0456696	PV vs SST	0.372968	0.373832	PV vs VIP	0.349172	0.359728	VIP vs SST	0.0237968	1
Q8R555	Cartilage acidic protein 1 (68 kDa chondrocyte-expressed protein) (CEP-68) (ASPIC) (Protein CRTAC1-B)	Crtac1	PV	Gad2 vs PV	-0.405479	0.454562	Gad2 vs SST	0.41722	0.615367	Gad2 vs VIP	0.56607	0.5191	P2 vs Gad2	-0.560642	0.246313	P2 vs PV	-0.966121	0.024601	P2 vs SST	-0.143422	0.648185	P2 vs VIP	0.00542818	1	PV vs SST	0.822699	0.134301	PV vs VIP	0.971549	0.108449	VIP vs SST	-0.14885	0.725138
Q8R570	Synaptosomal-associated protein 47 (SNAP-47) (Synaptosomal-associated 47 kDa protein)	Snap47	PV	Gad2 vs PV	-0.290578	0.383896	Gad2 vs SST	-0.217163	0.615367	Gad2 vs VIP	-0.319703	0.483819	P2 vs Gad2	-0.335567	0.179808	P2 vs PV	-0.626146	0.00376085	P2 vs SST	-0.55273	0.0151535	P2 vs VIP	-0.655271	0.0030991	PV vs SST	0.0734155	1	PV vs VIP	-0.029125	1	VIP vs SST	0.10254	1
Q8VCE6	5'(3')-deoxyribonucleotidase, mitochondrial (5',3'-nucleotidase, mitochondrial) (EC 3.1.3.-) (Deoxy-5'-nucleotidase 2) (dNT-2)	Nt5m	PV	Gad2 vs PV	-0.619847	0.248325	Gad2 vs SST	0.438946	0.615367	Gad2 vs VIP	0.78286	0.250226	P2 vs Gad2	-0.429448	0.247435	P2 vs PV	-1.0493	0.00204256	P2 vs SST	0.00949714	1	P2 vs VIP	0.353412	0.251895	PV vs SST	1.05879	0.037002	PV vs VIP	1.40271	0.00304531	VIP vs SST	-0.343914	0.560868
Q8VD37	SH3-containing GRB2-like protein 3-interacting protein 1 (Endophilin-3-interacting protein)	Sgip1	PV	Gad2 vs PV	-0.233955	0.405639	Gad2 vs SST	-0.070192	1	Gad2 vs VIP	-0.0584789	1	P2 vs Gad2	-0.452915	0.0364278	P2 vs PV	-0.68687	0.000296479	P2 vs SST	-0.523107	0.00710953	P2 vs VIP	-0.511394	0.00613021	PV vs SST	0.163763	0.489388	PV vs VIP	0.175476	0.447315	VIP vs SST	-0.0117131	1
Q8VDN4	Coiled-coil domain-containing protein 92	Ccdc92	PV	Gad2 vs PV	-0.216196	0.588766	Gad2 vs SST	-0.00829711	1	Gad2 vs VIP	0.395482	0.553541	P2 vs Gad2	-0.7416	0.144863	P2 vs PV	-0.957796	0.0293269	P2 vs SST	-0.749897	0.130476	P2 vs VIP	-0.346118	0.327353	PV vs SST	0.207898	0.6075	PV vs VIP	0.611677	0.210718	VIP vs SST	-0.403779	0.563535
Q8VE33	Ganglioside-induced differentiation-associated protein 1-like 1 (GDAP1-L1)	Gdap1l1	PV	Gad2 vs PV	-0.195355	0.51244	Gad2 vs SST	-0.00859168	1	Gad2 vs VIP	-0.0368441	1	P2 vs Gad2	-0.358488	0.159128	P2 vs PV	-0.553842	0.0105202	P2 vs SST	-0.367079	0.100926	P2 vs VIP	-0.395332	0.0640718	PV vs SST	0.186763	0.498875	PV vs VIP	0.158511	0.532193	VIP vs SST	0.0282524	1
Q8VHI6	Actin-binding protein WASF3 (Protein WAVE-3) (Wiskott-Aldrich syndrome protein family member 3) (WASP family protein member 3)	Wasf3	PV	Gad2 vs PV	-0.300971	0.332778	Gad2 vs SST	-0.195413	0.615367	Gad2 vs VIP	0.0193293	1	P2 vs Gad2	-0.405627	0.0837524	P2 vs PV	-0.706598	0.000532154	P2 vs SST	-0.60104	0.00449613	P2 vs VIP	-0.386298	0.0492623	PV vs SST	0.105558	1	PV vs VIP	0.3203	0.228186	VIP vs SST	-0.214742	0.549799
Q91V12	Cytosolic acyl coenzyme A thioester hydrolase (EC 3.1.2.2) (Acyl-CoA thioesterase 7) (Brain acyl-CoA hydrolase) (BACH) (CTE-IIa) (CTE-II) (Long chain acyl-CoA thioester hydrolase)	Acot7	PV	Gad2 vs PV	-0.040806	1	Gad2 vs SST	-0.165761	0.615367	Gad2 vs VIP	0.290983	0.483819	P2 vs Gad2	-0.475596	0.0405804	P2 vs PV	-0.516402	0.00799723	P2 vs SST	-0.641357	0.0022304	P2 vs VIP	-0.184613	0.296768	PV vs SST	-0.124955	1	PV vs VIP	0.331789	0.210498	VIP vs SST	-0.456744	0.242414
Q91V14	Solute carrier family 12 member 5 (Electroneutral potassium-chloride cotransporter 2) (K-Cl cotransporter 2) (mKCC2) (Neuronal K-Cl cotransporter)	Slc12a5	PV	Gad2 vs PV	-0.126469	1	Gad2 vs SST	-0.151326	0.615367	Gad2 vs VIP	-0.499753	0.198552	P2 vs Gad2	-0.25152	0.247435	P2 vs PV	-0.377989	0.0477458	P2 vs SST	-0.402846	0.049372	P2 vs VIP	-0.751273	0.000317607	PV vs SST	-0.0248577	1	PV vs VIP	-0.373284	0.159004	VIP vs SST	0.348427	0.398417
Q91WK1	SPRY domain-containing protein 4	Spryd4	PV	Gad2 vs PV	-0.43737	0.333811	Gad2 vs SST	0.0559776	1	Gad2 vs VIP	-0.01523	1	P2 vs Gad2	-0.129217	1	P2 vs PV	-0.566588	0.0330537	P2 vs SST	-0.0732396	1	P2 vs VIP	-0.144447	0.510767	PV vs SST	0.493348	0.23664	PV vs VIP	0.42214	0.269331	VIP vs SST	0.0712076	1
Q91WQ3	Tyrosine--tRNA ligase, cytoplasmic (EC 6.1.1.1) (Tyrosyl-tRNA synthetase) (TyrRS) [Cleaved into: Tyrosine--tRNA ligase, cytoplasmic, N-terminally processed]	Yars1	PV	Gad2 vs PV	-0.0313939	1	Gad2 vs SST	0.120041	1	Gad2 vs VIP	-0.261155	0.496817	P2 vs Gad2	-0.326966	0.137281	P2 vs PV	-0.35836	0.049553	P2 vs SST	-0.206925	0.245642	P2 vs VIP	-0.588121	0.00245321	PV vs SST	0.151435	0.504769	PV vs VIP	-0.229761	0.348403	VIP vs SST	0.381196	0.332613
Q91XF0	Pyridoxine-5'-phosphate oxidase (EC 1.4.3.5) (Pyridoxamine-phosphate oxidase)	Pnpo	PV	Gad2 vs PV	-0.490169	0.335245	Gad2 vs SST	-0.565486	0.615367	Gad2 vs VIP	-0.228205	0.589021	P2 vs Gad2	-0.168549	0.5366	P2 vs PV	-0.658717	0.036754	P2 vs SST	-0.734035	0.0412144	P2 vs VIP	-0.396754	0.223999	PV vs SST	-0.0753177	1	PV vs VIP	0.261963	0.511713	VIP vs SST	-0.337281	0.567358
Q91YR7	Pre-mRNA-processing factor 6 (PRP6 homolog) (U5 snRNP-associated 102 kDa protein) (U5-102 kDa protein)	Prpf6	PV	Gad2 vs PV	0.515815	0.404136	Gad2 vs SST	0.777721	0.615367	Gad2 vs VIP	1.21542	0.170084	P2 vs Gad2	-1.26309	0.0261156	P2 vs PV	-0.747275	0.0351541	P2 vs SST	-0.485369	0.187946	P2 vs VIP	-0.0476693	1	PV vs SST	0.261906	0.530116	PV vs VIP	0.699605	0.160206	VIP vs SST	-0.4377	0.53507
Q91Z38	Tetratricopeptide repeat protein 1 (TPR repeat protein 1)	Ttc1	PV	Gad2 vs PV	-0.227295	0.495052	Gad2 vs SST	-0.266506	0.615367	Gad2 vs VIP	0.116784	1	P2 vs Gad2	-0.261636	0.313874	P2 vs PV	-0.488931	0.0439154	P2 vs SST	-0.528142	0.0347083	P2 vs VIP	-0.144851	0.527469	PV vs SST	-0.0392106	1	PV vs VIP	0.34408	0.324487	VIP vs SST	-0.38329	0.468783
Q91Z61	GTP-binding protein Di-Ras1 (Distinct subgroup of the Ras family member 1) (Small GTP-binding tumor suppressor 1)	Diras1	PV	Gad2 vs PV	-0.451245	0.199479	Gad2 vs SST	-0.119322	1	Gad2 vs VIP	0.146425	0.585108	P2 vs Gad2	-0.844694	0.000845509	P2 vs PV	-1.29594	2.41064e-07	P2 vs SST	-0.964016	3.86399e-05	P2 vs VIP	-0.698268	0.00125091	PV vs SST	0.331923	0.271999	PV vs VIP	0.59767	0.0394908	VIP vs SST	-0.265747	0.514527
Q91Z67	SLIT-ROBO Rho GTPase-activating protein 2 (srGAP2) (Formin-binding protein 2) (Formin-binding protein 27) (FBP-27)	Srgap2	PV	Gad2 vs PV	-0.248777	0.448694	Gad2 vs SST	-0.0841661	1	Gad2 vs VIP	-0.190988	0.566623	P2 vs Gad2	-0.777426	0.00446873	P2 vs PV	-1.0262	4.08549e-05	P2 vs SST	-0.861593	0.000579321	P2 vs VIP	-0.968415	0.000112074	PV vs SST	0.164611	0.530116	PV vs VIP	0.0577883	1	VIP vs SST	0.106822	1
Q91ZZ3	Beta-synuclein	Sncb	PV	Gad2 vs PV	-0.241413	0.469197	Gad2 vs SST	0.189183	0.615367	Gad2 vs VIP	1.08009	0.00505742	P2 vs Gad2	-0.684022	0.0140085	P2 vs PV	-0.925436	0.000157081	P2 vs SST	-0.49484	0.0421047	P2 vs VIP	0.396071	0.0804669	PV vs SST	0.430596	0.199351	PV vs VIP	1.32151	0.000106807	VIP vs SST	-0.89091	0.0217262
Q922B1	ADP-ribose glycohydrolase MACROD1 (MACRO domain-containing protein 1) (O-acetyl-ADP-ribose deacetylase MACROD1) (EC 3.1.1.106) (Protein LRP16) ([Protein ADP-ribosylaspartate] hydrolase MACROD1) (EC 3.2.2.-) ([Protein ADP-ribosylglutamate] hydrolase MACROD1) (EC 3.2.2.-)	Macrod1	PV	Gad2 vs PV	-0.941133	0.086219	Gad2 vs SST	0.294792	0.615367	Gad2 vs VIP	-0.336216	0.55976	P2 vs Gad2	-0.202141	0.482079	P2 vs PV	-1.14327	0.00074851	P2 vs SST	0.0926517	1	P2 vs VIP	-0.538357	0.123452	PV vs SST	1.23593	0.0363483	PV vs VIP	0.604917	0.19181	VIP vs SST	0.631009	0.452854
Q923L3	CUB and sushi domain-containing protein 1 (CUB and sushi multiple domains protein 1)	Csmd1	PV	Gad2 vs PV	0.00468984	1	Gad2 vs SST	0.0859624	1	Gad2 vs VIP	-0.0690045	1	P2 vs Gad2	-0.829411	0.129595	P2 vs PV	-0.824721	0.0265724	P2 vs SST	-0.743449	0.0572326	P2 vs VIP	-0.898415	0.0652217	PV vs SST	0.0812726	1	PV vs VIP	-0.0736943	1	VIP vs SST	0.154967	0.724434
Q923S9	Ras-related protein Rab-30	Rab30	PV	Gad2 vs PV	-0.576711	0.175766	Gad2 vs SST	0.0723082	1	Gad2 vs VIP	0.197747	0.568758	P2 vs Gad2	-0.327938	0.210289	P2 vs PV	-0.904648	0.00101757	P2 vs SST	-0.255629	0.24886	P2 vs VIP	-0.130191	1	PV vs SST	0.649019	0.0941628	PV vs VIP	0.774458	0.0351542	VIP vs SST	-0.125439	1
Q925T6	Glutamate receptor-interacting protein 1 (GRIP-1)	Grip1	PV	Gad2 vs PV	-0.499458	0.448323	Gad2 vs SST	-0.229849	0.651992	Gad2 vs VIP	-0.463395	0.556507	P2 vs Gad2	-1.1663	0.0364278	P2 vs PV	-1.66576	0.000727127	P2 vs SST	-1.39615	0.00590089	P2 vs VIP	-1.6297	0.00114887	PV vs SST	0.269609	0.580222	PV vs VIP	0.0360634	1	VIP vs SST	0.233546	0.635281
Q99104	Unconventional myosin-Va (Dilute myosin heavy chain, non-muscle)	Myo5a	PV	Gad2 vs PV	-0.118871	1	Gad2 vs SST	-0.188247	0.615367	Gad2 vs VIP	-0.0805917	1	P2 vs Gad2	-0.263933	0.218049	P2 vs PV	-0.382804	0.0411122	P2 vs SST	-0.45218	0.0264288	P2 vs VIP	-0.344525	0.0661349	PV vs SST	-0.0693763	1	PV vs VIP	0.0382789	1	VIP vs SST	-0.107655	1
Q99K51	Plastin-3 (T-plastin)	Pls3	PV	Gad2 vs PV	-0.220736	0.509684	Gad2 vs SST	0.185578	0.615367	Gad2 vs VIP	0.594947	0.232278	P2 vs Gad2	-0.73466	0.0118614	P2 vs PV	-0.955396	0.000186441	P2 vs SST	-0.549082	0.0335901	P2 vs VIP	-0.139713	0.48967	PV vs SST	0.406314	0.252993	PV vs VIP	0.815683	0.0164057	VIP vs SST	-0.409369	0.432699
Q99KB8	Hydroxyacylglutathione hydrolase, mitochondrial (EC 3.1.2.6) (Glyoxalase II) (Glx II)	Hagh	PV	Gad2 vs PV	-0.233875	0.464095	Gad2 vs SST	0.006925	1	Gad2 vs VIP	-0.0527206	1	P2 vs Gad2	-0.227645	0.305677	P2 vs PV	-0.46152	0.0261616	P2 vs SST	-0.22072	0.263489	P2 vs VIP	-0.280365	0.155384	PV vs SST	0.2408	0.419982	PV vs VIP	0.181154	0.49569	VIP vs SST	0.0596456	1
Q99KI0	Aconitate hydratase, mitochondrial (Aconitase) (EC 4.2.1.3) (Citrate hydro-lyase)	Aco2	PV	Gad2 vs PV	-0.625578	0.0574129	Gad2 vs SST	0.0614228	1	Gad2 vs VIP	-0.311992	0.460201	P2 vs Gad2	-0.112083	1	P2 vs PV	-0.737661	9.27731e-05	P2 vs SST	-0.05066	1	P2 vs VIP	-0.424075	0.016675	PV vs SST	0.687001	0.0194521	PV vs VIP	0.313586	0.211914	VIP vs SST	0.373415	0.345046
Q99L13	3-hydroxyisobutyrate dehydrogenase, mitochondrial (HIBADH) (EC 1.1.1.31)	Hibadh	PV	Gad2 vs PV	-0.613702	0.0856846	Gad2 vs SST	0.165296	0.615367	Gad2 vs VIP	-0.0592556	1	P2 vs Gad2	-0.160801	0.411727	P2 vs PV	-0.774504	0.000195971	P2 vs SST	0.00449487	1	P2 vs VIP	-0.220057	0.227918	PV vs SST	0.778999	0.0168866	PV vs VIP	0.554447	0.0502233	VIP vs SST	0.224552	0.549799
Q99LI8	Hepatocyte growth factor-regulated tyrosine kinase substrate	Hgs	PV	Gad2 vs PV	-0.0589045	1	Gad2 vs SST	-0.0459366	1	Gad2 vs VIP	-0.145622	0.580142	P2 vs Gad2	-0.324841	0.15515	P2 vs PV	-0.383746	0.0444441	P2 vs SST	-0.370778	0.067843	P2 vs VIP	-0.470463	0.0167757	PV vs SST	0.0129679	1	PV vs VIP	-0.0867175	1	VIP vs SST	0.0996854	1
Q99LY9	NADH dehydrogenase [ubiquinone] iron-sulfur protein 5 (Complex I-15 kDa) (CI-15 kDa) (NADH-ubiquinone oxidoreductase 15 kDa subunit)	Ndufs5	PV	Gad2 vs PV	-0.41964	0.254903	Gad2 vs SST	0.240176	0.615367	Gad2 vs VIP	0.319353	0.496817	P2 vs Gad2	-0.121503	1	P2 vs PV	-0.541143	0.0126094	P2 vs SST	0.118673	1	P2 vs VIP	0.19785	0.312387	PV vs SST	0.659815	0.0580963	PV vs VIP	0.738993	0.018439	VIP vs SST	-0.0791774	1
Q99P47	Contactin-associated protein-like 4 (Cell recognition molecule Caspr4)	Cntnap4	PV	Gad2 vs PV	-0.953849	0.223385	Gad2 vs SST	0.569255	0.615367	Gad2 vs VIP	1.15421	0.332496	P2 vs Gad2	-1.2678	0.105741	P2 vs PV	-2.22165	0.00961838	P2 vs SST	-0.698543	0.215092	P2 vs VIP	-0.113587	1	PV vs SST	1.5231	0.0846561	PV vs VIP	2.10806	0.0273634	VIP vs SST	-0.584956	0.521026
Q9CPP6	NADH dehydrogenase [ubiquinone] 1 alpha subcomplex subunit 5 (Complex I subunit B13) (Complex I-13kD-B) (CI-13kD-B) (NADH-ubiquinone oxidoreductase 13 kDa-B subunit)	Ndufa5	PV	Gad2 vs PV	-0.513603	0.149443	Gad2 vs SST	0.229931	0.615367	Gad2 vs VIP	0.137983	0.594953	P2 vs Gad2	0.10707	1	P2 vs PV	-0.406534	0.0448415	P2 vs SST	0.337001	0.110649	P2 vs VIP	0.245053	0.204075	PV vs SST	0.743535	0.0265715	PV vs VIP	0.651587	0.0266674	VIP vs SST	0.0919483	1
Q9CPW0	Contactin-associated protein-like 2 (Cell recognition molecule Caspr2)	Cntnap2	PV	Gad2 vs PV	-0.299305	0.335245	Gad2 vs SST	-0.0766973	1	Gad2 vs VIP	-0.483687	0.231723	P2 vs Gad2	-0.571391	0.0163857	P2 vs PV	-0.870696	4.9982e-05	P2 vs SST	-0.648089	0.00250644	P2 vs VIP	-1.05508	4.70786e-06	PV vs SST	0.222608	0.408655	PV vs VIP	-0.184382	0.457312	VIP vs SST	0.40699	0.332613
Q9CQ69	Cytochrome b-c1 complex subunit 8 (Complex III subunit 8) (Complex III subunit VIII) (Ubiquinol-cytochrome c reductase complex 9.5 kDa protein) (Ubiquinol-cytochrome c reductase complex ubiquinone-binding protein QP-C)	Uqcrq	PV	Gad2 vs PV	-0.733437	0.0684789	Gad2 vs SST	-0.161109	0.615367	Gad2 vs VIP	0.253441	0.553541	P2 vs Gad2	0.240155	0.318281	P2 vs PV	-0.493282	0.0284464	P2 vs SST	0.0790465	1	P2 vs VIP	0.493596	0.0311395	PV vs SST	0.572328	0.0922859	PV vs VIP	0.986878	0.00244939	VIP vs SST	-0.414549	0.394129
Q9CQ75	NADH dehydrogenase [ubiquinone] 1 alpha subcomplex subunit 2 (Complex I-B8) (CI-B8) (NADH-ubiquinone oxidoreductase B8 subunit)	Ndufa2	PV	Gad2 vs PV	-0.706915	0.0832562	Gad2 vs SST	-0.0568202	1	Gad2 vs VIP	0.118565	1	P2 vs Gad2	0.219628	0.364698	P2 vs PV	-0.487288	0.0363971	P2 vs SST	0.162807	0.428277	P2 vs VIP	0.338192	0.134156	PV vs SST	0.650095	0.0680655	PV vs VIP	0.82548	0.0112774	VIP vs SST	-0.175385	0.59278
Q9CQ91	NADH dehydrogenase [ubiquinone] 1 alpha subcomplex subunit 3 (Complex I-B9) (CI-B9) (NADH-ubiquinone oxidoreductase B9 subunit)	Ndufa3	PV	Gad2 vs PV	-0.493262	0.219167	Gad2 vs SST	0.164749	0.615367	Gad2 vs VIP	0.104779	1	P2 vs Gad2	0.0277445	1	P2 vs PV	-0.465517	0.0443357	P2 vs SST	0.192494	0.364175	P2 vs VIP	0.132523	1	PV vs SST	0.658011	0.0755901	PV vs VIP	0.598041	0.0730323	VIP vs SST	0.0599703	1
Q9CQ92	Mitochondrial fission 1 protein (FIS1 homolog) (Tetratricopeptide repeat protein 11) (TPR repeat protein 11)	Fis1	PV	Gad2 vs PV	-0.348	0.326565	Gad2 vs SST	-0.249514	0.615367	Gad2 vs VIP	0.0988839	1	P2 vs Gad2	-0.340021	0.191506	P2 vs PV	-0.688021	0.00236207	P2 vs SST	-0.589535	0.013174	P2 vs VIP	-0.241137	0.245729	PV vs SST	0.0984856	1	PV vs VIP	0.446884	0.14367	VIP vs SST	-0.348398	0.452854
Q9CQF4	Mitochondrial transcription rescue factor 1	Mtres1	PV	Gad2 vs PV	-0.685743	0.149339	Gad2 vs SST	-0.0984916	1	Gad2 vs VIP	0.0860046	1	P2 vs Gad2	0.0360258	1	P2 vs PV	-0.649718	0.0147069	P2 vs SST	-0.0624657	1	P2 vs VIP	0.12203	1	PV vs SST	0.587252	0.15917	PV vs VIP	0.771748	0.0457571	VIP vs SST	-0.184496	0.600318
Q9CQM9	Glutaredoxin-3 (PKC-interacting cousin of thioredoxin) (PICOT) (PKC-theta-interacting protein) (PKCq-interacting protein) (Thioredoxin-like protein 2)	Glrx3	PV	Gad2 vs PV	-0.136669	1	Gad2 vs SST	0.0154206	1	Gad2 vs VIP	0.118873	1	P2 vs Gad2	-0.493212	0.0749653	P2 vs PV	-0.629881	0.00711439	P2 vs SST	-0.477791	0.0510271	P2 vs VIP	-0.374338	0.0951517	PV vs SST	0.15209	0.571819	PV vs VIP	0.255542	0.404623	VIP vs SST	-0.103453	1
Q9CQX8	Alpha-ketoglutarate dehydrogenase component 4	Mrps36	PV	Gad2 vs PV	-0.197774	0.640247	Gad2 vs SST	-0.0515604	1	Gad2 vs VIP	0.748899	0.380561	P2 vs Gad2	-0.564094	0.194216	P2 vs PV	-0.761867	0.0284039	P2 vs SST	-0.615654	0.108183	P2 vs VIP	0.184805	0.539071	PV vs SST	0.146213	0.705087	PV vs VIP	0.946672	0.0674062	VIP vs SST	-0.800459	0.332613
Q9CQZ1	Heat shock factor-binding protein 1	Hsbp1	PV	Gad2 vs PV	-0.170376	0.567481	Gad2 vs SST	-0.26463	0.615367	Gad2 vs VIP	0.280346	0.553541	P2 vs Gad2	-0.882193	0.00273318	P2 vs PV	-1.05257	6.33132e-05	P2 vs SST	-1.14682	3.47108e-05	P2 vs VIP	-0.601847	0.0157219	PV vs SST	-0.0942541	1	PV vs VIP	0.450721	0.177072	VIP vs SST	-0.544975	0.281549
Q9CQZ5	NADH dehydrogenase [ubiquinone] 1 alpha subcomplex subunit 6 (Complex I-B14) (CI-B14) (NADH-ubiquinone oxidoreductase B14 subunit)	Ndufa6	PV	Gad2 vs PV	-0.559087	0.175766	Gad2 vs SST	0.110402	1	Gad2 vs VIP	0.182684	0.580882	P2 vs Gad2	0.0623329	1	P2 vs PV	-0.496754	0.0367559	P2 vs SST	0.172735	0.413455	P2 vs VIP	0.245017	0.267025	PV vs SST	0.669489	0.0759689	PV vs VIP	0.741771	0.0310541	VIP vs SST	-0.0722819	1
Q9CR61	NADH dehydrogenase [ubiquinone] 1 beta subcomplex subunit 7 (Complex I-B18) (CI-B18) (NADH-ubiquinone oxidoreductase B18 subunit)	Ndufb7	PV	Gad2 vs PV	-0.803871	0.0594783	Gad2 vs SST	-0.234488	0.615367	Gad2 vs VIP	-0.151429	0.601735	P2 vs Gad2	0.343793	0.201211	P2 vs PV	-0.460077	0.0451791	P2 vs SST	0.109306	1	P2 vs VIP	0.192364	0.353426	PV vs SST	0.569383	0.115627	PV vs VIP	0.652441	0.0496654	VIP vs SST	-0.0830583	1
Q9CR68	Cytochrome b-c1 complex subunit Rieske, mitochondrial (EC 7.1.1.8) (Complex III subunit 5) (Cytochrome b-c1 complex subunit 5) (Rieske iron-sulfur protein) (RISP) (Rieske protein UQCRFS1) (Ubiquinol-cytochrome c reductase iron-sulfur subunit) [Cleaved into: Cytochrome b-c1 complex subunit 9 (Su9) (Subunit 9) (8 kDa subunit 9) (Complex III subunit IX) (Cytochrome b-c1 complex subunit 11) (UQCRFS1 …	Uqcrfs1	PV	Gad2 vs PV	-0.553296	0.0919792	Gad2 vs SST	-0.0610704	1	Gad2 vs VIP	0.0789813	1	P2 vs Gad2	0.111033	1	P2 vs PV	-0.442263	0.018021	P2 vs SST	0.049963	1	P2 vs VIP	0.190015	0.269226	PV vs SST	0.492226	0.0921104	PV vs VIP	0.632278	0.0184336	VIP vs SST	-0.140052	0.593853
Q9CR95	Adaptin ear-binding coat-associated protein 1 (NECAP endocytosis-associated protein 1) (NECAP-1)	Necap1	PV	Gad2 vs PV	0.0167101	1	Gad2 vs SST	-0.0495556	1	Gad2 vs VIP	0.134435	1	P2 vs Gad2	-0.386021	0.0838802	P2 vs PV	-0.369311	0.0447617	P2 vs SST	-0.435577	0.0291322	P2 vs VIP	-0.251586	0.159235	PV vs SST	-0.0662658	1	PV vs VIP	0.117725	1	VIP vs SST	-0.183991	0.563535
Q9CRA7	ATP synthase subunit s, mitochondrial (ATP synthase-coupling factor B) (Distal membrane arm assembly complex 2-like protein) (Mitochondrial ATP synthase regulatory component factor B)	Dmac2l	PV	Gad2 vs PV	-0.531534	0.254903	Gad2 vs SST	0.260396	0.615367	Gad2 vs VIP	0.273078	0.55976	P2 vs Gad2	-0.243787	0.384886	P2 vs PV	-0.775321	0.00580343	P2 vs SST	0.0166095	1	P2 vs VIP	0.0292914	1	PV vs SST	0.79193	0.0683786	PV vs VIP	0.804612	0.0417742	VIP vs SST	-0.0126819	1
Q9CRB8	Mitochondrial fission process protein 1 (Mitochondrial 18 kDa protein) (MTP18)	Mtfp1	PV	Gad2 vs PV	-0.716405	0.0207585	Gad2 vs SST	-0.144899	0.615367	Gad2 vs VIP	0.263376	0.483819	P2 vs Gad2	0.0445748	1	P2 vs PV	-0.67183	0.000188707	P2 vs SST	-0.100324	1	P2 vs VIP	0.307951	0.0666861	PV vs SST	0.571506	0.0320867	PV vs VIP	0.979781	0.000116535	VIP vs SST	-0.408275	0.236464
Q9CWM4	Prefoldin subunit 1	Pfdn1	PV	Gad2 vs PV	-0.0619226	1	Gad2 vs SST	0.0382437	1	Gad2 vs VIP	-0.220205	0.566402	P2 vs Gad2	-0.604504	0.0453114	P2 vs PV	-0.666427	0.0084456	P2 vs SST	-0.56626	0.0342244	P2 vs VIP	-0.824709	0.00299294	PV vs SST	0.100166	1	PV vs VIP	-0.158282	0.568984	VIP vs SST	0.258448	0.563535
Q9CWZ7	Gamma-soluble NSF attachment protein (SNAP-gamma) (N-ethylmaleimide-sensitive factor attachment protein gamma)	Napg	PV	Gad2 vs PV	-0.120944	1	Gad2 vs SST	-0.0353501	1	Gad2 vs VIP	0.243778	0.5191	P2 vs Gad2	-0.355963	0.103259	P2 vs PV	-0.476907	0.00978096	P2 vs SST	-0.391313	0.043807	P2 vs VIP	-0.112186	1	PV vs SST	0.0855937	1	PV vs VIP	0.364722	0.157376	VIP vs SST	-0.279128	0.468783
Q9CX80	Cytoglobin (Histoglobin) (HGb)	Cygb	PV	Gad2 vs PV	0.133507	1	Gad2 vs SST	0.00379827	1	Gad2 vs VIP	0.160863	0.656584	P2 vs Gad2	-0.914144	0.0450465	P2 vs PV	-0.780637	0.0345028	P2 vs SST	-0.910346	0.0262923	P2 vs VIP	-0.753282	0.0442612	PV vs SST	-0.129709	1	PV vs VIP	0.0273553	1	VIP vs SST	-0.157065	0.656378
Q9CXW3	Calcyclin-binding protein (CacyBP) (Siah-interacting protein)	Cacybp	PV	Gad2 vs PV	-0.381887	0.357128	Gad2 vs SST	-0.195684	0.615367	Gad2 vs VIP	-0.304387	0.54493	P2 vs Gad2	-0.408876	0.167558	P2 vs PV	-0.790762	0.0064132	P2 vs SST	-0.60456	0.0270833	P2 vs VIP	-0.713263	0.0100607	PV vs SST	0.186202	0.544789	PV vs VIP	0.0774994	1	VIP vs SST	0.108703	1
Q9CXZ1	NADH dehydrogenase [ubiquinone] iron-sulfur protein 4, mitochondrial (Complex I-18 kDa) (CI-18 kDa) (Complex I-AQDQ) (CI-AQDQ) (NADH-ubiquinone oxidoreductase 18 kDa subunit)	Ndufs4	PV	Gad2 vs PV	-0.621356	0.0846638	Gad2 vs SST	-0.0167274	1	Gad2 vs VIP	0.113007	1	P2 vs Gad2	0.1285	1	P2 vs PV	-0.492856	0.0141232	P2 vs SST	0.111772	1	P2 vs VIP	0.241506	0.202046	PV vs SST	0.604628	0.0575718	PV vs VIP	0.734362	0.0109297	VIP vs SST	-0.129734	1
Q9CY64	Biliverdin reductase A (BVR A) (EC 1.3.1.24) (Biliverdin-IX alpha-reductase)	Blvra	PV	Gad2 vs PV	-0.0342698	1	Gad2 vs SST	0.308295	0.615367	Gad2 vs VIP	0.303919	0.518303	P2 vs Gad2	-0.647135	0.0161122	P2 vs PV	-0.681404	0.00288281	P2 vs SST	-0.338839	0.137966	P2 vs VIP	-0.343216	0.112142	PV vs SST	0.342565	0.296652	PV vs VIP	0.338188	0.275862	VIP vs SST	0.00437673	1
Q9CZD3	Glycine--tRNA ligase (EC 6.1.1.14) (Diadenosine tetraphosphate synthetase) (Ap4A synthetase) (EC 2.7.7.-) (Glycyl-tRNA synthetase 1) (GlyRS)	Gars1	PV	Gad2 vs PV	-0.511077	0.18546	Gad2 vs SST	-0.0336107	1	Gad2 vs VIP	-0.249875	0.554329	P2 vs Gad2	-0.577908	0.0393117	P2 vs PV	-1.08899	2.15625e-05	P2 vs SST	-0.611519	0.0140488	P2 vs VIP	-0.827784	0.000806808	PV vs SST	0.477466	0.162478	PV vs VIP	0.261202	0.387751	VIP vs SST	0.216265	0.571679
Q9CZN7	Serine hydroxymethyltransferase, mitochondrial (SHMT) (EC 2.1.2.1) (Glycine hydroxymethyltransferase) (Serine methylase)	Shmt2	PV	Gad2 vs PV	-0.471702	0.204224	Gad2 vs SST	0.487504	0.527895	Gad2 vs VIP	-0.0108134	1	P2 vs Gad2	-0.00490656	1	P2 vs PV	-0.476608	0.0312013	P2 vs SST	0.482597	0.0401943	P2 vs VIP	-0.01572	1	PV vs SST	0.959206	0.00685916	PV vs VIP	0.460888	0.130966	VIP vs SST	0.498317	0.277635
Q9CZT8	Ras-related protein Rab-3B	Rab3b	PV	Gad2 vs PV	0.0432243	1	Gad2 vs SST	-0.88574	0.095258	Gad2 vs VIP	0.715317	0.110552	P2 vs Gad2	-1.5398	6.25281e-07	P2 vs PV	-1.49657	7.67729e-08	P2 vs SST	-2.42554	1.82574e-11	P2 vs VIP	-0.82448	0.000484969	PV vs SST	-0.928964	0.0104234	PV vs VIP	0.672093	0.0337359	VIP vs SST	-1.60106	1.84703e-05
Q9D051	Pyruvate dehydrogenase E1 component subunit beta, mitochondrial (PDHE1-B) (EC 1.2.4.1)	Pdhb	PV	Gad2 vs PV	-0.428434	0.171554	Gad2 vs SST	0.0869374	1	Gad2 vs VIP	0.35781	0.380769	P2 vs Gad2	-0.135324	1	P2 vs PV	-0.563758	0.0018811	P2 vs SST	-0.0483864	1	P2 vs VIP	0.222487	0.18196	PV vs SST	0.515371	0.0689818	PV vs VIP	0.786244	0.00326312	VIP vs SST	-0.270873	0.469337
Q9D0E3	LysM and putative peptidoglycan-binding domain-containing protein 1	Lysmd1	PV	Gad2 vs PV	-0.302819	0.448694	Gad2 vs SST	-0.0564024	1	Gad2 vs VIP	-0.207344	0.581479	P2 vs Gad2	-0.483126	0.14554	P2 vs PV	-0.785945	0.0038526	P2 vs SST	-0.539529	0.0536854	P2 vs VIP	-0.69047	0.0227929	PV vs SST	0.246416	0.467123	PV vs VIP	0.095475	1	VIP vs SST	0.150941	0.628639
Q9D0K2	Succinyl-CoA:3-ketoacid coenzyme A transferase 1, mitochondrial (SCOT) (EC 2.8.3.5) (3-oxoacid CoA-transferase 1) (Somatic-type succinyl-CoA:3-oxoacid CoA-transferase) (SCOT-s) (Succinyl-CoA:3-oxoacid CoA transferase)	Oxct1	PV	Gad2 vs PV	-0.451633	0.171554	Gad2 vs SST	0.0487004	1	Gad2 vs VIP	0.219987	0.553541	P2 vs Gad2	0.0799954	1	P2 vs PV	-0.371638	0.0437669	P2 vs SST	0.128696	1	P2 vs VIP	0.299983	0.0933222	PV vs SST	0.500333	0.0936914	PV vs VIP	0.67162	0.0141808	VIP vs SST	-0.171287	0.58618
Q9D172	Glutamine amidotransferase-like class 1 domain-containing protein 3, mitochondrial	Gatd3	PV	Gad2 vs PV	-0.369377	0.236027	Gad2 vs SST	0.0748177	1	Gad2 vs VIP	-0.30716	0.470905	P2 vs Gad2	-0.0393973	1	P2 vs PV	-0.408775	0.0232038	P2 vs SST	0.0354204	1	P2 vs VIP	-0.346558	0.0524365	PV vs SST	0.444195	0.116725	PV vs VIP	0.0622169	1	VIP vs SST	0.381978	0.345046
Q9D1K2	V-type proton ATPase subunit F (V-ATPase subunit F) (V-ATPase 14 kDa subunit) (Vacuolar proton pump subunit F)	Atp6v1f	PV	Gad2 vs PV	-0.359137	0.271885	Gad2 vs SST	-0.190266	0.615367	Gad2 vs VIP	0.116865	1	P2 vs Gad2	-0.492055	0.0405804	P2 vs PV	-0.851192	7.47281e-05	P2 vs SST	-0.682321	0.00166868	P2 vs VIP	-0.37519	0.0593556	PV vs SST	0.168871	0.501151	PV vs VIP	0.476002	0.0859173	VIP vs SST	-0.307131	0.465634
Q9D1X0	Nucleolar protein 3 (Apoptosis repressor with CARD)	Nol3	PV	Gad2 vs PV	0.0567848	1	Gad2 vs SST	-0.0120632	1	Gad2 vs VIP	0.140122	0.635376	P2 vs Gad2	-0.822951	0.0241208	P2 vs PV	-0.766166	0.0260622	P2 vs SST	-0.835014	0.00987791	P2 vs VIP	-0.682829	0.013172	PV vs SST	-0.068848	1	PV vs VIP	0.0833374	1	VIP vs SST	-0.152185	0.607701
Q9D394	Protein RUFY3 (Rap2-interacting protein x) (RIPx) (Single axon-regulated protein 1) (Singar1)	Rufy3	PV	Gad2 vs PV	-0.454086	0.171554	Gad2 vs SST	0.0277592	1	Gad2 vs VIP	-0.128415	1	P2 vs Gad2	-0.569422	0.0140085	P2 vs PV	-1.02351	4.05e-06	P2 vs SST	-0.541663	0.00902029	P2 vs VIP	-0.697838	0.000664654	PV vs SST	0.481845	0.10544	PV vs VIP	0.325671	0.225492	VIP vs SST	0.156174	0.58735
Q9D404	3-oxoacyl-[acyl-carrier-protein] synthase, mitochondrial (EC 2.3.1.41) (Beta-ketoacyl-ACP synthase)	Oxsm	PV	Gad2 vs PV	-0.825804	0.0910218	Gad2 vs SST	0.123808	1	Gad2 vs VIP	-0.422149	0.496817	P2 vs Gad2	0.0249881	1	P2 vs PV	-0.800816	0.00734934	P2 vs SST	0.148797	0.555335	P2 vs VIP	-0.397161	0.176161	PV vs SST	0.949613	0.0398404	PV vs VIP	0.403656	0.309102	VIP vs SST	0.545957	0.398417
Q9D4C9	Clavesin-1 (Retinaldehyde-binding protein 1-like 1)	Clvs1	PV	Gad2 vs PV	-0.47787	0.377282	Gad2 vs SST	-0.213067	0.620901	Gad2 vs VIP	-0.614101	0.4325	P2 vs Gad2	-0.240433	0.474218	P2 vs PV	-0.718304	0.0229817	P2 vs SST	-0.4535	0.153769	P2 vs VIP	-0.854535	0.00906568	PV vs SST	0.264803	0.497326	PV vs VIP	-0.136231	1	VIP vs SST	0.401034	0.508892
Q9D6R2	Isocitrate dehydrogenase [NAD] subunit alpha, mitochondrial (EC 1.1.1.41) (Isocitric dehydrogenase subunit alpha) (NAD(+)-specific ICDH subunit alpha)	Idh3a	PV	Gad2 vs PV	-0.518913	0.123843	Gad2 vs SST	0.226799	0.615367	Gad2 vs VIP	0.288346	0.489812	P2 vs Gad2	-0.0272938	1	P2 vs PV	-0.546206	0.00464909	P2 vs SST	0.199505	0.266856	P2 vs VIP	0.261053	0.148725	PV vs SST	0.745712	0.0171892	PV vs VIP	0.807259	0.00413238	VIP vs SST	-0.0615471	1
Q9D6S7	Ribosome-recycling factor, mitochondrial (RRF) (Ribosome-releasing factor, mitochondrial)	Mrrf	PV	Gad2 vs PV	-0.335289	0.45605	Gad2 vs SST	0.191026	0.619867	Gad2 vs VIP	0.28286	0.564294	P2 vs Gad2	-0.271974	0.383015	P2 vs PV	-0.607263	0.0336956	P2 vs SST	-0.0809485	1	P2 vs VIP	0.0108858	1	PV vs SST	0.526315	0.221468	PV vs VIP	0.618149	0.139338	VIP vs SST	-0.0918343	1
Q9D6Y7	Mitochondrial peptide methionine sulfoxide reductase (EC 1.8.4.11) (Peptide-methionine (S)-S-oxide reductase) (Peptide Met(O) reductase) (Protein-methionine-S-oxide reductase) (PMSR)	Msra	PV	Gad2 vs PV	-0.361187	0.393749	Gad2 vs SST	0.128454	1	Gad2 vs VIP	-0.252023	0.55976	P2 vs Gad2	-0.215599	0.439577	P2 vs PV	-0.576787	0.0374783	P2 vs SST	-0.0871458	1	P2 vs VIP	-0.467623	0.0708293	PV vs SST	0.489641	0.219112	PV vs VIP	0.109164	1	VIP vs SST	0.380477	0.46925
Q9D7A8	Armadillo repeat-containing protein 1	Armc1	PV	Gad2 vs PV	-0.369428	0.307172	Gad2 vs SST	0.100188	1	Gad2 vs VIP	0.103751	1	P2 vs Gad2	-0.0936252	1	P2 vs PV	-0.463053	0.0380798	P2 vs SST	0.00656315	1	P2 vs VIP	0.010126	1	PV vs SST	0.469616	0.156444	PV vs VIP	0.473179	0.125819	VIP vs SST	-0.00356283	1
Q9D855	Cytochrome b-c1 complex subunit 7 (Complex III subunit 7) (Complex III subunit VII) (Ubiquinol-cytochrome c reductase complex 14 kDa protein)	Uqcrb	PV	Gad2 vs PV	-0.591965	0.097482	Gad2 vs SST	0.108888	1	Gad2 vs VIP	0.0768125	1	P2 vs Gad2	-0.0698269	1	P2 vs PV	-0.661792	0.00130828	P2 vs SST	0.0390614	1	P2 vs VIP	0.00698566	1	PV vs SST	0.700853	0.0323461	PV vs VIP	0.668778	0.0215449	VIP vs SST	0.0320758	1
Q9D8S9	BolA-like protein 1	Bola1	PV	Gad2 vs PV	-0.231929	0.52973	Gad2 vs SST	-0.0749159	1	Gad2 vs VIP	0.309173	0.55976	P2 vs Gad2	-0.466623	0.196345	P2 vs PV	-0.698552	0.0119281	P2 vs SST	-0.541539	0.0715677	P2 vs VIP	-0.15745	0.550746	PV vs SST	0.157013	0.589587	PV vs VIP	0.541101	0.180658	VIP vs SST	-0.384089	0.514527
Q9DB15	39S ribosomal protein L12, mitochondrial (L12mt) (MRP-L12)	Mrpl12	PV	Gad2 vs PV	-0.531209	0.154931	Gad2 vs SST	-0.113807	1	Gad2 vs VIP	0.162162	0.580908	P2 vs Gad2	0.109549	1	P2 vs PV	-0.421659	0.0492002	P2 vs SST	-0.00425793	1	P2 vs VIP	0.271711	0.187265	PV vs SST	0.417401	0.204048	PV vs VIP	0.69337	0.0247864	VIP vs SST	-0.275969	0.521026
Q9DB50	AP-1 complex subunit sigma-2 (Adaptor protein complex AP-1 subunit sigma-1B) (Adaptor-related protein complex 1 subunit sigma-1B) (Clathrin assembly protein complex 1 sigma-1B small chain) (Golgi adaptor HA1/AP1 adaptin sigma-1B subunit) (Sigma 1B subunit of AP-1 clathrin) (Sigma-adaptin 1B) (Sigma1B-adaptin)	Ap1s2	PV	Gad2 vs PV	-0.215324	0.556066	Gad2 vs SST	0.154492	0.647303	Gad2 vs VIP	-0.598432	0.35108	P2 vs Gad2	-0.753319	0.0547697	P2 vs PV	-0.968643	0.0105686	P2 vs SST	-0.598827	0.0991566	P2 vs VIP	-1.35175	0.0011902	PV vs SST	0.369816	0.395837	PV vs VIP	-0.383107	0.345245	VIP vs SST	0.752924	0.242414
Q9DC07	LIM zinc-binding domain-containing Nebulette (Actin-binding Z-disk protein)	Nebl	PV	Gad2 vs PV	-0.410295	0.274918	Gad2 vs SST	0.016607	1	Gad2 vs VIP	-0.0930253	1	P2 vs Gad2	-0.766698	0.00498396	P2 vs PV	-1.17699	5.71119e-06	P2 vs SST	-0.750091	0.0024065	P2 vs VIP	-0.859723	0.000411098	PV vs SST	0.426902	0.210273	PV vs VIP	0.31727	0.309102	VIP vs SST	0.109632	1
Q9DCL8	Protein phosphatase inhibitor 2 (IPP-2)	Ppp1r2	PV	Gad2 vs PV	-0.108224	1	Gad2 vs SST	0.693918	0.491889	Gad2 vs VIP	0.210398	0.580142	P2 vs Gad2	-0.772606	0.0185706	P2 vs PV	-0.88083	0.00174409	P2 vs SST	-0.0786881	1	P2 vs VIP	-0.562208	0.0528392	PV vs SST	0.802142	0.0533698	PV vs VIP	0.318623	0.387751	VIP vs SST	0.48352	0.422209
Q9DCM0	Persulfide dioxygenase ETHE1, mitochondrial (EC 1.13.11.18) (Ethylmalonic encephalopathy protein 1 homolog) (Hepatoma subtracted clone one protein) (Sulfur dioxygenase ETHE1)	Ethe1	PV	Gad2 vs PV	-0.65715	0.086219	Gad2 vs SST	0.0271623	1	Gad2 vs VIP	0.156864	0.585108	P2 vs Gad2	0.0851414	1	P2 vs PV	-0.572009	0.0101285	P2 vs SST	0.112304	1	P2 vs VIP	0.242005	0.242949	PV vs SST	0.684312	0.0472028	PV vs VIP	0.814014	0.00930264	VIP vs SST	-0.129702	1
Q9DCS9	NADH dehydrogenase [ubiquinone] 1 beta subcomplex subunit 10 (Complex I-PDSW) (CI-PDSW) (NADH-ubiquinone oxidoreductase PDSW subunit)	Ndufb10	PV	Gad2 vs PV	-0.591106	0.073992	Gad2 vs SST	0.00128119	1	Gad2 vs VIP	0.142853	0.573785	P2 vs Gad2	0.209519	0.279202	P2 vs PV	-0.381587	0.0310119	P2 vs SST	0.2108	0.223525	P2 vs VIP	0.352372	0.0465678	PV vs SST	0.592387	0.0415627	PV vs VIP	0.733959	0.00528363	VIP vs SST	-0.141571	0.590007
Q9EP69	Phosphatidylinositol-3-phosphatase SAC1 (EC 3.1.3.64) (Phosphatidylinositol-4-phosphate phosphatase) (Suppressor of actin mutations 1-like protein)	Sacm1l	PV	Gad2 vs PV	-0.4501	0.215539	Gad2 vs SST	0.0527846	1	Gad2 vs VIP	0.0908119	1	P2 vs Gad2	-0.247646	0.282304	P2 vs PV	-0.697747	0.00139383	P2 vs SST	-0.194862	0.320455	P2 vs VIP	-0.156834	0.396828	PV vs SST	0.502885	0.122883	PV vs VIP	0.540912	0.0728726	VIP vs SST	-0.0380273	1
Q9EPN1	Neurobeachin (Lysosomal-trafficking regulator 2)	Nbea	PV	Gad2 vs PV	-0.419059	0.219167	Gad2 vs SST	-0.0252111	1	Gad2 vs VIP	-0.345416	0.460201	P2 vs Gad2	-0.395121	0.101095	P2 vs PV	-0.814179	0.000157081	P2 vs SST	-0.420332	0.0499401	P2 vs VIP	-0.740537	0.000589565	PV vs SST	0.393847	0.194178	PV vs VIP	0.0736425	1	VIP vs SST	0.320205	0.454634
Q9EQZ6	Rap guanine nucleotide exchange factor 4 (Exchange factor directly activated by cAMP 2) (Exchange protein directly activated by cAMP 2) (EPAC 2) (cAMP-dependent Rap1 guanine-nucleotide exchange factor) (cAMP-regulated guanine nucleotide exchange factor II) (cAMP-GEFII)	Rapgef4	PV	Gad2 vs PV	-0.105156	1	Gad2 vs SST	-0.0114536	1	Gad2 vs VIP	-0.316158	0.471245	P2 vs Gad2	-0.541586	0.020056	P2 vs PV	-0.646742	0.00125419	P2 vs SST	-0.55304	0.00827742	P2 vs VIP	-0.857744	6.26621e-05	PV vs SST	0.093702	1	PV vs VIP	-0.211002	0.401867	VIP vs SST	0.304704	0.452854
Q9ERS2	NADH dehydrogenase [ubiquinone] 1 alpha subcomplex subunit 13 (Cell death regulatory protein GRIM-19) (Complex I-B16.6) (CI-B16.6) (Gene associated with retinoic and interferon-induced mortality 19 protein) (GRIM-19) (Gene associated with retinoic and IFN-induced mortality 19 protein) (NADH-ubiquinone oxidoreductase B16.6 subunit)	Ndufa13	PV	Gad2 vs PV	-0.57578	0.15477	Gad2 vs SST	-0.00865674	1	Gad2 vs VIP	0.125181	1	P2 vs Gad2	0.0837197	1	P2 vs PV	-0.49206	0.0339801	P2 vs SST	0.075063	1	P2 vs VIP	0.208901	0.322436	PV vs SST	0.567123	0.115822	PV vs VIP	0.700961	0.0351542	VIP vs SST	-0.133838	1
Q9JI90	E3 ubiquitin-protein ligase RNF14 (EC 2.3.2.31) (Androgen receptor-associated protein 54) (Protein Triad2) (RING finger protein 14)	Rnf14	PV	Gad2 vs PV	-0.228425	0.504525	Gad2 vs SST	-0.293329	0.615367	Gad2 vs VIP	-0.295705	0.545995	P2 vs Gad2	-0.575504	0.0661007	P2 vs PV	-0.803929	0.00301429	P2 vs SST	-0.868833	0.0026649	P2 vs VIP	-0.871208	0.00185512	PV vs SST	-0.0649036	1	PV vs VIP	-0.0672794	1	VIP vs SST	0.00237578	1
Q9JIS5	Synaptic vesicle glycoprotein 2A (Synaptic vesicle protein 2) (Synaptic vesicle protein 2A) (Calcium regulator SV2A)	Sv2a	PV	Gad2 vs PV	-0.410662	0.182869	Gad2 vs SST	-0.130718	1	Gad2 vs VIP	-0.133003	1	P2 vs Gad2	-0.669707	0.00214098	P2 vs PV	-1.08037	5.54591e-07	P2 vs SST	-0.800425	7.55151e-05	P2 vs VIP	-0.80271	4.93801e-05	PV vs SST	0.279944	0.292211	PV vs VIP	0.27766	0.267185	VIP vs SST	0.00228448	1
Q9JKD3	Secretory carrier-associated membrane protein 5 (Secretory carrier membrane protein 5)	Scamp5	PV	Gad2 vs PV	-0.220272	0.425359	Gad2 vs SST	-0.00157175	1	Gad2 vs VIP	-0.267931	0.484468	P2 vs Gad2	-0.367314	0.0837524	P2 vs PV	-0.587586	0.00131425	P2 vs SST	-0.368886	0.049877	P2 vs VIP	-0.635245	0.000730904	PV vs SST	0.218701	0.386982	PV vs VIP	-0.0476586	1	VIP vs SST	0.266359	0.468783
Q9JL26	Formin-like protein 1 (Formin-related protein)	Fmnl1	PV	Gad2 vs PV	-0.261153	0.540267	Gad2 vs SST	0.271532	0.615367	Gad2 vs VIP	0.482352	0.498098	P2 vs Gad2	-0.414679	0.282304	P2 vs PV	-0.675833	0.0437669	P2 vs SST	-0.143147	0.60783	P2 vs VIP	0.0676729	1	PV vs SST	0.532686	0.261388	PV vs VIP	0.743505	0.108449	VIP vs SST	-0.21082	0.602672
Q9JLN9	Serine/threonine-protein kinase mTOR (EC 2.7.11.1) (FK506-binding protein 12-rapamycin complex-associated protein 1) (FKBP12-rapamycin complex-associated protein) (Mammalian target of rapamycin) (mTOR) (Mechanistic target of rapamycin) (Rapamycin target protein 1) (RAPT1)	Mtor	PV	Gad2 vs PV	-0.317198	0.461748	Gad2 vs SST	-0.00954797	1	Gad2 vs VIP	-0.295524	0.558207	P2 vs Gad2	-0.326185	0.297445	P2 vs PV	-0.643383	0.0340476	P2 vs SST	-0.335733	0.230242	P2 vs VIP	-0.62171	0.0440224	PV vs SST	0.30765	0.439173	PV vs VIP	0.0216734	1	VIP vs SST	0.285977	0.566383
Q9JLZ3	Methylglutaconyl-CoA hydratase, mitochondrial (3-MG-CoA hydratase) (EC 4.2.1.18) (AU-specific RNA-binding enoyl-CoA hydratase) (AU-binding enoyl-CoA hydratase) (muAUH) (Itaconyl-CoA hydratase) (EC 4.2.1.56)	Auh	PV	Gad2 vs PV	-0.551862	0.209169	Gad2 vs SST	0.351607	0.615367	Gad2 vs VIP	0.0334894	1	P2 vs Gad2	-0.129898	1	P2 vs PV	-0.68176	0.0090616	P2 vs SST	0.221709	0.348071	P2 vs VIP	-0.0964086	1	PV vs SST	0.903469	0.0280768	PV vs VIP	0.585351	0.104714	VIP vs SST	0.318117	0.523638
Q9JME7	Trafficking protein particle complex subunit 2-like protein	Trappc2l	PV	Gad2 vs PV	-0.314164	0.528583	Gad2 vs SST	0.082068	1	Gad2 vs VIP	0.0339668	1	P2 vs Gad2	-0.459493	0.268633	P2 vs PV	-0.773657	0.0447727	P2 vs SST	-0.377425	0.263489	P2 vs VIP	-0.425526	0.225543	PV vs SST	0.396232	0.427522	PV vs VIP	0.348131	0.458806	VIP vs SST	0.0481012	1
Q9QWI6	SRC kinase signaling inhibitor 1 (SNAP-25-interacting protein) (SNIP) (p130Cas-associated protein) (p140Cap)	Srcin1	PV	Gad2 vs PV	-0.343853	0.257918	Gad2 vs SST	-0.401178	0.544504	Gad2 vs VIP	-0.232126	0.539895	P2 vs Gad2	-0.449983	0.0467068	P2 vs PV	-0.793836	8.20694e-05	P2 vs SST	-0.85116	5.48462e-05	P2 vs VIP	-0.682108	0.000651778	PV vs SST	-0.0573243	1	PV vs VIP	0.111727	1	VIP vs SST	-0.169052	0.584232
Q9QXV0	ProSAAS (IA-4) (Proprotein convertase subtilisin/kexin type 1 inhibitor) (Proprotein convertase 1 inhibitor) (pro-SAAS) [Cleaved into: KEP; Big SAAS (b-SAAS); Little SAAS (l-SAAS); Big PEN-LEN (b-PEN-LEN) (SAAS CT(1-49)); PEN; PEN-20; PEN-19; Little LEN (l-LEN); Big LEN (b-LEN) (BigLEN) (SAAS CT(25-40))]	Pcsk1n	PV	Gad2 vs PV	-0.0477687	1	Gad2 vs SST	-0.0779047	1	Gad2 vs VIP	-0.257862	0.5191	P2 vs Gad2	-0.975365	8.83003e-05	P2 vs PV	-1.02313	5.21516e-06	P2 vs SST	-1.05327	5.65026e-06	P2 vs VIP	-1.23323	3.19135e-07	PV vs SST	-0.030136	1	PV vs VIP	-0.210093	0.407554	VIP vs SST	0.179957	0.579012
Q9QY76	Vesicle-associated membrane protein-associated protein B (VAMP-B) (VAMP-associated protein B) (VAP-B) (VAMP-associated protein 33b)	Vapb	PV	Gad2 vs PV	-0.471844	0.210919	Gad2 vs SST	0.137111	1	Gad2 vs VIP	0.0960209	1	P2 vs Gad2	-0.183295	0.412601	P2 vs PV	-0.655139	0.00397249	P2 vs SST	-0.0461843	1	P2 vs VIP	-0.0872742	1	PV vs SST	0.608954	0.0755901	PV vs VIP	0.567865	0.0683438	VIP vs SST	0.0410899	1
Q9QYR6	Microtubule-associated protein 1A (MAP-1A) [Cleaved into: MAP1A heavy chain; MAP1 light chain LC2]	Map1a	PV	Gad2 vs PV	-0.255008	0.425061	Gad2 vs SST	0.026199	1	Gad2 vs VIP	-0.0559154	1	P2 vs Gad2	-0.287162	0.224525	P2 vs PV	-0.54217	0.00974038	P2 vs SST	-0.260963	0.205016	P2 vs VIP	-0.343077	0.0922239	PV vs SST	0.281207	0.341923	PV vs VIP	0.199093	0.451481	VIP vs SST	0.0821144	1
Q9R0A0	Peroxisomal membrane protein PEX14 (PTS1 receptor-docking protein) (Peroxin-14) (Peroxisomal membrane anchor protein PEX14)	Pex14	PV	Gad2 vs PV	-0.41176	0.478798	Gad2 vs SST	0.175018	0.67923	Gad2 vs VIP	0.384192	0.55976	P2 vs Gad2	-0.462835	0.309105	P2 vs PV	-0.874595	0.0484897	P2 vs SST	-0.287817	0.404117	P2 vs VIP	-0.0786428	1	PV vs SST	0.586777	0.292211	PV vs VIP	0.795952	0.161587	VIP vs SST	-0.209175	0.627447
Q9R0K7	Plasma membrane calcium-transporting ATPase 2 (PMCA2) (EC 7.2.2.10) (Plasma membrane calcium ATPase isoform 2) (Plasma membrane calcium pump isoform 2)	Atp2b2	PV	Gad2 vs PV	-0.298616	0.303631	Gad2 vs SST	-0.179356	0.615367	Gad2 vs VIP	0.0978844	1	P2 vs Gad2	-0.110623	1	P2 vs PV	-0.409238	0.0197403	P2 vs SST	-0.289979	0.110211	P2 vs VIP	-0.0127382	1	PV vs SST	0.11926	1	PV vs VIP	0.3965	0.109859	VIP vs SST	-0.27724	0.459961
Q9R0N7	Synaptotagmin-7 (Synaptotagmin VII) (SytVII)	Syt7	PV	Gad2 vs PV	-0.604551	0.0910218	Gad2 vs SST	0.0746325	1	Gad2 vs VIP	0.109602	1	P2 vs Gad2	-0.328829	0.181802	P2 vs PV	-0.933381	4.14536e-05	P2 vs SST	-0.254197	0.215092	P2 vs VIP	-0.219227	0.258958	PV vs SST	0.679184	0.037002	PV vs VIP	0.714154	0.0144391	VIP vs SST	-0.0349697	1
Q9R1Q9	V-type proton ATPase subunit S1 (V-ATPase subunit S1) (Protein C7-1) (V-ATPase Ac45 subunit) (V-ATPase S1 accessory protein) (Vacuolar proton pump subunit S1)	Atp6ap1	PV	Gad2 vs PV	0.0971892	1	Gad2 vs SST	0.286621	0.615367	Gad2 vs VIP	0.273923	0.568758	P2 vs Gad2	-0.740856	0.0555669	P2 vs PV	-0.643667	0.044458	P2 vs SST	-0.454235	0.162442	P2 vs VIP	-0.466933	0.129404	PV vs SST	0.189432	0.6075	PV vs VIP	0.176734	0.621647	VIP vs SST	0.0126982	1
Q9WTT4	V-type proton ATPase subunit G 2 (V-ATPase subunit G 2) (V-ATPase 13 kDa subunit 2) (Vacuolar proton pump subunit G 2)	Atp6v1g2	PV	Gad2 vs PV	-0.294204	0.321718	Gad2 vs SST	-0.136413	1	Gad2 vs VIP	-0.0606934	1	P2 vs Gad2	-0.407563	0.0690841	P2 vs PV	-0.701767	0.00032752	P2 vs SST	-0.543976	0.00666701	P2 vs VIP	-0.468257	0.0141006	PV vs SST	0.157791	0.496545	PV vs VIP	0.233511	0.345245	VIP vs SST	-0.07572	1
Q9WUM3	Coronin-1B (Coronin-2)	Coro1b	PV	Gad2 vs PV	-0.128295	1	Gad2 vs SST	0.0237408	1	Gad2 vs VIP	0.0505599	1	P2 vs Gad2	-0.375589	0.06777	P2 vs PV	-0.503885	0.00375128	P2 vs SST	-0.351848	0.0518312	P2 vs VIP	-0.325029	0.0571014	PV vs SST	0.152036	0.489627	PV vs VIP	0.178855	0.418036	VIP vs SST	-0.0268191	1
Q9WUM4	Coronin-1C (Coronin-3)	Coro1c	PV	Gad2 vs PV	-0.118363	1	Gad2 vs SST	-0.160902	0.615367	Gad2 vs VIP	-0.290959	0.480944	P2 vs Gad2	-0.526153	0.0184298	P2 vs PV	-0.644516	0.000825816	P2 vs SST	-0.687054	0.000734556	P2 vs VIP	-0.817112	6.78779e-05	PV vs SST	-0.0425382	1	PV vs VIP	-0.172596	0.458601	VIP vs SST	0.130058	1
Q9WV92	Band 4.1-like protein 3 (4.1B) (Differentially expressed in adenocarcinoma of the lung protein 1) (DAL-1) (DAL1P) (mDAL-1) (Erythrocyte membrane protein band 4.1-like 3) [Cleaved into: Band 4.1-like protein 3, N-terminally processed]	Epb41l3	PV	Gad2 vs PV	-0.204101	0.476188	Gad2 vs SST	-0.21116	0.615367	Gad2 vs VIP	0.216491	0.553541	P2 vs Gad2	-0.499511	0.0326923	P2 vs PV	-0.703612	0.000535608	P2 vs SST	-0.71067	0.00083425	P2 vs VIP	-0.28302	0.129704	PV vs SST	-0.00705806	1	PV vs VIP	0.420592	0.121433	VIP vs SST	-0.42765	0.30096
Q9WV96	Mitochondrial import inner membrane translocase subunit Tim10 B (Mitochondrial import inner membrane translocase subunit Tim9 B) (TIMM10B) (Tim10b)	Timm10b	PV	Gad2 vs PV	-0.507972	0.246753	Gad2 vs SST	-0.136496	1	Gad2 vs VIP	-0.160872	0.611223	P2 vs Gad2	-0.136856	1	P2 vs PV	-0.644828	0.0141232	P2 vs SST	-0.273353	0.270536	P2 vs VIP	-0.297728	0.225735	PV vs SST	0.371475	0.327277	PV vs VIP	0.3471	0.332146	VIP vs SST	0.0243756	1
Q9WV98	Mitochondrial import inner membrane translocase subunit Tim9	Timm9	PV	Gad2 vs PV	-0.556254	0.122419	Gad2 vs SST	-0.198619	0.615367	Gad2 vs VIP	0.176734	0.568758	P2 vs Gad2	-0.14494	0.459862	P2 vs PV	-0.701194	0.00108009	P2 vs SST	-0.343559	0.110034	P2 vs VIP	0.0317945	1	PV vs SST	0.357636	0.244012	PV vs VIP	0.732989	0.0121936	VIP vs SST	-0.375353	0.398417
Q9WVE8	Protein kinase C and casein kinase substrate in neurons protein 2 (Syndapin-2) (Syndapin-II) (SdpII)	Pacsin2	PV	Gad2 vs PV	-0.935682	0.00297493	Gad2 vs SST	0.162488	0.615367	Gad2 vs VIP	-0.0449369	1	P2 vs Gad2	-0.91116	5.38689e-05	P2 vs PV	-1.84684	1.80611e-11	P2 vs SST	-0.748672	0.000155065	P2 vs VIP	-0.956097	3.68437e-06	PV vs SST	1.09817	0.000218294	PV vs VIP	0.890745	0.000840975	VIP vs SST	0.207425	0.546699
Q9Z0H8	CAP-Gly domain-containing linker protein 2 (Cytoplasmic linker protein 115) (CLIP-115) (Cytoplasmic linker protein 2)	Clip2	PV	Gad2 vs PV	-0.107634	1	Gad2 vs SST	0.0332338	1	Gad2 vs VIP	0.0460823	1	P2 vs Gad2	-0.264613	0.208999	P2 vs PV	-0.372246	0.0405001	P2 vs SST	-0.231379	0.20217	P2 vs VIP	-0.21853	0.205846	PV vs SST	0.140867	0.529241	PV vs VIP	0.153716	0.496674	VIP vs SST	-0.0128486	1
Q9Z0R4	Intersectin-1 (EH and SH3 domains protein 1)	Itsn1	PV	Gad2 vs PV	-0.605724	0.100654	Gad2 vs SST	-0.0359268	1	Gad2 vs VIP	-0.0063722	1	P2 vs Gad2	-0.552758	0.02876	P2 vs PV	-1.15848	2.49681e-06	P2 vs SST	-0.588685	0.00927679	P2 vs VIP	-0.55913	0.00997683	PV vs SST	0.569797	0.0827835	PV vs VIP	0.599352	0.04521	VIP vs SST	-0.0295546	1
Q9Z0V2	Potassium voltage-gated channel subfamily D member 2 (Voltage-gated potassium channel subunit Kv4.2)	Kcnd2	PV	Gad2 vs PV	-0.129522	1	Gad2 vs SST	-0.00343535	1	Gad2 vs VIP	-0.20659	0.575383	P2 vs Gad2	-0.543544	0.113326	P2 vs PV	-0.673065	0.0134178	P2 vs SST	-0.546979	0.0555309	P2 vs VIP	-0.750134	0.00809024	PV vs SST	0.126086	1	PV vs VIP	-0.0770686	1	VIP vs SST	0.203155	0.58735
Q9Z110	Delta-1-pyrroline-5-carboxylate synthase (P5CS) (Aldehyde dehydrogenase family 18 member A1) [Includes: Glutamate 5-kinase (GK) (EC 2.7.2.11) (Gamma-glutamyl kinase); Gamma-glutamyl phosphate reductase (GPR) (EC 1.2.1.41) (Glutamate-5-semialdehyde dehydrogenase) (Glutamyl-gamma-semialdehyde dehydrogenase)]	Aldh18a1	PV	Gad2 vs PV	-0.432007	0.272666	Gad2 vs SST	0.173314	0.615367	Gad2 vs VIP	0.124386	1	P2 vs Gad2	-0.0559274	1	P2 vs PV	-0.487935	0.0345028	P2 vs SST	0.117386	1	P2 vs VIP	0.0684591	1	PV vs SST	0.605321	0.0972885	PV vs VIP	0.556394	0.0965613	VIP vs SST	0.0489271	1
Q9Z127	Large neutral amino acids transporter small subunit 1 (4F2 light chain) (4F2 LC) (4F2LC) (L-type amino acid transporter 1) (LAT1) (Solute carrier family 7 member 5)	Slc7a5	PV	Gad2 vs PV	-0.222185	0.425061	Gad2 vs SST	-0.0891735	1	Gad2 vs VIP	-0.329601	0.427508	P2 vs Gad2	-0.532317	0.0140477	P2 vs PV	-0.754503	0.00010002	P2 vs SST	-0.621491	0.00159723	P2 vs VIP	-0.861919	2.12272e-05	PV vs SST	0.133012	1	PV vs VIP	-0.107416	1	VIP vs SST	0.240428	0.49727
Q9Z1G3	V-type proton ATPase subunit C 1 (V-ATPase subunit C 1) (Vacuolar proton pump subunit C 1)	Atp6v1c1	PV	Gad2 vs PV	-0.106173	1	Gad2 vs SST	-0.00552336	1	Gad2 vs VIP	-0.0842264	1	P2 vs Gad2	-0.294874	0.159825	P2 vs PV	-0.401047	0.0235294	P2 vs SST	-0.300397	0.102323	P2 vs VIP	-0.3791	0.0344833	PV vs SST	0.10065	1	PV vs VIP	0.0219466	1	VIP vs SST	0.078703	1
Q9Z1P6	NADH dehydrogenase [ubiquinone] 1 alpha subcomplex subunit 7 (Complex I-B14.5a) (CI-B14.5a) (NADH-ubiquinone oxidoreductase subunit B14.5a)	Ndufa7	PV	Gad2 vs PV	-0.688651	0.0723765	Gad2 vs SST	0.0333114	1	Gad2 vs VIP	0.0586503	1	P2 vs Gad2	0.155605	0.442173	P2 vs PV	-0.533046	0.0112816	P2 vs SST	0.188917	0.32858	P2 vs VIP	0.214256	0.267305	PV vs SST	0.721963	0.0320867	PV vs VIP	0.747301	0.0122377	VIP vs SST	-0.0253388	1
Q9Z1W8	Potassium-transporting ATPase alpha chain 2 (HK alpha 2) (Non-gastric H(+)/K(+) ATPase subunit alpha) (EC 7.2.2.19) (Non-gastric Na(+)/K(+) ATPase subunit alpha) (EC 7.2.2.13) (Proton pump) (Sodium pump)	Atp12a	PV	Gad2 vs PV	-0.507481	0.327835	Gad2 vs SST	-0.190828	0.631801	Gad2 vs VIP	-0.347642	0.554329	P2 vs Gad2	-0.400578	0.245079	P2 vs PV	-0.908059	0.00377636	P2 vs SST	-0.591406	0.0680915	P2 vs VIP	-0.74822	0.0161777	PV vs SST	0.316653	0.465649	PV vs VIP	0.159839	0.637458	VIP vs SST	0.156814	0.658208
TdTomato	#N/A	TdTomato	PV	Gad2 vs PV	-0.915168	0.116826	Gad2 vs SST	-0.220451	0.617615	Gad2 vs VIP	-1.54556	0.00737624	P2 vs Gad2	-1.9555	6.64607e-06	P2 vs PV	-2.87067	1.04348e-09	P2 vs SST	-2.17595	2.48503e-07	P2 vs VIP	-3.50106	1.0923e-11	PV vs SST	0.694717	0.174776	PV vs VIP	-0.630394	0.177664	VIP vs SST	1.32511	0.0231187
A2AQ25	Sickle tail protein (Enhancer trap locus 4)	Skt	SST	Gad2 vs PV	-0.557415	0.114276	Gad2 vs SST	-0.349437	0.615367	Gad2 vs VIP	-0.074251	1	P2 vs Gad2	-0.972101	0.000151507	P2 vs PV	-1.52952	1.16355e-08	P2 vs SST	-1.32154	2.48503e-07	P2 vs VIP	-1.04635	8.27949e-06	PV vs SST	0.207977	0.45228	PV vs VIP	0.483164	0.0905356	VIP vs SST	-0.275186	0.496329
D3YVF0	A-kinase anchor protein 5 (AKAP-5) (A-kinase anchor protein 150 kDa) (AKAP 150) (P150) (cAMP-dependent protein kinase regulatory subunit II high affinity-binding protein)	Akap5	SST	Gad2 vs PV	0.586465	0.076094	Gad2 vs SST	-0.112438	1	Gad2 vs VIP	-0.0378882	1	P2 vs Gad2	-0.290032	0.191506	P2 vs PV	0.296433	0.107986	P2 vs SST	-0.40247	0.043807	P2 vs VIP	-0.32792	0.0777894	PV vs SST	-0.698903	0.0176865	PV vs VIP	-0.624353	0.0169299	VIP vs SST	-0.0745499	1
O08539	Myc box-dependent-interacting protein 1 (Amphiphysin II) (Amphiphysin-like protein) (Bridging integrator 1) (SH3 domain-containing protein 9)	Bin1	SST	Gad2 vs PV	-0.267987	0.371495	Gad2 vs SST	-0.0169886	1	Gad2 vs VIP	0.136569	1	P2 vs Gad2	-0.380912	0.0891292	P2 vs PV	-0.6489	0.000804502	P2 vs SST	-0.397901	0.0438981	P2 vs VIP	-0.244343	0.169686	PV vs SST	0.250999	0.349871	PV vs VIP	0.404557	0.121433	VIP vs SST	-0.153558	0.58618
O08585	Clathrin light chain A (Lca)	Clta	SST	Gad2 vs PV	-0.230262	0.457682	Gad2 vs SST	-0.0341239	1	Gad2 vs VIP	0.393132	0.409099	P2 vs Gad2	-0.463688	0.0692852	P2 vs PV	-0.69395	0.00144255	P2 vs SST	-0.497811	0.0286641	P2 vs VIP	-0.0705553	1	PV vs SST	0.196138	0.476418	PV vs VIP	0.623394	0.0327567	VIP vs SST	-0.427256	0.345046
O35098	Dihydropyrimidinase-related protein 4 (DRP-4) (Collapsin response mediator protein 3) (CRMP-3) (UNC33-like phosphoprotein 4) (ULIP-4)	Dpysl4	SST	Gad2 vs PV	0.440955	0.235011	Gad2 vs SST	-0.10601	1	Gad2 vs VIP	-0.487408	0.316109	P2 vs Gad2	-0.409764	0.122587	P2 vs PV	0.0311916	1	P2 vs SST	-0.515774	0.0297618	P2 vs VIP	-0.897171	0.000173576	PV vs SST	-0.546965	0.10544	PV vs VIP	-0.928363	0.00392118	VIP vs SST	0.381398	0.431661
O35136	Neural cell adhesion molecule 2 (N-CAM-2) (NCAM-2) (Neural cell adhesion molecule RB-8) (R4B12)	Ncam2	SST	Gad2 vs PV	0.531459	0.114276	Gad2 vs SST	-0.324114	0.615367	Gad2 vs VIP	-0.199532	0.556679	P2 vs Gad2	-0.16425	0.399795	P2 vs PV	0.367209	0.0528454	P2 vs SST	-0.488364	0.0184617	P2 vs VIP	-0.363782	0.0581636	PV vs SST	-0.855573	0.00663825	PV vs VIP	-0.730991	0.00767795	VIP vs SST	-0.124581	1
O35633	Vesicular inhibitory amino acid transporter (Solute carrier family 32 member 1) (Vesicular GABA and glycine transporter) (Vesicular GABA transporter) (mVGAT) (mVIAAT)	Slc32a1	SST	Gad2 vs PV	-0.500992	0.086219	Gad2 vs SST	-0.0383622	1	Gad2 vs VIP	-0.0767006	1	P2 vs Gad2	-1.83839	7.68048e-11	P2 vs PV	-2.33939	1.26935e-13	P2 vs SST	-1.87676	1.3693e-11	P2 vs VIP	-1.91509	3.15303e-12	PV vs SST	0.46263	0.0757608	PV vs VIP	0.424292	0.0725306	VIP vs SST	0.0383384	1
O35643	AP-1 complex subunit beta-1 (Adaptor protein complex AP-1 subunit beta-1) (Adaptor-related protein complex 1 subunit beta-1) (Beta-1-adaptin) (Beta-adaptin 1) (Clathrin assembly protein complex 1 beta large chain) (Golgi adaptor HA1/AP1 adaptin beta subunit)	Ap1b1	SST	Gad2 vs PV	-0.185491	0.491755	Gad2 vs SST	-0.0587736	1	Gad2 vs VIP	0.0270536	1	P2 vs Gad2	-0.402282	0.0762528	P2 vs PV	-0.587773	0.0023013	P2 vs SST	-0.461056	0.0235634	P2 vs VIP	-0.375228	0.0477319	PV vs SST	0.126717	1	PV vs VIP	0.212544	0.395008	VIP vs SST	-0.0858272	1
O35927	Catenin delta-2 (Neural plakophilin-related ARM-repeat protein) (NPRAP) (Neurojungin)	Ctnnd2	SST	Gad2 vs PV	-0.032709	1	Gad2 vs SST	-0.344808	0.615367	Gad2 vs VIP	-0.362212	0.383279	P2 vs Gad2	-0.279516	0.200938	P2 vs PV	-0.312225	0.0898811	P2 vs SST	-0.624324	0.00227076	P2 vs VIP	-0.641728	0.00119941	PV vs SST	-0.312099	0.255527	PV vs VIP	-0.329503	0.201508	VIP vs SST	0.0174033	1
O54901	OX-2 membrane glycoprotein (MRC OX-2 antigen) (CD antigen CD200)	Cd200	SST	Gad2 vs PV	0.829111	0.0366686	Gad2 vs SST	-0.112222	1	Gad2 vs VIP	-0.390722	0.432786	P2 vs Gad2	-0.35862	0.16017	P2 vs PV	0.47049	0.029371	P2 vs SST	-0.470842	0.0399739	P2 vs VIP	-0.749342	0.00099939	PV vs SST	-0.941333	0.00773335	PV vs VIP	-1.21983	0.000189893	VIP vs SST	0.2785	0.51946
O54991	Contactin-associated protein 1 (Caspr) (Caspr1) (MHDNIV) (NCP1) (Neurexin IV) (Neurexin-4) (Paranodin)	Cntnap1	SST	Gad2 vs PV	-0.528352	0.149339	Gad2 vs SST	-0.272029	0.615367	Gad2 vs VIP	0.305993	0.496817	P2 vs Gad2	-0.498127	0.0547697	P2 vs PV	-1.02648	1.75664e-05	P2 vs SST	-0.770157	0.00104379	P2 vs VIP	-0.192134	0.326857	PV vs SST	0.256322	0.390606	PV vs VIP	0.834345	0.00606925	VIP vs SST	-0.578023	0.170719
O55091	Protein IMPACT (Imprinted and ancient gene protein)	Impact	SST	Gad2 vs PV	0.374258	0.3011	Gad2 vs SST	-0.17497	0.615367	Gad2 vs VIP	-0.648877	0.139044	P2 vs Gad2	-0.626293	0.016726	P2 vs PV	-0.252035	0.239574	P2 vs SST	-0.801263	0.000794842	P2 vs VIP	-1.27517	1.19935e-06	PV vs SST	-0.549228	0.102091	PV vs VIP	-1.02313	0.00179891	VIP vs SST	0.473907	0.299918
O55100	Synaptogyrin-1	Syngr1	SST	Gad2 vs PV	-0.277093	0.231391	Gad2 vs SST	-0.191223	0.615367	Gad2 vs VIP	-0.381891	0.170921	P2 vs Gad2	-0.106477	1	P2 vs PV	-0.38357	0.00711405	P2 vs SST	-0.2977	0.0450899	P2 vs VIP	-0.488368	0.00100963	PV vs SST	0.0858706	1	PV vs VIP	-0.104798	1	VIP vs SST	0.190668	0.495098
O70492	Sorting nexin-3 (SDP3 protein)	Snx3	SST	Gad2 vs PV	-0.0608306	1	Gad2 vs SST	-0.0163106	1	Gad2 vs VIP	-0.321918	0.54493	P2 vs Gad2	-0.594571	0.0585742	P2 vs PV	-0.655401	0.0125188	P2 vs SST	-0.610881	0.0292491	P2 vs VIP	-0.916489	0.000894084	PV vs SST	0.04452	1	PV vs VIP	-0.261087	0.44	VIP vs SST	0.305607	0.543879
O88447	Kinesin light chain 1 (KLC 1)	Klc1	SST	Gad2 vs PV	-0.0743689	1	Gad2 vs SST	-0.106746	1	Gad2 vs VIP	-0.268584	0.517464	P2 vs Gad2	-0.380352	0.105433	P2 vs PV	-0.454721	0.0208236	P2 vs SST	-0.487099	0.0216543	P2 vs VIP	-0.648936	0.00166355	PV vs SST	-0.0323774	1	PV vs VIP	-0.194215	0.442989	VIP vs SST	0.161838	0.58618
O88703	Potassium/sodium hyperpolarization-activated cyclic nucleotide-gated channel 2 (Brain cyclic nucleotide-gated channel 2) (BCNG-2) (Hyperpolarization-activated cation channel 1) (HAC-1)	Hcn2	SST	Gad2 vs PV	-0.806323	0.0435398	Gad2 vs SST	-0.0922745	1	Gad2 vs VIP	0.0914959	1	P2 vs Gad2	-0.436217	0.0908186	P2 vs PV	-1.24254	1.0959e-06	P2 vs SST	-0.528492	0.0230941	P2 vs VIP	-0.344722	0.096918	PV vs SST	0.714048	0.0419263	PV vs VIP	0.897819	0.0049802	VIP vs SST	-0.18377	0.58618
O88951	Protein lin-7 homolog B (Lin-7B) (Mammalian lin-seven protein 2) (MALS-2) (Vertebrate lin-7 homolog 2) (Veli-2)	Lin7b	SST	Gad2 vs PV	-0.152759	0.5404	Gad2 vs SST	-0.1992	0.615367	Gad2 vs VIP	-0.234905	0.54493	P2 vs Gad2	-0.343577	0.13048	P2 vs PV	-0.496335	0.00974038	P2 vs SST	-0.542777	0.00832237	P2 vs VIP	-0.578482	0.00356771	PV vs SST	-0.0464418	1	PV vs VIP	-0.0821466	1	VIP vs SST	0.0357048	1
P00493	Hypoxanthine-guanine phosphoribosyltransferase (HGPRT) (HGPRTase) (EC 2.4.2.8) (HPRT B)	Hprt1	SST	Gad2 vs PV	0.579964	0.149339	Gad2 vs SST	0.0546699	1	Gad2 vs VIP	-0.113315	1	P2 vs Gad2	-0.60281	0.028177	P2 vs PV	-0.0228462	1	P2 vs SST	-0.54814	0.0264508	P2 vs VIP	-0.716126	0.00264397	PV vs SST	-0.525294	0.136876	PV vs VIP	-0.693279	0.0343901	VIP vs SST	0.167985	0.593853
P10637	Microtubule-associated protein tau (Neurofibrillary tangle protein) (Paired helical filament-tau) (PHF-tau)	Mapt	SST	Gad2 vs PV	0.337248	0.266514	Gad2 vs SST	-0.130528	1	Gad2 vs VIP	-0.025963	1	P2 vs Gad2	-0.314767	0.14995	P2 vs PV	0.0224806	1	P2 vs SST	-0.445295	0.0253558	P2 vs VIP	-0.34073	0.0630382	PV vs SST	-0.467775	0.0938707	PV vs VIP	-0.363211	0.156671	VIP vs SST	-0.104565	1
P11499	Heat shock protein HSP 90-beta (Heat shock 84 kDa) (HSP 84) (HSP84) (Tumor-specific transplantation 84 kDa antigen) (TSTA)	Hsp90ab1	SST	Gad2 vs PV	0.110117	1	Gad2 vs SST	-0.0576665	1	Gad2 vs VIP	-0.187394	0.556679	P2 vs Gad2	-0.317584	0.135115	P2 vs PV	-0.207467	0.217968	P2 vs SST	-0.37525	0.0471968	P2 vs VIP	-0.504978	0.00609122	PV vs SST	-0.167783	0.485428	PV vs VIP	-0.297511	0.236198	VIP vs SST	0.129727	1
P12658	Calbindin (Calbindin D28) (D-28K) (PCD-29) (Spot 35 protein) (Vitamin D-dependent calcium-binding protein, avian-type)	Calb1	SST	Gad2 vs PV	0.778515	0.086219	Gad2 vs SST	-0.65132	0.512671	Gad2 vs VIP	1.05559	0.0231014	P2 vs Gad2	-1.12018	0.000354588	P2 vs PV	-0.34166	0.161529	P2 vs SST	-1.7715	8.19653e-08	P2 vs VIP	-0.0645846	1	PV vs SST	-1.42984	0.000672927	PV vs VIP	0.277075	0.415609	VIP vs SST	-1.70691	5.21244e-05
P13595	Neural cell adhesion molecule 1 (N-CAM-1) (NCAM-1) (CD antigen CD56)	Ncam1	SST	Gad2 vs PV	0.223538	0.407085	Gad2 vs SST	-0.374598	0.545213	Gad2 vs VIP	-0.364715	0.344929	P2 vs Gad2	-0.12638	1	P2 vs PV	0.0971577	1	P2 vs SST	-0.500978	0.00781522	P2 vs VIP	-0.491095	0.00669836	PV vs SST	-0.598135	0.0297894	PV vs VIP	-0.588253	0.0156551	VIP vs SST	-0.0098825	1
P14094	Sodium/potassium-transporting ATPase subunit beta-1 (Sodium/potassium-dependent ATPase subunit beta-1)	Atp1b1	SST	Gad2 vs PV	-0.394169	0.149443	Gad2 vs SST	-0.102258	1	Gad2 vs VIP	0.0690796	1	P2 vs Gad2	-0.470216	0.0139329	P2 vs PV	-0.864385	2.56439e-06	P2 vs SST	-0.572474	0.000887951	P2 vs VIP	-0.401136	0.012953	PV vs SST	0.291911	0.22197	PV vs VIP	0.463249	0.0388321	VIP vs SST	-0.171338	0.560868
P14152	Malate dehydrogenase, cytoplasmic (EC 1.1.1.37) (Aromatic alpha-keto acid reductase) (KAR) (EC 1.1.1.96) (Cytosolic malate dehydrogenase)	Mdh1	SST	Gad2 vs PV	-0.137114	1	Gad2 vs SST	0.230252	0.615367	Gad2 vs VIP	0.330138	0.432786	P2 vs Gad2	-0.724348	0.000765541	P2 vs PV	-0.861462	1.2772e-05	P2 vs SST	-0.494096	0.00905587	P2 vs VIP	-0.39421	0.0257364	PV vs SST	0.367365	0.188971	PV vs VIP	0.467252	0.0702899	VIP vs SST	-0.0998863	1
P15388	Potassium voltage-gated channel subfamily C member 1 (NGK2) (Voltage-gated potassium channel subunit Kv3.1) (Voltage-gated potassium channel subunit Kv4)	Kcnc1	SST	Gad2 vs PV	-1.47821	0.000118108	Gad2 vs SST	0.454793	0.563102	Gad2 vs VIP	0.443427	0.356603	P2 vs Gad2	-1.21572	2.65192e-05	P2 vs PV	-2.69393	1.71363e-12	P2 vs SST	-0.760926	0.0016388	P2 vs VIP	-0.772292	0.000984568	PV vs SST	1.93301	1.53275e-06	PV vs VIP	1.92164	2.75133e-07	VIP vs SST	0.0113663	1
P16460	Argininosuccinate synthase (EC 6.3.4.5) (Citrulline--aspartate ligase)	Ass1	SST	Gad2 vs PV	0.558081	0.126867	Gad2 vs SST	-0.128612	1	Gad2 vs VIP	-0.125367	1	P2 vs Gad2	-0.958085	0.000292037	P2 vs PV	-0.400004	0.0556547	P2 vs SST	-1.0867	1.11473e-05	P2 vs VIP	-1.08345	8.56145e-06	PV vs SST	-0.686693	0.0416395	PV vs VIP	-0.683448	0.0233535	VIP vs SST	-0.00324463	1
P17427	AP-2 complex subunit alpha-2 (100 kDa coated vesicle protein C) (Adaptor protein complex AP-2 subunit alpha-2) (Adaptor-related protein complex 2 subunit alpha-2) (Alpha-adaptin C) (Alpha2-adaptin) (Clathrin assembly protein complex 2 alpha-C large chain) (Plasma membrane adaptor HA2/AP2 adaptin alpha C subunit)	Ap2a2	SST	Gad2 vs PV	0.161471	0.535298	Gad2 vs SST	-0.166736	0.615367	Gad2 vs VIP	0.0323878	1	P2 vs Gad2	-0.381665	0.109504	P2 vs PV	-0.220194	0.238085	P2 vs SST	-0.548401	0.0101772	P2 vs VIP	-0.349277	0.0747348	PV vs SST	-0.328208	0.258918	PV vs VIP	-0.129084	1	VIP vs SST	-0.199124	0.563535
P20357	Microtubule-associated protein 2 (MAP-2)	Map2	SST	Gad2 vs PV	0.289496	0.407085	Gad2 vs SST	-0.279595	0.615367	Gad2 vs VIP	-0.579979	0.208686	P2 vs Gad2	-0.392679	0.146468	P2 vs PV	-0.103183	1	P2 vs SST	-0.672274	0.00626973	P2 vs VIP	-0.972657	0.000100064	PV vs SST	-0.569091	0.0938461	PV vs VIP	-0.869475	0.00656963	VIP vs SST	0.300384	0.496711
P22723	Gamma-aminobutyric acid receptor subunit gamma-2 (GABA(A) receptor subunit gamma-2)	Gabrg2	SST	Gad2 vs PV	-0.199028	0.516495	Gad2 vs SST	-0.459329	0.571752	Gad2 vs VIP	-0.343427	0.483819	P2 vs Gad2	-1.1493	4.82817e-05	P2 vs PV	-1.34832	4.01044e-07	P2 vs SST	-1.60863	4.51146e-08	P2 vs VIP	-1.49272	7.39858e-08	PV vs SST	-0.260301	0.407262	PV vs VIP	-0.144399	0.5668	VIP vs SST	-0.115902	1
P24288	Branched-chain-amino-acid aminotransferase, cytosolic (BCAT(c)) (EC 2.6.1.42) (Protein ECA39)	Bcat1	SST	Gad2 vs PV	-0.310375	0.459063	Gad2 vs SST	-0.0692025	1	Gad2 vs VIP	0.102723	1	P2 vs Gad2	-0.59164	0.0749653	P2 vs PV	-0.902015	0.00156079	P2 vs SST	-0.660843	0.0269509	P2 vs VIP	-0.488918	0.0718994	PV vs SST	0.241172	0.501351	PV vs VIP	0.413098	0.285093	VIP vs SST	-0.171925	0.607701
P26048	Gamma-aminobutyric acid receptor subunit alpha-2 (GABA(A) receptor subunit alpha-2)	Gabra2	SST	Gad2 vs PV	0.0638702	1	Gad2 vs SST	-0.592329	0.615367	Gad2 vs VIP	-0.321566	0.585108	P2 vs Gad2	-0.744129	0.177451	P2 vs PV	-0.680259	0.109194	P2 vs SST	-1.33646	0.00697382	P2 vs VIP	-1.0657	0.0260751	PV vs SST	-0.6562	0.289667	PV vs VIP	-0.385436	0.479014	VIP vs SST	-0.270763	0.605137
P26049	Gamma-aminobutyric acid receptor subunit alpha-3 (GABA(A) receptor subunit alpha-3)	Gabra3	SST	Gad2 vs PV	0.401719	0.330113	Gad2 vs SST	-0.486396	0.615367	Gad2 vs VIP	-1.12021	0.0126569	P2 vs Gad2	-0.862076	0.00637055	P2 vs PV	-0.460358	0.0727279	P2 vs SST	-1.34847	1.34464e-05	P2 vs VIP	-1.98229	2.44114e-08	PV vs SST	-0.888115	0.0305486	PV vs VIP	-1.52193	0.000112531	VIP vs SST	0.633818	0.223476
P26645	Myristoylated alanine-rich C-kinase substrate (MARCKS)	Marcks	SST	Gad2 vs PV	0.727104	0.031778	Gad2 vs SST	-0.36402	0.615367	Gad2 vs VIP	-0.194952	0.556679	P2 vs Gad2	-0.0586993	1	P2 vs PV	0.668404	0.00060415	P2 vs SST	-0.422719	0.0347109	P2 vs VIP	-0.253651	0.157239	PV vs SST	-1.09112	0.000317334	PV vs VIP	-0.922055	0.000840975	VIP vs SST	-0.169068	0.58618
P28738	Kinesin heavy chain isoform 5C (EC 3.6.4.-) (Kinesin heavy chain neuron-specific 2) (Kinesin-1)	Kif5c	SST	Gad2 vs PV	-0.363004	0.259477	Gad2 vs SST	-0.0802818	1	Gad2 vs VIP	-0.106013	1	P2 vs Gad2	-0.348961	0.136216	P2 vs PV	-0.711965	0.000532154	P2 vs SST	-0.429242	0.0395771	P2 vs VIP	-0.454974	0.0230004	PV vs SST	0.282722	0.311721	PV vs VIP	0.25699	0.332146	VIP vs SST	0.0257317	1
P31324	cAMP-dependent protein kinase type II-beta regulatory subunit	Prkar2b	SST	Gad2 vs PV	0.413736	0.247308	Gad2 vs SST	-0.158691	0.615367	Gad2 vs VIP	-0.596205	0.170921	P2 vs Gad2	-0.46947	0.069191	P2 vs PV	-0.055734	1	P2 vs SST	-0.628161	0.00670572	P2 vs VIP	-1.06568	1.13779e-05	PV vs SST	-0.572427	0.0827835	PV vs VIP	-1.00994	0.00146701	VIP vs SST	0.437514	0.345046
P31648	Sodium- and chloride-dependent GABA transporter 1 (GAT-1) (Solute carrier family 6 member 1)	Slc6a1	SST	Gad2 vs PV	-0.585538	0.0771999	Gad2 vs SST	0.370252	0.609015	Gad2 vs VIP	0.571215	0.128946	P2 vs Gad2	-1.40983	1.38281e-07	P2 vs PV	-1.99537	1.1805e-11	P2 vs SST	-1.03958	3.19798e-06	P2 vs VIP	-0.838616	5.04449e-05	PV vs SST	0.95579	0.00130913	PV vs VIP	1.15675	5.15094e-05	VIP vs SST	-0.200963	0.558417
P32037	Solute carrier family 2, facilitated glucose transporter member 3 (Glucose transporter type 3, brain) (GLUT-3)	Slc2a3	SST	Gad2 vs PV	-0.0625481	1	Gad2 vs SST	-0.1157	1	Gad2 vs VIP	0.100682	1	P2 vs Gad2	-0.274468	0.191328	P2 vs PV	-0.337016	0.0554101	P2 vs SST	-0.390168	0.0395771	P2 vs VIP	-0.173786	0.290161	PV vs SST	-0.0531523	1	PV vs VIP	0.16323	0.467877	VIP vs SST	-0.216382	0.529195
P32883	GTPase KRas (EC 3.6.5.2) (K-Ras 2) (Ki-Ras) (c-K-ras) (c-Ki-ras) [Cleaved into: GTPase KRas, N-terminally processed]	Kras	SST	Gad2 vs PV	0.417432	0.337266	Gad2 vs SST	-0.00143847	1	Gad2 vs VIP	-0.123707	1	P2 vs Gad2	-0.587886	0.0816336	P2 vs PV	-0.170454	0.469157	P2 vs SST	-0.589324	0.0461987	P2 vs VIP	-0.711593	0.013411	PV vs SST	-0.41887	0.289667	PV vs VIP	-0.541139	0.156671	VIP vs SST	0.122268	1
P34022	Ran-specific GTPase-activating protein (HpaII tiny fragments locus 9a protein) (Ran-binding protein 1) (RANBP1)	Ranbp1	SST	Gad2 vs PV	0.103806	1	Gad2 vs SST	-0.0126559	1	Gad2 vs VIP	0.0598227	1	P2 vs Gad2	-0.481947	0.0703358	P2 vs PV	-0.378141	0.0806496	P2 vs SST	-0.494602	0.0358426	P2 vs VIP	-0.422124	0.056656	PV vs SST	-0.116462	1	PV vs VIP	-0.0439832	1	VIP vs SST	-0.0724786	1
P39053	Dynamin-1 (EC 3.6.5.5)	Dnm1	SST	Gad2 vs PV	-0.40849	0.182869	Gad2 vs SST	-0.103361	1	Gad2 vs VIP	0.282793	0.483819	P2 vs Gad2	-0.379614	0.0825256	P2 vs PV	-0.788103	6.19267e-05	P2 vs SST	-0.482975	0.0133295	P2 vs VIP	-0.0968209	1	PV vs SST	0.305128	0.251942	PV vs VIP	0.691283	0.00713535	VIP vs SST	-0.386154	0.318293
P40142	Transketolase (TK) (EC 2.2.1.1) (P68)	Tkt	SST	Gad2 vs PV	0.205462	0.407085	Gad2 vs SST	-0.0408614	1	Gad2 vs VIP	0.00140495	1	P2 vs Gad2	-0.511301	0.00606538	P2 vs PV	-0.305839	0.0471997	P2 vs SST	-0.552162	0.00114754	P2 vs VIP	-0.509896	0.00172457	PV vs SST	-0.246323	0.287455	PV vs VIP	-0.204057	0.343374	VIP vs SST	-0.0422664	1
P45591	Cofilin-2 (Cofilin, muscle isoform)	Cfl2	SST	Gad2 vs PV	-0.141794	0.552052	Gad2 vs SST	-0.144797	0.615367	Gad2 vs VIP	-0.0612621	1	P2 vs Gad2	-0.656268	0.00257151	P2 vs PV	-0.798061	4.82249e-05	P2 vs SST	-0.801064	7.88362e-05	P2 vs VIP	-0.71753	0.000207832	PV vs SST	-0.00300302	1	PV vs VIP	0.0805316	1	VIP vs SST	-0.0835346	1
P46096	Synaptotagmin-1 (Synaptotagmin I) (SytI) (p65)	Syt1	SST	Gad2 vs PV	0.0687148	1	Gad2 vs SST	-0.105868	1	Gad2 vs VIP	-0.0804655	1	P2 vs Gad2	-0.281791	0.169438	P2 vs PV	-0.213076	0.197454	P2 vs SST	-0.387659	0.0360503	P2 vs VIP	-0.362256	0.0383771	PV vs SST	-0.174583	0.456162	PV vs VIP	-0.14918	0.487777	VIP vs SST	-0.0254024	1
P46664	Adenylosuccinate synthetase isozyme 2 (AMPSase 2) (AdSS 2) (EC 6.3.4.4) (Adenylosuccinate synthetase, acidic isozyme) (Adenylosuccinate synthetase, liver isozyme) (L-type adenylosuccinate synthetase) (IMP--aspartate ligase 2)	Adss2	SST	Gad2 vs PV	0.110856	1	Gad2 vs SST	0.00792921	1	Gad2 vs VIP	0.312823	0.5191	P2 vs Gad2	-0.551915	0.0622996	P2 vs PV	-0.441059	0.066164	P2 vs SST	-0.543986	0.0371151	P2 vs VIP	-0.239092	0.288807	PV vs SST	-0.102927	1	PV vs VIP	0.201967	0.491	VIP vs SST	-0.304894	0.514527
P47753	F-actin-capping protein subunit alpha-1 (CapZ alpha-1)	Capza1	SST	Gad2 vs PV	-0.110313	1	Gad2 vs SST	-0.0968598	1	Gad2 vs VIP	0.0614308	1	P2 vs Gad2	-0.586362	0.0170906	P2 vs PV	-0.696675	0.00167862	P2 vs SST	-0.683222	0.00229937	P2 vs VIP	-0.524931	0.012382	PV vs SST	0.013453	1	PV vs VIP	0.171744	0.510614	VIP vs SST	-0.158291	0.59278
P48318	Glutamate decarboxylase 1 (EC 4.1.1.15) (67 kDa glutamic acid decarboxylase) (GAD-67) (Glutamate decarboxylase 67 kDa isoform)	Gad1	SST	Gad2 vs PV	-0.857049	0.0184226	Gad2 vs SST	0.334449	0.615367	Gad2 vs VIP	0.311056	0.483819	P2 vs Gad2	-1.79575	4.69217e-09	P2 vs PV	-2.6528	1.26935e-13	P2 vs SST	-1.4613	3.5716e-08	P2 vs VIP	-1.4847	1.05902e-08	PV vs SST	1.1915	0.000240612	PV vs VIP	1.16811	0.00010462	VIP vs SST	0.0233928	1
P48320	Glutamate decarboxylase 2 (EC 4.1.1.15) (65 kDa glutamic acid decarboxylase) (GAD-65) (Glutamate decarboxylase 65 kDa isoform)	Gad2	SST	Gad2 vs PV	0.0804119	1	Gad2 vs SST	-0.311663	0.615367	Gad2 vs VIP	-0.0804093	1	P2 vs Gad2	-1.86834	4.28645e-08	P2 vs PV	-1.78792	8.25079e-09	P2 vs SST	-2.18	3.73706e-10	P2 vs VIP	-1.94875	1.40763e-09	PV vs SST	-0.392075	0.253762	PV vs VIP	-0.160821	0.549026	VIP vs SST	-0.231254	0.563535
P48428	Tubulin-specific chaperone A (TCP1-chaperonin cofactor A) (Tubulin-folding cofactor A) (CFA)	Tbca	SST	Gad2 vs PV	0.165307	0.531067	Gad2 vs SST	-0.0824515	1	Gad2 vs VIP	0.161164	0.571057	P2 vs Gad2	-0.689259	0.00498396	P2 vs PV	-0.523952	0.0104319	P2 vs SST	-0.771711	0.000579321	P2 vs VIP	-0.528095	0.0118472	PV vs SST	-0.247759	0.382708	PV vs VIP	-0.00414319	1	VIP vs SST	-0.243616	0.526873
P50518	V-type proton ATPase subunit E 1 (V-ATPase subunit E 1) (V-ATPase 31 kDa subunit) (p31) (Vacuolar proton pump subunit E 1)	Atp6v1e1	SST	Gad2 vs PV	-0.153229	0.526754	Gad2 vs SST	-0.0476137	1	Gad2 vs VIP	0.0595563	1	P2 vs Gad2	-0.411284	0.0612686	P2 vs PV	-0.564513	0.00240431	P2 vs SST	-0.458898	0.0192528	P2 vs VIP	-0.351728	0.0543481	PV vs SST	0.105616	1	PV vs VIP	0.212786	0.375304	VIP vs SST	-0.10717	1
P50571	Gamma-aminobutyric acid receptor subunit beta-1 (GABA(A) receptor subunit beta-1)	Gabrb1	SST	Gad2 vs PV	-0.0102403	1	Gad2 vs SST	-0.536462	0.563102	Gad2 vs VIP	-0.522855	0.362475	P2 vs Gad2	-0.687463	0.0284214	P2 vs PV	-0.697704	0.00821088	P2 vs SST	-1.22393	4.03641e-05	P2 vs VIP	-1.21032	3.42379e-05	PV vs SST	-0.526222	0.173403	PV vs VIP	-0.512615	0.154168	VIP vs SST	-0.0136074	1
P51863	V-type proton ATPase subunit d 1 (V-ATPase subunit d 1) (P39) (Physophilin) (V-ATPase 40 kDa accessory protein) (V-ATPase AC39 subunit) (Vacuolar proton pump subunit d 1)	Atp6v0d1	SST	Gad2 vs PV	-0.0574853	1	Gad2 vs SST	-0.133872	1	Gad2 vs VIP	-0.233887	0.496817	P2 vs Gad2	-0.22392	0.213046	P2 vs PV	-0.281406	0.0704597	P2 vs SST	-0.357793	0.0347107	P2 vs VIP	-0.457807	0.00517385	PV vs SST	-0.0763871	1	PV vs VIP	-0.176401	0.405263	VIP vs SST	0.100014	1
P52480	Pyruvate kinase PKM (EC 2.7.1.40) (Pyruvate kinase muscle isozyme) (Threonine-protein kinase PKM2) (EC 2.7.11.1) (Tyrosine-protein kinase PKM2) (EC 2.7.10.2)	Pkm	SST	Gad2 vs PV	-0.356733	0.187381	Gad2 vs SST	-0.0992672	1	Gad2 vs VIP	0.140341	0.566402	P2 vs Gad2	-0.559424	0.00311269	P2 vs PV	-0.916157	8.96668e-07	P2 vs SST	-0.658691	0.000161072	P2 vs VIP	-0.419083	0.00931136	PV vs SST	0.257466	0.27017	PV vs VIP	0.497074	0.0271815	VIP vs SST	-0.239608	0.468783
P57746	V-type proton ATPase subunit D (V-ATPase subunit D) (V-ATPase 28 kDa accessory protein) (Vacuolar proton pump subunit D)	Atp6v1d	SST	Gad2 vs PV	-0.184138	0.477747	Gad2 vs SST	-0.029316	1	Gad2 vs VIP	0.0049105	1	P2 vs Gad2	-0.370269	0.0861942	P2 vs PV	-0.554407	0.00250057	P2 vs SST	-0.399585	0.0365808	P2 vs VIP	-0.365358	0.0442196	PV vs SST	0.154822	0.492451	PV vs VIP	0.189049	0.412437	VIP vs SST	-0.0342265	1
P60755	MAM domain-containing glycosylphosphatidylinositol anchor protein 2 (MAM domain-containing protein 1)	Mdga2	SST	Gad2 vs PV	-0.928108	0.241106	Gad2 vs SST	-0.43577	0.615367	Gad2 vs VIP	0.533172	0.556507	P2 vs Gad2	-0.775539	0.198081	P2 vs PV	-1.70365	0.00325074	P2 vs SST	-1.21131	0.0355594	P2 vs VIP	-0.242368	0.59601	PV vs SST	0.492338	0.435658	PV vs VIP	1.46128	0.0486431	VIP vs SST	-0.968942	0.38274
P60904	DnaJ homolog subfamily C member 5 (Cysteine string protein) (CSP) (Cysteine-string protein isoform alpha)	Dnajc5	SST	Gad2 vs PV	-0.228094	0.392902	Gad2 vs SST	-0.0895519	1	Gad2 vs VIP	-0.229407	0.517464	P2 vs Gad2	-0.311328	0.126214	P2 vs PV	-0.539422	0.0019879	P2 vs SST	-0.40088	0.028658	P2 vs VIP	-0.540735	0.00244047	PV vs SST	0.138542	0.508371	PV vs VIP	-0.00131268	1	VIP vs SST	0.139855	0.58618
P61022	Calcineurin B homologous protein 1 (Calcineurin B-like protein) (Calcium-binding protein CHP) (Calcium-binding protein p22) (EF-hand calcium-binding domain-containing protein p22) (Sid 470) (p24)	Chp1	SST	Gad2 vs PV	-0.322551	0.379621	Gad2 vs SST	-0.104501	1	Gad2 vs VIP	0.0511047	1	P2 vs Gad2	-0.598842	0.0314015	P2 vs PV	-0.921393	0.000176807	P2 vs SST	-0.703343	0.00496028	P2 vs VIP	-0.547737	0.0200725	PV vs SST	0.21805	0.476418	PV vs VIP	0.373656	0.23963	VIP vs SST	-0.155606	0.599573
P61264	Syntaxin-1B	Stx1b	SST	Gad2 vs PV	-0.249877	0.34305	Gad2 vs SST	-0.0141059	1	Gad2 vs VIP	0.0699825	1	P2 vs Gad2	-0.441589	0.02876	P2 vs PV	-0.691466	0.000122026	P2 vs SST	-0.455695	0.0113576	P2 vs VIP	-0.371606	0.0296414	PV vs SST	0.235771	0.317836	PV vs VIP	0.31986	0.163956	VIP vs SST	-0.0840884	1
P61294	Ras-related protein Rab-6B (EC 3.6.5.2)	Rab6b	SST	Gad2 vs PV	-0.142587	0.588515	Gad2 vs SST	-0.354189	0.615367	Gad2 vs VIP	-0.156337	0.585108	P2 vs Gad2	-0.246291	0.294202	P2 vs PV	-0.388878	0.0670407	P2 vs SST	-0.60048	0.00971399	P2 vs VIP	-0.402627	0.0603191	PV vs SST	-0.211602	0.475128	PV vs VIP	-0.0137496	1	VIP vs SST	-0.197852	0.58618
P61982	14-3-3 protein gamma [Cleaved into: 14-3-3 protein gamma, N-terminally processed]	Ywhag	SST	Gad2 vs PV	0.00375797	1	Gad2 vs SST	-0.169688	0.615367	Gad2 vs VIP	-0.0901599	1	P2 vs Gad2	-0.177775	0.273959	P2 vs PV	-0.174017	0.214524	P2 vs SST	-0.347463	0.0290929	P2 vs VIP	-0.267935	0.0666861	PV vs SST	-0.173446	0.408277	PV vs VIP	-0.0939178	1	VIP vs SST	-0.0795279	1
P62500	TSC22 domain family protein 1 (Regulatory protein TSC-22) (TGFB-stimulated clone 22 homolog) (TSC22-related inducible leucine zipper 1b) (Transforming growth factor beta-1-induced transcript 4 protein)	Tsc22d1	SST	Gad2 vs PV	0.106553	1	Gad2 vs SST	-0.0285557	1	Gad2 vs VIP	0.568534	0.254391	P2 vs Gad2	-0.431399	0.0926958	P2 vs PV	-0.324845	0.111579	P2 vs SST	-0.459954	0.0428146	P2 vs VIP	0.137135	1	PV vs SST	-0.135109	1	PV vs VIP	0.461981	0.159342	VIP vs SST	-0.59709	0.214363
P62812	Gamma-aminobutyric acid receptor subunit alpha-1 (GABA(A) receptor subunit alpha-1)	Gabra1	SST	Gad2 vs PV	-0.242888	0.402369	Gad2 vs SST	-0.309498	0.615367	Gad2 vs VIP	-0.358188	0.383279	P2 vs Gad2	-0.943613	5.18651e-05	P2 vs PV	-1.1865	1.40644e-07	P2 vs SST	-1.25311	9.33775e-08	P2 vs VIP	-1.3018	2.67332e-08	PV vs SST	-0.0666098	1	PV vs VIP	-0.1153	1	VIP vs SST	0.0486902	1
P62814	V-type proton ATPase subunit B, brain isoform (V-ATPase subunit B 2) (Endomembrane proton pump 58 kDa subunit) (Vacuolar proton pump subunit B 2)	Atp6v1b2	SST	Gad2 vs PV	-0.189692	0.451246	Gad2 vs SST	-0.130057	1	Gad2 vs VIP	-0.0832313	1	P2 vs Gad2	-0.251962	0.202688	P2 vs PV	-0.441654	0.00995855	P2 vs SST	-0.382019	0.0355594	P2 vs VIP	-0.335193	0.0503077	PV vs SST	0.0596354	1	PV vs VIP	0.106461	1	VIP vs SST	-0.0468256	1
P62823	Ras-related protein Rab-3C	Rab3c	SST	Gad2 vs PV	0.643981	0.0407229	Gad2 vs SST	0.0187236	1	Gad2 vs VIP	-0.504516	0.160733	P2 vs Gad2	-0.497786	0.0146575	P2 vs PV	0.146195	0.341895	P2 vs SST	-0.479062	0.00900965	P2 vs VIP	-1.0023	8.58814e-07	PV vs SST	-0.625257	0.0261649	PV vs VIP	-1.1485	2.60267e-05	VIP vs SST	0.523239	0.114412
P62869	Elongin-B (EloB) (Elongin 18 kDa subunit) (RNA polymerase II transcription factor SIII subunit B) (SIII p18) (Transcription elongation factor B polypeptide 2)	Elob	SST	Gad2 vs PV	-0.149262	0.573996	Gad2 vs SST	-0.153058	0.615367	Gad2 vs VIP	0.24634	0.553541	P2 vs Gad2	-0.441026	0.0915793	P2 vs PV	-0.590288	0.00746371	P2 vs SST	-0.594084	0.0111418	P2 vs VIP	-0.194686	0.32421	PV vs SST	-0.00379532	1	PV vs VIP	0.395602	0.191447	VIP vs SST	-0.399397	0.398417
P63017	Heat shock cognate 71 kDa protein (EC 3.6.4.10) (Heat shock 70 kDa protein 8)	Hspa8	SST	Gad2 vs PV	-0.0937404	1	Gad2 vs SST	-0.10055	1	Gad2 vs VIP	0.00426504	1	P2 vs Gad2	-0.362928	0.118697	P2 vs PV	-0.456669	0.0187106	P2 vs SST	-0.463478	0.0268685	P2 vs VIP	-0.358663	0.0625655	PV vs SST	-0.00680913	1	PV vs VIP	0.0980055	1	VIP vs SST	-0.104815	1
P63040	Complexin-1 (921-S) (Complexin I) (CPX I) (Synaphin-2)	Cplx1	SST	Gad2 vs PV	-0.808304	0.0188165	Gad2 vs SST	-0.0196865	1	Gad2 vs VIP	0.946237	0.00309956	P2 vs Gad2	-0.936077	0.000108902	P2 vs PV	-1.74438	3.34196e-10	P2 vs SST	-0.955764	1.52982e-05	P2 vs VIP	0.0101597	1	PV vs SST	0.788618	0.00853381	PV vs VIP	1.75454	5.99288e-08	VIP vs SST	-0.965924	0.00185323
P63044	Vesicle-associated membrane protein 2 (VAMP-2) (Synaptobrevin-2)	Vamp2	SST	Gad2 vs PV	-0.085888	1	Gad2 vs SST	-0.221336	0.615367	Gad2 vs VIP	-0.406138	0.322158	P2 vs Gad2	-0.301761	0.170846	P2 vs PV	-0.387648	0.036754	P2 vs SST	-0.523097	0.00912306	P2 vs VIP	-0.707899	0.000411098	PV vs SST	-0.135448	1	PV vs VIP	-0.32025	0.211861	VIP vs SST	0.184802	0.563535
P63046	Sulfotransferase 4A1 (ST4A1) (EC 2.8.2.-) (Brain sulfotransferase-like protein) (mBR-STL) (Nervous system sulfotransferase) (NST)	Sult4a1	SST	Gad2 vs PV	0.192713	0.545422	Gad2 vs SST	-0.105025	1	Gad2 vs VIP	0.37169	0.483819	P2 vs Gad2	-0.442565	0.129653	P2 vs PV	-0.249851	0.271432	P2 vs SST	-0.54759	0.0363692	P2 vs VIP	-0.070875	1	PV vs SST	-0.297739	0.393137	PV vs VIP	0.178976	0.535094	VIP vs SST	-0.476715	0.374899
P63080	Gamma-aminobutyric acid receptor subunit beta-3 (GABA(A) receptor subunit beta-3)	Gabrb3	SST	Gad2 vs PV	-0.117196	1	Gad2 vs SST	-0.433909	0.615367	Gad2 vs VIP	-0.205161	0.564294	P2 vs Gad2	-0.910583	0.000885221	P2 vs PV	-1.02778	2.81075e-05	P2 vs SST	-1.34449	8.86456e-07	P2 vs VIP	-1.11574	1.07018e-05	PV vs SST	-0.316713	0.321588	PV vs VIP	-0.0879653	1	VIP vs SST	-0.228747	0.563535
P63082	V-type proton ATPase 16 kDa proteolipid subunit c (V-ATPase 16 kDa proteolipid subunit c) (PL16) (Vacuolar proton pump 16 kDa proteolipid subunit c)	Atp6v0c	SST	Gad2 vs PV	-0.282802	0.446511	Gad2 vs SST	-0.108485	1	Gad2 vs VIP	-0.463423	0.39678	P2 vs Gad2	-0.540192	0.0547697	P2 vs PV	-0.822993	0.00074851	P2 vs SST	-0.648677	0.0101291	P2 vs VIP	-1.00361	8.27082e-05	PV vs SST	0.174317	0.547784	PV vs VIP	-0.180621	0.531003	VIP vs SST	0.354938	0.478931
P63137	Gamma-aminobutyric acid receptor subunit beta-2 (GABA(A) receptor subunit beta-2)	Gabrb2	SST	Gad2 vs PV	-0.266485	0.365002	Gad2 vs SST	-0.420481	0.527895	Gad2 vs VIP	-0.508902	0.170921	P2 vs Gad2	-0.871939	0.000108902	P2 vs PV	-1.13842	2.15311e-07	P2 vs SST	-1.29242	5.09581e-08	P2 vs VIP	-1.38084	7.5767e-09	PV vs SST	-0.153996	0.504769	PV vs VIP	-0.242417	0.32996	VIP vs SST	0.088421	1
P63213	Guanine nucleotide-binding protein G(I)/G(S)/G(O) subunit gamma-2 (G gamma-I)	Gng2	SST	Gad2 vs PV	0.381585	0.171554	Gad2 vs SST	-0.270565	0.615367	Gad2 vs VIP	-0.594746	0.050367	P2 vs Gad2	-0.228305	0.221798	P2 vs PV	0.153279	0.308032	P2 vs SST	-0.49887	0.0050618	P2 vs VIP	-0.823051	1.07564e-05	PV vs SST	-0.65215	0.0131984	PV vs VIP	-0.976331	9.33622e-05	VIP vs SST	0.324181	0.360002
P68181	cAMP-dependent protein kinase catalytic subunit beta (PKA C-beta) (EC 2.7.11.11)	Prkacb	SST	Gad2 vs PV	0.280634	0.39384	Gad2 vs SST	-0.206366	0.615367	Gad2 vs VIP	-0.129335	1	P2 vs Gad2	-0.313521	0.198014	P2 vs PV	-0.0328872	1	P2 vs SST	-0.519887	0.0202508	P2 vs VIP	-0.442857	0.0344995	PV vs SST	-0.487	0.122883	PV vs VIP	-0.40997	0.159939	VIP vs SST	-0.0770304	1
P70206	Plexin-A1 (Plex 1) (Plexin-1)	Plxna1	SST	Gad2 vs PV	0.0516279	1	Gad2 vs SST	-0.359043	0.54097	Gad2 vs VIP	-0.13415	1	P2 vs Gad2	-0.200958	0.273959	P2 vs PV	-0.14933	0.34535	P2 vs SST	-0.560001	0.0022304	P2 vs VIP	-0.335108	0.047049	PV vs SST	-0.410671	0.108089	PV vs VIP	-0.185778	0.403909	VIP vs SST	-0.224893	0.495098
P70290	55 kDa erythrocyte membrane protein (p55) (Membrane protein, palmitoylated 1)	Mpp1	SST	Gad2 vs PV	0.555104	0.381748	Gad2 vs SST	0.279402	0.615367	Gad2 vs VIP	0.0844305	1	P2 vs Gad2	-1.13929	0.0238823	P2 vs PV	-0.58419	0.123847	P2 vs SST	-0.859892	0.0389664	P2 vs VIP	-1.05486	0.00950978	PV vs SST	-0.275702	0.544406	PV vs VIP	-0.470674	0.36021	VIP vs SST	0.194972	0.651769
P70408	Cadherin-10 (T2-cadherin)	Cdh10	SST	Gad2 vs PV	-0.0111613	1	Gad2 vs SST	-0.0519418	1	Gad2 vs VIP	-0.442807	0.432196	P2 vs Gad2	-0.602084	0.0511177	P2 vs PV	-0.613245	0.0112038	P2 vs SST	-0.654026	0.0113576	P2 vs VIP	-1.04489	9.73159e-05	PV vs SST	-0.0407805	1	PV vs VIP	-0.431645	0.179454	VIP vs SST	0.390865	0.434687
P70414	Sodium/calcium exchanger 1 (Na(+)/Ca(2+)-exchange protein 1) (Solute carrier family 8 member 1)	Slc8a1	SST	Gad2 vs PV	0.157062	0.545422	Gad2 vs SST	-0.382826	0.615367	Gad2 vs VIP	-0.361126	0.432786	P2 vs Gad2	-0.370897	0.127542	P2 vs PV	-0.213836	0.259452	P2 vs SST	-0.753723	0.000725649	P2 vs VIP	-0.732023	0.000730904	PV vs SST	-0.539888	0.0810643	PV vs VIP	-0.518188	0.0664851	VIP vs SST	-0.0216998	1
P80560	Receptor-type tyrosine-protein phosphatase N2 (R-PTP-N2) (EC 3.1.3.-) (EC 3.1.3.48) (PTP IA-2beta) (Phogrin) (Protein tyrosine phosphatase-NP) (PTP-NP) [Cleaved into: IA-2beta71; IA-2beta64; IA-2beta60]	Ptprn2	SST	Gad2 vs PV	0.345262	0.335245	Gad2 vs SST	-0.193092	0.615367	Gad2 vs VIP	-0.590004	0.178449	P2 vs Gad2	-0.648524	0.0140085	P2 vs PV	-0.303262	0.171362	P2 vs SST	-0.841616	0.000504625	P2 vs VIP	-1.23853	1.98935e-06	PV vs SST	-0.538354	0.115771	PV vs VIP	-0.935267	0.00413238	VIP vs SST	0.396913	0.398417
P97371	Proteasome activator complex subunit 1 (11S regulator complex subunit alpha) (REG-alpha) (Activator of multicatalytic protease subunit 1) (Proteasome activator 28 subunit alpha) (PA28a) (PA28alpha)	Psme1	SST	Gad2 vs PV	0.662045	0.146872	Gad2 vs SST	0.0235398	1	Gad2 vs VIP	0.310764	0.553541	P2 vs Gad2	-0.600546	0.0539708	P2 vs PV	0.0614999	1	P2 vs SST	-0.577006	0.036799	P2 vs VIP	-0.289782	0.231294	PV vs SST	-0.638506	0.11315	PV vs VIP	-0.351282	0.327916	VIP vs SST	-0.287224	0.558417
P97445	Voltage-dependent P/Q-type calcium channel subunit alpha-1A (Brain calcium channel I) (BI) (Calcium channel, L type, alpha-1 polypeptide isoform 4) (Voltage-gated calcium channel subunit alpha Cav2.1)	Cacna1a	SST	Gad2 vs PV	-0.238614	0.434174	Gad2 vs SST	-0.193567	0.615367	Gad2 vs VIP	-0.13524	1	P2 vs Gad2	-0.464149	0.0584128	P2 vs PV	-0.702763	0.000838979	P2 vs SST	-0.657716	0.00281735	P2 vs VIP	-0.599389	0.00461088	PV vs SST	0.0450468	1	PV vs VIP	0.103374	1	VIP vs SST	-0.0583272	1
P97467	Peptidyl-glycine alpha-amidating monooxygenase (PAM) [Includes: Peptidylglycine alpha-hydroxylating monooxygenase (PHM) (EC 1.14.17.3); Peptidyl-alpha-hydroxyglycine alpha-amidating lyase (EC 4.3.2.5) (Peptidylamidoglycolate lyase) (PAL)]	Pam	SST	Gad2 vs PV	0.284951	0.506143	Gad2 vs SST	-0.317356	0.615367	Gad2 vs VIP	-0.851021	0.172787	P2 vs Gad2	-0.663675	0.0838802	P2 vs PV	-0.378724	0.208883	P2 vs SST	-0.981031	0.00504876	P2 vs VIP	-1.5147	4.26425e-05	PV vs SST	-0.602307	0.192997	PV vs VIP	-1.13597	0.010583	VIP vs SST	0.533665	0.425184
P97772	Metabotropic glutamate receptor 1 (mGluR1)	Grm1	SST	Gad2 vs PV	0.924041	0.0812856	Gad2 vs SST	-0.325149	0.615367	Gad2 vs VIP	-1.14196	0.0145849	P2 vs Gad2	-0.487676	0.100529	P2 vs PV	0.436365	0.123266	P2 vs SST	-0.812825	0.00454717	P2 vs VIP	-1.62964	9.11769e-06	PV vs SST	-1.24919	0.0131984	PV vs VIP	-2.066	0.000173341	VIP vs SST	0.816814	0.0427782
P97792	Coxsackievirus and adenovirus receptor homolog (CAR) (mCAR)	Cxadr	SST	Gad2 vs PV	0.688592	0.171554	Gad2 vs SST	-0.357304	0.615367	Gad2 vs VIP	-0.369656	0.483819	P2 vs Gad2	-0.213613	0.411282	P2 vs PV	0.474979	0.136291	P2 vs SST	-0.570917	0.0472799	P2 vs VIP	-0.583268	0.0351786	PV vs SST	-1.0459	0.0353265	PV vs VIP	-1.05825	0.0176115	VIP vs SST	0.0123512	1
P99024	Tubulin beta-5 chain	Tubb5	SST	Gad2 vs PV	0.388588	0.19101	Gad2 vs SST	-0.190378	0.615367	Gad2 vs VIP	-0.201546	0.553541	P2 vs Gad2	-0.197335	0.287107	P2 vs PV	0.191253	0.233083	P2 vs SST	-0.387713	0.0340149	P2 vs VIP	-0.398881	0.020593	PV vs SST	-0.578966	0.037002	PV vs VIP	-0.590134	0.0172575	VIP vs SST	0.011168	1
Q02248	Catenin beta-1 (Beta-catenin)	Ctnnb1	SST	Gad2 vs PV	-0.15172	0.567373	Gad2 vs SST	-0.339794	0.615367	Gad2 vs VIP	-0.381056	0.432786	P2 vs Gad2	-0.262119	0.268409	P2 vs PV	-0.413839	0.0499199	P2 vs SST	-0.601913	0.00893649	P2 vs VIP	-0.643174	0.00389379	PV vs SST	-0.188074	0.492389	PV vs VIP	-0.229335	0.411806	VIP vs SST	0.0412611	1
Q03517	Secretogranin-2 (Chromogranin-C) (Secretogranin II) (SgII) [Cleaved into: Secretoneurin (SN); Manserin]	Scg2	SST	Gad2 vs PV	0.179888	0.583874	Gad2 vs SST	0.133789	1	Gad2 vs VIP	-0.296498	0.554691	P2 vs Gad2	-1.12333	0.000765541	P2 vs PV	-0.943447	0.000812266	P2 vs SST	-0.989546	0.000847591	P2 vs VIP	-1.41983	5.92921e-06	PV vs SST	-0.0460992	1	PV vs VIP	-0.476386	0.20811	VIP vs SST	0.430287	0.459658
Q03958	Prefoldin subunit 6 (Protein Ke2)	Pfdn6	SST	Gad2 vs PV	-0.0675971	1	Gad2 vs SST	-0.140696	0.624975	Gad2 vs VIP	-0.117374	1	P2 vs Gad2	-0.574884	0.0400571	P2 vs PV	-0.642481	0.00627439	P2 vs SST	-0.71558	0.0043918	P2 vs VIP	-0.692258	0.00415621	PV vs SST	-0.0730993	1	PV vs VIP	-0.0497771	1	VIP vs SST	-0.0233221	1
Q08331	Calretinin (CR)	Calb2	SST	Gad2 vs PV	1.48026	0.000287909	Gad2 vs SST	-0.249721	0.615367	Gad2 vs VIP	-1.94717	3.39826e-06	P2 vs Gad2	-0.64443	0.017486	P2 vs PV	0.835831	0.000454852	P2 vs SST	-0.894151	0.000380666	P2 vs VIP	-2.5916	3.15303e-12	PV vs SST	-1.72998	1.31465e-05	PV vs VIP	-3.42743	4.56198e-12	VIP vs SST	1.69745	1.73753e-05
Q0VGU4	Neurosecretory protein VGF [Cleaved into: Neuroendocrine regulatory peptide-1 (NERP-1); Neuroendocrine regulatory peptide-2 (NERP-2); VGF-derived peptide TLQP-21; VGF-derived peptide TLQP-62]	Vgf	SST	Gad2 vs PV	0.324345	0.308565	Gad2 vs SST	-0.535561	0.431494	Gad2 vs VIP	-0.387188	0.378263	P2 vs Gad2	-0.752013	0.00172431	P2 vs PV	-0.427668	0.0294642	P2 vs SST	-1.28757	2.28814e-07	P2 vs VIP	-1.1392	1.28824e-06	PV vs SST	-0.859906	0.00663825	PV vs VIP	-0.711533	0.00986334	VIP vs SST	-0.148373	0.59173
Q14B80	Potassium voltage-gated channel subfamily C member 2 (Shaw-like potassium channel) (Voltage-gated potassium channel Kv3.2)	Kcnc2	SST	Gad2 vs PV	-1.0787	0.00821059	Gad2 vs SST	0.24468	0.615367	Gad2 vs VIP	0.33452	0.484655	P2 vs Gad2	-0.984377	0.000499594	P2 vs PV	-2.06308	1.36703e-09	P2 vs SST	-0.739697	0.00286838	P2 vs VIP	-0.649857	0.00563228	PV vs SST	1.32338	0.000379202	PV vs VIP	1.41322	6.80053e-05	VIP vs SST	-0.0898397	1
Q3UHJ0	AP2-associated protein kinase 1 (EC 2.7.11.1) (Adaptor-associated kinase 1)	Aak1	SST	Gad2 vs PV	-0.295148	0.330647	Gad2 vs SST	-0.208747	0.615367	Gad2 vs VIP	-0.292655	0.483819	P2 vs Gad2	-0.490579	0.0336441	P2 vs PV	-0.785727	0.000128135	P2 vs SST	-0.699326	0.00083425	P2 vs VIP	-0.783234	0.00016762	PV vs SST	0.0864006	1	PV vs VIP	0.00249284	1	VIP vs SST	0.0839078	1
Q3UHK1	Proton myo-inositol cotransporter (H(+)-myo-inositol cotransporter) (Hmit) (H(+)-myo-inositol symporter) (Solute carrier family 2 member 13)	Slc2a13	SST	Gad2 vs PV	0.54426	0.172151	Gad2 vs SST	0.317243	0.615367	Gad2 vs VIP	-1.34884	0.000682691	P2 vs Gad2	-0.899404	0.00125412	P2 vs PV	-0.355143	0.111518	P2 vs SST	-0.58216	0.0179644	P2 vs VIP	-2.24825	4.40987e-11	PV vs SST	-0.227017	0.474727	PV vs VIP	-1.8931	1.07753e-06	VIP vs SST	1.66609	1.84703e-05
Q3UNH4	G protein-regulated inducer of neurite outgrowth 1 (GRIN1)	Gprin1	SST	Gad2 vs PV	0.206257	0.451246	Gad2 vs SST	-0.386785	0.559313	Gad2 vs VIP	-0.468496	0.211002	P2 vs Gad2	-0.0333044	1	P2 vs PV	0.172952	0.297975	P2 vs SST	-0.42009	0.0300197	P2 vs VIP	-0.5018	0.00719357	PV vs SST	-0.593042	0.0398404	PV vs VIP	-0.674752	0.00916397	VIP vs SST	0.0817103	1
Q3UTH8	Rho guanine nucleotide exchange factor 9 (Collybistin) (Rac/Cdc42 guanine nucleotide exchange factor 9)	Arhgef9	SST	Gad2 vs PV	0.506792	0.363241	Gad2 vs SST	-0.273016	0.615367	Gad2 vs VIP	-0.395245	0.553541	P2 vs Gad2	-1.22972	0.00604161	P2 vs PV	-0.722928	0.0465018	P2 vs SST	-1.50274	0.000349499	P2 vs VIP	-1.62497	0.000103398	PV vs SST	-0.779808	0.136876	PV vs VIP	-0.902037	0.066104	VIP vs SST	0.122229	1
Q3V038	Tetratricopeptide repeat protein 9A (TPR repeat protein 9A)	Ttc9	SST	Gad2 vs PV	0.396246	0.330113	Gad2 vs SST	-0.258707	0.615367	Gad2 vs VIP	0.568162	0.274266	P2 vs Gad2	-0.786613	0.00942203	P2 vs PV	-0.390367	0.138897	P2 vs SST	-1.04532	0.000482165	P2 vs VIP	-0.218451	0.343	PV vs SST	-0.654954	0.101581	PV vs VIP	0.171916	0.559543	VIP vs SST	-0.826869	0.0799626
Q4KMM3	Oxidation resistance protein 1 (Protein C7)	Oxr1	SST	Gad2 vs PV	-0.0751428	1	Gad2 vs SST	-0.447035	0.512671	Gad2 vs VIP	-0.121851	1	P2 vs Gad2	-0.317742	0.139021	P2 vs PV	-0.392885	0.0296338	P2 vs SST	-0.764777	0.000154809	P2 vs VIP	-0.439593	0.0176344	PV vs SST	-0.371892	0.170811	PV vs VIP	-0.0467078	1	VIP vs SST	-0.325184	0.399429
Q56A07	Sodium channel subunit beta-2	Scn2b	SST	Gad2 vs PV	0.321486	0.320003	Gad2 vs SST	-0.125031	1	Gad2 vs VIP	-0.0139239	1	P2 vs Gad2	-0.379381	0.100529	P2 vs PV	-0.0578949	1	P2 vs SST	-0.504412	0.0154426	P2 vs VIP	-0.393305	0.0448928	PV vs SST	-0.446517	0.135402	PV vs VIP	-0.33541	0.218059	VIP vs SST	-0.111107	1
Q5GH67	XK-related protein 4 [Cleaved into: XK-related protein 4, processed form]	Xkr4	SST	Gad2 vs PV	-0.060703	1	Gad2 vs SST	-0.468877	0.552595	Gad2 vs VIP	0.101288	1	P2 vs Gad2	-0.206246	0.370221	P2 vs PV	-0.266949	0.209634	P2 vs SST	-0.675123	0.0061917	P2 vs VIP	-0.104958	1	PV vs SST	-0.408174	0.20928	PV vs VIP	0.161991	0.527453	VIP vs SST	-0.570165	0.185798
Q5RJH6	Nonsense-mediated mRNA decay factor SMG7 (SMG-7 homolog)	Smg7	SST	Gad2 vs PV	0.0223995	1	Gad2 vs SST	-0.295325	0.615367	Gad2 vs VIP	-0.471858	0.551484	P2 vs Gad2	-0.568128	0.264008	P2 vs PV	-0.545729	0.186846	P2 vs SST	-0.863453	0.0379649	P2 vs VIP	-1.03999	0.0172107	PV vs SST	-0.317725	0.490473	PV vs VIP	-0.494257	0.333039	VIP vs SST	0.176533	0.628116
Q5RJI5	Serine/threonine-protein kinase BRSK1 (EC 2.7.11.1) (EC 2.7.11.26) (Brain-specific serine/threonine-protein kinase 1) (BR serine/threonine-protein kinase 1) (Serine/threonine-protein kinase SAD-B)	Brsk1	SST	Gad2 vs PV	-0.505554	0.15477	Gad2 vs SST	-0.139071	0.615367	Gad2 vs VIP	-0.214715	0.556679	P2 vs Gad2	-0.328711	0.182896	P2 vs PV	-0.834265	0.000177501	P2 vs SST	-0.467782	0.0360503	P2 vs VIP	-0.543426	0.0118081	PV vs SST	0.366483	0.235536	PV vs VIP	0.290839	0.307573	VIP vs SST	0.0756445	1
Q60598	Src substrate cortactin	Cttn	SST	Gad2 vs PV	-0.0546046	1	Gad2 vs SST	-0.130293	1	Gad2 vs VIP	-0.121621	1	P2 vs Gad2	-0.332035	0.117817	P2 vs PV	-0.386639	0.0284458	P2 vs SST	-0.462327	0.0148532	P2 vs VIP	-0.453656	0.0126245	PV vs SST	-0.0756879	1	PV vs VIP	-0.0670164	1	VIP vs SST	-0.00867155	1
Q60631	Growth factor receptor-bound protein 2 (Adapter protein GRB2) (SH2/SH3 adapter GRB2)	Grb2	SST	Gad2 vs PV	0.156519	0.55608	Gad2 vs SST	-0.144942	0.615367	Gad2 vs VIP	0.117757	1	P2 vs Gad2	-0.410461	0.093393	P2 vs PV	-0.253943	0.192889	P2 vs SST	-0.555404	0.0113422	P2 vs VIP	-0.292705	0.134156	PV vs SST	-0.301461	0.314481	PV vs VIP	-0.0387623	1	VIP vs SST	-0.262699	0.521026
Q60864	Stress-induced-phosphoprotein 1 (STI1) (mSTI1) (Hsc70/Hsp90-organizing protein) (Hop)	Stip1	SST	Gad2 vs PV	0.119889	1	Gad2 vs SST	0.000190239	1	Gad2 vs VIP	-0.0131941	1	P2 vs Gad2	-0.398051	0.0745805	P2 vs PV	-0.278162	0.123021	P2 vs SST	-0.397861	0.0428945	P2 vs VIP	-0.411245	0.0288246	PV vs SST	-0.119699	1	PV vs VIP	-0.133083	1	VIP vs SST	0.0133843	1
Q60902	Epidermal growth factor receptor substrate 15-like 1 (Epidermal growth factor receptor pathway substrate 15-related sequence) (Eps15-rs) (Eps15-related protein) (Eps15R)	Eps15l1	SST	Gad2 vs PV	-0.569987	0.13096	Gad2 vs SST	-0.13246	1	Gad2 vs VIP	-0.0341177	1	P2 vs Gad2	-0.455267	0.09116	P2 vs PV	-1.02525	3.03945e-05	P2 vs SST	-0.587727	0.014405	P2 vs VIP	-0.489385	0.031338	PV vs SST	0.437527	0.18442	PV vs VIP	0.535869	0.0817766	VIP vs SST	-0.098342	1
Q61036	Serine/threonine-protein kinase PAK 3 (EC 2.7.11.1) (Beta-PAK) (CDC42/RAC effector kinase PAK-B) (p21-activated kinase 3) (PAK-3)	Pak3	SST	Gad2 vs PV	0.245521	0.46653	Gad2 vs SST	-0.238813	0.615367	Gad2 vs VIP	-0.521538	0.281112	P2 vs Gad2	-0.414417	0.127604	P2 vs PV	-0.168896	0.394328	P2 vs SST	-0.65323	0.00808871	P2 vs VIP	-0.935955	0.000167199	PV vs SST	-0.484334	0.15965	PV vs VIP	-0.767059	0.0173512	VIP vs SST	0.282725	0.5222
Q61151	Serine/threonine-protein phosphatase 2A 56 kDa regulatory subunit epsilon isoform (PP2A B subunit isoform B'-epsilon) (PP2A B subunit isoform B56-epsilon) (PP2A B subunit isoform PR61-epsilon) (PP2A B subunit isoform R5-epsilon)	Ppp2r5e	SST	Gad2 vs PV	-0.420734	0.202653	Gad2 vs SST	-0.0644214	1	Gad2 vs VIP	-0.101465	1	P2 vs Gad2	-0.470403	0.0481271	P2 vs PV	-0.891137	3.62993e-05	P2 vs SST	-0.534824	0.0113901	P2 vs VIP	-0.571868	0.00537918	PV vs SST	0.356312	0.218275	PV vs VIP	0.319269	0.234075	VIP vs SST	0.0370435	1
Q61205	Platelet-activating factor acetylhydrolase IB subunit alpha1 (EC 3.1.1.47) (PAF acetylhydrolase 29 kDa subunit) (PAF-AH 29 kDa subunit) (PAF-AH subunit gamma) (PAFAH subunit gamma)	Pafah1b3	SST	Gad2 vs PV	-0.0437645	1	Gad2 vs SST	0.119194	1	Gad2 vs VIP	-0.158475	0.635202	P2 vs Gad2	-1.01557	0.00666759	P2 vs PV	-1.05933	0.00089952	P2 vs SST	-0.896373	0.00462074	P2 vs VIP	-1.17404	0.000126966	PV vs SST	0.162959	0.608723	PV vs VIP	-0.114711	1	VIP vs SST	0.27767	0.563535
Q61301	Catenin alpha-2 (Alpha N-catenin)	Ctnna2	SST	Gad2 vs PV	-0.00918874	1	Gad2 vs SST	-0.221373	0.615367	Gad2 vs VIP	-0.199049	0.55976	P2 vs Gad2	-0.375972	0.115967	P2 vs PV	-0.385161	0.0504492	P2 vs SST	-0.597345	0.00576295	P2 vs VIP	-0.575021	0.00539212	PV vs SST	-0.212184	0.441363	PV vs VIP	-0.189861	0.458601	VIP vs SST	-0.0223237	1
Q61316	Heat shock 70 kDa protein 4 (Heat shock 70-related protein APG-2)	Hspa4	SST	Gad2 vs PV	-0.079022	1	Gad2 vs SST	-0.126923	1	Gad2 vs VIP	-0.00353964	1	P2 vs Gad2	-0.330561	0.137417	P2 vs PV	-0.409583	0.0284568	P2 vs SST	-0.457483	0.0237396	P2 vs VIP	-0.3341	0.0717501	PV vs SST	-0.0479006	1	PV vs VIP	0.0754823	1	VIP vs SST	-0.123383	1
Q61481	Dual specificity calcium/calmodulin-dependent 3',5'-cyclic nucleotide phosphodiesterase 1A (Cam-PDE 1A) (EC 3.1.4.17) (61 kDa Cam-PDE)	Pde1a	SST	Gad2 vs PV	0.365325	0.253735	Gad2 vs SST	-0.455679	0.527895	Gad2 vs VIP	0.266642	0.512785	P2 vs Gad2	0.00584116	1	P2 vs PV	0.371167	0.0536935	P2 vs SST	-0.449838	0.0313386	P2 vs VIP	0.272483	0.147088	PV vs SST	-0.821005	0.00773335	PV vs VIP	-0.0986834	1	VIP vs SST	-0.722321	0.0296791
Q61548	Clathrin coat assembly protein AP180 (91 kDa synaptosomal-associated protein) (Clathrin coat-associated protein AP180) (Phosphoprotein F1-20)	Snap91	SST	Gad2 vs PV	-0.0751323	1	Gad2 vs SST	-0.0509149	1	Gad2 vs VIP	0.112454	1	P2 vs Gad2	-0.355002	0.0861942	P2 vs PV	-0.430135	0.012819	P2 vs SST	-0.405917	0.0285686	P2 vs VIP	-0.242549	0.142679	PV vs SST	0.0242174	1	PV vs VIP	0.187586	0.403334	VIP vs SST	-0.163369	0.570595
Q62277	Synaptophysin (BM89 antigen) (Major synaptic vesicle protein p38)	Syp	SST	Gad2 vs PV	0.0299021	1	Gad2 vs SST	-0.0687534	1	Gad2 vs VIP	-0.201424	0.54493	P2 vs Gad2	-0.451888	0.016772	P2 vs PV	-0.421986	0.00825452	P2 vs SST	-0.520642	0.0024065	P2 vs VIP	-0.653313	0.000133288	PV vs SST	-0.0986554	1	PV vs VIP	-0.231326	0.29782	VIP vs SST	0.132671	1
Q62418	Drebrin-like protein (Actin-binding protein 1) (SH3 domain-containing protein 7)	Dbnl	SST	Gad2 vs PV	0.00753013	1	Gad2 vs SST	-0.015453	1	Gad2 vs VIP	-0.160462	0.568758	P2 vs Gad2	-0.419549	0.0762528	P2 vs PV	-0.412019	0.0346515	P2 vs SST	-0.435002	0.0372661	P2 vs VIP	-0.58001	0.00461673	PV vs SST	-0.0229831	1	PV vs VIP	-0.167992	0.4833	VIP vs SST	0.145009	0.59278
Q62442	Vesicle-associated membrane protein 1 (VAMP-1) (Synaptobrevin-1)	Vamp1	SST	Gad2 vs PV	-1.39499	8.51176e-05	Gad2 vs SST	0.203058	0.615367	Gad2 vs VIP	0.509683	0.223732	P2 vs Gad2	-0.956788	0.000216089	P2 vs PV	-2.35178	2.28484e-12	P2 vs SST	-0.75373	0.000814655	P2 vs VIP	-0.447105	0.0322717	PV vs SST	1.59805	6.78172e-06	PV vs VIP	1.90468	5.16481e-08	VIP vs SST	-0.306625	0.468783
Q62465	Synaptic vesicle membrane protein VAT-1 homolog (EC 1.-.-.-)	Vat1	SST	Gad2 vs PV	0.667082	0.0684789	Gad2 vs SST	0.0366392	1	Gad2 vs VIP	0.0462157	1	P2 vs Gad2	-0.871623	0.000388935	P2 vs PV	-0.20454	0.267415	P2 vs SST	-0.834983	0.000161023	P2 vs VIP	-0.825407	0.000126966	PV vs SST	-0.630443	0.0472028	PV vs VIP	-0.620866	0.0300896	VIP vs SST	-0.00957642	1
Q68ED2	Metabotropic glutamate receptor 7 (mGluR7)	Grm7	SST	Gad2 vs PV	0.912952	0.044787	Gad2 vs SST	-0.388274	0.615367	Gad2 vs VIP	-2.07815	3.39826e-06	P2 vs Gad2	-0.45493	0.126214	P2 vs PV	0.458023	0.0732228	P2 vs SST	-0.843203	0.00206062	P2 vs VIP	-2.53308	9.90841e-11	PV vs SST	-1.30123	0.00154863	PV vs VIP	-2.9911	1.62029e-09	VIP vs SST	1.68988	4.21707e-05
Q68FD5	Clathrin heavy chain 1	Cltc	SST	Gad2 vs PV	-0.295371	0.285145	Gad2 vs SST	-0.0414354	1	Gad2 vs VIP	0.0937236	1	P2 vs Gad2	-0.367599	0.0749653	P2 vs PV	-0.662971	0.000247389	P2 vs SST	-0.409035	0.0268108	P2 vs VIP	-0.273876	0.1009	PV vs SST	0.253936	0.296276	PV vs VIP	0.389095	0.097502	VIP vs SST	-0.135159	1
Q68FH0	Plakophilin-4 (Armadillo-related protein)	Pkp4	SST	Gad2 vs PV	-0.381771	0.283519	Gad2 vs SST	-0.271984	0.615367	Gad2 vs VIP	-0.211054	0.55976	P2 vs Gad2	-0.561108	0.0326923	P2 vs PV	-0.942879	6.52837e-05	P2 vs SST	-0.833092	0.000536497	P2 vs VIP	-0.772162	0.000854744	PV vs SST	0.109787	1	PV vs VIP	0.170717	0.511713	VIP vs SST	-0.0609298	1
Q69ZK9	Neuroligin-2	Nlgn2	SST	Gad2 vs PV	-0.197809	0.516495	Gad2 vs SST	-0.303734	0.615367	Gad2 vs VIP	-0.462205	0.350897	P2 vs Gad2	-1.32944	5.99034e-06	P2 vs PV	-1.52725	5.58649e-08	P2 vs SST	-1.63317	3.77726e-08	P2 vs VIP	-1.79164	2.74481e-09	PV vs SST	-0.105925	1	PV vs VIP	-0.264397	0.374135	VIP vs SST	0.158472	0.593853
Q6IRU5	Clathrin light chain B (Lcb)	Cltb	SST	Gad2 vs PV	-0.356884	0.190416	Gad2 vs SST	-0.158753	0.615367	Gad2 vs VIP	0.324927	0.368979	P2 vs Gad2	-0.472324	0.0166821	P2 vs PV	-0.829208	7.97719e-06	P2 vs SST	-0.631077	0.000482165	P2 vs VIP	-0.147397	0.32366	PV vs SST	0.198131	0.384937	PV vs VIP	0.681811	0.0035949	VIP vs SST	-0.48368	0.114412
Q6NVF0	Inositol polyphosphate 5-phosphatase OCRL (EC 3.1.3.36) (EC 3.1.3.56) (Inositol polyphosphate 5-phosphatase OCRL-1) (Phosphatidylinositol 3,4,5-triphosphate 5-phosphatase) (EC 3.1.3.86)	Ocrl	SST	Gad2 vs PV	0.0534033	1	Gad2 vs SST	-0.142373	0.615367	Gad2 vs VIP	-0.156863	0.580882	P2 vs Gad2	-0.571207	0.0214964	P2 vs PV	-0.517803	0.012926	P2 vs SST	-0.713579	0.00163406	P2 vs VIP	-0.72807	0.000905893	PV vs SST	-0.195776	0.479288	PV vs VIP	-0.210266	0.437867	VIP vs SST	0.0144902	1
Q6P5E4	UDP-glucose:glycoprotein glucosyltransferase 1 (UGT1) (EC 2.4.1.-) (UDP--Glc:glycoprotein glucosyltransferase) (UDP-glucose ceramide glucosyltransferase-like 1)	Uggt1	SST	Gad2 vs PV	0.18395	0.803717	Gad2 vs SST	-1.96316	0.457442	Gad2 vs VIP	-0.538537	0.580882	P2 vs Gad2	-0.337996	0.584641	P2 vs PV	-0.154046	0.764698	P2 vs SST	-2.30115	0.00308077	P2 vs VIP	-0.876533	0.191948	PV vs SST	-2.14711	0.0474774	PV vs VIP	-0.722487	0.422157	VIP vs SST	-1.42462	0.353923
Q6P8X1	Sorting nexin-6 [Cleaved into: Sorting nexin-6, N-terminally processed]	Snx6	SST	Gad2 vs PV	-0.0252723	1	Gad2 vs SST	-0.0250015	1	Gad2 vs VIP	0.020841	1	P2 vs Gad2	-0.479299	0.0679707	P2 vs PV	-0.504571	0.0202737	P2 vs SST	-0.504301	0.0301693	P2 vs VIP	-0.458458	0.0374491	PV vs SST	0.000270756	1	PV vs VIP	0.0461133	1	VIP vs SST	-0.0458426	1
Q6P9K8	Caskin-1 (CASK-interacting protein 1)	Caskin1	SST	Gad2 vs PV	-0.357324	0.246689	Gad2 vs SST	-0.237237	0.615367	Gad2 vs VIP	-0.399049	0.332496	P2 vs Gad2	-0.608869	0.00653052	P2 vs PV	-0.966193	5.68747e-06	P2 vs SST	-0.846106	5.72916e-05	P2 vs VIP	-1.00792	3.85149e-06	PV vs SST	0.120088	1	PV vs VIP	-0.0417243	1	VIP vs SST	0.161812	0.58618
Q6P9K9	Neurexin-3 (Neurexin III-alpha) (Neurexin-3-alpha)	Nrxn3	SST	Gad2 vs PV	0.0626459	1	Gad2 vs SST	-0.32442	0.615367	Gad2 vs VIP	-0.709553	0.148542	P2 vs Gad2	-1.24415	4.09122e-05	P2 vs PV	-1.18151	8.99599e-06	P2 vs SST	-1.56857	1.78346e-07	P2 vs VIP	-1.95371	1.71505e-09	PV vs SST	-0.387066	0.27017	PV vs VIP	-0.772199	0.0222341	VIP vs SST	0.385133	0.452854
Q6PHS9	Voltage-dependent calcium channel subunit alpha-2/delta-2 (Protein ducky) (Voltage-gated calcium channel subunit alpha-2/delta-2) [Cleaved into: Voltage-dependent calcium channel subunit alpha-2-2; Voltage-dependent calcium channel subunit delta-2]	Cacna2d2	SST	Gad2 vs PV	-0.697417	0.109033	Gad2 vs SST	-0.148458	0.631801	Gad2 vs VIP	0.918676	0.0591222	P2 vs Gad2	-1.27879	8.67028e-05	P2 vs PV	-1.97621	9.35489e-09	P2 vs SST	-1.42725	3.19798e-06	P2 vs VIP	-0.360116	0.163353	PV vs SST	0.548959	0.144137	PV vs VIP	1.61609	5.15094e-05	VIP vs SST	-1.06713	0.0158627
Q6PIC6	Sodium/potassium-transporting ATPase subunit alpha-3 (Na(+)/K(+) ATPase alpha-3 subunit) (EC 7.2.2.13) (Na(+)/K(+) ATPase alpha(III) subunit) (Sodium pump subunit alpha-3)	Atp1a3	SST	Gad2 vs PV	-0.459603	0.114276	Gad2 vs SST	-0.0585417	1	Gad2 vs VIP	0.0389403	1	P2 vs Gad2	-0.686043	0.000972499	P2 vs PV	-1.14565	7.6113e-08	P2 vs SST	-0.744585	9.00891e-05	P2 vs VIP	-0.647103	0.000380549	PV vs SST	0.401062	0.115822	PV vs VIP	0.498544	0.0349588	VIP vs SST	-0.097482	1
Q71LX4	Talin-2	Tln2	SST	Gad2 vs PV	-0.25818	0.407483	Gad2 vs SST	-0.234769	0.615367	Gad2 vs VIP	-0.264585	0.5191	P2 vs Gad2	-0.554194	0.0214964	P2 vs PV	-0.812375	0.000154189	P2 vs SST	-0.788963	0.000389987	P2 vs VIP	-0.818779	0.000171333	PV vs SST	0.0234112	1	PV vs VIP	-0.00640473	1	VIP vs SST	0.0298159	1
Q78JW9	Ubiquitin domain-containing protein UBFD1	Ubfd1	SST	Gad2 vs PV	0.121639	1	Gad2 vs SST	0.0740657	1	Gad2 vs VIP	0.380089	0.470905	P2 vs Gad2	-0.823398	0.00495436	P2 vs PV	-0.701759	0.00255196	P2 vs SST	-0.749333	0.00247862	P2 vs VIP	-0.443309	0.0515258	PV vs SST	-0.0475737	1	PV vs VIP	0.25845	0.375304	VIP vs SST	-0.306024	0.494789
Q7TPB0	Phospholipid phosphatase-related protein type 3 (Inactive phospholipid phosphatase PLPPR3) (Lipid phosphate phosphatase-related protein type 3) (Plasticity-related gene 2 protein) (PRG-2)	Plppr3	SST	Gad2 vs PV	1.05833	0.0313987	Gad2 vs SST	-0.40513	0.615367	Gad2 vs VIP	-1.12116	0.0104044	P2 vs Gad2	-0.92405	0.00363202	P2 vs PV	0.134279	1	P2 vs SST	-1.32918	2.24102e-05	P2 vs VIP	-2.04521	3.69026e-08	PV vs SST	-1.46346	0.000949213	PV vs VIP	-2.17949	2.9544e-06	VIP vs SST	0.716033	0.135819
Q7TQF7	Amphiphysin	Amph	SST	Gad2 vs PV	-0.333942	0.231391	Gad2 vs SST	0.0060234	1	Gad2 vs VIP	0.0778034	1	P2 vs Gad2	-0.481394	0.0184298	P2 vs PV	-0.815336	1.62e-05	P2 vs SST	-0.47537	0.00914241	P2 vs VIP	-0.40359	0.0201534	PV vs SST	0.339966	0.174321	PV vs VIP	0.411746	0.077751	VIP vs SST	-0.07178	1
Q80T41	Gamma-aminobutyric acid type B receptor subunit 2 (GABA-B receptor 2) (GABA-B-R2) (GABA-BR2) (GABABR2) (Gb2) (G-protein coupled receptor 51)	Gabbr2	SST	Gad2 vs PV	0.32988	0.266514	Gad2 vs SST	-0.184327	0.615367	Gad2 vs VIP	-0.202031	0.553541	P2 vs Gad2	-0.213801	0.270993	P2 vs PV	0.116079	1	P2 vs SST	-0.398128	0.0347436	P2 vs VIP	-0.415832	0.0200725	PV vs SST	-0.514208	0.0647578	PV vs VIP	-0.531912	0.0349588	VIP vs SST	0.017704	1
Q80TB8	Synaptic vesicle membrane protein VAT-1 homolog-like (EC 1.-.-.-)	Vat1l	SST	Gad2 vs PV	1.62745	5.02528e-05	Gad2 vs SST	-0.0795982	1	Gad2 vs VIP	0.336769	0.483819	P2 vs Gad2	-0.531676	0.0467068	P2 vs PV	1.09577	1.12655e-05	P2 vs SST	-0.611274	0.0102331	P2 vs VIP	-0.194907	0.330822	PV vs SST	-1.70705	1.19085e-05	PV vs VIP	-1.29068	0.000126594	VIP vs SST	-0.416367	0.394129
Q80TJ1	Calcium-dependent secretion activator 1 (Calcium-dependent activator protein for secretion 1) (CAPS-1)	Cadps	SST	Gad2 vs PV	-0.333807	0.283519	Gad2 vs SST	-0.0442277	1	Gad2 vs VIP	-0.0746197	1	P2 vs Gad2	-0.59915	0.00878973	P2 vs PV	-0.932957	1.18394e-05	P2 vs SST	-0.643378	0.00188215	P2 vs VIP	-0.67377	0.000825716	PV vs SST	0.289579	0.292213	PV vs VIP	0.259187	0.314887	VIP vs SST	0.030392	1
Q80TZ3	Putative tyrosine-protein phosphatase auxilin (EC 3.1.3.48) (DnaJ homolog subfamily C member 6)	Dnajc6	SST	Gad2 vs PV	-0.184788	0.480213	Gad2 vs SST	0.0337583	1	Gad2 vs VIP	-0.00319241	1	P2 vs Gad2	-0.42545	0.0538615	P2 vs PV	-0.610238	0.00122744	P2 vs SST	-0.391692	0.0429038	P2 vs VIP	-0.428642	0.0214787	PV vs SST	0.218546	0.386982	PV vs VIP	0.181596	0.436535	VIP vs SST	0.0369507	1
Q80WQ2	Protein VAC14 homolog	Vac14	SST	Gad2 vs PV	-0.185623	0.479686	Gad2 vs SST	-0.0921241	1	Gad2 vs VIP	-0.229979	0.53502	P2 vs Gad2	-0.457822	0.0338382	P2 vs PV	-0.643445	0.000590046	P2 vs SST	-0.549946	0.00469451	P2 vs VIP	-0.687801	0.000364572	PV vs SST	0.0934993	1	PV vs VIP	-0.0443554	1	VIP vs SST	0.137855	0.590007
Q80Z24	Neuronal growth regulator 1 (Kindred of IgLON) (Kilon) (Neurotractin)	Negr1	SST	Gad2 vs PV	0.31738	0.246689	Gad2 vs SST	-0.364526	0.530419	Gad2 vs VIP	-0.113822	1	P2 vs Gad2	-0.0872902	1	P2 vs PV	0.23009	0.139956	P2 vs SST	-0.451816	0.00925366	P2 vs VIP	-0.201113	0.189093	PV vs SST	-0.681906	0.0100465	PV vs VIP	-0.431202	0.0616791	VIP vs SST	-0.250704	0.468783
Q812A2	SLIT-ROBO Rho GTPase-activating protein 3 (srGAP3) (Rho GTPase-activating protein 14) (WAVE-associated Rac GTPase-activating protein) (WRP)	Srgap3	SST	Gad2 vs PV	-0.473568	0.146872	Gad2 vs SST	-0.10534	1	Gad2 vs VIP	-0.104587	1	P2 vs Gad2	-0.583338	0.013011	P2 vs PV	-1.05691	2.76568e-06	P2 vs SST	-0.688678	0.00109816	P2 vs VIP	-0.687926	0.000835618	PV vs SST	0.368227	0.192645	PV vs VIP	0.36898	0.160094	VIP vs SST	-0.000752821	1
Q8BFQ8	Glutamine amidotransferase-like class 1 domain-containing protein 1 (Parkinson disease 7 domain-containing protein 1)	Gatd1	SST	Gad2 vs PV	0.201446	0.567373	Gad2 vs SST	0.0710074	1	Gad2 vs VIP	-0.00623244	1	P2 vs Gad2	-0.659072	0.065407	P2 vs PV	-0.457626	0.0912064	P2 vs SST	-0.588064	0.0447486	P2 vs VIP	-0.665304	0.0189879	PV vs SST	-0.130438	1	PV vs VIP	-0.207678	0.520461	VIP vs SST	0.0772398	1
Q8BGN8	Synaptoporin	Synpr	SST	Gad2 vs PV	0.985845	0.086219	Gad2 vs SST	-0.420736	0.615367	Gad2 vs VIP	-1.18865	0.0548824	P2 vs Gad2	-0.748658	0.0628529	P2 vs PV	0.237187	0.412614	P2 vs SST	-1.16939	0.00134997	P2 vs VIP	-1.93731	1.40399e-06	PV vs SST	-1.40658	0.00809102	PV vs VIP	-2.1745	2.9672e-05	VIP vs SST	0.767918	0.26661
Q8BGQ7	Alanine--tRNA ligase, cytoplasmic (EC 6.1.1.7) (Alanyl-tRNA synthetase) (AlaRS) (Protein sticky) (Sti)	Aars1	SST	Gad2 vs PV	-0.180917	0.531395	Gad2 vs SST	-0.0434506	1	Gad2 vs VIP	-0.284938	0.522928	P2 vs Gad2	-0.658021	0.0118614	P2 vs PV	-0.838938	0.000244223	P2 vs SST	-0.701472	0.00279717	P2 vs VIP	-0.942959	6.82385e-05	PV vs SST	0.137466	1	PV vs VIP	-0.104021	1	VIP vs SST	0.241487	0.55078
Q8BGT8	Phytanoyl-CoA hydroxylase-interacting protein-like	Phyhipl	SST	Gad2 vs PV	0.151026	0.566993	Gad2 vs SST	0.00149649	1	Gad2 vs VIP	-0.134212	1	P2 vs Gad2	-0.567655	0.0261556	P2 vs PV	-0.41663	0.0473625	P2 vs SST	-0.566159	0.0131052	P2 vs VIP	-0.701868	0.00166355	PV vs SST	-0.149529	0.547464	PV vs VIP	-0.285238	0.319757	VIP vs SST	0.135709	1
Q8BIW1	Exopolyphosphatase PRUNE1 (EC 3.6.1.1) (PRUNEM1)	Prune1	SST	Gad2 vs PV	0.413854	0.425359	Gad2 vs SST	-0.477293	0.615367	Gad2 vs VIP	-0.0978723	1	P2 vs Gad2	-0.323579	0.376637	P2 vs PV	0.090275	1	P2 vs SST	-0.800872	0.0291322	P2 vs VIP	-0.421452	0.207031	PV vs SST	-0.891147	0.0757608	PV vs VIP	-0.511727	0.263726	VIP vs SST	-0.379421	0.546689
Q8BJU0	Small glutamine-rich tetratricopeptide repeat-containing protein alpha (Alpha-SGT)	Sgta	SST	Gad2 vs PV	0.205963	0.5404	Gad2 vs SST	0.105653	1	Gad2 vs VIP	-0.0446598	1	P2 vs Gad2	-0.656799	0.0319387	P2 vs PV	-0.450837	0.0728004	P2 vs SST	-0.551146	0.0415319	P2 vs VIP	-0.701459	0.00771351	PV vs SST	-0.10031	1	PV vs VIP	-0.250623	0.447909	VIP vs SST	0.150313	0.618904
Q8BLK3	Limbic system-associated membrane protein (LSAMP)	Lsamp	SST	Gad2 vs PV	-0.222934	0.441603	Gad2 vs SST	-0.157663	0.615367	Gad2 vs VIP	0.306032	0.479854	P2 vs Gad2	-0.297168	0.180451	P2 vs PV	-0.520103	0.00651994	P2 vs SST	-0.454831	0.0253558	P2 vs VIP	0.00886411	1	PV vs SST	0.0652717	1	PV vs VIP	0.528967	0.0470442	VIP vs SST	-0.463695	0.231965
Q8BP47	Asparagine--tRNA ligase, cytoplasmic (EC 6.1.1.22) (Asparaginyl-tRNA synthetase) (AsnRS) (Asparaginyl-tRNA synthetase 1)	NARS1	SST	Gad2 vs PV	-0.145877	0.567481	Gad2 vs SST	0.0220739	1	Gad2 vs VIP	-0.0820901	1	P2 vs Gad2	-0.619789	0.0140085	P2 vs PV	-0.765666	0.000479581	P2 vs SST	-0.597715	0.00812403	P2 vs VIP	-0.701879	0.00147549	PV vs SST	0.167951	0.508371	PV vs VIP	0.0637866	1	VIP vs SST	0.104164	1
Q8BTG7	Protein NDRG4 (N-myc downstream-regulated gene 4 protein) (Protein Ndr4)	Ndrg4	SST	Gad2 vs PV	-0.230417	0.449724	Gad2 vs SST	0.0771269	1	Gad2 vs VIP	0.170321	0.568758	P2 vs Gad2	-1.14745	1.5651e-05	P2 vs PV	-1.37787	7.6113e-08	P2 vs SST	-1.07033	7.98616e-06	P2 vs VIP	-0.977132	2.08861e-05	PV vs SST	0.307544	0.293935	PV vs VIP	0.400738	0.156551	VIP vs SST	-0.0931942	1
Q8BUV3	Gephyrin [Includes: Molybdopterin adenylyltransferase (MPT adenylyltransferase) (EC 2.7.7.75) (Domain G); Molybdopterin molybdenumtransferase (MPT Mo-transferase) (EC 2.10.1.1) (Domain E)]	Gphn	SST	Gad2 vs PV	0.477075	0.126867	Gad2 vs SST	-0.447715	0.512671	Gad2 vs VIP	-0.692087	0.0391463	P2 vs Gad2	-0.826551	0.000292037	P2 vs PV	-0.349476	0.0524645	P2 vs SST	-1.27427	8.19653e-08	P2 vs VIP	-1.51864	1.71505e-09	PV vs SST	-0.924791	0.00153808	PV vs VIP	-1.16916	3.5367e-05	VIP vs SST	0.244372	0.49727
Q8BYM5	Neuroligin-3 (Gliotactin homolog)	Nlgn3	SST	Gad2 vs PV	0.448003	0.171554	Gad2 vs SST	-0.298431	0.615367	Gad2 vs VIP	-0.635603	0.0898528	P2 vs Gad2	-0.158499	0.412601	P2 vs PV	0.289504	0.123266	P2 vs SST	-0.45693	0.0282912	P2 vs VIP	-0.794102	0.000157872	PV vs SST	-0.746434	0.0157948	PV vs VIP	-1.08361	0.000173341	VIP vs SST	0.337172	0.41979
Q8BZ98	Dynamin-3 (EC 3.6.5.5)	Dnm3	SST	Gad2 vs PV	-0.113678	1	Gad2 vs SST	-0.306215	0.615367	Gad2 vs VIP	-0.218344	0.553541	P2 vs Gad2	-0.715175	0.00277589	P2 vs PV	-0.828854	9.34827e-05	P2 vs SST	-1.02139	9.48947e-06	P2 vs VIP	-0.933519	2.58081e-05	PV vs SST	-0.192537	0.459	PV vs VIP	-0.104665	1	VIP vs SST	-0.0878716	1
Q8C522	Endonuclease domain-containing 1 protein (EC 3.1.30.-)	Endod1	SST	Gad2 vs PV	-0.486708	0.153476	Gad2 vs SST	-0.0901959	1	Gad2 vs VIP	-0.262453	0.5191	P2 vs Gad2	-0.392957	0.105433	P2 vs PV	-0.879665	6.19267e-05	P2 vs SST	-0.483153	0.0270529	P2 vs VIP	-0.65541	0.00211583	PV vs SST	0.396512	0.184316	PV vs VIP	0.224255	0.39601	VIP vs SST	0.172257	0.58618
Q8C8N2	Protein SCAI (Suppressor of cancer cell invasion protein)	Scai	SST	Gad2 vs PV	0.0847162	1	Gad2 vs SST	-0.0154172	1	Gad2 vs VIP	-0.380944	0.446225	P2 vs Gad2	-0.596143	0.0212396	P2 vs PV	-0.511426	0.018021	P2 vs SST	-0.61156	0.00862556	P2 vs VIP	-0.977087	4.26692e-05	PV vs SST	-0.100133	1	PV vs VIP	-0.465661	0.124869	VIP vs SST	0.365527	0.434687
Q8C8T7	Protein ELFN1 (Extracellular leucine-rich repeat and fibronectin type-III domain-containing protein 1) (Protein phosphatase 1 regulatory subunit 28)	Elfn1	SST	Gad2 vs PV	-1.14554	0.172151	Gad2 vs SST	-0.883711	0.59154	Gad2 vs VIP	-3.04081	0.000112865	P2 vs Gad2	-0.497655	0.305496	P2 vs PV	-1.6432	0.00369762	P2 vs SST	-1.38137	0.0053891	P2 vs VIP	-3.53846	2.67303e-08	PV vs SST	0.261831	0.624202	PV vs VIP	-1.89527	0.00819485	VIP vs SST	2.1571	0.00321692
Q8CBE3	WD repeat-containing protein 37	Wdr37	SST	Gad2 vs PV	-0.104609	1	Gad2 vs SST	-0.148692	0.615367	Gad2 vs VIP	-0.221628	0.553541	P2 vs Gad2	-0.297044	0.204608	P2 vs PV	-0.401652	0.0448461	P2 vs SST	-0.445735	0.0382962	P2 vs VIP	-0.518671	0.0128913	PV vs SST	-0.0440832	1	PV vs VIP	-0.117019	1	VIP vs SST	0.0729359	1
Q8HW98	IgLON family member 5	Iglon5	SST	Gad2 vs PV	-0.490613	0.157901	Gad2 vs SST	-0.565123	0.431494	Gad2 vs VIP	0.100239	1	P2 vs Gad2	-0.415955	0.0979448	P2 vs PV	-0.906568	6.78963e-05	P2 vs SST	-0.981079	4.08375e-05	P2 vs VIP	-0.315716	0.119578	PV vs SST	-0.0745105	1	PV vs VIP	0.590852	0.0394907	VIP vs SST	-0.665363	0.0770134
Q8K093	Thyrotropin-releasing hormone-degrading ectoenzyme (TRH-DE) (TRH-degrading ectoenzyme) (EC 3.4.19.6) (Pyroglutamyl-peptidase II) (PAP-II) (TRH-specific aminopeptidase) (Thyroliberinase)	Trhde	SST	Gad2 vs PV	-0.428889	0.240614	Gad2 vs SST	-0.49488	0.525489	Gad2 vs VIP	-0.102225	1	P2 vs Gad2	-0.00851998	1	P2 vs PV	-0.437409	0.0530797	P2 vs SST	-0.5034	0.0240973	P2 vs VIP	-0.110745	1	PV vs SST	-0.0659915	1	PV vs VIP	0.326664	0.260745	VIP vs SST	-0.392655	0.352856
Q8K183	Pyridoxal kinase (EC 2.7.1.35) (Pyridoxine kinase)	Pdxk	SST	Gad2 vs PV	0.0221823	1	Gad2 vs SST	-0.0949298	1	Gad2 vs VIP	-0.0938235	1	P2 vs Gad2	-1.30366	1.9644e-06	P2 vs PV	-1.28148	2.15311e-07	P2 vs SST	-1.39859	8.48192e-08	P2 vs VIP	-1.39748	5.35643e-08	PV vs SST	-0.117112	1	PV vs VIP	-0.116006	1	VIP vs SST	-0.00110639	1
Q8K1M6	Dynamin-1-like protein (EC 3.6.5.5) (Dynamin family member proline-rich carboxyl-terminal domain less) (Dymple) (Dynamin-related protein 1)	Dnm1l	SST	Gad2 vs PV	-0.0734233	1	Gad2 vs SST	-0.120789	1	Gad2 vs VIP	-2.87727e-05	1	P2 vs Gad2	-0.334477	0.155129	P2 vs PV	-0.4079	0.0382702	P2 vs SST	-0.455266	0.0319966	P2 vs VIP	-0.334506	0.0844822	PV vs SST	-0.0473656	1	PV vs VIP	0.0733946	1	VIP vs SST	-0.12076	1
Q8K341	Alpha-tubulin N-acetyltransferase 1 (Alpha-TAT) (Alpha-TAT1) (TAT) (EC 2.3.1.108) (Acetyltransferase mec-17 homolog)	Atat1	SST	Gad2 vs PV	0.444546	0.392902	Gad2 vs SST	0.277667	0.615367	Gad2 vs VIP	-0.0739187	1	P2 vs Gad2	-0.999561	0.0239013	P2 vs PV	-0.555015	0.0616403	P2 vs SST	-0.721894	0.0215141	P2 vs VIP	-1.07348	0.000808628	PV vs SST	-0.166879	0.591378	PV vs VIP	-0.518465	0.185318	VIP vs SST	0.351585	0.514325
Q8K4R4	Cytoplasmic phosphatidylinositol transfer protein 1 (Mammalian rdgB homolog beta) (M-rdgB beta) (MrdgBbeta) (mM-rdgBbeta) (Retinal degeneration B homolog beta) (RdgBbeta)	Pitpnc1	SST	Gad2 vs PV	0.229457	0.513972	Gad2 vs SST	-0.426278	0.615367	Gad2 vs VIP	0.150187	0.622422	P2 vs Gad2	-0.490901	0.0996387	P2 vs PV	-0.261443	0.279511	P2 vs SST	-0.917179	0.00083425	P2 vs VIP	-0.340713	0.174377	PV vs SST	-0.655736	0.0938461	PV vs VIP	-0.0792699	1	VIP vs SST	-0.576466	0.292161
Q8R0A5	Transcription elongation factor A protein-like 3 (TCEA-like protein 3) (Transcription elongation factor S-II protein-like 3)	Tceal3	SST	Gad2 vs PV	0.266856	0.507048	Gad2 vs SST	-0.225287	0.615367	Gad2 vs VIP	0.0981806	1	P2 vs Gad2	-0.668296	0.0538615	P2 vs PV	-0.40144	0.145912	P2 vs SST	-0.893583	0.00662478	P2 vs VIP	-0.570115	0.0457135	PV vs SST	-0.492143	0.262862	PV vs VIP	-0.168675	0.593818	VIP vs SST	-0.323468	0.558417
Q8R0A7	Uncharacterized protein KIAA0513	Kiaa0513	SST	Gad2 vs PV	-0.111311	1	Gad2 vs SST	0.147935	0.619445	Gad2 vs VIP	-0.488003	0.343183	P2 vs Gad2	-0.674226	0.0139329	P2 vs PV	-0.785537	0.000828394	P2 vs SST	-0.526291	0.0300562	P2 vs VIP	-1.16223	7.85704e-06	PV vs SST	0.259246	0.419982	PV vs VIP	-0.376693	0.239292	VIP vs SST	0.635938	0.170719
Q8R191	Synaptogyrin-3	Syngr3	SST	Gad2 vs PV	-0.0507472	1	Gad2 vs SST	-0.339447	0.527895	Gad2 vs VIP	-0.232809	0.483428	P2 vs Gad2	-0.23931	0.169438	P2 vs PV	-0.290058	0.0466515	P2 vs SST	-0.578758	0.000382887	P2 vs VIP	-0.472119	0.00220131	PV vs SST	-0.2887	0.19391	PV vs VIP	-0.182061	0.359728	VIP vs SST	-0.106639	1
Q8R366	Immunoglobulin superfamily member 8 (IgSF8) (CD81 partner 3) (Glu-Trp-Ile EWI motif-containing protein 2) (EWI-2) (Keratinocyte-associated transmembrane protein 4) (KCT-4) (Prostaglandin regulatory-like protein) (PGRL) (CD antigen CD316)	Igsf8	SST	Gad2 vs PV	0.534173	0.0812856	Gad2 vs SST	-0.152313	0.615367	Gad2 vs VIP	-0.476022	0.170921	P2 vs Gad2	-0.485804	0.0171391	P2 vs PV	0.0483691	1	P2 vs SST	-0.638117	0.000645063	P2 vs VIP	-0.961825	1.7574e-06	PV vs SST	-0.686486	0.0131984	PV vs VIP	-1.01019	0.000105899	VIP vs SST	0.323708	0.389311
Q8R3T5	Syntaxin-binding protein 6	Stxbp6	SST	Gad2 vs PV	0.34034	0.359783	Gad2 vs SST	-0.498234	0.552595	Gad2 vs VIP	0.151563	0.599749	P2 vs Gad2	-0.323728	0.218049	P2 vs PV	0.0166122	1	P2 vs SST	-0.821962	0.0024065	P2 vs VIP	-0.172165	0.415692	PV vs SST	-0.838574	0.0298711	PV vs VIP	-0.188777	0.511713	VIP vs SST	-0.649797	0.174915
Q8R550	SH3 domain-containing kinase-binding protein 1 (Regulator of ubiquitous kinase) (Ruk) (SH3-containing, expressed in tumorigenic astrocytes)	Sh3kbp1	SST	Gad2 vs PV	0.446329	0.31969	Gad2 vs SST	-0.00391777	1	Gad2 vs VIP	0.421371	0.486518	P2 vs Gad2	-0.645869	0.0710544	P2 vs PV	-0.19954	0.388407	P2 vs SST	-0.649786	0.0290389	P2 vs VIP	-0.224498	0.373098	PV vs SST	-0.450247	0.237572	PV vs VIP	-0.0249582	1	VIP vs SST	-0.425289	0.454088
Q8R570	Synaptosomal-associated protein 47 (SNAP-47) (Synaptosomal-associated 47 kDa protein)	Snap47	SST	Gad2 vs PV	-0.290578	0.383896	Gad2 vs SST	-0.217163	0.615367	Gad2 vs VIP	-0.319703	0.483819	P2 vs Gad2	-0.335567	0.179808	P2 vs PV	-0.626146	0.00376085	P2 vs SST	-0.55273	0.0151535	P2 vs VIP	-0.655271	0.0030991	PV vs SST	0.0734155	1	PV vs VIP	-0.029125	1	VIP vs SST	0.10254	1
Q8VD37	SH3-containing GRB2-like protein 3-interacting protein 1 (Endophilin-3-interacting protein)	Sgip1	SST	Gad2 vs PV	-0.233955	0.405639	Gad2 vs SST	-0.070192	1	Gad2 vs VIP	-0.0584789	1	P2 vs Gad2	-0.452915	0.0364278	P2 vs PV	-0.68687	0.000296479	P2 vs SST	-0.523107	0.00710953	P2 vs VIP	-0.511394	0.00613021	PV vs SST	0.163763	0.489388	PV vs VIP	0.175476	0.447315	VIP vs SST	-0.0117131	1
Q8VHI6	Actin-binding protein WASF3 (Protein WAVE-3) (Wiskott-Aldrich syndrome protein family member 3) (WASP family protein member 3)	Wasf3	SST	Gad2 vs PV	-0.300971	0.332778	Gad2 vs SST	-0.195413	0.615367	Gad2 vs VIP	0.0193293	1	P2 vs Gad2	-0.405627	0.0837524	P2 vs PV	-0.706598	0.000532154	P2 vs SST	-0.60104	0.00449613	P2 vs VIP	-0.386298	0.0492623	PV vs SST	0.105558	1	PV vs VIP	0.3203	0.228186	VIP vs SST	-0.214742	0.549799
Q91V12	Cytosolic acyl coenzyme A thioester hydrolase (EC 3.1.2.2) (Acyl-CoA thioesterase 7) (Brain acyl-CoA hydrolase) (BACH) (CTE-IIa) (CTE-II) (Long chain acyl-CoA thioester hydrolase)	Acot7	SST	Gad2 vs PV	-0.040806	1	Gad2 vs SST	-0.165761	0.615367	Gad2 vs VIP	0.290983	0.483819	P2 vs Gad2	-0.475596	0.0405804	P2 vs PV	-0.516402	0.00799723	P2 vs SST	-0.641357	0.0022304	P2 vs VIP	-0.184613	0.296768	PV vs SST	-0.124955	1	PV vs VIP	0.331789	0.210498	VIP vs SST	-0.456744	0.242414
Q91V14	Solute carrier family 12 member 5 (Electroneutral potassium-chloride cotransporter 2) (K-Cl cotransporter 2) (mKCC2) (Neuronal K-Cl cotransporter)	Slc12a5	SST	Gad2 vs PV	-0.126469	1	Gad2 vs SST	-0.151326	0.615367	Gad2 vs VIP	-0.499753	0.198552	P2 vs Gad2	-0.25152	0.247435	P2 vs PV	-0.377989	0.0477458	P2 vs SST	-0.402846	0.049372	P2 vs VIP	-0.751273	0.000317607	PV vs SST	-0.0248577	1	PV vs VIP	-0.373284	0.159004	VIP vs SST	0.348427	0.398417
Q91VI7	Ribonuclease inhibitor (Ribonuclease/angiogenin inhibitor 1)	Rnh1	SST	Gad2 vs PV	0.384412	0.433737	Gad2 vs SST	-0.155578	0.666501	Gad2 vs VIP	0.093563	1	P2 vs Gad2	-0.602608	0.124121	P2 vs PV	-0.218196	0.431338	P2 vs SST	-0.758186	0.0221609	P2 vs VIP	-0.509045	0.0897729	PV vs SST	-0.53999	0.237503	PV vs VIP	-0.290849	0.458601	VIP vs SST	-0.249141	0.58618
Q91XF0	Pyridoxine-5'-phosphate oxidase (EC 1.4.3.5) (Pyridoxamine-phosphate oxidase)	Pnpo	SST	Gad2 vs PV	-0.490169	0.335245	Gad2 vs SST	-0.565486	0.615367	Gad2 vs VIP	-0.228205	0.589021	P2 vs Gad2	-0.168549	0.5366	P2 vs PV	-0.658717	0.036754	P2 vs SST	-0.734035	0.0412144	P2 vs VIP	-0.396754	0.223999	PV vs SST	-0.0753177	1	PV vs VIP	0.261963	0.511713	VIP vs SST	-0.337281	0.567358
Q91Z38	Tetratricopeptide repeat protein 1 (TPR repeat protein 1)	Ttc1	SST	Gad2 vs PV	-0.227295	0.495052	Gad2 vs SST	-0.266506	0.615367	Gad2 vs VIP	0.116784	1	P2 vs Gad2	-0.261636	0.313874	P2 vs PV	-0.488931	0.0439154	P2 vs SST	-0.528142	0.0347083	P2 vs VIP	-0.144851	0.527469	PV vs SST	-0.0392106	1	PV vs VIP	0.34408	0.324487	VIP vs SST	-0.38329	0.468783
Q91Z61	GTP-binding protein Di-Ras1 (Distinct subgroup of the Ras family member 1) (Small GTP-binding tumor suppressor 1)	Diras1	SST	Gad2 vs PV	-0.451245	0.199479	Gad2 vs SST	-0.119322	1	Gad2 vs VIP	0.146425	0.585108	P2 vs Gad2	-0.844694	0.000845509	P2 vs PV	-1.29594	2.41064e-07	P2 vs SST	-0.964016	3.86399e-05	P2 vs VIP	-0.698268	0.00125091	PV vs SST	0.331923	0.271999	PV vs VIP	0.59767	0.0394908	VIP vs SST	-0.265747	0.514527
Q91Z67	SLIT-ROBO Rho GTPase-activating protein 2 (srGAP2) (Formin-binding protein 2) (Formin-binding protein 27) (FBP-27)	Srgap2	SST	Gad2 vs PV	-0.248777	0.448694	Gad2 vs SST	-0.0841661	1	Gad2 vs VIP	-0.190988	0.566623	P2 vs Gad2	-0.777426	0.00446873	P2 vs PV	-1.0262	4.08549e-05	P2 vs SST	-0.861593	0.000579321	P2 vs VIP	-0.968415	0.000112074	PV vs SST	0.164611	0.530116	PV vs VIP	0.0577883	1	VIP vs SST	0.106822	1
Q91ZZ3	Beta-synuclein	Sncb	SST	Gad2 vs PV	-0.241413	0.469197	Gad2 vs SST	0.189183	0.615367	Gad2 vs VIP	1.08009	0.00505742	P2 vs Gad2	-0.684022	0.0140085	P2 vs PV	-0.925436	0.000157081	P2 vs SST	-0.49484	0.0421047	P2 vs VIP	0.396071	0.0804669	PV vs SST	0.430596	0.199351	PV vs VIP	1.32151	0.000106807	VIP vs SST	-0.89091	0.0217262
Q925T6	Glutamate receptor-interacting protein 1 (GRIP-1)	Grip1	SST	Gad2 vs PV	-0.499458	0.448323	Gad2 vs SST	-0.229849	0.651992	Gad2 vs VIP	-0.463395	0.556507	P2 vs Gad2	-1.1663	0.0364278	P2 vs PV	-1.66576	0.000727127	P2 vs SST	-1.39615	0.00590089	P2 vs VIP	-1.6297	0.00114887	PV vs SST	0.269609	0.580222	PV vs VIP	0.0360634	1	VIP vs SST	0.233546	0.635281
Q93092	Transaldolase (EC 2.2.1.2)	Taldo1	SST	Gad2 vs PV	0.31831	0.340994	Gad2 vs SST	-0.186009	0.615367	Gad2 vs VIP	0.294083	0.498098	P2 vs Gad2	-0.26632	0.234806	P2 vs PV	0.0519908	1	P2 vs SST	-0.452328	0.0347436	P2 vs VIP	0.0277636	1	PV vs SST	-0.504319	0.115771	PV vs VIP	-0.0242272	1	VIP vs SST	-0.480092	0.277635
Q99104	Unconventional myosin-Va (Dilute myosin heavy chain, non-muscle)	Myo5a	SST	Gad2 vs PV	-0.118871	1	Gad2 vs SST	-0.188247	0.615367	Gad2 vs VIP	-0.0805917	1	P2 vs Gad2	-0.263933	0.218049	P2 vs PV	-0.382804	0.0411122	P2 vs SST	-0.45218	0.0264288	P2 vs VIP	-0.344525	0.0661349	PV vs SST	-0.0693763	1	PV vs VIP	0.0382789	1	VIP vs SST	-0.107655	1
Q99K51	Plastin-3 (T-plastin)	Pls3	SST	Gad2 vs PV	-0.220736	0.509684	Gad2 vs SST	0.185578	0.615367	Gad2 vs VIP	0.594947	0.232278	P2 vs Gad2	-0.73466	0.0118614	P2 vs PV	-0.955396	0.000186441	P2 vs SST	-0.549082	0.0335901	P2 vs VIP	-0.139713	0.48967	PV vs SST	0.406314	0.252993	PV vs VIP	0.815683	0.0164057	VIP vs SST	-0.409369	0.432699
Q99L47	Hsc70-interacting protein (Hip) (Protein FAM10A1) (Protein ST13 homolog)	St13	SST	Gad2 vs PV	0.20462	0.504427	Gad2 vs SST	-0.0478519	1	Gad2 vs VIP	-0.0537422	1	P2 vs Gad2	-0.518576	0.0421858	P2 vs PV	-0.313956	0.126597	P2 vs SST	-0.566428	0.0129878	P2 vs VIP	-0.572318	0.00858392	PV vs SST	-0.252472	0.407607	PV vs VIP	-0.258362	0.374135	VIP vs SST	0.00589027	1
Q99N28	Cell adhesion molecule 3 (Immunoglobulin superfamily member 4B) (IgSF4B) (Nectin-like protein 1) (NECL-1) (Synaptic cell adhesion molecule 3) (TSLC1-like protein 1)	Cadm3	SST	Gad2 vs PV	0.317695	0.415806	Gad2 vs SST	-0.162366	0.617615	Gad2 vs VIP	0.0362463	1	P2 vs Gad2	-0.375166	0.198081	P2 vs PV	-0.0574712	1	P2 vs SST	-0.537532	0.0416587	P2 vs VIP	-0.338919	0.156008	PV vs SST	-0.480061	0.197696	PV vs VIP	-0.281448	0.395425	VIP vs SST	-0.198613	0.58735
Q9CPW0	Contactin-associated protein-like 2 (Cell recognition molecule Caspr2)	Cntnap2	SST	Gad2 vs PV	-0.299305	0.335245	Gad2 vs SST	-0.0766973	1	Gad2 vs VIP	-0.483687	0.231723	P2 vs Gad2	-0.571391	0.0163857	P2 vs PV	-0.870696	4.9982e-05	P2 vs SST	-0.648089	0.00250644	P2 vs VIP	-1.05508	4.70786e-06	PV vs SST	0.222608	0.408655	PV vs VIP	-0.184382	0.457312	VIP vs SST	0.40699	0.332613
Q9CQ92	Mitochondrial fission 1 protein (FIS1 homolog) (Tetratricopeptide repeat protein 11) (TPR repeat protein 11)	Fis1	SST	Gad2 vs PV	-0.348	0.326565	Gad2 vs SST	-0.249514	0.615367	Gad2 vs VIP	0.0988839	1	P2 vs Gad2	-0.340021	0.191506	P2 vs PV	-0.688021	0.00236207	P2 vs SST	-0.589535	0.013174	P2 vs VIP	-0.241137	0.245729	PV vs SST	0.0984856	1	PV vs VIP	0.446884	0.14367	VIP vs SST	-0.348398	0.452854
Q9CQE1	Protein NipSnap homolog 3B (NipSnap3B) (NipSnap-related protein) (Protein NipSnap homolog 3A) (NipSnap3A)	Nipsnap3b	SST	Gad2 vs PV	0.00832798	1	Gad2 vs SST	-0.76774	0.169418	Gad2 vs VIP	-0.204923	0.55976	P2 vs Gad2	-0.352141	0.170733	P2 vs PV	-0.343813	0.106345	P2 vs SST	-1.11988	1.02197e-05	P2 vs VIP	-0.557065	0.0129827	PV vs SST	-0.776068	0.0232314	PV vs VIP	-0.213251	0.438489	VIP vs SST	-0.562817	0.182328
Q9CQV8	14-3-3 protein beta/alpha (Protein kinase C inhibitor protein 1) (KCIP-1) [Cleaved into: 14-3-3 protein beta/alpha, N-terminally processed]	Ywhab	SST	Gad2 vs PV	0.099535	1	Gad2 vs SST	-0.207748	0.615367	Gad2 vs VIP	-0.111919	1	P2 vs Gad2	-0.21204	0.203427	P2 vs PV	-0.112505	1	P2 vs SST	-0.419788	0.00696623	P2 vs VIP	-0.323959	0.0260751	PV vs SST	-0.307283	0.162478	PV vs VIP	-0.211454	0.289966	VIP vs SST	-0.0958287	1
Q9CQZ1	Heat shock factor-binding protein 1	Hsbp1	SST	Gad2 vs PV	-0.170376	0.567481	Gad2 vs SST	-0.26463	0.615367	Gad2 vs VIP	0.280346	0.553541	P2 vs Gad2	-0.882193	0.00273318	P2 vs PV	-1.05257	6.33132e-05	P2 vs SST	-1.14682	3.47108e-05	P2 vs VIP	-0.601847	0.0157219	PV vs SST	-0.0942541	1	PV vs VIP	0.450721	0.177072	VIP vs SST	-0.544975	0.281549
Q9CR16	Peptidyl-prolyl cis-trans isomerase D (PPIase D) (EC 5.2.1.8) (40 kDa peptidyl-prolyl cis-trans isomerase) (Cyclophilin-40) (CYP-40) (Rotamase D)	Ppid	SST	Gad2 vs PV	0.32196	0.356186	Gad2 vs SST	0.0613945	1	Gad2 vs VIP	0.0530565	1	P2 vs Gad2	-0.524305	0.0475916	P2 vs PV	-0.202345	0.31241	P2 vs SST	-0.462911	0.0463299	P2 vs VIP	-0.471249	0.0339854	PV vs SST	-0.260565	0.393137	PV vs VIP	-0.268903	0.35816	VIP vs SST	0.00833796	1
Q9CR95	Adaptin ear-binding coat-associated protein 1 (NECAP endocytosis-associated protein 1) (NECAP-1)	Necap1	SST	Gad2 vs PV	0.0167101	1	Gad2 vs SST	-0.0495556	1	Gad2 vs VIP	0.134435	1	P2 vs Gad2	-0.386021	0.0838802	P2 vs PV	-0.369311	0.0447617	P2 vs SST	-0.435577	0.0291322	P2 vs VIP	-0.251586	0.159235	PV vs SST	-0.0662658	1	PV vs VIP	0.117725	1	VIP vs SST	-0.183991	0.563535
Q9CWM4	Prefoldin subunit 1	Pfdn1	SST	Gad2 vs PV	-0.0619226	1	Gad2 vs SST	0.0382437	1	Gad2 vs VIP	-0.220205	0.566402	P2 vs Gad2	-0.604504	0.0453114	P2 vs PV	-0.666427	0.0084456	P2 vs SST	-0.56626	0.0342244	P2 vs VIP	-0.824709	0.00299294	PV vs SST	0.100166	1	PV vs VIP	-0.158282	0.568984	VIP vs SST	0.258448	0.563535
Q9CWZ7	Gamma-soluble NSF attachment protein (SNAP-gamma) (N-ethylmaleimide-sensitive factor attachment protein gamma)	Napg	SST	Gad2 vs PV	-0.120944	1	Gad2 vs SST	-0.0353501	1	Gad2 vs VIP	0.243778	0.5191	P2 vs Gad2	-0.355963	0.103259	P2 vs PV	-0.476907	0.00978096	P2 vs SST	-0.391313	0.043807	P2 vs VIP	-0.112186	1	PV vs SST	0.0855937	1	PV vs VIP	0.364722	0.157376	VIP vs SST	-0.279128	0.468783
Q9CX80	Cytoglobin (Histoglobin) (HGb)	Cygb	SST	Gad2 vs PV	0.133507	1	Gad2 vs SST	0.00379827	1	Gad2 vs VIP	0.160863	0.656584	P2 vs Gad2	-0.914144	0.0450465	P2 vs PV	-0.780637	0.0345028	P2 vs SST	-0.910346	0.0262923	P2 vs VIP	-0.753282	0.0442612	PV vs SST	-0.129709	1	PV vs VIP	0.0273553	1	VIP vs SST	-0.157065	0.656378
Q9CXW3	Calcyclin-binding protein (CacyBP) (Siah-interacting protein)	Cacybp	SST	Gad2 vs PV	-0.381887	0.357128	Gad2 vs SST	-0.195684	0.615367	Gad2 vs VIP	-0.304387	0.54493	P2 vs Gad2	-0.408876	0.167558	P2 vs PV	-0.790762	0.0064132	P2 vs SST	-0.60456	0.0270833	P2 vs VIP	-0.713263	0.0100607	PV vs SST	0.186202	0.544789	PV vs VIP	0.0774994	1	VIP vs SST	0.108703	1
Q9CZD3	Glycine--tRNA ligase (EC 6.1.1.14) (Diadenosine tetraphosphate synthetase) (Ap4A synthetase) (EC 2.7.7.-) (Glycyl-tRNA synthetase 1) (GlyRS)	Gars1	SST	Gad2 vs PV	-0.511077	0.18546	Gad2 vs SST	-0.0336107	1	Gad2 vs VIP	-0.249875	0.554329	P2 vs Gad2	-0.577908	0.0393117	P2 vs PV	-1.08899	2.15625e-05	P2 vs SST	-0.611519	0.0140488	P2 vs VIP	-0.827784	0.000806808	PV vs SST	0.477466	0.162478	PV vs VIP	0.261202	0.387751	VIP vs SST	0.216265	0.571679
Q9CZT8	Ras-related protein Rab-3B	Rab3b	SST	Gad2 vs PV	0.0432243	1	Gad2 vs SST	-0.88574	0.095258	Gad2 vs VIP	0.715317	0.110552	P2 vs Gad2	-1.5398	6.25281e-07	P2 vs PV	-1.49657	7.67729e-08	P2 vs SST	-2.42554	1.82574e-11	P2 vs VIP	-0.82448	0.000484969	PV vs SST	-0.928964	0.0104234	PV vs VIP	0.672093	0.0337359	VIP vs SST	-1.60106	1.84703e-05
Q9D164	FXYD domain-containing ion transport regulator 6 (PLM-like protein) (Phosphohippolin)	Fxyd6	SST	Gad2 vs PV	0.897299	0.00217349	Gad2 vs SST	-0.331072	0.615367	Gad2 vs VIP	-1.42858	3.39826e-06	P2 vs Gad2	-0.453505	0.027715	P2 vs PV	0.443795	0.00990358	P2 vs SST	-0.784576	4.83344e-05	P2 vs VIP	-1.88209	6.14842e-12	PV vs SST	-1.22837	1.31465e-05	PV vs VIP	-2.32588	1.36859e-11	VIP vs SST	1.09751	5.21244e-05
Q9D1K2	V-type proton ATPase subunit F (V-ATPase subunit F) (V-ATPase 14 kDa subunit) (Vacuolar proton pump subunit F)	Atp6v1f	SST	Gad2 vs PV	-0.359137	0.271885	Gad2 vs SST	-0.190266	0.615367	Gad2 vs VIP	0.116865	1	P2 vs Gad2	-0.492055	0.0405804	P2 vs PV	-0.851192	7.47281e-05	P2 vs SST	-0.682321	0.00166868	P2 vs VIP	-0.37519	0.0593556	PV vs SST	0.168871	0.501151	PV vs VIP	0.476002	0.0859173	VIP vs SST	-0.307131	0.465634
Q9D1X0	Nucleolar protein 3 (Apoptosis repressor with CARD)	Nol3	SST	Gad2 vs PV	0.0567848	1	Gad2 vs SST	-0.0120632	1	Gad2 vs VIP	0.140122	0.635376	P2 vs Gad2	-0.822951	0.0241208	P2 vs PV	-0.766166	0.0260622	P2 vs SST	-0.835014	0.00987791	P2 vs VIP	-0.682829	0.013172	PV vs SST	-0.068848	1	PV vs VIP	0.0833374	1	VIP vs SST	-0.152185	0.607701
Q9D394	Protein RUFY3 (Rap2-interacting protein x) (RIPx) (Single axon-regulated protein 1) (Singar1)	Rufy3	SST	Gad2 vs PV	-0.454086	0.171554	Gad2 vs SST	0.0277592	1	Gad2 vs VIP	-0.128415	1	P2 vs Gad2	-0.569422	0.0140085	P2 vs PV	-1.02351	4.05e-06	P2 vs SST	-0.541663	0.00902029	P2 vs VIP	-0.697838	0.000664654	PV vs SST	0.481845	0.10544	PV vs VIP	0.325671	0.225492	VIP vs SST	0.156174	0.58735
Q9D898	Actin-related protein 2/3 complex subunit 5-like protein (Arp2/3 complex 16 kDa subunit 2) (ARC16-2)	Arpc5l	SST	Gad2 vs PV	0.00406317	1	Gad2 vs SST	-0.0993491	1	Gad2 vs VIP	0.1022	1	P2 vs Gad2	-0.351563	0.137281	P2 vs PV	-0.3475	0.0744435	P2 vs SST	-0.450912	0.0341392	P2 vs VIP	-0.249363	0.188998	PV vs SST	-0.103412	1	PV vs VIP	0.0981366	1	VIP vs SST	-0.201549	0.563535
Q9D8W5	26S proteasome non-ATPase regulatory subunit 12 (26S proteasome regulatory subunit RPN5) (26S proteasome regulatory subunit p55)	Psmd12	SST	Gad2 vs PV	-0.0697009	1	Gad2 vs SST	-0.38278	0.615367	Gad2 vs VIP	-0.333233	0.478916	P2 vs Gad2	-0.0811346	1	P2 vs PV	-0.150835	0.383771	P2 vs SST	-0.463914	0.0288747	P2 vs VIP	-0.414367	0.0390714	PV vs SST	-0.313079	0.296276	PV vs VIP	-0.263532	0.345649	VIP vs SST	-0.0495471	1
Q9DB75	Cell death-inducing p53-target protein 1 (LITAF-like protein)	Cdip1	SST	Gad2 vs PV	-0.206363	0.525914	Gad2 vs SST	-0.516766	0.552595	Gad2 vs VIP	-0.435651	0.43226	P2 vs Gad2	-0.128425	1	P2 vs PV	-0.334788	0.142206	P2 vs SST	-0.645191	0.0111418	P2 vs VIP	-0.564077	0.0189879	PV vs SST	-0.310403	0.36614	PV vs VIP	-0.229288	0.456648	VIP vs SST	-0.0811145	1
Q9DBT5	AMP deaminase 2 (EC 3.5.4.6) (AMP deaminase isoform L)	Ampd2	SST	Gad2 vs PV	0.2209	0.51993	Gad2 vs SST	-0.00259535	1	Gad2 vs VIP	-0.0351697	1	P2 vs Gad2	-0.607555	0.0475916	P2 vs PV	-0.386655	0.117738	P2 vs SST	-0.61015	0.0262485	P2 vs VIP	-0.642725	0.0137749	PV vs SST	-0.223495	0.490473	PV vs VIP	-0.25607	0.432919	VIP vs SST	0.0325743	1
Q9DC07	LIM zinc-binding domain-containing Nebulette (Actin-binding Z-disk protein)	Nebl	SST	Gad2 vs PV	-0.410295	0.274918	Gad2 vs SST	0.016607	1	Gad2 vs VIP	-0.0930253	1	P2 vs Gad2	-0.766698	0.00498396	P2 vs PV	-1.17699	5.71119e-06	P2 vs SST	-0.750091	0.0024065	P2 vs VIP	-0.859723	0.000411098	PV vs SST	0.426902	0.210273	PV vs VIP	0.31727	0.309102	VIP vs SST	0.109632	1
Q9EPN1	Neurobeachin (Lysosomal-trafficking regulator 2)	Nbea	SST	Gad2 vs PV	-0.419059	0.219167	Gad2 vs SST	-0.0252111	1	Gad2 vs VIP	-0.345416	0.460201	P2 vs Gad2	-0.395121	0.101095	P2 vs PV	-0.814179	0.000157081	P2 vs SST	-0.420332	0.0499401	P2 vs VIP	-0.740537	0.000589565	PV vs SST	0.393847	0.194178	PV vs VIP	0.0736425	1	VIP vs SST	0.320205	0.454634
Q9EQF6	Dihydropyrimidinase-related protein 5 (DRP-5) (Collapsin response mediator protein 5) (CRMP-5)	Dpysl5	SST	Gad2 vs PV	0.615066	0.114276	Gad2 vs SST	-0.134151	1	Gad2 vs VIP	-0.413792	0.424689	P2 vs Gad2	-0.570095	0.02876	P2 vs PV	0.0449711	1	P2 vs SST	-0.704246	0.00286838	P2 vs VIP	-0.983887	4.08429e-05	PV vs SST	-0.749217	0.0353434	PV vs VIP	-1.02886	0.00185501	VIP vs SST	0.279642	0.521026
Q9EQZ6	Rap guanine nucleotide exchange factor 4 (Exchange factor directly activated by cAMP 2) (Exchange protein directly activated by cAMP 2) (EPAC 2) (cAMP-dependent Rap1 guanine-nucleotide exchange factor) (cAMP-regulated guanine nucleotide exchange factor II) (cAMP-GEFII)	Rapgef4	SST	Gad2 vs PV	-0.105156	1	Gad2 vs SST	-0.0114536	1	Gad2 vs VIP	-0.316158	0.471245	P2 vs Gad2	-0.541586	0.020056	P2 vs PV	-0.646742	0.00125419	P2 vs SST	-0.55304	0.00827742	P2 vs VIP	-0.857744	6.26621e-05	PV vs SST	0.093702	1	PV vs VIP	-0.211002	0.401867	VIP vs SST	0.304704	0.452854
Q9JI90	E3 ubiquitin-protein ligase RNF14 (EC 2.3.2.31) (Androgen receptor-associated protein 54) (Protein Triad2) (RING finger protein 14)	Rnf14	SST	Gad2 vs PV	-0.228425	0.504525	Gad2 vs SST	-0.293329	0.615367	Gad2 vs VIP	-0.295705	0.545995	P2 vs Gad2	-0.575504	0.0661007	P2 vs PV	-0.803929	0.00301429	P2 vs SST	-0.868833	0.0026649	P2 vs VIP	-0.871208	0.00185512	PV vs SST	-0.0649036	1	PV vs VIP	-0.0672794	1	VIP vs SST	0.00237578	1
Q9JIS5	Synaptic vesicle glycoprotein 2A (Synaptic vesicle protein 2) (Synaptic vesicle protein 2A) (Calcium regulator SV2A)	Sv2a	SST	Gad2 vs PV	-0.410662	0.182869	Gad2 vs SST	-0.130718	1	Gad2 vs VIP	-0.133003	1	P2 vs Gad2	-0.669707	0.00214098	P2 vs PV	-1.08037	5.54591e-07	P2 vs SST	-0.800425	7.55151e-05	P2 vs VIP	-0.80271	4.93801e-05	PV vs SST	0.279944	0.292211	PV vs VIP	0.27766	0.267185	VIP vs SST	0.00228448	1
Q9JKD3	Secretory carrier-associated membrane protein 5 (Secretory carrier membrane protein 5)	Scamp5	SST	Gad2 vs PV	-0.220272	0.425359	Gad2 vs SST	-0.00157175	1	Gad2 vs VIP	-0.267931	0.484468	P2 vs Gad2	-0.367314	0.0837524	P2 vs PV	-0.587586	0.00131425	P2 vs SST	-0.368886	0.049877	P2 vs VIP	-0.635245	0.000730904	PV vs SST	0.218701	0.386982	PV vs VIP	-0.0476586	1	VIP vs SST	0.266359	0.468783
Q9JLC8	Sacsin (DnaJ homolog subfamily C member 29) (DNAJC29)	Sacs	SST	Gad2 vs PV	0.082805	1	Gad2 vs SST	-0.357645	0.615367	Gad2 vs VIP	0.41671	0.368979	P2 vs Gad2	-0.204958	0.352655	P2 vs PV	-0.122153	1	P2 vs SST	-0.562603	0.012715	P2 vs VIP	0.211753	0.276048	PV vs SST	-0.440451	0.155252	PV vs VIP	0.333905	0.240584	VIP vs SST	-0.774356	0.0296791
Q9QWI6	SRC kinase signaling inhibitor 1 (SNAP-25-interacting protein) (SNIP) (p130Cas-associated protein) (p140Cap)	Srcin1	SST	Gad2 vs PV	-0.343853	0.257918	Gad2 vs SST	-0.401178	0.544504	Gad2 vs VIP	-0.232126	0.539895	P2 vs Gad2	-0.449983	0.0467068	P2 vs PV	-0.793836	8.20694e-05	P2 vs SST	-0.85116	5.48462e-05	P2 vs VIP	-0.682108	0.000651778	PV vs SST	-0.0573243	1	PV vs VIP	0.111727	1	VIP vs SST	-0.169052	0.584232
Q9QXL2	Kinesin-like protein KIF21A	Kif21a	SST	Gad2 vs PV	0.3213	0.299121	Gad2 vs SST	-0.323607	0.615367	Gad2 vs VIP	-0.211056	0.553541	P2 vs Gad2	-0.381707	0.09116	P2 vs PV	-0.0604067	1	P2 vs SST	-0.705313	0.000645063	P2 vs VIP	-0.592763	0.00259769	PV vs SST	-0.644907	0.0320867	PV vs VIP	-0.532356	0.0449103	VIP vs SST	-0.112551	1
Q9QXV0	ProSAAS (IA-4) (Proprotein convertase subtilisin/kexin type 1 inhibitor) (Proprotein convertase 1 inhibitor) (pro-SAAS) [Cleaved into: KEP; Big SAAS (b-SAAS); Little SAAS (l-SAAS); Big PEN-LEN (b-PEN-LEN) (SAAS CT(1-49)); PEN; PEN-20; PEN-19; Little LEN (l-LEN); Big LEN (b-LEN) (BigLEN) (SAAS CT(25-40))]	Pcsk1n	SST	Gad2 vs PV	-0.0477687	1	Gad2 vs SST	-0.0779047	1	Gad2 vs VIP	-0.257862	0.5191	P2 vs Gad2	-0.975365	8.83003e-05	P2 vs PV	-1.02313	5.21516e-06	P2 vs SST	-1.05327	5.65026e-06	P2 vs VIP	-1.23323	3.19135e-07	PV vs SST	-0.030136	1	PV vs VIP	-0.210093	0.407554	VIP vs SST	0.179957	0.579012
Q9QYJ3	DnaJ homolog subfamily B member 1 (Heat shock 40 kDa protein 1) (HSP40) (Heat shock protein 40)	Dnajb1	SST	Gad2 vs PV	-0.177471	0.649512	Gad2 vs SST	-0.334891	0.615367	Gad2 vs VIP	0.094834	1	P2 vs Gad2	-0.474644	0.233393	P2 vs PV	-0.652115	0.0620783	P2 vs SST	-0.809535	0.0341392	P2 vs VIP	-0.37981	0.2478	PV vs SST	-0.15742	0.666385	PV vs VIP	0.272305	0.511713	VIP vs SST	-0.429725	0.521026
Q9QYX7	Protein piccolo (Aczonin) (Brain-derived HLMN protein) (Multidomain presynaptic cytomatrix protein)	Pclo	SST	Gad2 vs PV	0.00682963	1	Gad2 vs SST	-0.153929	0.615367	Gad2 vs VIP	-0.34043	0.450207	P2 vs Gad2	-0.274794	0.218049	P2 vs PV	-0.267964	0.155843	P2 vs SST	-0.428722	0.0395771	P2 vs VIP	-0.615224	0.00277829	PV vs SST	-0.160758	0.506506	PV vs VIP	-0.34726	0.194916	VIP vs SST	0.186502	0.570595
Q9QZM0	Ubiquilin-2 (Chap1) (DSK2 homolog) (Protein linking IAP with cytoskeleton 2) (PLIC-2) (Ubiquitin-like product Chap1/Dsk2)	Ubqln2	SST	Gad2 vs PV	0.287302	0.362191	Gad2 vs SST	-0.214226	0.615367	Gad2 vs VIP	-0.273512	0.510468	P2 vs Gad2	-0.380797	0.111493	P2 vs PV	-0.093495	1	P2 vs SST	-0.595023	0.00587271	P2 vs VIP	-0.654309	0.00183972	PV vs SST	-0.501528	0.0924068	PV vs VIP	-0.560814	0.0415928	VIP vs SST	0.0592859	1
Q9R0N5	Synaptotagmin-5 (Synaptotagmin IX) (Synaptotagmin V) (SytV)	Syt5	SST	Gad2 vs PV	0.108539	1	Gad2 vs SST	-0.27219	0.615367	Gad2 vs VIP	-0.35639	0.517464	P2 vs Gad2	-0.317358	0.271886	P2 vs PV	-0.208819	0.370411	P2 vs SST	-0.589548	0.0354057	P2 vs VIP	-0.673748	0.0122725	PV vs SST	-0.380729	0.314965	PV vs VIP	-0.464929	0.201648	VIP vs SST	0.0842003	1
Q9WTR5	Cadherin-13 (Heart cadherin) (H-cadherin) (Truncated cadherin) (T-cad) (T-cadherin)	Cdh13	SST	Gad2 vs PV	0.295199	0.374428	Gad2 vs SST	-0.62715	0.278413	Gad2 vs VIP	-0.0899032	1	P2 vs Gad2	-0.409059	0.0996908	P2 vs PV	-0.113861	1	P2 vs SST	-1.03621	1.52623e-05	P2 vs VIP	-0.498962	0.0185081	PV vs SST	-0.922349	0.00663825	PV vs VIP	-0.385102	0.179963	VIP vs SST	-0.537247	0.185798
Q9WTT4	V-type proton ATPase subunit G 2 (V-ATPase subunit G 2) (V-ATPase 13 kDa subunit 2) (Vacuolar proton pump subunit G 2)	Atp6v1g2	SST	Gad2 vs PV	-0.294204	0.321718	Gad2 vs SST	-0.136413	1	Gad2 vs VIP	-0.0606934	1	P2 vs Gad2	-0.407563	0.0690841	P2 vs PV	-0.701767	0.00032752	P2 vs SST	-0.543976	0.00666701	P2 vs VIP	-0.468257	0.0141006	PV vs SST	0.157791	0.496545	PV vs VIP	0.233511	0.345245	VIP vs SST	-0.07572	1
Q9WUM4	Coronin-1C (Coronin-3)	Coro1c	SST	Gad2 vs PV	-0.118363	1	Gad2 vs SST	-0.160902	0.615367	Gad2 vs VIP	-0.290959	0.480944	P2 vs Gad2	-0.526153	0.0184298	P2 vs PV	-0.644516	0.000825816	P2 vs SST	-0.687054	0.000734556	P2 vs VIP	-0.817112	6.78779e-05	PV vs SST	-0.0425382	1	PV vs VIP	-0.172596	0.458601	VIP vs SST	0.130058	1
Q9WV92	Band 4.1-like protein 3 (4.1B) (Differentially expressed in adenocarcinoma of the lung protein 1) (DAL-1) (DAL1P) (mDAL-1) (Erythrocyte membrane protein band 4.1-like 3) [Cleaved into: Band 4.1-like protein 3, N-terminally processed]	Epb41l3	SST	Gad2 vs PV	-0.204101	0.476188	Gad2 vs SST	-0.21116	0.615367	Gad2 vs VIP	0.216491	0.553541	P2 vs Gad2	-0.499511	0.0326923	P2 vs PV	-0.703612	0.000535608	P2 vs SST	-0.71067	0.00083425	P2 vs VIP	-0.28302	0.129704	PV vs SST	-0.00705806	1	PV vs VIP	0.420592	0.121433	VIP vs SST	-0.42765	0.30096
Q9WVE8	Protein kinase C and casein kinase substrate in neurons protein 2 (Syndapin-2) (Syndapin-II) (SdpII)	Pacsin2	SST	Gad2 vs PV	-0.935682	0.00297493	Gad2 vs SST	0.162488	0.615367	Gad2 vs VIP	-0.0449369	1	P2 vs Gad2	-0.91116	5.38689e-05	P2 vs PV	-1.84684	1.80611e-11	P2 vs SST	-0.748672	0.000155065	P2 vs VIP	-0.956097	3.68437e-06	PV vs SST	1.09817	0.000218294	PV vs VIP	0.890745	0.000840975	VIP vs SST	0.207425	0.546699
Q9WVQ1	Membrane-associated guanylate kinase, WW and PDZ domain-containing protein 2 (Activin receptor-interacting protein 1) (Acvrip1) (Atrophin-1-interacting protein 1) (AIP-1) (Membrane-associated guanylate kinase inverted 2) (MAGI-2)	Magi2	SST	Gad2 vs PV	0.192573	0.502366	Gad2 vs SST	-0.241705	0.615367	Gad2 vs VIP	-0.346364	0.460201	P2 vs Gad2	-0.185272	0.367027	P2 vs PV	0.00730162	1	P2 vs SST	-0.426977	0.0433405	P2 vs VIP	-0.531636	0.00950978	PV vs SST	-0.434278	0.156444	PV vs VIP	-0.538938	0.0576695	VIP vs SST	0.104659	1
Q9Z0E0	Neurochondrin (M-Sema F-associating protein of 75 kDa) (Norbin)	Ncdn	SST	Gad2 vs PV	0.11533	1	Gad2 vs SST	-0.165111	0.615367	Gad2 vs VIP	-0.0983928	1	P2 vs Gad2	-0.246817	0.225111	P2 vs PV	-0.131487	1	P2 vs SST	-0.411927	0.0313495	P2 vs VIP	-0.345209	0.0550537	PV vs SST	-0.280441	0.271437	PV vs VIP	-0.213723	0.364279	VIP vs SST	-0.066718	1
Q9Z0J4	Nitric oxide synthase, brain (EC 1.14.13.39) (Constitutive NOS) (NC-NOS) (NOS type I) (Neuronal NOS) (N-NOS) (nNOS) (Peptidyl-cysteine S-nitrosylase NOS1) (bNOS)	Nos1	SST	Gad2 vs PV	-0.678976	0.480213	Gad2 vs SST	-1.39897	0.527895	Gad2 vs VIP	0.721471	0.551484	P2 vs Gad2	-0.0120182	1	P2 vs PV	-0.690994	0.30177	P2 vs SST	-1.41099	0.0313386	P2 vs VIP	0.709453	0.234909	PV vs SST	-0.719997	0.429312	PV vs VIP	1.40045	0.145298	VIP vs SST	-2.12044	0.0510484
Q9Z0R4	Intersectin-1 (EH and SH3 domains protein 1)	Itsn1	SST	Gad2 vs PV	-0.605724	0.100654	Gad2 vs SST	-0.0359268	1	Gad2 vs VIP	-0.0063722	1	P2 vs Gad2	-0.552758	0.02876	P2 vs PV	-1.15848	2.49681e-06	P2 vs SST	-0.588685	0.00927679	P2 vs VIP	-0.55913	0.00997683	PV vs SST	0.569797	0.0827835	PV vs VIP	0.599352	0.04521	VIP vs SST	-0.0295546	1
Q9Z127	Large neutral amino acids transporter small subunit 1 (4F2 light chain) (4F2 LC) (4F2LC) (L-type amino acid transporter 1) (LAT1) (Solute carrier family 7 member 5)	Slc7a5	SST	Gad2 vs PV	-0.222185	0.425061	Gad2 vs SST	-0.0891735	1	Gad2 vs VIP	-0.329601	0.427508	P2 vs Gad2	-0.532317	0.0140477	P2 vs PV	-0.754503	0.00010002	P2 vs SST	-0.621491	0.00159723	P2 vs VIP	-0.861919	2.12272e-05	PV vs SST	0.133012	1	PV vs VIP	-0.107416	1	VIP vs SST	0.240428	0.49727
Q9Z1L5	Voltage-dependent calcium channel subunit alpha-2/delta-3 (Voltage-gated calcium channel subunit alpha-2/delta-3) [Cleaved into: Voltage-dependent calcium channel subunit alpha-2-3; Voltage-dependent calcium channel subunit delta-3]	Cacna2d3	SST	Gad2 vs PV	0.896759	0.018016	Gad2 vs SST	-0.502548	0.512671	Gad2 vs VIP	-0.593579	0.162051	P2 vs Gad2	-0.472743	0.0611904	P2 vs PV	0.424016	0.0409598	P2 vs SST	-0.975291	3.9465e-05	P2 vs VIP	-1.06632	9.09211e-06	PV vs SST	-1.39931	3.752e-05	PV vs VIP	-1.49034	5.32655e-06	VIP vs SST	0.0910305	1
Q9Z218	Dipeptidyl aminopeptidase-like protein 6 (DPPX) (Dipeptidyl aminopeptidase-related protein) (Dipeptidyl peptidase 6) (Dipeptidyl peptidase IV-like protein) (Dipeptidyl peptidase VI) (DPP VI)	Dpp6	SST	Gad2 vs PV	0.00218941	1	Gad2 vs SST	-0.197172	0.615367	Gad2 vs VIP	0.00243761	1	P2 vs Gad2	-0.335074	0.169568	P2 vs PV	-0.332885	0.0998304	P2 vs SST	-0.532247	0.0164967	P2 vs VIP	-0.332637	0.0973081	PV vs SST	-0.199362	0.474838	PV vs VIP	0.000248206	1	VIP vs SST	-0.19961	0.570595
Q9Z2H2	Regulator of G-protein signaling 6 (RGS6)	Rgs6	SST	Gad2 vs PV	1.17781	0.00291086	Gad2 vs SST	-0.506529	0.527895	Gad2 vs VIP	-0.272875	0.546423	P2 vs Gad2	-0.156837	0.457565	P2 vs PV	1.02097	3.16676e-05	P2 vs SST	-0.663366	0.00602791	P2 vs VIP	-0.429712	0.0543319	PV vs SST	-1.68434	1.31465e-05	PV vs VIP	-1.45068	3.5367e-05	VIP vs SST	-0.233654	0.563535
Q9Z2H5	Band 4.1-like protein 1 (Erythrocyte membrane protein band 4.1-like 1) (Neuronal protein 4.1) (4.1N)	Epb41l1	SST	Gad2 vs PV	0.44761	0.219167	Gad2 vs SST	-0.176527	0.615367	Gad2 vs VIP	-0.448194	0.35108	P2 vs Gad2	-0.619925	0.0164511	P2 vs PV	-0.172316	0.368639	P2 vs SST	-0.796453	0.000734133	P2 vs VIP	-1.06812	1.13779e-05	PV vs SST	-0.624137	0.0626627	PV vs VIP	-0.895803	0.00413238	VIP vs SST	0.271666	0.521026
TdTomato	#N/A	TdTomato	SST	Gad2 vs PV	-0.915168	0.116826	Gad2 vs SST	-0.220451	0.617615	Gad2 vs VIP	-1.54556	0.00737624	P2 vs Gad2	-1.9555	6.64607e-06	P2 vs PV	-2.87067	1.04348e-09	P2 vs SST	-2.17595	2.48503e-07	P2 vs VIP	-3.50106	1.0923e-11	PV vs SST	0.694717	0.174776	PV vs VIP	-0.630394	0.177664	VIP vs SST	1.32511	0.0231187
A2AQ25	Sickle tail protein (Enhancer trap locus 4)	Skt	VIP	Gad2 vs PV	-0.557415	0.114276	Gad2 vs SST	-0.349437	0.615367	Gad2 vs VIP	-0.074251	1	P2 vs Gad2	-0.972101	0.000151507	P2 vs PV	-1.52952	1.16355e-08	P2 vs SST	-1.32154	2.48503e-07	P2 vs VIP	-1.04635	8.27949e-06	PV vs SST	0.207977	0.45228	PV vs VIP	0.483164	0.0905356	VIP vs SST	-0.275186	0.496329
B2RSH2	Guanine nucleotide-binding protein G(i) subunit alpha-1 (Adenylate cyclase-inhibiting G alpha protein)	Gnai1	VIP	Gad2 vs PV	0.331666	0.219167	Gad2 vs SST	-0.187626	0.615367	Gad2 vs VIP	-0.459945	0.162796	P2 vs Gad2	0.085841	1	P2 vs PV	0.417507	0.00972074	P2 vs SST	-0.101785	1	P2 vs VIP	-0.374104	0.0214339	PV vs SST	-0.519291	0.040593	PV vs VIP	-0.79161	0.000840975	VIP vs SST	0.272319	0.432889
B2RUJ5	Amyloid-beta A4 precursor protein-binding family A member 1 (Adapter protein X11alpha) (Neuron-specific X11 protein) (Neuronal Munc18-1-interacting protein 1) (Mint-1)	Apba1	VIP	Gad2 vs PV	0.193833	0.506143	Gad2 vs SST	0.0498925	1	Gad2 vs VIP	-0.500803	0.255257	P2 vs Gad2	-0.0629127	1	P2 vs PV	0.13092	1	P2 vs SST	-0.0130202	1	P2 vs VIP	-0.563715	0.010243	PV vs SST	-0.14394	0.555875	PV vs VIP	-0.694635	0.0181089	VIP vs SST	0.550695	0.182328
B9EJA2	Cortactin-binding protein 2 (CortBP2)	Cttnbp2	VIP	Gad2 vs PV	-0.214978	0.5404	Gad2 vs SST	-0.137027	1	Gad2 vs VIP	-0.524612	0.382614	P2 vs Gad2	-0.0661733	1	P2 vs PV	-0.281151	0.259452	P2 vs SST	-0.2032	0.395746	P2 vs VIP	-0.590785	0.029147	PV vs SST	0.077951	1	PV vs VIP	-0.309634	0.387751	VIP vs SST	0.387585	0.484328
E9PZ19	Protein turtle homolog B (Immunoglobulin superfamily member 9B)	Igsf9b	VIP	Gad2 vs PV	-0.117586	1	Gad2 vs SST	0.190076	0.634623	Gad2 vs VIP	-0.575728	0.396499	P2 vs Gad2	-0.352103	0.288778	P2 vs PV	-0.469689	0.0964447	P2 vs SST	-0.162027	0.567887	P2 vs VIP	-0.92783	0.00240987	PV vs SST	0.307661	0.474838	PV vs VIP	-0.458142	0.243087	VIP vs SST	0.765803	0.240868
E9Q3L2	Phosphatidylinositol 4-kinase alpha (PI4-kinase alpha) (PI4K-alpha) (PtdIns-4-kinase alpha) (EC 2.7.1.67)	Pi4ka	VIP	Gad2 vs PV	-0.285472	0.334119	Gad2 vs SST	0.0235439	1	Gad2 vs VIP	-0.236291	0.53516	P2 vs Gad2	-0.232557	0.257845	P2 vs PV	-0.51803	0.00580343	P2 vs SST	-0.209013	0.240946	P2 vs VIP	-0.468848	0.0134307	PV vs SST	0.309016	0.2544	PV vs VIP	0.0491818	1	VIP vs SST	0.259835	0.491368
E9Q4P1	WD repeat and FYVE domain-containing protein 1 (WD40- and FYVE domain-containing protein 1)	Wdfy1	VIP	Gad2 vs PV	0.164371	0.611689	Gad2 vs SST	-0.0742689	1	Gad2 vs VIP	-0.670377	0.252404	P2 vs Gad2	-0.154381	0.528619	P2 vs PV	0.0099893	1	P2 vs SST	-0.22865	0.326736	P2 vs VIP	-0.824759	0.00427815	PV vs SST	-0.23864	0.489388	PV vs VIP	-0.834748	0.0333331	VIP vs SST	0.596109	0.292161
E9Q7X7	Neurexin-2 (Neurexin II-alpha) (Neurexin-2-alpha)	Nrxn2	VIP	Gad2 vs PV	0.377905	0.335846	Gad2 vs SST	-0.107576	1	Gad2 vs VIP	-1.3384	0.00145141	P2 vs Gad2	-0.175026	0.461146	P2 vs PV	0.202879	0.367145	P2 vs SST	-0.282602	0.245642	P2 vs VIP	-1.51343	8.58989e-07	PV vs SST	-0.485481	0.189469	PV vs VIP	-1.7163	1.2027e-05	VIP vs SST	1.23082	0.00238096
F6W8I0	YjeF N-terminal domain-containing protein 3 (YjeF_N3) (hYjeF_N3) (ApoA-I-binding protein 2)	Yjefn3	VIP	Gad2 vs PV	2.51899	0.00071601	Gad2 vs SST	2.15188	0.0140351	Gad2 vs VIP	-0.560957	0.460201	P2 vs Gad2	-1.73023	0.00050977	P2 vs PV	0.788758	0.0494698	P2 vs SST	0.421648	0.299851	P2 vs VIP	-2.29119	2.87747e-06	PV vs SST	-0.36711	0.492389	PV vs VIP	-3.07995	1.28235e-05	VIP vs SST	2.71284	0.000255798
O08576	RUN domain-containing protein 3A (Rap2-interacting protein 8) (RPIP-8)	Rundc3a	VIP	Gad2 vs PV	0.00927367	1	Gad2 vs SST	0.45117	0.615367	Gad2 vs VIP	-0.37467	0.553541	P2 vs Gad2	-0.565941	0.185767	P2 vs PV	-0.556667	0.110035	P2 vs SST	-0.114771	1	P2 vs VIP	-0.94061	0.0110226	PV vs SST	0.441896	0.360152	PV vs VIP	-0.383943	0.377817	VIP vs SST	0.825839	0.232559
O09131	Glutathione S-transferase omega-1 (GSTO-1) (EC 2.5.1.18) (Glutathione S-transferase omega 1-1) (GSTO 1-1) (Glutathione-dependent dehydroascorbate reductase) (EC 1.8.5.1) (Monomethylarsonic acid reductase) (MMA(V) reductase) (EC 1.20.4.2) (S-(Phenacyl)glutathione reductase) (SPG-R) (p28)	Gsto1	VIP	Gad2 vs PV	0.218473	0.567889	Gad2 vs SST	-0.0442986	1	Gad2 vs VIP	-0.573838	0.39678	P2 vs Gad2	-0.280676	0.370943	P2 vs PV	-0.0622033	1	P2 vs SST	-0.324975	0.263256	P2 vs VIP	-0.854514	0.00743456	PV vs SST	-0.262772	0.501351	PV vs VIP	-0.792311	0.0686023	VIP vs SST	0.529539	0.411555
O35098	Dihydropyrimidinase-related protein 4 (DRP-4) (Collapsin response mediator protein 3) (CRMP-3) (UNC33-like phosphoprotein 4) (ULIP-4)	Dpysl4	VIP	Gad2 vs PV	0.440955	0.235011	Gad2 vs SST	-0.10601	1	Gad2 vs VIP	-0.487408	0.316109	P2 vs Gad2	-0.409764	0.122587	P2 vs PV	0.0311916	1	P2 vs SST	-0.515774	0.0297618	P2 vs VIP	-0.897171	0.000173576	PV vs SST	-0.546965	0.10544	PV vs VIP	-0.928363	0.00392118	VIP vs SST	0.381398	0.431661
O35226	26S proteasome non-ATPase regulatory subunit 4 (26S proteasome regulatory subunit RPN10) (26S proteasome regulatory subunit S5A) (Multiubiquitin chain-binding protein)	Psmd4	VIP	Gad2 vs PV	-0.0794885	1	Gad2 vs SST	-0.184467	0.615367	Gad2 vs VIP	-0.332926	0.497101	P2 vs Gad2	-0.154999	0.476197	P2 vs PV	-0.234488	0.282458	P2 vs SST	-0.339466	0.154078	P2 vs VIP	-0.487925	0.0407039	PV vs SST	-0.104978	1	PV vs VIP	-0.253437	0.407716	VIP vs SST	0.148459	0.602672
O35239	Tyrosine-protein phosphatase non-receptor type 9 (EC 3.1.3.48) (Protein-tyrosine phosphatase MEG2) (PTPase MEG2)	Ptpn9	VIP	Gad2 vs PV	0.258515	0.458865	Gad2 vs SST	-0.119882	1	Gad2 vs VIP	-0.677382	0.162051	P2 vs Gad2	-0.189965	0.424171	P2 vs PV	0.0685502	1	P2 vs SST	-0.309847	0.192784	P2 vs VIP	-0.867347	0.000678819	PV vs SST	-0.378397	0.267506	PV vs VIP	-0.935897	0.00539702	VIP vs SST	0.5575	0.242414
O35344	Importin subunit alpha-4 (Importin alpha Q2) (Qip2) (Karyopherin subunit alpha-3)	Kpna3	VIP	Gad2 vs PV	0.398892	0.380503	Gad2 vs SST	0.160703	0.619445	Gad2 vs VIP	-0.258065	0.556679	P2 vs Gad2	-0.345663	0.233194	P2 vs PV	0.0532289	1	P2 vs SST	-0.18496	0.377554	P2 vs VIP	-0.603728	0.0146678	PV vs SST	-0.238189	0.498875	PV vs VIP	-0.656957	0.0944319	VIP vs SST	0.418768	0.422209
O35449	Proline-rich transmembrane protein 1 (Dispanin subfamily D member 1) (DSPD1) (Synapse differentiation-induced protein 4) (SynDIG4)	Prrt1	VIP	Gad2 vs PV	0.314224	0.272666	Gad2 vs SST	-0.21732	0.615367	Gad2 vs VIP	-0.367896	0.343183	P2 vs Gad2	-0.0706096	1	P2 vs PV	0.243615	0.148407	P2 vs SST	-0.28793	0.111092	P2 vs VIP	-0.438505	0.0147297	PV vs SST	-0.531544	0.0474774	PV vs VIP	-0.68212	0.00606925	VIP vs SST	0.150576	0.58618
O35609	Secretory carrier-associated membrane protein 3 (Secretory carrier membrane protein 3)	Scamp3	VIP	Gad2 vs PV	-0.00160906	1	Gad2 vs SST	-0.113443	1	Gad2 vs VIP	-0.283868	0.494341	P2 vs Gad2	-0.208668	0.316178	P2 vs PV	-0.210277	0.248335	P2 vs SST	-0.322111	0.110211	P2 vs VIP	-0.492537	0.0139958	PV vs SST	-0.111834	1	PV vs VIP	-0.282259	0.283062	VIP vs SST	0.170426	0.58618
O35633	Vesicular inhibitory amino acid transporter (Solute carrier family 32 member 1) (Vesicular GABA and glycine transporter) (Vesicular GABA transporter) (mVGAT) (mVIAAT)	Slc32a1	VIP	Gad2 vs PV	-0.500992	0.086219	Gad2 vs SST	-0.0383622	1	Gad2 vs VIP	-0.0767006	1	P2 vs Gad2	-1.83839	7.68048e-11	P2 vs PV	-2.33939	1.26935e-13	P2 vs SST	-1.87676	1.3693e-11	P2 vs VIP	-1.91509	3.15303e-12	PV vs SST	0.46263	0.0757608	PV vs VIP	0.424292	0.0725306	VIP vs SST	0.0383384	1
O35643	AP-1 complex subunit beta-1 (Adaptor protein complex AP-1 subunit beta-1) (Adaptor-related protein complex 1 subunit beta-1) (Beta-1-adaptin) (Beta-adaptin 1) (Clathrin assembly protein complex 1 beta large chain) (Golgi adaptor HA1/AP1 adaptin beta subunit)	Ap1b1	VIP	Gad2 vs PV	-0.185491	0.491755	Gad2 vs SST	-0.0587736	1	Gad2 vs VIP	0.0270536	1	P2 vs Gad2	-0.402282	0.0762528	P2 vs PV	-0.587773	0.0023013	P2 vs SST	-0.461056	0.0235634	P2 vs VIP	-0.375228	0.0477319	PV vs SST	0.126717	1	PV vs VIP	0.212544	0.395008	VIP vs SST	-0.0858272	1
O35678	Monoglyceride lipase (MGL) (EC 3.1.1.23) (Monoacylglycerol lipase) (MAGL)	Mgll	VIP	Gad2 vs PV	0.435949	0.209169	Gad2 vs SST	0.0438884	1	Gad2 vs VIP	-0.765916	0.0405085	P2 vs Gad2	-0.265679	0.246313	P2 vs PV	0.17027	0.351795	P2 vs SST	-0.221791	0.255541	P2 vs VIP	-1.0316	9.53883e-06	PV vs SST	-0.392061	0.197696	PV vs VIP	-1.20187	0.000103282	VIP vs SST	0.809805	0.0209864
O35681	Synaptotagmin-3 (Synaptotagmin III) (SytIII)	Syt3	VIP	Gad2 vs PV	-0.104275	1	Gad2 vs SST	-0.179204	0.667594	Gad2 vs VIP	-1.04352	0.128946	P2 vs Gad2	-0.619694	0.13295	P2 vs PV	-0.723968	0.0485955	P2 vs SST	-0.798898	0.0590647	P2 vs VIP	-1.66321	4.93801e-05	PV vs SST	-0.0749295	1	PV vs VIP	-0.939245	0.0539228	VIP vs SST	0.864315	0.242414
O35927	Catenin delta-2 (Neural plakophilin-related ARM-repeat protein) (NPRAP) (Neurojungin)	Ctnnd2	VIP	Gad2 vs PV	-0.032709	1	Gad2 vs SST	-0.344808	0.615367	Gad2 vs VIP	-0.362212	0.383279	P2 vs Gad2	-0.279516	0.200938	P2 vs PV	-0.312225	0.0898811	P2 vs SST	-0.624324	0.00227076	P2 vs VIP	-0.641728	0.00119941	PV vs SST	-0.312099	0.255527	PV vs VIP	-0.329503	0.201508	VIP vs SST	0.0174033	1
O54774	AP-3 complex subunit delta-1 (AP-3 complex subunit delta) (Adaptor-related protein complex 3 subunit delta-1) (Delta-adaptin) (mBLVR1)	Ap3d1	VIP	Gad2 vs PV	0.138956	0.574291	Gad2 vs SST	-0.0445305	1	Gad2 vs VIP	-0.187927	0.564294	P2 vs Gad2	-0.31285	0.190355	P2 vs PV	-0.173894	0.342139	P2 vs SST	-0.357381	0.0909055	P2 vs VIP	-0.500777	0.0156946	PV vs SST	-0.183487	0.490168	PV vs VIP	-0.326883	0.246717	VIP vs SST	0.143396	0.596241
O54901	OX-2 membrane glycoprotein (MRC OX-2 antigen) (CD antigen CD200)	Cd200	VIP	Gad2 vs PV	0.829111	0.0366686	Gad2 vs SST	-0.112222	1	Gad2 vs VIP	-0.390722	0.432786	P2 vs Gad2	-0.35862	0.16017	P2 vs PV	0.47049	0.029371	P2 vs SST	-0.470842	0.0399739	P2 vs VIP	-0.749342	0.00099939	PV vs SST	-0.941333	0.00773335	PV vs VIP	-1.21983	0.000189893	VIP vs SST	0.2785	0.51946
O55017	Voltage-dependent N-type calcium channel subunit alpha-1B (Brain calcium channel III) (BIII) (Calcium channel, L type, alpha-1 polypeptide isoform 5) (Voltage-gated calcium channel subunit alpha Cav2.2)	Cacna1b	VIP	Gad2 vs PV	0.840605	0.0369474	Gad2 vs SST	-0.19485	0.615367	Gad2 vs VIP	-0.550008	0.212156	P2 vs Gad2	0.0355601	1	P2 vs PV	0.876165	0.000284509	P2 vs SST	-0.15929	0.404117	P2 vs VIP	-0.514448	0.0191417	PV vs SST	-1.03546	0.00431852	PV vs VIP	-1.39061	5.15094e-05	VIP vs SST	0.355158	0.443044
O55022	Membrane-associated progesterone receptor component 1 (mPR)	Pgrmc1	VIP	Gad2 vs PV	0.475321	0.133429	Gad2 vs SST	-0.0413233	1	Gad2 vs VIP	-0.283327	0.483819	P2 vs Gad2	-0.149733	0.415921	P2 vs PV	0.325588	0.0723113	P2 vs SST	-0.191056	0.272355	P2 vs VIP	-0.43306	0.0209531	PV vs SST	-0.516645	0.0683786	PV vs VIP	-0.758648	0.00426653	VIP vs SST	0.242003	0.50805
O55091	Protein IMPACT (Imprinted and ancient gene protein)	Impact	VIP	Gad2 vs PV	0.374258	0.3011	Gad2 vs SST	-0.17497	0.615367	Gad2 vs VIP	-0.648877	0.139044	P2 vs Gad2	-0.626293	0.016726	P2 vs PV	-0.252035	0.239574	P2 vs SST	-0.801263	0.000794842	P2 vs VIP	-1.27517	1.19935e-06	PV vs SST	-0.549228	0.102091	PV vs VIP	-1.02313	0.00179891	VIP vs SST	0.473907	0.299918
O55100	Synaptogyrin-1	Syngr1	VIP	Gad2 vs PV	-0.277093	0.231391	Gad2 vs SST	-0.191223	0.615367	Gad2 vs VIP	-0.381891	0.170921	P2 vs Gad2	-0.106477	1	P2 vs PV	-0.38357	0.00711405	P2 vs SST	-0.2977	0.0450899	P2 vs VIP	-0.488368	0.00100963	PV vs SST	0.0858706	1	PV vs VIP	-0.104798	1	VIP vs SST	0.190668	0.495098
O70439	Syntaxin-7	Stx7	VIP	Gad2 vs PV	0.311467	0.333811	Gad2 vs SST	-0.067777	1	Gad2 vs VIP	-0.321171	0.480944	P2 vs Gad2	-0.205497	0.334373	P2 vs PV	0.10597	1	P2 vs SST	-0.273274	0.176457	P2 vs VIP	-0.526668	0.0114356	PV vs SST	-0.379244	0.205478	PV vs VIP	-0.632639	0.0249917	VIP vs SST	0.253394	0.521026
O70492	Sorting nexin-3 (SDP3 protein)	Snx3	VIP	Gad2 vs PV	-0.0608306	1	Gad2 vs SST	-0.0163106	1	Gad2 vs VIP	-0.321918	0.54493	P2 vs Gad2	-0.594571	0.0585742	P2 vs PV	-0.655401	0.0125188	P2 vs SST	-0.610881	0.0292491	P2 vs VIP	-0.916489	0.000894084	PV vs SST	0.04452	1	PV vs VIP	-0.261087	0.44	VIP vs SST	0.305607	0.543879
O70493	Sorting nexin-12 (SDP8 protein)	Snx12	VIP	Gad2 vs PV	0.0283857	1	Gad2 vs SST	0.0858231	1	Gad2 vs VIP	0.000681958	1	P2 vs Gad2	-0.453142	0.049456	P2 vs PV	-0.424756	0.0259204	P2 vs SST	-0.367319	0.0678276	P2 vs VIP	-0.45246	0.0203318	PV vs SST	0.0574375	1	PV vs VIP	-0.0277037	1	VIP vs SST	0.0851412	1
O70589	Peripheral plasma membrane protein CASK (EC 2.7.11.1) (Calcium/calmodulin-dependent serine protein kinase)	Cask	VIP	Gad2 vs PV	0.0837807	1	Gad2 vs SST	-0.108874	1	Gad2 vs VIP	-0.392572	0.356343	P2 vs Gad2	-0.0669476	1	P2 vs PV	0.0168331	1	P2 vs SST	-0.175821	0.326736	P2 vs VIP	-0.45952	0.0205103	PV vs SST	-0.192654	0.452602	PV vs VIP	-0.476353	0.0735795	VIP vs SST	0.283698	0.468783
O70591	Prefoldin subunit 2	Pfdn2	VIP	Gad2 vs PV	0.131582	1	Gad2 vs SST	0.323297	0.615367	Gad2 vs VIP	0.0395817	1	P2 vs Gad2	-0.891796	0.0241571	P2 vs PV	-0.760214	0.013976	P2 vs SST	-0.568499	0.0778358	P2 vs VIP	-0.852215	0.00769697	PV vs SST	0.191715	0.580222	PV vs VIP	-0.0920002	1	VIP vs SST	0.283716	0.582165
O88447	Kinesin light chain 1 (KLC 1)	Klc1	VIP	Gad2 vs PV	-0.0743689	1	Gad2 vs SST	-0.106746	1	Gad2 vs VIP	-0.268584	0.517464	P2 vs Gad2	-0.380352	0.105433	P2 vs PV	-0.454721	0.0208236	P2 vs SST	-0.487099	0.0216543	P2 vs VIP	-0.648936	0.00166355	PV vs SST	-0.0323774	1	PV vs VIP	-0.194215	0.442989	VIP vs SST	0.161838	0.58618
O88485	Cytoplasmic dynein 1 intermediate chain 1 (Cytoplasmic dynein intermediate chain 1) (Dynein intermediate chain 1, cytosolic) (DH IC-1)	Dync1i1	VIP	Gad2 vs PV	-0.0227683	1	Gad2 vs SST	-0.053278	1	Gad2 vs VIP	-0.406826	0.35108	P2 vs Gad2	-0.135319	1	P2 vs PV	-0.158088	0.370411	P2 vs SST	-0.188597	0.308098	P2 vs VIP	-0.542145	0.00829399	PV vs SST	-0.0305097	1	PV vs VIP	-0.384058	0.159391	VIP vs SST	0.353548	0.398417
O88602	Voltage-dependent calcium channel gamma-2 subunit (Neuronal voltage-gated calcium channel gamma-2 subunit) (Stargazin) (Transmembrane AMPAR regulatory protein gamma-2) (TARP gamma-2)	Cacng2	VIP	Gad2 vs PV	0.0234756	1	Gad2 vs SST	-0.163385	0.615367	Gad2 vs VIP	-1.00374	0.0219062	P2 vs Gad2	0.241034	0.354554	P2 vs PV	0.26451	0.254553	P2 vs SST	0.0776492	1	P2 vs VIP	-0.762711	0.00350876	PV vs SST	-0.18686	0.527883	PV vs VIP	-1.02722	0.00382602	VIP vs SST	0.84036	0.0502143
O88685	26S proteasome regulatory subunit 6A (26S proteasome AAA-ATPase subunit RPT5) (Proteasome 26S subunit ATPase 3) (Tat-binding protein 1) (TBP-1)	Psmc3	VIP	Gad2 vs PV	0.0912058	1	Gad2 vs SST	-0.106526	1	Gad2 vs VIP	-0.256322	0.553541	P2 vs Gad2	-0.318083	0.207861	P2 vs PV	-0.226877	0.264951	P2 vs SST	-0.424609	0.0665102	P2 vs VIP	-0.574405	0.0107001	PV vs SST	-0.197732	0.491511	PV vs VIP	-0.347528	0.258739	VIP vs SST	0.149796	0.600318
O88696	ATP-dependent Clp protease proteolytic subunit, mitochondrial (EC 3.4.21.92) (Endopeptidase Clp)	Clpp	VIP	Gad2 vs PV	0.0114781	1	Gad2 vs SST	0.148629	0.615367	Gad2 vs VIP	-0.0123315	1	P2 vs Gad2	-0.436536	0.0912176	P2 vs PV	-0.425058	0.0468983	P2 vs SST	-0.287907	0.183407	P2 vs VIP	-0.448867	0.038079	PV vs SST	0.137151	1	PV vs VIP	-0.0238095	1	VIP vs SST	0.16096	0.593853
O88712	C-terminal-binding protein 1 (CtBP1) (EC 1.1.1.-)	Ctbp1	VIP	Gad2 vs PV	5.42759e-05	1	Gad2 vs SST	-0.0888806	1	Gad2 vs VIP	-0.20666	0.560591	P2 vs Gad2	-0.245398	0.305677	P2 vs PV	-0.245344	0.238414	P2 vs SST	-0.334279	0.13903	P2 vs VIP	-0.452058	0.0442612	PV vs SST	-0.0889349	1	PV vs VIP	-0.206714	0.458157	VIP vs SST	0.117779	1
O88737	Protein bassoon	Bsn	VIP	Gad2 vs PV	-0.0448303	1	Gad2 vs SST	-0.0787851	1	Gad2 vs VIP	-0.301136	0.471245	P2 vs Gad2	-0.165433	0.378346	P2 vs PV	-0.210263	0.223985	P2 vs SST	-0.244218	0.18398	P2 vs VIP	-0.466569	0.0134286	PV vs SST	-0.0339548	1	PV vs VIP	-0.256305	0.303211	VIP vs SST	0.222351	0.526536
O88951	Protein lin-7 homolog B (Lin-7B) (Mammalian lin-seven protein 2) (MALS-2) (Vertebrate lin-7 homolog 2) (Veli-2)	Lin7b	VIP	Gad2 vs PV	-0.152759	0.5404	Gad2 vs SST	-0.1992	0.615367	Gad2 vs VIP	-0.234905	0.54493	P2 vs Gad2	-0.343577	0.13048	P2 vs PV	-0.496335	0.00974038	P2 vs SST	-0.542777	0.00832237	P2 vs VIP	-0.578482	0.00356771	PV vs SST	-0.0464418	1	PV vs VIP	-0.0821466	1	VIP vs SST	0.0357048	1
O89112	Glutathione S-transferase LANCL1 (EC 2.5.1.18) (40 kDa erythrocyte membrane protein) (p40) (LanC-like protein 1)	Lancl1	VIP	Gad2 vs PV	-0.436689	0.21419	Gad2 vs SST	0.444687	0.552595	Gad2 vs VIP	0.132212	1	P2 vs Gad2	-0.777689	0.0019044	P2 vs PV	-1.21438	7.98969e-07	P2 vs SST	-0.333002	0.116083	P2 vs VIP	-0.645477	0.00276339	PV vs SST	0.881376	0.00809102	PV vs VIP	0.568901	0.0501733	VIP vs SST	0.312475	0.468783
P00493	Hypoxanthine-guanine phosphoribosyltransferase (HGPRT) (HGPRTase) (EC 2.4.2.8) (HPRT B)	Hprt1	VIP	Gad2 vs PV	0.579964	0.149339	Gad2 vs SST	0.0546699	1	Gad2 vs VIP	-0.113315	1	P2 vs Gad2	-0.60281	0.028177	P2 vs PV	-0.0228462	1	P2 vs SST	-0.54814	0.0264508	P2 vs VIP	-0.716126	0.00264397	PV vs SST	-0.525294	0.136876	PV vs VIP	-0.693279	0.0343901	VIP vs SST	0.167985	0.593853
P05132	cAMP-dependent protein kinase catalytic subunit alpha (PKA C-alpha) (EC 2.7.11.11)	Prkaca	VIP	Gad2 vs PV	0.509284	0.204578	Gad2 vs SST	-0.00989007	1	Gad2 vs VIP	-0.727358	0.127401	P2 vs Gad2	-0.341003	0.207861	P2 vs PV	0.168281	0.41006	P2 vs SST	-0.350893	0.140782	P2 vs VIP	-1.06836	3.99314e-05	PV vs SST	-0.519174	0.145989	PV vs VIP	-1.23664	0.000419317	VIP vs SST	0.717468	0.110425
P07901	Heat shock protein HSP 90-alpha (EC 3.6.4.10) (Heat shock 86 kDa) (HSP 86) (HSP86) (Tumor-specific transplantation 86 kDa antigen) (TSTA)	Hsp90aa1	VIP	Gad2 vs PV	0.165434	0.519922	Gad2 vs SST	-0.0639403	1	Gad2 vs VIP	-0.0886826	1	P2 vs Gad2	-0.297389	0.184383	P2 vs PV	-0.131955	1	P2 vs SST	-0.361329	0.0711181	P2 vs VIP	-0.386071	0.0442612	PV vs SST	-0.229374	0.386982	PV vs VIP	-0.254117	0.319757	VIP vs SST	0.0247424	1
P09240	Cholecystokinin (CCK) [Cleaved into: Cholecystokinin-33 (CCK33); Cholecystokinin-12 (CCK12); Cholecystokinin-8 (CCK8)]	Cck	VIP	Gad2 vs PV	0.247832	0.4869	Gad2 vs SST	0.366101	0.615367	Gad2 vs VIP	-0.372504	0.483819	P2 vs Gad2	-0.208559	0.393789	P2 vs PV	0.0392731	1	P2 vs SST	0.157542	0.451037	P2 vs VIP	-0.581063	0.0180828	PV vs SST	0.118269	1	PV vs VIP	-0.620336	0.0722337	VIP vs SST	0.738605	0.114412
P11247	Myeloperoxidase (MPO) (EC 1.11.2.2) [Cleaved into: Myeloperoxidase light chain; Myeloperoxidase heavy chain]	Mpo	VIP	Gad2 vs PV	-0.550836	0.427752	Gad2 vs SST	-0.786642	0.615367	Gad2 vs VIP	-1.09135	0.265153	P2 vs Gad2	-0.0341926	1	P2 vs PV	-0.585029	0.161605	P2 vs SST	-0.820835	0.07257	P2 vs VIP	-1.12555	0.0161777	PV vs SST	-0.235806	0.631454	PV vs VIP	-0.540517	0.386626	VIP vs SST	0.304711	0.601415
P11499	Heat shock protein HSP 90-beta (Heat shock 84 kDa) (HSP 84) (HSP84) (Tumor-specific transplantation 84 kDa antigen) (TSTA)	Hsp90ab1	VIP	Gad2 vs PV	0.110117	1	Gad2 vs SST	-0.0576665	1	Gad2 vs VIP	-0.187394	0.556679	P2 vs Gad2	-0.317584	0.135115	P2 vs PV	-0.207467	0.217968	P2 vs SST	-0.37525	0.0471968	P2 vs VIP	-0.504978	0.00609122	PV vs SST	-0.167783	0.485428	PV vs VIP	-0.297511	0.236198	VIP vs SST	0.129727	1
P13595	Neural cell adhesion molecule 1 (N-CAM-1) (NCAM-1) (CD antigen CD56)	Ncam1	VIP	Gad2 vs PV	0.223538	0.407085	Gad2 vs SST	-0.374598	0.545213	Gad2 vs VIP	-0.364715	0.344929	P2 vs Gad2	-0.12638	1	P2 vs PV	0.0971577	1	P2 vs SST	-0.500978	0.00781522	P2 vs VIP	-0.491095	0.00669836	PV vs SST	-0.598135	0.0297894	PV vs VIP	-0.588253	0.0156551	VIP vs SST	-0.0098825	1
P13707	Glycerol-3-phosphate dehydrogenase [NAD(+)], cytoplasmic (GPD-C) (GPDH-C) (EC 1.1.1.8)	Gpd1	VIP	Gad2 vs PV	1.05184	0.031778	Gad2 vs SST	0.797035	0.307931	Gad2 vs VIP	-2.03388	1.22717e-05	P2 vs Gad2	-0.02016	1	P2 vs PV	1.03168	0.000249312	P2 vs SST	0.776875	0.00697382	P2 vs VIP	-2.05404	7.5767e-09	PV vs SST	-0.2548	0.478455	PV vs VIP	-3.08572	1.00856e-09	VIP vs SST	2.83092	1.76592e-08
P14094	Sodium/potassium-transporting ATPase subunit beta-1 (Sodium/potassium-dependent ATPase subunit beta-1)	Atp1b1	VIP	Gad2 vs PV	-0.394169	0.149443	Gad2 vs SST	-0.102258	1	Gad2 vs VIP	0.0690796	1	P2 vs Gad2	-0.470216	0.0139329	P2 vs PV	-0.864385	2.56439e-06	P2 vs SST	-0.572474	0.000887951	P2 vs VIP	-0.401136	0.012953	PV vs SST	0.291911	0.22197	PV vs VIP	0.463249	0.0388321	VIP vs SST	-0.171338	0.560868
P14152	Malate dehydrogenase, cytoplasmic (EC 1.1.1.37) (Aromatic alpha-keto acid reductase) (KAR) (EC 1.1.1.96) (Cytosolic malate dehydrogenase)	Mdh1	VIP	Gad2 vs PV	-0.137114	1	Gad2 vs SST	0.230252	0.615367	Gad2 vs VIP	0.330138	0.432786	P2 vs Gad2	-0.724348	0.000765541	P2 vs PV	-0.861462	1.2772e-05	P2 vs SST	-0.494096	0.00905587	P2 vs VIP	-0.39421	0.0257364	PV vs SST	0.367365	0.188971	PV vs VIP	0.467252	0.0702899	VIP vs SST	-0.0998863	1
P14685	26S proteasome non-ATPase regulatory subunit 3 (26S proteasome regulatory subunit RPN3) (26S proteasome regulatory subunit S3) (Proteasome subunit p58) (Transplantation antigen P91A) (Tum-P91A antigen)	Psmd3	VIP	Gad2 vs PV	0.104289	1	Gad2 vs SST	-0.0655893	1	Gad2 vs VIP	-0.176398	0.568758	P2 vs Gad2	-0.313663	0.200938	P2 vs PV	-0.209374	0.282901	P2 vs SST	-0.379252	0.0845298	P2 vs VIP	-0.490061	0.0222424	PV vs SST	-0.169879	0.51442	PV vs VIP	-0.280688	0.327624	VIP vs SST	0.110809	1
P14873	Microtubule-associated protein 1B (MAP-1B) (MAP1(X)) (MAP1.2) [Cleaved into: MAP1B heavy chain; MAP1 light chain LC1]	Map1b	VIP	Gad2 vs PV	-0.035447	1	Gad2 vs SST	-0.0936262	1	Gad2 vs VIP	-0.21289	0.556507	P2 vs Gad2	-0.198962	0.340809	P2 vs PV	-0.234409	0.214524	P2 vs SST	-0.292588	0.147158	P2 vs VIP	-0.411852	0.0407039	PV vs SST	-0.0581792	1	PV vs VIP	-0.177443	0.476789	VIP vs SST	0.119264	1
P15388	Potassium voltage-gated channel subfamily C member 1 (NGK2) (Voltage-gated potassium channel subunit Kv3.1) (Voltage-gated potassium channel subunit Kv4)	Kcnc1	VIP	Gad2 vs PV	-1.47821	0.000118108	Gad2 vs SST	0.454793	0.563102	Gad2 vs VIP	0.443427	0.356603	P2 vs Gad2	-1.21572	2.65192e-05	P2 vs PV	-2.69393	1.71363e-12	P2 vs SST	-0.760926	0.0016388	P2 vs VIP	-0.772292	0.000984568	PV vs SST	1.93301	1.53275e-06	PV vs VIP	1.92164	2.75133e-07	VIP vs SST	0.0113663	1
P15508	Spectrin beta chain, erythrocytic (Beta-I spectrin)	Sptb	VIP	Gad2 vs PV	-0.370741	0.422085	Gad2 vs SST	-0.0209829	1	Gad2 vs VIP	-0.203473	0.58803	P2 vs Gad2	-0.510792	0.16017	P2 vs PV	-0.881534	0.00720224	P2 vs SST	-0.531775	0.0840127	P2 vs VIP	-0.714266	0.0266206	PV vs SST	0.349758	0.386982	PV vs VIP	0.167268	0.598734	VIP vs SST	0.18249	0.602672
P16460	Argininosuccinate synthase (EC 6.3.4.5) (Citrulline--aspartate ligase)	Ass1	VIP	Gad2 vs PV	0.558081	0.126867	Gad2 vs SST	-0.128612	1	Gad2 vs VIP	-0.125367	1	P2 vs Gad2	-0.958085	0.000292037	P2 vs PV	-0.400004	0.0556547	P2 vs SST	-1.0867	1.11473e-05	P2 vs VIP	-1.08345	8.56145e-06	PV vs SST	-0.686693	0.0416395	PV vs VIP	-0.683448	0.0233535	VIP vs SST	-0.00324463	1
P16858	Glyceraldehyde-3-phosphate dehydrogenase (GAPDH) (EC 1.2.1.12) (Peptidyl-cysteine S-nitrosylase GAPDH) (EC 2.6.99.-)	Gapdh	VIP	Gad2 vs PV	0.306781	0.404136	Gad2 vs SST	-0.0325961	1	Gad2 vs VIP	-0.457716	0.380769	P2 vs Gad2	-0.107197	1	P2 vs PV	0.199583	0.328187	P2 vs SST	-0.139794	0.466589	P2 vs VIP	-0.564914	0.0126809	PV vs SST	-0.339377	0.317836	PV vs VIP	-0.764497	0.0211895	VIP vs SST	0.42512	0.398417
P17742	Peptidyl-prolyl cis-trans isomerase A (PPIase A) (EC 5.2.1.8) (Cyclophilin A) (Cyclosporin A-binding protein) (Rotamase A) (SP18) [Cleaved into: Peptidyl-prolyl cis-trans isomerase A, N-terminally processed]	Ppia	VIP	Gad2 vs PV	0.371635	0.258293	Gad2 vs SST	-0.0346048	1	Gad2 vs VIP	-0.48914	0.232278	P2 vs Gad2	-0.19059	0.333576	P2 vs PV	0.181045	0.296612	P2 vs SST	-0.225195	0.221089	P2 vs VIP	-0.67973	0.000557227	PV vs SST	-0.40624	0.180218	PV vs VIP	-0.860775	0.00304531	VIP vs SST	0.454535	0.277635
P18242	Cathepsin D (EC 3.4.23.5)	Ctsd	VIP	Gad2 vs PV	0.143838	0.639382	Gad2 vs SST	0.368573	0.615367	Gad2 vs VIP	-0.893654	0.0846154	P2 vs Gad2	-0.260127	0.349962	P2 vs PV	-0.116289	1	P2 vs SST	0.108446	1	P2 vs VIP	-1.15378	7.38206e-05	PV vs SST	0.224735	0.504913	PV vs VIP	-1.03749	0.00665335	VIP vs SST	1.26223	0.00415126
P20357	Microtubule-associated protein 2 (MAP-2)	Map2	VIP	Gad2 vs PV	0.289496	0.407085	Gad2 vs SST	-0.279595	0.615367	Gad2 vs VIP	-0.579979	0.208686	P2 vs Gad2	-0.392679	0.146468	P2 vs PV	-0.103183	1	P2 vs SST	-0.672274	0.00626973	P2 vs VIP	-0.972657	0.000100064	PV vs SST	-0.569091	0.0938461	PV vs VIP	-0.869475	0.00656963	VIP vs SST	0.300384	0.496711
P21278	Guanine nucleotide-binding protein subunit alpha-11 (G alpha-11) (G-protein subunit alpha-11)	Gna11	VIP	Gad2 vs PV	0.283659	0.320003	Gad2 vs SST	-0.218329	0.615367	Gad2 vs VIP	-0.345384	0.380277	P2 vs Gad2	-0.141603	0.42376	P2 vs PV	0.142056	0.368639	P2 vs SST	-0.359932	0.0555309	P2 vs VIP	-0.486987	0.00820465	PV vs SST	-0.501988	0.0624617	PV vs VIP	-0.629042	0.0108281	VIP vs SST	0.127054	1
P22723	Gamma-aminobutyric acid receptor subunit gamma-2 (GABA(A) receptor subunit gamma-2)	Gabrg2	VIP	Gad2 vs PV	-0.199028	0.516495	Gad2 vs SST	-0.459329	0.571752	Gad2 vs VIP	-0.343427	0.483819	P2 vs Gad2	-1.1493	4.82817e-05	P2 vs PV	-1.34832	4.01044e-07	P2 vs SST	-1.60863	4.51146e-08	P2 vs VIP	-1.49272	7.39858e-08	PV vs SST	-0.260301	0.407262	PV vs VIP	-0.144399	0.5668	VIP vs SST	-0.115902	1
P23818	Glutamate receptor 1 (GluR-1) (AMPA-selective glutamate receptor 1) (GluR-A) (GluR-K1) (Glutamate receptor ionotropic, AMPA 1) (GluA1)	Gria1	VIP	Gad2 vs PV	0.591695	0.0885924	Gad2 vs SST	-0.120021	1	Gad2 vs VIP	-0.869397	0.0126569	P2 vs Gad2	0.146942	0.44629	P2 vs PV	0.738637	0.000454852	P2 vs SST	0.0269208	1	P2 vs VIP	-0.722455	0.000718229	PV vs SST	-0.711716	0.0269465	PV vs VIP	-1.46109	5.32655e-06	VIP vs SST	0.749376	0.0305907
P26048	Gamma-aminobutyric acid receptor subunit alpha-2 (GABA(A) receptor subunit alpha-2)	Gabra2	VIP	Gad2 vs PV	0.0638702	1	Gad2 vs SST	-0.592329	0.615367	Gad2 vs VIP	-0.321566	0.585108	P2 vs Gad2	-0.744129	0.177451	P2 vs PV	-0.680259	0.109194	P2 vs SST	-1.33646	0.00697382	P2 vs VIP	-1.0657	0.0260751	PV vs SST	-0.6562	0.289667	PV vs VIP	-0.385436	0.479014	VIP vs SST	-0.270763	0.605137
P26049	Gamma-aminobutyric acid receptor subunit alpha-3 (GABA(A) receptor subunit alpha-3)	Gabra3	VIP	Gad2 vs PV	0.401719	0.330113	Gad2 vs SST	-0.486396	0.615367	Gad2 vs VIP	-1.12021	0.0126569	P2 vs Gad2	-0.862076	0.00637055	P2 vs PV	-0.460358	0.0727279	P2 vs SST	-1.34847	1.34464e-05	P2 vs VIP	-1.98229	2.44114e-08	PV vs SST	-0.888115	0.0305486	PV vs VIP	-1.52193	0.000112531	VIP vs SST	0.633818	0.223476
P26638	Serine--tRNA ligase, cytoplasmic (EC 6.1.1.11) (Seryl-tRNA synthetase) (SerRS) (Seryl-tRNA(Ser/Sec) synthetase)	Sars1	VIP	Gad2 vs PV	0.169507	0.557598	Gad2 vs SST	0.0228345	1	Gad2 vs VIP	-0.188818	0.568758	P2 vs Gad2	-0.325101	0.218011	P2 vs PV	-0.155594	0.435142	P2 vs SST	-0.302267	0.190829	P2 vs VIP	-0.513919	0.0288837	PV vs SST	-0.146673	0.574858	PV vs VIP	-0.358325	0.257468	VIP vs SST	0.211652	0.582165
P28738	Kinesin heavy chain isoform 5C (EC 3.6.4.-) (Kinesin heavy chain neuron-specific 2) (Kinesin-1)	Kif5c	VIP	Gad2 vs PV	-0.363004	0.259477	Gad2 vs SST	-0.0802818	1	Gad2 vs VIP	-0.106013	1	P2 vs Gad2	-0.348961	0.136216	P2 vs PV	-0.711965	0.000532154	P2 vs SST	-0.429242	0.0395771	P2 vs VIP	-0.454974	0.0230004	PV vs SST	0.282722	0.311721	PV vs VIP	0.25699	0.332146	VIP vs SST	0.0257317	1
P30416	Peptidyl-prolyl cis-trans isomerase FKBP4 (PPIase FKBP4) (EC 5.2.1.8) (52 kDa FK506-binding protein) (52 kDa FKBP) (FKBP-52) (59 kDa immunophilin) (p59) (FK506-binding protein 4) (FKBP-4) (FKBP59) (HSP-binding immunophilin) (HBI) (Immunophilin FKBP52) (Rotamase) [Cleaved into: Peptidyl-prolyl cis-trans isomerase FKBP4, N-terminally processed]	Fkbp4	VIP	Gad2 vs PV	0.0399305	1	Gad2 vs SST	0.106954	1	Gad2 vs VIP	-0.248143	0.556679	P2 vs Gad2	-0.525819	0.068865	P2 vs PV	-0.485889	0.0409045	P2 vs SST	-0.418865	0.0927788	P2 vs VIP	-0.773962	0.00211105	PV vs SST	0.067024	1	PV vs VIP	-0.288073	0.361787	VIP vs SST	0.355097	0.468783
P31324	cAMP-dependent protein kinase type II-beta regulatory subunit	Prkar2b	VIP	Gad2 vs PV	0.413736	0.247308	Gad2 vs SST	-0.158691	0.615367	Gad2 vs VIP	-0.596205	0.170921	P2 vs Gad2	-0.46947	0.069191	P2 vs PV	-0.055734	1	P2 vs SST	-0.628161	0.00670572	P2 vs VIP	-1.06568	1.13779e-05	PV vs SST	-0.572427	0.0827835	PV vs VIP	-1.00994	0.00146701	VIP vs SST	0.437514	0.345046
P31648	Sodium- and chloride-dependent GABA transporter 1 (GAT-1) (Solute carrier family 6 member 1)	Slc6a1	VIP	Gad2 vs PV	-0.585538	0.0771999	Gad2 vs SST	0.370252	0.609015	Gad2 vs VIP	0.571215	0.128946	P2 vs Gad2	-1.40983	1.38281e-07	P2 vs PV	-1.99537	1.1805e-11	P2 vs SST	-1.03958	3.19798e-06	P2 vs VIP	-0.838616	5.04449e-05	PV vs SST	0.95579	0.00130913	PV vs VIP	1.15675	5.15094e-05	VIP vs SST	-0.200963	0.558417
P32883	GTPase KRas (EC 3.6.5.2) (K-Ras 2) (Ki-Ras) (c-K-ras) (c-Ki-ras) [Cleaved into: GTPase KRas, N-terminally processed]	Kras	VIP	Gad2 vs PV	0.417432	0.337266	Gad2 vs SST	-0.00143847	1	Gad2 vs VIP	-0.123707	1	P2 vs Gad2	-0.587886	0.0816336	P2 vs PV	-0.170454	0.469157	P2 vs SST	-0.589324	0.0461987	P2 vs VIP	-0.711593	0.013411	PV vs SST	-0.41887	0.289667	PV vs VIP	-0.541139	0.156671	VIP vs SST	0.122268	1
P35279	Ras-related protein Rab-6A (Rab-6)	Rab6a	VIP	Gad2 vs PV	0.117246	1	Gad2 vs SST	-0.0724636	1	Gad2 vs VIP	-0.41238	0.496817	P2 vs Gad2	-0.280716	0.343015	P2 vs PV	-0.16347	0.491483	P2 vs SST	-0.35318	0.206467	P2 vs VIP	-0.693097	0.016444	PV vs SST	-0.18971	0.570229	PV vs VIP	-0.529626	0.183533	VIP vs SST	0.339917	0.53954
P35290	Ras-related protein Rab-24 (Rab-16)	Rab24	VIP	Gad2 vs PV	0.200119	0.528192	Gad2 vs SST	0.1667	0.615367	Gad2 vs VIP	-0.445221	0.432196	P2 vs Gad2	-0.0533043	1	P2 vs PV	0.146815	0.440867	P2 vs SST	0.113395	1	P2 vs VIP	-0.498526	0.0358414	PV vs SST	-0.0334192	1	PV vs VIP	-0.64534	0.0506608	VIP vs SST	0.611921	0.185798
P39087	Glutamate receptor ionotropic, kainate 2 (GluK2) (Glutamate receptor 6) (GluR-6) (GluR6) (Glutamate receptor beta-2) (GluR beta-2)	Grik2	VIP	Gad2 vs PV	0.531807	0.320003	Gad2 vs SST	-0.299457	0.615367	Gad2 vs VIP	-0.871043	0.160697	P2 vs Gad2	-0.0210589	1	P2 vs PV	0.510748	0.124786	P2 vs SST	-0.320515	0.237801	P2 vs VIP	-0.892101	0.00367662	PV vs SST	-0.831264	0.0924068	PV vs VIP	-1.40285	0.00380562	VIP vs SST	0.571586	0.352856
P40142	Transketolase (TK) (EC 2.2.1.1) (P68)	Tkt	VIP	Gad2 vs PV	0.205462	0.407085	Gad2 vs SST	-0.0408614	1	Gad2 vs VIP	0.00140495	1	P2 vs Gad2	-0.511301	0.00606538	P2 vs PV	-0.305839	0.0471997	P2 vs SST	-0.552162	0.00114754	P2 vs VIP	-0.509896	0.00172457	PV vs SST	-0.246323	0.287455	PV vs VIP	-0.204057	0.343374	VIP vs SST	-0.0422664	1
P42859	Huntingtin (Huntington disease protein homolog) (HD protein homolog) [Cleaved into: Huntingtin, myristoylated N-terminal fragment]	Htt	VIP	Gad2 vs PV	0.0125091	1	Gad2 vs SST	-0.310261	0.615367	Gad2 vs VIP	-0.41845	0.364976	P2 vs Gad2	-0.0862957	1	P2 vs PV	-0.0737867	1	P2 vs SST	-0.396557	0.071897	P2 vs VIP	-0.504746	0.0187988	PV vs SST	-0.32277	0.279794	PV vs VIP	-0.430959	0.134854	VIP vs SST	0.108188	1
P45591	Cofilin-2 (Cofilin, muscle isoform)	Cfl2	VIP	Gad2 vs PV	-0.141794	0.552052	Gad2 vs SST	-0.144797	0.615367	Gad2 vs VIP	-0.0612621	1	P2 vs Gad2	-0.656268	0.00257151	P2 vs PV	-0.798061	4.82249e-05	P2 vs SST	-0.801064	7.88362e-05	P2 vs VIP	-0.71753	0.000207832	PV vs SST	-0.00300302	1	PV vs VIP	0.0805316	1	VIP vs SST	-0.0835346	1
P46096	Synaptotagmin-1 (Synaptotagmin I) (SytI) (p65)	Syt1	VIP	Gad2 vs PV	0.0687148	1	Gad2 vs SST	-0.105868	1	Gad2 vs VIP	-0.0804655	1	P2 vs Gad2	-0.281791	0.169438	P2 vs PV	-0.213076	0.197454	P2 vs SST	-0.387659	0.0360503	P2 vs VIP	-0.362256	0.0383771	PV vs SST	-0.174583	0.456162	PV vs VIP	-0.14918	0.487777	VIP vs SST	-0.0254024	1
P46471	26S proteasome regulatory subunit 7 (26S proteasome AAA-ATPase subunit RPT1) (Proteasome 26S subunit ATPase 2)	Psmc2	VIP	Gad2 vs PV	0.0544612	1	Gad2 vs SST	0.026927	1	Gad2 vs VIP	-0.179125	0.566402	P2 vs Gad2	-0.291158	0.210571	P2 vs PV	-0.236697	0.217659	P2 vs SST	-0.264231	0.192616	P2 vs VIP	-0.470283	0.0227929	PV vs SST	-0.0275341	1	PV vs VIP	-0.233586	0.387518	VIP vs SST	0.206052	0.563535
P46638	Ras-related protein Rab-11B (EC 3.6.5.2)	Rab11b	VIP	Gad2 vs PV	0.102272	1	Gad2 vs SST	0.399458	0.615367	Gad2 vs VIP	-0.208711	0.568758	P2 vs Gad2	-0.369843	0.189785	P2 vs PV	-0.267571	0.224072	P2 vs SST	0.0296157	1	P2 vs VIP	-0.578553	0.0172107	PV vs SST	0.297187	0.379365	PV vs VIP	-0.310982	0.345245	VIP vs SST	0.608169	0.207163
P47708	Rabphilin-3A (Exophilin-1)	Rph3a	VIP	Gad2 vs PV	0.854959	0.0383262	Gad2 vs SST	-0.11418	1	Gad2 vs VIP	-0.729286	0.110552	P2 vs Gad2	-0.351453	0.194216	P2 vs PV	0.503506	0.0286883	P2 vs SST	-0.465633	0.0565555	P2 vs VIP	-1.08074	2.80215e-05	PV vs SST	-0.96914	0.00809102	PV vs VIP	-1.58424	1.2027e-05	VIP vs SST	0.615105	0.174915
P47746	Cannabinoid receptor 1 (CB-R) (CB1) (Brain-type cannabinoid receptor)	Cnr1	VIP	Gad2 vs PV	2.12031	3.52026e-06	Gad2 vs SST	1.48838	0.000608768	Gad2 vs VIP	-1.475	0.00032506	P2 vs Gad2	-1.44108	6.65332e-06	P2 vs PV	0.67923	0.00574119	P2 vs SST	0.047295	1	P2 vs VIP	-2.91608	3.15303e-12	PV vs SST	-0.631935	0.0827134	PV vs VIP	-3.59531	2.88125e-12	VIP vs SST	2.96338	5.90127e-10
P47753	F-actin-capping protein subunit alpha-1 (CapZ alpha-1)	Capza1	VIP	Gad2 vs PV	-0.110313	1	Gad2 vs SST	-0.0968598	1	Gad2 vs VIP	0.0614308	1	P2 vs Gad2	-0.586362	0.0170906	P2 vs PV	-0.696675	0.00167862	P2 vs SST	-0.683222	0.00229937	P2 vs VIP	-0.524931	0.012382	PV vs SST	0.013453	1	PV vs VIP	0.171744	0.510614	VIP vs SST	-0.158291	0.59278
P48318	Glutamate decarboxylase 1 (EC 4.1.1.15) (67 kDa glutamic acid decarboxylase) (GAD-67) (Glutamate decarboxylase 67 kDa isoform)	Gad1	VIP	Gad2 vs PV	-0.857049	0.0184226	Gad2 vs SST	0.334449	0.615367	Gad2 vs VIP	0.311056	0.483819	P2 vs Gad2	-1.79575	4.69217e-09	P2 vs PV	-2.6528	1.26935e-13	P2 vs SST	-1.4613	3.5716e-08	P2 vs VIP	-1.4847	1.05902e-08	PV vs SST	1.1915	0.000240612	PV vs VIP	1.16811	0.00010462	VIP vs SST	0.0233928	1
P48320	Glutamate decarboxylase 2 (EC 4.1.1.15) (65 kDa glutamic acid decarboxylase) (GAD-65) (Glutamate decarboxylase 65 kDa isoform)	Gad2	VIP	Gad2 vs PV	0.0804119	1	Gad2 vs SST	-0.311663	0.615367	Gad2 vs VIP	-0.0804093	1	P2 vs Gad2	-1.86834	4.28645e-08	P2 vs PV	-1.78792	8.25079e-09	P2 vs SST	-2.18	3.73706e-10	P2 vs VIP	-1.94875	1.40763e-09	PV vs SST	-0.392075	0.253762	PV vs VIP	-0.160821	0.549026	VIP vs SST	-0.231254	0.563535
P48428	Tubulin-specific chaperone A (TCP1-chaperonin cofactor A) (Tubulin-folding cofactor A) (CFA)	Tbca	VIP	Gad2 vs PV	0.165307	0.531067	Gad2 vs SST	-0.0824515	1	Gad2 vs VIP	0.161164	0.571057	P2 vs Gad2	-0.689259	0.00498396	P2 vs PV	-0.523952	0.0104319	P2 vs SST	-0.771711	0.000579321	P2 vs VIP	-0.528095	0.0118472	PV vs SST	-0.247759	0.382708	PV vs VIP	-0.00414319	1	VIP vs SST	-0.243616	0.526873
P49025	Citron Rho-interacting kinase (CRIK) (EC 2.7.11.1) (Rho-interacting, serine/threonine-protein kinase 21)	Cit	VIP	Gad2 vs PV	0.00487078	1	Gad2 vs SST	-0.0287355	1	Gad2 vs VIP	-1.0844	0.00281915	P2 vs Gad2	-0.146199	0.465206	P2 vs PV	-0.141328	0.441325	P2 vs SST	-0.174934	0.368253	P2 vs VIP	-1.2306	1.76466e-06	PV vs SST	-0.0336063	1	PV vs VIP	-1.08927	0.000603052	VIP vs SST	1.05567	0.002505
P50396	Rab GDP dissociation inhibitor alpha (Rab GDI alpha) (Guanosine diphosphate dissociation inhibitor 1) (GDI-1)	Gdi1	VIP	Gad2 vs PV	0.0999403	1	Gad2 vs SST	-0.174191	0.615367	Gad2 vs VIP	-0.199487	0.566623	P2 vs Gad2	-0.264206	0.27476	P2 vs PV	-0.164266	0.394328	P2 vs SST	-0.438397	0.0612781	P2 vs VIP	-0.463693	0.0364098	PV vs SST	-0.274131	0.398403	PV vs VIP	-0.299427	0.335677	VIP vs SST	0.0252957	1
P50571	Gamma-aminobutyric acid receptor subunit beta-1 (GABA(A) receptor subunit beta-1)	Gabrb1	VIP	Gad2 vs PV	-0.0102403	1	Gad2 vs SST	-0.536462	0.563102	Gad2 vs VIP	-0.522855	0.362475	P2 vs Gad2	-0.687463	0.0284214	P2 vs PV	-0.697704	0.00821088	P2 vs SST	-1.22393	4.03641e-05	P2 vs VIP	-1.21032	3.42379e-05	PV vs SST	-0.526222	0.173403	PV vs VIP	-0.512615	0.154168	VIP vs SST	-0.0136074	1
P51863	V-type proton ATPase subunit d 1 (V-ATPase subunit d 1) (P39) (Physophilin) (V-ATPase 40 kDa accessory protein) (V-ATPase AC39 subunit) (Vacuolar proton pump subunit d 1)	Atp6v0d1	VIP	Gad2 vs PV	-0.0574853	1	Gad2 vs SST	-0.133872	1	Gad2 vs VIP	-0.233887	0.496817	P2 vs Gad2	-0.22392	0.213046	P2 vs PV	-0.281406	0.0704597	P2 vs SST	-0.357793	0.0347107	P2 vs VIP	-0.457807	0.00517385	PV vs SST	-0.0763871	1	PV vs VIP	-0.176401	0.405263	VIP vs SST	0.100014	1
P52480	Pyruvate kinase PKM (EC 2.7.1.40) (Pyruvate kinase muscle isozyme) (Threonine-protein kinase PKM2) (EC 2.7.11.1) (Tyrosine-protein kinase PKM2) (EC 2.7.10.2)	Pkm	VIP	Gad2 vs PV	-0.356733	0.187381	Gad2 vs SST	-0.0992672	1	Gad2 vs VIP	0.140341	0.566402	P2 vs Gad2	-0.559424	0.00311269	P2 vs PV	-0.916157	8.96668e-07	P2 vs SST	-0.658691	0.000161072	P2 vs VIP	-0.419083	0.00931136	PV vs SST	0.257466	0.27017	PV vs VIP	0.497074	0.0271815	VIP vs SST	-0.239608	0.468783
P53811	Phosphatidylinositol transfer protein beta isoform (PI-TP-beta) (PtdIns transfer protein beta) (PtdInsTP beta)	Pitpnb	VIP	Gad2 vs PV	0.420488	0.428099	Gad2 vs SST	0.498408	0.615367	Gad2 vs VIP	-0.168626	0.66584	P2 vs Gad2	-0.597354	0.184383	P2 vs PV	-0.176866	0.497672	P2 vs SST	-0.0989465	1	P2 vs VIP	-0.76598	0.0229688	PV vs SST	0.0779197	1	PV vs VIP	-0.589114	0.17175	VIP vs SST	0.667034	0.345046
P54775	26S proteasome regulatory subunit 6B (26S proteasome AAA-ATPase subunit RPT3) (CIP21) (MB67-interacting protein) (MIP224) (Proteasome 26S subunit ATPase 4) (Tat-binding protein 7) (TBP-7)	Psmc4	VIP	Gad2 vs PV	0.279562	0.447577	Gad2 vs SST	0.118675	1	Gad2 vs VIP	-0.111303	1	P2 vs Gad2	-0.563112	0.0667797	P2 vs PV	-0.28355	0.207799	P2 vs SST	-0.444438	0.0742106	P2 vs VIP	-0.674415	0.00663855	PV vs SST	-0.160887	0.554824	PV vs VIP	-0.390865	0.221666	VIP vs SST	0.229977	0.563645
P57746	V-type proton ATPase subunit D (V-ATPase subunit D) (V-ATPase 28 kDa accessory protein) (Vacuolar proton pump subunit D)	Atp6v1d	VIP	Gad2 vs PV	-0.184138	0.477747	Gad2 vs SST	-0.029316	1	Gad2 vs VIP	0.0049105	1	P2 vs Gad2	-0.370269	0.0861942	P2 vs PV	-0.554407	0.00250057	P2 vs SST	-0.399585	0.0365808	P2 vs VIP	-0.365358	0.0442196	PV vs SST	0.154822	0.492451	PV vs VIP	0.189049	0.412437	VIP vs SST	-0.0342265	1
P58389	Serine/threonine-protein phosphatase 2A activator (EC 5.2.1.8) (PP2A, subunit B', PR53 isoform) (Phosphotyrosyl phosphatase activator) (PTPA) (Serine/threonine-protein phosphatase 2A regulatory subunit 4) (Serine/threonine-protein phosphatase 2A regulatory subunit B')	Ptpa	VIP	Gad2 vs PV	0.163788	0.566993	Gad2 vs SST	0.133953	1	Gad2 vs VIP	-0.159774	0.587225	P2 vs Gad2	-0.341382	0.200369	P2 vs PV	-0.177594	0.378896	P2 vs SST	-0.207429	0.326214	P2 vs VIP	-0.501156	0.0302923	PV vs SST	-0.0298349	1	PV vs VIP	-0.323562	0.30031	VIP vs SST	0.293727	0.514527
P60487	Chronophin (EC 3.1.3.16) (EC 3.1.3.74) (Pyridoxal 5'-phosphate phosphatase) (Pyridoxal phosphate phosphatase) (PLP phosphatase)	Pdxp	VIP	Gad2 vs PV	0.597031	0.124796	Gad2 vs SST	-0.196075	0.615367	Gad2 vs VIP	-0.416465	0.424589	P2 vs Gad2	-0.160951	0.448888	P2 vs PV	0.43608	0.0477458	P2 vs SST	-0.357026	0.117628	P2 vs VIP	-0.577416	0.0115605	PV vs SST	-0.793106	0.0277892	PV vs VIP	-1.0135	0.00218116	VIP vs SST	0.22039	0.567358
P60904	DnaJ homolog subfamily C member 5 (Cysteine string protein) (CSP) (Cysteine-string protein isoform alpha)	Dnajc5	VIP	Gad2 vs PV	-0.228094	0.392902	Gad2 vs SST	-0.0895519	1	Gad2 vs VIP	-0.229407	0.517464	P2 vs Gad2	-0.311328	0.126214	P2 vs PV	-0.539422	0.0019879	P2 vs SST	-0.40088	0.028658	P2 vs VIP	-0.540735	0.00244047	PV vs SST	0.138542	0.508371	PV vs VIP	-0.00131268	1	VIP vs SST	0.139855	0.58618
P61022	Calcineurin B homologous protein 1 (Calcineurin B-like protein) (Calcium-binding protein CHP) (Calcium-binding protein p22) (EF-hand calcium-binding domain-containing protein p22) (Sid 470) (p24)	Chp1	VIP	Gad2 vs PV	-0.322551	0.379621	Gad2 vs SST	-0.104501	1	Gad2 vs VIP	0.0511047	1	P2 vs Gad2	-0.598842	0.0314015	P2 vs PV	-0.921393	0.000176807	P2 vs SST	-0.703343	0.00496028	P2 vs VIP	-0.547737	0.0200725	PV vs SST	0.21805	0.476418	PV vs VIP	0.373656	0.23963	VIP vs SST	-0.155606	0.599573
P61211	ADP-ribosylation factor-like protein 1	Arl1	VIP	Gad2 vs PV	0.209859	0.639239	Gad2 vs SST	0.37409	0.615367	Gad2 vs VIP	-0.378934	0.55976	P2 vs Gad2	-0.367356	0.389164	P2 vs PV	-0.157497	0.578521	P2 vs SST	0.0067331	1	P2 vs VIP	-0.746291	0.0390714	PV vs SST	0.16423	0.679924	PV vs VIP	-0.588793	0.219929	VIP vs SST	0.753024	0.361653
P61264	Syntaxin-1B	Stx1b	VIP	Gad2 vs PV	-0.249877	0.34305	Gad2 vs SST	-0.0141059	1	Gad2 vs VIP	0.0699825	1	P2 vs Gad2	-0.441589	0.02876	P2 vs PV	-0.691466	0.000122026	P2 vs SST	-0.455695	0.0113576	P2 vs VIP	-0.371606	0.0296414	PV vs SST	0.235771	0.317836	PV vs VIP	0.31986	0.163956	VIP vs SST	-0.0840884	1
P61759	Prefoldin subunit 3 (von Hippel-Lindau-binding protein 1) (VBP-1) (VHL-binding protein 1)	Vbp1	VIP	Gad2 vs PV	0.0657951	1	Gad2 vs SST	0.0880089	1	Gad2 vs VIP	-0.135919	1	P2 vs Gad2	-0.453423	0.191506	P2 vs PV	-0.387628	0.166764	P2 vs SST	-0.365414	0.205399	P2 vs VIP	-0.589342	0.0374491	PV vs SST	0.0222138	1	PV vs VIP	-0.201714	0.532081	VIP vs SST	0.223928	0.58618
P61922	4-aminobutyrate aminotransferase, mitochondrial (EC 2.6.1.19) ((S)-3-amino-2-methylpropionate transaminase) (EC 2.6.1.22) (GABA aminotransferase) (GABA-AT) (Gamma-amino-N-butyrate transaminase) (GABA transaminase) (GABA-T) (L-AIBAT)	Abat	VIP	Gad2 vs PV	-0.382686	0.283519	Gad2 vs SST	-0.00416146	1	Gad2 vs VIP	-0.190296	0.566402	P2 vs Gad2	-0.303609	0.204608	P2 vs PV	-0.686295	0.00140258	P2 vs SST	-0.307771	0.144658	P2 vs VIP	-0.493906	0.0187974	PV vs SST	0.378524	0.241567	PV vs VIP	0.19239	0.477473	VIP vs SST	0.186135	0.58618
P62196	26S proteasome regulatory subunit 8 (26S proteasome AAA-ATPase subunit RPT6) (Proteasome 26S subunit ATPase 5) (Proteasome subunit p45) (p45/SUG) (mSUG1)	Psmc5	VIP	Gad2 vs PV	0.00296566	1	Gad2 vs SST	-0.16631	0.638253	Gad2 vs VIP	-0.289809	0.55976	P2 vs Gad2	-0.357831	0.26454	P2 vs PV	-0.354866	0.198996	P2 vs SST	-0.524141	0.0837282	P2 vs VIP	-0.64764	0.0273545	PV vs SST	-0.169276	0.60094	PV vs VIP	-0.292774	0.438205	VIP vs SST	0.123499	1
P62334	26S proteasome regulatory subunit 10B (26S proteasome AAA-ATPase subunit RPT4) (Proteasome 26S subunit ATPase 6) (Proteasome subunit p42)	Psmc6	VIP	Gad2 vs PV	0.346541	0.323286	Gad2 vs SST	0.140914	0.617615	Gad2 vs VIP	-0.094563	1	P2 vs Gad2	-0.372687	0.146468	P2 vs PV	-0.0261463	1	P2 vs SST	-0.231773	0.260904	P2 vs VIP	-0.46725	0.0434821	PV vs SST	-0.205627	0.476418	PV vs VIP	-0.441104	0.159004	VIP vs SST	0.235477	0.563535
P62761	Visinin-like protein 1 (VILIP) (Neural visinin-like protein 1) (NVL-1) (NVP-1)	Vsnl1	VIP	Gad2 vs PV	0.392102	0.219167	Gad2 vs SST	0.00814346	1	Gad2 vs VIP	-0.387958	0.356343	P2 vs Gad2	-0.319294	0.152217	P2 vs PV	0.0728082	1	P2 vs SST	-0.311151	0.110211	P2 vs VIP	-0.707253	0.000429247	PV vs SST	-0.383959	0.179914	PV vs VIP	-0.780061	0.00428974	VIP vs SST	0.396102	0.336378
P62812	Gamma-aminobutyric acid receptor subunit alpha-1 (GABA(A) receptor subunit alpha-1)	Gabra1	VIP	Gad2 vs PV	-0.242888	0.402369	Gad2 vs SST	-0.309498	0.615367	Gad2 vs VIP	-0.358188	0.383279	P2 vs Gad2	-0.943613	5.18651e-05	P2 vs PV	-1.1865	1.40644e-07	P2 vs SST	-1.25311	9.33775e-08	P2 vs VIP	-1.3018	2.67332e-08	PV vs SST	-0.0666098	1	PV vs VIP	-0.1153	1	VIP vs SST	0.0486902	1
P62821	Ras-related protein Rab-1A (EC 3.6.5.2) (YPT1-related protein)	Rab1A	VIP	Gad2 vs PV	0.170225	0.614278	Gad2 vs SST	-0.147289	0.662349	Gad2 vs VIP	-0.30097	0.556679	P2 vs Gad2	-0.288536	0.340774	P2 vs PV	-0.118311	1	P2 vs SST	-0.435825	0.13903	P2 vs VIP	-0.589505	0.0434806	PV vs SST	-0.317514	0.42725	PV vs VIP	-0.471194	0.23893	VIP vs SST	0.15368	0.638865
P62823	Ras-related protein Rab-3C	Rab3c	VIP	Gad2 vs PV	0.643981	0.0407229	Gad2 vs SST	0.0187236	1	Gad2 vs VIP	-0.504516	0.160733	P2 vs Gad2	-0.497786	0.0146575	P2 vs PV	0.146195	0.341895	P2 vs SST	-0.479062	0.00900965	P2 vs VIP	-1.0023	8.58814e-07	PV vs SST	-0.625257	0.0261649	PV vs VIP	-1.1485	2.60267e-05	VIP vs SST	0.523239	0.114412
P63044	Vesicle-associated membrane protein 2 (VAMP-2) (Synaptobrevin-2)	Vamp2	VIP	Gad2 vs PV	-0.085888	1	Gad2 vs SST	-0.221336	0.615367	Gad2 vs VIP	-0.406138	0.322158	P2 vs Gad2	-0.301761	0.170846	P2 vs PV	-0.387648	0.036754	P2 vs SST	-0.523097	0.00912306	P2 vs VIP	-0.707899	0.000411098	PV vs SST	-0.135448	1	PV vs VIP	-0.32025	0.211861	VIP vs SST	0.184802	0.563535
P63054	Calmodulin regulator protein PCP4 (Brain-specific antigen PCP-4) (Brain-specific polypeptide PEP-19) (Purkinje cell protein 4)	Pcp4	VIP	Gad2 vs PV	0.386675	0.237876	Gad2 vs SST	-0.0485195	1	Gad2 vs VIP	-0.104393	1	P2 vs Gad2	-0.32345	0.169568	P2 vs PV	0.0632246	1	P2 vs SST	-0.37197	0.0745121	P2 vs VIP	-0.427844	0.0340979	PV vs SST	-0.435194	0.138406	PV vs VIP	-0.491068	0.0729443	VIP vs SST	0.055874	1
P63080	Gamma-aminobutyric acid receptor subunit beta-3 (GABA(A) receptor subunit beta-3)	Gabrb3	VIP	Gad2 vs PV	-0.117196	1	Gad2 vs SST	-0.433909	0.615367	Gad2 vs VIP	-0.205161	0.564294	P2 vs Gad2	-0.910583	0.000885221	P2 vs PV	-1.02778	2.81075e-05	P2 vs SST	-1.34449	8.86456e-07	P2 vs VIP	-1.11574	1.07018e-05	PV vs SST	-0.316713	0.321588	PV vs VIP	-0.0879653	1	VIP vs SST	-0.228747	0.563535
P63082	V-type proton ATPase 16 kDa proteolipid subunit c (V-ATPase 16 kDa proteolipid subunit c) (PL16) (Vacuolar proton pump 16 kDa proteolipid subunit c)	Atp6v0c	VIP	Gad2 vs PV	-0.282802	0.446511	Gad2 vs SST	-0.108485	1	Gad2 vs VIP	-0.463423	0.39678	P2 vs Gad2	-0.540192	0.0547697	P2 vs PV	-0.822993	0.00074851	P2 vs SST	-0.648677	0.0101291	P2 vs VIP	-1.00361	8.27082e-05	PV vs SST	0.174317	0.547784	PV vs VIP	-0.180621	0.531003	VIP vs SST	0.354938	0.478931
P63137	Gamma-aminobutyric acid receptor subunit beta-2 (GABA(A) receptor subunit beta-2)	Gabrb2	VIP	Gad2 vs PV	-0.266485	0.365002	Gad2 vs SST	-0.420481	0.527895	Gad2 vs VIP	-0.508902	0.170921	P2 vs Gad2	-0.871939	0.000108902	P2 vs PV	-1.13842	2.15311e-07	P2 vs SST	-1.29242	5.09581e-08	P2 vs VIP	-1.38084	7.5767e-09	PV vs SST	-0.153996	0.504769	PV vs VIP	-0.242417	0.32996	VIP vs SST	0.088421	1
P63213	Guanine nucleotide-binding protein G(I)/G(S)/G(O) subunit gamma-2 (G gamma-I)	Gng2	VIP	Gad2 vs PV	0.381585	0.171554	Gad2 vs SST	-0.270565	0.615367	Gad2 vs VIP	-0.594746	0.050367	P2 vs Gad2	-0.228305	0.221798	P2 vs PV	0.153279	0.308032	P2 vs SST	-0.49887	0.0050618	P2 vs VIP	-0.823051	1.07564e-05	PV vs SST	-0.65215	0.0131984	PV vs VIP	-0.976331	9.33622e-05	VIP vs SST	0.324181	0.360002
P68181	cAMP-dependent protein kinase catalytic subunit beta (PKA C-beta) (EC 2.7.11.11)	Prkacb	VIP	Gad2 vs PV	0.280634	0.39384	Gad2 vs SST	-0.206366	0.615367	Gad2 vs VIP	-0.129335	1	P2 vs Gad2	-0.313521	0.198014	P2 vs PV	-0.0328872	1	P2 vs SST	-0.519887	0.0202508	P2 vs VIP	-0.442857	0.0344995	PV vs SST	-0.487	0.122883	PV vs VIP	-0.40997	0.159939	VIP vs SST	-0.0770304	1
P70206	Plexin-A1 (Plex 1) (Plexin-1)	Plxna1	VIP	Gad2 vs PV	0.0516279	1	Gad2 vs SST	-0.359043	0.54097	Gad2 vs VIP	-0.13415	1	P2 vs Gad2	-0.200958	0.273959	P2 vs PV	-0.14933	0.34535	P2 vs SST	-0.560001	0.0022304	P2 vs VIP	-0.335108	0.047049	PV vs SST	-0.410671	0.108089	PV vs VIP	-0.185778	0.403909	VIP vs SST	-0.224893	0.495098
P70280	Vesicle-associated membrane protein 7 (VAMP-7) (Synaptobrevin-like protein 1)	Vamp7	VIP	Gad2 vs PV	-0.53849	0.330647	Gad2 vs SST	-0.258124	0.615367	Gad2 vs VIP	-0.702656	0.317149	P2 vs Gad2	-0.114854	1	P2 vs PV	-0.653344	0.0717237	P2 vs SST	-0.372978	0.277763	P2 vs VIP	-0.817511	0.0149513	PV vs SST	0.280366	0.529435	PV vs VIP	-0.164166	0.647157	VIP vs SST	0.444533	0.514325
P70290	55 kDa erythrocyte membrane protein (p55) (Membrane protein, palmitoylated 1)	Mpp1	VIP	Gad2 vs PV	0.555104	0.381748	Gad2 vs SST	0.279402	0.615367	Gad2 vs VIP	0.0844305	1	P2 vs Gad2	-1.13929	0.0238823	P2 vs PV	-0.58419	0.123847	P2 vs SST	-0.859892	0.0389664	P2 vs VIP	-1.05486	0.00950978	PV vs SST	-0.275702	0.544406	PV vs VIP	-0.470674	0.36021	VIP vs SST	0.194972	0.651769
P70362	Ubiquitin recognition factor in ER-associated degradation protein 1 (Ubiquitin fusion degradation protein 1 homolog) (UB fusion protein 1)	Ufd1	VIP	Gad2 vs PV	0.239945	0.486926	Gad2 vs SST	0.0664631	1	Gad2 vs VIP	-0.387014	0.483819	P2 vs Gad2	-0.211132	0.404643	P2 vs PV	0.0288127	1	P2 vs SST	-0.144669	0.540165	P2 vs VIP	-0.598146	0.029095	PV vs SST	-0.173482	0.564933	PV vs VIP	-0.626959	0.0732406	VIP vs SST	0.453477	0.449552
P70398	Probable ubiquitin carboxyl-terminal hydrolase FAF-X (EC 3.4.19.12) (Deubiquitinating enzyme FAF-X) (Fat facets homolog) (Fat facets protein-related, X-linked) (Ubiquitin carboxyl-terminal hydrolase FAM) (Ubiquitin thioesterase FAF-X) (Ubiquitin-specific protease 9, X chromosome) (Ubiquitin-specific-processing protease FAF-X)	Usp9x	VIP	Gad2 vs PV	0.0397753	1	Gad2 vs SST	0.0491615	1	Gad2 vs VIP	-0.325916	0.483819	P2 vs Gad2	-0.21243	0.333576	P2 vs PV	-0.172655	0.352671	P2 vs SST	-0.163269	0.380675	P2 vs VIP	-0.538346	0.0115605	PV vs SST	0.00938621	1	PV vs VIP	-0.365691	0.201648	VIP vs SST	0.375077	0.398417
P70408	Cadherin-10 (T2-cadherin)	Cdh10	VIP	Gad2 vs PV	-0.0111613	1	Gad2 vs SST	-0.0519418	1	Gad2 vs VIP	-0.442807	0.432196	P2 vs Gad2	-0.602084	0.0511177	P2 vs PV	-0.613245	0.0112038	P2 vs SST	-0.654026	0.0113576	P2 vs VIP	-1.04489	9.73159e-05	PV vs SST	-0.0407805	1	PV vs VIP	-0.431645	0.179454	VIP vs SST	0.390865	0.434687
P70414	Sodium/calcium exchanger 1 (Na(+)/Ca(2+)-exchange protein 1) (Solute carrier family 8 member 1)	Slc8a1	VIP	Gad2 vs PV	0.157062	0.545422	Gad2 vs SST	-0.382826	0.615367	Gad2 vs VIP	-0.361126	0.432786	P2 vs Gad2	-0.370897	0.127542	P2 vs PV	-0.213836	0.259452	P2 vs SST	-0.753723	0.000725649	P2 vs VIP	-0.732023	0.000730904	PV vs SST	-0.539888	0.0810643	PV vs VIP	-0.518188	0.0664851	VIP vs SST	-0.0216998	1
P70704	Phospholipid-transporting ATPase IA (EC 7.6.2.1) (ATPase class I type 8A member 1) (Chromaffin granule ATPase II) (P4-ATPase flippase complex alpha subunit ATP8A1)	Atp8a1	VIP	Gad2 vs PV	0.876904	0.0223672	Gad2 vs SST	0.158127	0.615367	Gad2 vs VIP	-0.609971	0.161313	P2 vs Gad2	0.0191499	1	P2 vs PV	0.896054	9.06051e-05	P2 vs SST	0.177276	0.358617	P2 vs VIP	-0.590821	0.0073206	PV vs SST	-0.718777	0.0320867	PV vs VIP	-1.48687	8.87804e-06	VIP vs SST	0.768098	0.0332323
P80560	Receptor-type tyrosine-protein phosphatase N2 (R-PTP-N2) (EC 3.1.3.-) (EC 3.1.3.48) (PTP IA-2beta) (Phogrin) (Protein tyrosine phosphatase-NP) (PTP-NP) [Cleaved into: IA-2beta71; IA-2beta64; IA-2beta60]	Ptprn2	VIP	Gad2 vs PV	0.345262	0.335245	Gad2 vs SST	-0.193092	0.615367	Gad2 vs VIP	-0.590004	0.178449	P2 vs Gad2	-0.648524	0.0140085	P2 vs PV	-0.303262	0.171362	P2 vs SST	-0.841616	0.000504625	P2 vs VIP	-1.23853	1.98935e-06	PV vs SST	-0.538354	0.115771	PV vs VIP	-0.935267	0.00413238	VIP vs SST	0.396913	0.398417
P97390	Vacuolar protein sorting-associated protein 45 (mVps45)	Vps45	VIP	Gad2 vs PV	0.385805	0.242733	Gad2 vs SST	-0.00787399	1	Gad2 vs VIP	-0.300276	0.483819	P2 vs Gad2	-0.314102	0.189785	P2 vs PV	0.0717037	1	P2 vs SST	-0.321976	0.121061	P2 vs VIP	-0.614378	0.00397721	PV vs SST	-0.393679	0.184028	PV vs VIP	-0.686081	0.0140727	VIP vs SST	0.292402	0.46925
P97445	Voltage-dependent P/Q-type calcium channel subunit alpha-1A (Brain calcium channel I) (BI) (Calcium channel, L type, alpha-1 polypeptide isoform 4) (Voltage-gated calcium channel subunit alpha Cav2.1)	Cacna1a	VIP	Gad2 vs PV	-0.238614	0.434174	Gad2 vs SST	-0.193567	0.615367	Gad2 vs VIP	-0.13524	1	P2 vs Gad2	-0.464149	0.0584128	P2 vs PV	-0.702763	0.000838979	P2 vs SST	-0.657716	0.00281735	P2 vs VIP	-0.599389	0.00461088	PV vs SST	0.0450468	1	PV vs VIP	0.103374	1	VIP vs SST	-0.0583272	1
P97467	Peptidyl-glycine alpha-amidating monooxygenase (PAM) [Includes: Peptidylglycine alpha-hydroxylating monooxygenase (PHM) (EC 1.14.17.3); Peptidyl-alpha-hydroxyglycine alpha-amidating lyase (EC 4.3.2.5) (Peptidylamidoglycolate lyase) (PAL)]	Pam	VIP	Gad2 vs PV	0.284951	0.506143	Gad2 vs SST	-0.317356	0.615367	Gad2 vs VIP	-0.851021	0.172787	P2 vs Gad2	-0.663675	0.0838802	P2 vs PV	-0.378724	0.208883	P2 vs SST	-0.981031	0.00504876	P2 vs VIP	-1.5147	4.26425e-05	PV vs SST	-0.602307	0.192997	PV vs VIP	-1.13597	0.010583	VIP vs SST	0.533665	0.425184
P97772	Metabotropic glutamate receptor 1 (mGluR1)	Grm1	VIP	Gad2 vs PV	0.924041	0.0812856	Gad2 vs SST	-0.325149	0.615367	Gad2 vs VIP	-1.14196	0.0145849	P2 vs Gad2	-0.487676	0.100529	P2 vs PV	0.436365	0.123266	P2 vs SST	-0.812825	0.00454717	P2 vs VIP	-1.62964	9.11769e-06	PV vs SST	-1.24919	0.0131984	PV vs VIP	-2.066	0.000173341	VIP vs SST	0.816814	0.0427782
P97792	Coxsackievirus and adenovirus receptor homolog (CAR) (mCAR)	Cxadr	VIP	Gad2 vs PV	0.688592	0.171554	Gad2 vs SST	-0.357304	0.615367	Gad2 vs VIP	-0.369656	0.483819	P2 vs Gad2	-0.213613	0.411282	P2 vs PV	0.474979	0.136291	P2 vs SST	-0.570917	0.0472799	P2 vs VIP	-0.583268	0.0351786	PV vs SST	-1.0459	0.0353265	PV vs VIP	-1.05825	0.0176115	VIP vs SST	0.0123512	1
P97807	Fumarate hydratase, mitochondrial (Fumarase) (EC 4.2.1.2) (EF-3)	Fh	VIP	Gad2 vs PV	-0.479235	0.15509	Gad2 vs SST	0.0504727	1	Gad2 vs VIP	-0.237998	0.546423	P2 vs Gad2	-0.132242	1	P2 vs PV	-0.611476	0.00175255	P2 vs SST	-0.0817689	1	P2 vs VIP	-0.370239	0.049792	PV vs SST	0.529707	0.0832735	PV vs VIP	0.241237	0.364279	VIP vs SST	0.28847	0.478931
P99024	Tubulin beta-5 chain	Tubb5	VIP	Gad2 vs PV	0.388588	0.19101	Gad2 vs SST	-0.190378	0.615367	Gad2 vs VIP	-0.201546	0.553541	P2 vs Gad2	-0.197335	0.287107	P2 vs PV	0.191253	0.233083	P2 vs SST	-0.387713	0.0340149	P2 vs VIP	-0.398881	0.020593	PV vs SST	-0.578966	0.037002	PV vs VIP	-0.590134	0.0172575	VIP vs SST	0.011168	1
Q00493	Carboxypeptidase E (CPE) (EC 3.4.17.10) (Carboxypeptidase H) (CPH) (Enkephalin convertase) (Prohormone-processing carboxypeptidase)	Cpe	VIP	Gad2 vs PV	0.387367	0.171554	Gad2 vs SST	0.257278	0.615367	Gad2 vs VIP	-0.347488	0.350773	P2 vs Gad2	-0.192664	0.294492	P2 vs PV	0.194703	0.22032	P2 vs SST	0.0646141	1	P2 vs VIP	-0.540153	0.00232874	PV vs SST	-0.130089	1	PV vs VIP	-0.734856	0.00242059	VIP vs SST	0.604767	0.0332323
Q01065	Dual specificity calcium/calmodulin-dependent 3',5'-cyclic nucleotide phosphodiesterase 1B (Cam-PDE 1B) (EC 3.1.4.17) (63 kDa Cam-PDE)	Pde1b	VIP	Gad2 vs PV	0.950418	0.030435	Gad2 vs SST	0.373299	0.615367	Gad2 vs VIP	0.033093	1	P2 vs Gad2	-0.519129	0.0706491	P2 vs PV	0.431289	0.0656749	P2 vs SST	-0.14583	0.471887	P2 vs VIP	-0.486036	0.0434806	PV vs SST	-0.577119	0.111871	PV vs VIP	-0.917325	0.00701497	VIP vs SST	0.340206	0.484752
Q01405	Protein transport protein Sec23A (SEC23-related protein A)	Sec23a	VIP	Gad2 vs PV	-0.0604955	1	Gad2 vs SST	-0.207025	0.615367	Gad2 vs VIP	-0.261064	0.553541	P2 vs Gad2	-0.217254	0.377728	P2 vs PV	-0.277749	0.219873	P2 vs SST	-0.424279	0.0901669	P2 vs VIP	-0.478318	0.0484131	PV vs SST	-0.14653	0.581434	PV vs VIP	-0.200569	0.491968	VIP vs SST	0.0540393	1
Q02053	Ubiquitin-like modifier-activating enzyme 1 (EC 6.2.1.45) (Ubiquitin-activating enzyme E1) (Ubiquitin-activating enzyme E1 X) (Ubiquitin-like modifier-activating enzyme 1 X)	Uba1	VIP	Gad2 vs PV	0.184926	0.504525	Gad2 vs SST	-0.18257	0.615367	Gad2 vs VIP	-0.232019	0.553541	P2 vs Gad2	-0.212764	0.315023	P2 vs PV	-0.0278382	1	P2 vs SST	-0.395334	0.0594041	P2 vs VIP	-0.444783	0.0273545	PV vs SST	-0.367495	0.20928	PV vs VIP	-0.416945	0.129472	VIP vs SST	0.0494497	1
Q02248	Catenin beta-1 (Beta-catenin)	Ctnnb1	VIP	Gad2 vs PV	-0.15172	0.567373	Gad2 vs SST	-0.339794	0.615367	Gad2 vs VIP	-0.381056	0.432786	P2 vs Gad2	-0.262119	0.268409	P2 vs PV	-0.413839	0.0499199	P2 vs SST	-0.601913	0.00893649	P2 vs VIP	-0.643174	0.00389379	PV vs SST	-0.188074	0.492389	PV vs VIP	-0.229335	0.411806	VIP vs SST	0.0412611	1
Q03517	Secretogranin-2 (Chromogranin-C) (Secretogranin II) (SgII) [Cleaved into: Secretoneurin (SN); Manserin]	Scg2	VIP	Gad2 vs PV	0.179888	0.583874	Gad2 vs SST	0.133789	1	Gad2 vs VIP	-0.296498	0.554691	P2 vs Gad2	-1.12333	0.000765541	P2 vs PV	-0.943447	0.000812266	P2 vs SST	-0.989546	0.000847591	P2 vs VIP	-1.41983	5.92921e-06	PV vs SST	-0.0460992	1	PV vs VIP	-0.476386	0.20811	VIP vs SST	0.430287	0.459658
Q03958	Prefoldin subunit 6 (Protein Ke2)	Pfdn6	VIP	Gad2 vs PV	-0.0675971	1	Gad2 vs SST	-0.140696	0.624975	Gad2 vs VIP	-0.117374	1	P2 vs Gad2	-0.574884	0.0400571	P2 vs PV	-0.642481	0.00627439	P2 vs SST	-0.71558	0.0043918	P2 vs VIP	-0.692258	0.00415621	PV vs SST	-0.0730993	1	PV vs VIP	-0.0497771	1	VIP vs SST	-0.0233221	1
Q04690	Neurofibromin (Neurofibromatosis-related protein NF-1)	Nf1	VIP	Gad2 vs PV	0.20918	0.504598	Gad2 vs SST	-0.0916138	1	Gad2 vs VIP	-0.266231	0.551484	P2 vs Gad2	-0.297518	0.245849	P2 vs PV	-0.0883381	1	P2 vs SST	-0.389132	0.0992451	P2 vs VIP	-0.563749	0.0156946	PV vs SST	-0.300794	0.346213	PV vs VIP	-0.475411	0.127393	VIP vs SST	0.174617	0.590007
Q08331	Calretinin (CR)	Calb2	VIP	Gad2 vs PV	1.48026	0.000287909	Gad2 vs SST	-0.249721	0.615367	Gad2 vs VIP	-1.94717	3.39826e-06	P2 vs Gad2	-0.64443	0.017486	P2 vs PV	0.835831	0.000454852	P2 vs SST	-0.894151	0.000380666	P2 vs VIP	-2.5916	3.15303e-12	PV vs SST	-1.72998	1.31465e-05	PV vs VIP	-3.42743	4.56198e-12	VIP vs SST	1.69745	1.73753e-05
Q08509	Epidermal growth factor receptor kinase substrate 8	Eps8	VIP	Gad2 vs PV	1.02754	0.086219	Gad2 vs SST	-0.0576198	1	Gad2 vs VIP	-0.0881083	1	P2 vs Gad2	-0.639617	0.0729343	P2 vs PV	0.387927	0.181759	P2 vs SST	-0.697236	0.0945001	P2 vs VIP	-0.727725	0.0344833	PV vs SST	-1.08516	0.0810643	PV vs VIP	-1.11565	0.0320791	VIP vs SST	0.0304885	1
Q0GA42	Metal transporter CNNM1 (Ancient conserved domain-containing protein 1) (mACDP1) (Cyclin-M1) (Cyclin-like protein 1) (CLP-1)	Cnnm1	VIP	Gad2 vs PV	0.0309348	1	Gad2 vs SST	0.38439	0.615367	Gad2 vs VIP	-0.104572	1	P2 vs Gad2	-1.32631	0.0816112	P2 vs PV	-1.29538	0.0266438	P2 vs SST	-0.94192	0.0841667	P2 vs VIP	-1.43088	0.0311565	PV vs SST	0.353455	0.429141	PV vs VIP	-0.135506	1	VIP vs SST	0.488961	0.508288
Q0KL02	Triple functional domain protein (EC 2.7.11.1)	Trio	VIP	Gad2 vs PV	-0.00281629	1	Gad2 vs SST	0.0101694	1	Gad2 vs VIP	-0.219701	0.553541	P2 vs Gad2	-0.220411	0.306132	P2 vs PV	-0.223228	0.234128	P2 vs SST	-0.210242	0.266294	P2 vs VIP	-0.440113	0.0304155	PV vs SST	0.0129857	1	PV vs VIP	-0.216885	0.402604	VIP vs SST	0.229871	0.543569
Q0VGU4	Neurosecretory protein VGF [Cleaved into: Neuroendocrine regulatory peptide-1 (NERP-1); Neuroendocrine regulatory peptide-2 (NERP-2); VGF-derived peptide TLQP-21; VGF-derived peptide TLQP-62]	Vgf	VIP	Gad2 vs PV	0.324345	0.308565	Gad2 vs SST	-0.535561	0.431494	Gad2 vs VIP	-0.387188	0.378263	P2 vs Gad2	-0.752013	0.00172431	P2 vs PV	-0.427668	0.0294642	P2 vs SST	-1.28757	2.28814e-07	P2 vs VIP	-1.1392	1.28824e-06	PV vs SST	-0.859906	0.00663825	PV vs VIP	-0.711533	0.00986334	VIP vs SST	-0.148373	0.59173
Q148V7	RAB11-binding protein RELCH (LisH domain and HEAT repeat-containing protein KIAA1468) (RAB11-binding protein containing LisH, coiled-coil, and HEAT repeats)	Relch	VIP	Gad2 vs PV	0.104411	1	Gad2 vs SST	-0.0747464	1	Gad2 vs VIP	-0.439595	0.342781	P2 vs Gad2	-0.26576	0.254571	P2 vs PV	-0.161349	0.38055	P2 vs SST	-0.340506	0.113403	P2 vs VIP	-0.705355	0.00139036	PV vs SST	-0.179158	0.494021	PV vs VIP	-0.544006	0.0586787	VIP vs SST	0.364848	0.410557
Q14B80	Potassium voltage-gated channel subfamily C member 2 (Shaw-like potassium channel) (Voltage-gated potassium channel Kv3.2)	Kcnc2	VIP	Gad2 vs PV	-1.0787	0.00821059	Gad2 vs SST	0.24468	0.615367	Gad2 vs VIP	0.33452	0.484655	P2 vs Gad2	-0.984377	0.000499594	P2 vs PV	-2.06308	1.36703e-09	P2 vs SST	-0.739697	0.00286838	P2 vs VIP	-0.649857	0.00563228	PV vs SST	1.32338	0.000379202	PV vs VIP	1.41322	6.80053e-05	VIP vs SST	-0.0898397	1
Q3TES0	IQ motif and SEC7 domain-containing protein 3	Iqsec3	VIP	Gad2 vs PV	0.33792	0.475702	Gad2 vs SST	0.122986	1	Gad2 vs VIP	-0.86525	0.186076	P2 vs Gad2	-0.601814	0.12473	P2 vs PV	-0.263894	0.365048	P2 vs SST	-0.478828	0.147099	P2 vs VIP	-1.46706	4.93801e-05	PV vs SST	-0.214934	0.56323	PV vs VIP	-1.20317	0.00822932	VIP vs SST	0.988236	0.103566
Q3TXS7	26S proteasome non-ATPase regulatory subunit 1 (26S proteasome regulatory subunit RPN2) (26S proteasome regulatory subunit S1)	Psmd1	VIP	Gad2 vs PV	-0.00781212	1	Gad2 vs SST	-0.170801	0.615367	Gad2 vs VIP	-0.317304	0.480944	P2 vs Gad2	-0.189859	0.360773	P2 vs PV	-0.197671	0.285183	P2 vs SST	-0.360661	0.0841667	P2 vs VIP	-0.507163	0.0134307	PV vs SST	-0.162989	0.509738	PV vs VIP	-0.309492	0.262677	VIP vs SST	0.146502	0.593853
Q3UGY8	Brefeldin A-inhibited guanine nucleotide-exchange protein 3 (ARFGEF family member 3)	Arfgef3	VIP	Gad2 vs PV	0.414555	0.335245	Gad2 vs SST	-0.127203	1	Gad2 vs VIP	-1.05521	0.0263624	P2 vs Gad2	-0.102293	1	P2 vs PV	0.312261	0.232441	P2 vs SST	-0.229496	0.343105	P2 vs VIP	-1.15751	8.27082e-05	PV vs SST	-0.541758	0.184028	PV vs VIP	-1.46977	0.00030635	VIP vs SST	0.92801	0.0429649
Q3UHJ0	AP2-associated protein kinase 1 (EC 2.7.11.1) (Adaptor-associated kinase 1)	Aak1	VIP	Gad2 vs PV	-0.295148	0.330647	Gad2 vs SST	-0.208747	0.615367	Gad2 vs VIP	-0.292655	0.483819	P2 vs Gad2	-0.490579	0.0336441	P2 vs PV	-0.785727	0.000128135	P2 vs SST	-0.699326	0.00083425	P2 vs VIP	-0.783234	0.00016762	PV vs SST	0.0864006	1	PV vs VIP	0.00249284	1	VIP vs SST	0.0839078	1
Q3UHK1	Proton myo-inositol cotransporter (H(+)-myo-inositol cotransporter) (Hmit) (H(+)-myo-inositol symporter) (Solute carrier family 2 member 13)	Slc2a13	VIP	Gad2 vs PV	0.54426	0.172151	Gad2 vs SST	0.317243	0.615367	Gad2 vs VIP	-1.34884	0.000682691	P2 vs Gad2	-0.899404	0.00125412	P2 vs PV	-0.355143	0.111518	P2 vs SST	-0.58216	0.0179644	P2 vs VIP	-2.24825	4.40987e-11	PV vs SST	-0.227017	0.474727	PV vs VIP	-1.8931	1.07753e-06	VIP vs SST	1.66609	1.84703e-05
Q3UMB5	Guanine nucleotide exchange protein SMCR8 (Smith-Magenis syndrome chromosomal region candidate gene 8 protein homolog)	Smcr8	VIP	Gad2 vs PV	0.363815	0.506143	Gad2 vs SST	0.333361	0.615367	Gad2 vs VIP	-0.529033	0.498098	P2 vs Gad2	-0.435498	0.316974	P2 vs PV	-0.0716833	1	P2 vs SST	-0.102137	1	P2 vs VIP	-0.964531	0.0161449	PV vs SST	-0.0304538	1	PV vs VIP	-0.892848	0.0931745	VIP vs SST	0.862394	0.345046
Q3UNH4	G protein-regulated inducer of neurite outgrowth 1 (GRIN1)	Gprin1	VIP	Gad2 vs PV	0.206257	0.451246	Gad2 vs SST	-0.386785	0.559313	Gad2 vs VIP	-0.468496	0.211002	P2 vs Gad2	-0.0333044	1	P2 vs PV	0.172952	0.297975	P2 vs SST	-0.42009	0.0300197	P2 vs VIP	-0.5018	0.00719357	PV vs SST	-0.593042	0.0398404	PV vs VIP	-0.674752	0.00916397	VIP vs SST	0.0817103	1
Q3UTH8	Rho guanine nucleotide exchange factor 9 (Collybistin) (Rac/Cdc42 guanine nucleotide exchange factor 9)	Arhgef9	VIP	Gad2 vs PV	0.506792	0.363241	Gad2 vs SST	-0.273016	0.615367	Gad2 vs VIP	-0.395245	0.553541	P2 vs Gad2	-1.22972	0.00604161	P2 vs PV	-0.722928	0.0465018	P2 vs SST	-1.50274	0.000349499	P2 vs VIP	-1.62497	0.000103398	PV vs SST	-0.779808	0.136876	PV vs VIP	-0.902037	0.066104	VIP vs SST	0.122229	1
Q3UYC0	Protein phosphatase 1H (EC 3.1.3.16)	Ppm1h	VIP	Gad2 vs PV	-0.0979949	1	Gad2 vs SST	0.214879	0.615367	Gad2 vs VIP	-0.657956	0.170921	P2 vs Gad2	-0.305607	0.248945	P2 vs PV	-0.403602	0.0808577	P2 vs SST	-0.0907279	1	P2 vs VIP	-0.963563	0.000165039	PV vs SST	0.312874	0.360327	PV vs VIP	-0.559961	0.093614	VIP vs SST	0.872836	0.0332323
Q3V1U8	ELMO domain-containing protein 1	Elmod1	VIP	Gad2 vs PV	-0.378709	0.504427	Gad2 vs SST	0.379509	0.615367	Gad2 vs VIP	-0.600146	0.489812	P2 vs Gad2	-0.417605	0.325246	P2 vs PV	-0.796314	0.0430749	P2 vs SST	-0.0380966	1	P2 vs VIP	-1.01775	0.0135126	PV vs SST	0.758218	0.266739	PV vs VIP	-0.221437	0.606668	VIP vs SST	0.979655	0.338037
Q4KMM3	Oxidation resistance protein 1 (Protein C7)	Oxr1	VIP	Gad2 vs PV	-0.0751428	1	Gad2 vs SST	-0.447035	0.512671	Gad2 vs VIP	-0.121851	1	P2 vs Gad2	-0.317742	0.139021	P2 vs PV	-0.392885	0.0296338	P2 vs SST	-0.764777	0.000154809	P2 vs VIP	-0.439593	0.0176344	PV vs SST	-0.371892	0.170811	PV vs VIP	-0.0467078	1	VIP vs SST	-0.325184	0.399429
Q4KUS2	Protein unc-13 homolog A (Munc13-1)	Unc13a	VIP	Gad2 vs PV	0.191419	0.46653	Gad2 vs SST	-0.119003	1	Gad2 vs VIP	-0.443249	0.226524	P2 vs Gad2	-0.106063	1	P2 vs PV	0.0853566	1	P2 vs SST	-0.225066	0.200083	P2 vs VIP	-0.549312	0.00286964	PV vs SST	-0.310423	0.23869	PV vs VIP	-0.634668	0.0112774	VIP vs SST	0.324246	0.398417
Q4QQM4	Tumor protein p53-inducible protein 11 (Transformation related protein 53 inducible protein 11) (p53-induced gene 11 protein)	Trp53i11	VIP	Gad2 vs PV	0.870603	0.0762345	Gad2 vs SST	0.454214	0.615367	Gad2 vs VIP	-0.377184	0.498098	P2 vs Gad2	-0.213317	0.423996	P2 vs PV	0.657286	0.0208527	P2 vs SST	0.240897	0.330589	P2 vs VIP	-0.5905	0.0304155	PV vs SST	-0.416389	0.298701	PV vs VIP	-1.24779	0.00218116	VIP vs SST	0.831397	0.0972453
Q56A07	Sodium channel subunit beta-2	Scn2b	VIP	Gad2 vs PV	0.321486	0.320003	Gad2 vs SST	-0.125031	1	Gad2 vs VIP	-0.0139239	1	P2 vs Gad2	-0.379381	0.100529	P2 vs PV	-0.0578949	1	P2 vs SST	-0.504412	0.0154426	P2 vs VIP	-0.393305	0.0448928	PV vs SST	-0.446517	0.135402	PV vs VIP	-0.33541	0.218059	VIP vs SST	-0.111107	1
Q5RJH6	Nonsense-mediated mRNA decay factor SMG7 (SMG-7 homolog)	Smg7	VIP	Gad2 vs PV	0.0223995	1	Gad2 vs SST	-0.295325	0.615367	Gad2 vs VIP	-0.471858	0.551484	P2 vs Gad2	-0.568128	0.264008	P2 vs PV	-0.545729	0.186846	P2 vs SST	-0.863453	0.0379649	P2 vs VIP	-1.03999	0.0172107	PV vs SST	-0.317725	0.490473	PV vs VIP	-0.494257	0.333039	VIP vs SST	0.176533	0.628116
Q5RJI5	Serine/threonine-protein kinase BRSK1 (EC 2.7.11.1) (EC 2.7.11.26) (Brain-specific serine/threonine-protein kinase 1) (BR serine/threonine-protein kinase 1) (Serine/threonine-protein kinase SAD-B)	Brsk1	VIP	Gad2 vs PV	-0.505554	0.15477	Gad2 vs SST	-0.139071	0.615367	Gad2 vs VIP	-0.214715	0.556679	P2 vs Gad2	-0.328711	0.182896	P2 vs PV	-0.834265	0.000177501	P2 vs SST	-0.467782	0.0360503	P2 vs VIP	-0.543426	0.0118081	PV vs SST	0.366483	0.235536	PV vs VIP	0.290839	0.307573	VIP vs SST	0.0756445	1
Q60598	Src substrate cortactin	Cttn	VIP	Gad2 vs PV	-0.0546046	1	Gad2 vs SST	-0.130293	1	Gad2 vs VIP	-0.121621	1	P2 vs Gad2	-0.332035	0.117817	P2 vs PV	-0.386639	0.0284458	P2 vs SST	-0.462327	0.0148532	P2 vs VIP	-0.453656	0.0126245	PV vs SST	-0.0756879	1	PV vs VIP	-0.0670164	1	VIP vs SST	-0.00867155	1
Q60673	Receptor-type tyrosine-protein phosphatase-like N (R-PTP-N) (PTP IA-2) [Cleaved into: ICA512-N-terminal fragment (ICA512-NTF); ICA512-transmembrane fragment (ICA512-TMF); ICA512-cleaved cytosolic fragment (ICA512-CCF)]	Ptprn	VIP	Gad2 vs PV	1.17164	0.0434514	Gad2 vs SST	0.118196	1	Gad2 vs VIP	-0.6191	0.2737	P2 vs Gad2	-0.676222	0.060426	P2 vs PV	0.495416	0.112637	P2 vs SST	-0.558027	0.0643474	P2 vs VIP	-1.29532	0.000364572	PV vs SST	-1.05344	0.0320867	PV vs VIP	-1.79074	0.000674102	VIP vs SST	0.737295	0.159651
Q60803	TNF receptor-associated factor 3 (EC 2.3.2.27) (CD40 receptor-associated factor 1) (CRAF1) (CD40-binding protein) (CD40BP) (RING-type E3 ubiquitin transferase TRAF3)	Traf3	VIP	Gad2 vs PV	-0.142083	0.649512	Gad2 vs SST	-0.168262	0.626684	Gad2 vs VIP	-1.51275	0.00432323	P2 vs Gad2	-0.316566	0.316178	P2 vs PV	-0.458648	0.115271	P2 vs SST	-0.484828	0.116083	P2 vs VIP	-1.82931	9.50979e-06	PV vs SST	-0.0261792	1	PV vs VIP	-1.37066	0.00242059	VIP vs SST	1.34448	0.00877713
Q60864	Stress-induced-phosphoprotein 1 (STI1) (mSTI1) (Hsc70/Hsp90-organizing protein) (Hop)	Stip1	VIP	Gad2 vs PV	0.119889	1	Gad2 vs SST	0.000190239	1	Gad2 vs VIP	-0.0131941	1	P2 vs Gad2	-0.398051	0.0745805	P2 vs PV	-0.278162	0.123021	P2 vs SST	-0.397861	0.0428945	P2 vs VIP	-0.411245	0.0288246	PV vs SST	-0.119699	1	PV vs VIP	-0.133083	1	VIP vs SST	0.0133843	1
Q60902	Epidermal growth factor receptor substrate 15-like 1 (Epidermal growth factor receptor pathway substrate 15-related sequence) (Eps15-rs) (Eps15-related protein) (Eps15R)	Eps15l1	VIP	Gad2 vs PV	-0.569987	0.13096	Gad2 vs SST	-0.13246	1	Gad2 vs VIP	-0.0341177	1	P2 vs Gad2	-0.455267	0.09116	P2 vs PV	-1.02525	3.03945e-05	P2 vs SST	-0.587727	0.014405	P2 vs VIP	-0.489385	0.031338	PV vs SST	0.437527	0.18442	PV vs VIP	0.535869	0.0817766	VIP vs SST	-0.098342	1
Q61036	Serine/threonine-protein kinase PAK 3 (EC 2.7.11.1) (Beta-PAK) (CDC42/RAC effector kinase PAK-B) (p21-activated kinase 3) (PAK-3)	Pak3	VIP	Gad2 vs PV	0.245521	0.46653	Gad2 vs SST	-0.238813	0.615367	Gad2 vs VIP	-0.521538	0.281112	P2 vs Gad2	-0.414417	0.127604	P2 vs PV	-0.168896	0.394328	P2 vs SST	-0.65323	0.00808871	P2 vs VIP	-0.935955	0.000167199	PV vs SST	-0.484334	0.15965	PV vs VIP	-0.767059	0.0173512	VIP vs SST	0.282725	0.5222
Q61151	Serine/threonine-protein phosphatase 2A 56 kDa regulatory subunit epsilon isoform (PP2A B subunit isoform B'-epsilon) (PP2A B subunit isoform B56-epsilon) (PP2A B subunit isoform PR61-epsilon) (PP2A B subunit isoform R5-epsilon)	Ppp2r5e	VIP	Gad2 vs PV	-0.420734	0.202653	Gad2 vs SST	-0.0644214	1	Gad2 vs VIP	-0.101465	1	P2 vs Gad2	-0.470403	0.0481271	P2 vs PV	-0.891137	3.62993e-05	P2 vs SST	-0.534824	0.0113901	P2 vs VIP	-0.571868	0.00537918	PV vs SST	0.356312	0.218275	PV vs VIP	0.319269	0.234075	VIP vs SST	0.0370435	1
Q61205	Platelet-activating factor acetylhydrolase IB subunit alpha1 (EC 3.1.1.47) (PAF acetylhydrolase 29 kDa subunit) (PAF-AH 29 kDa subunit) (PAF-AH subunit gamma) (PAFAH subunit gamma)	Pafah1b3	VIP	Gad2 vs PV	-0.0437645	1	Gad2 vs SST	0.119194	1	Gad2 vs VIP	-0.158475	0.635202	P2 vs Gad2	-1.01557	0.00666759	P2 vs PV	-1.05933	0.00089952	P2 vs SST	-0.896373	0.00462074	P2 vs VIP	-1.17404	0.000126966	PV vs SST	0.162959	0.608723	PV vs VIP	-0.114711	1	VIP vs SST	0.27767	0.563535
Q61301	Catenin alpha-2 (Alpha N-catenin)	Ctnna2	VIP	Gad2 vs PV	-0.00918874	1	Gad2 vs SST	-0.221373	0.615367	Gad2 vs VIP	-0.199049	0.55976	P2 vs Gad2	-0.375972	0.115967	P2 vs PV	-0.385161	0.0504492	P2 vs SST	-0.597345	0.00576295	P2 vs VIP	-0.575021	0.00539212	PV vs SST	-0.212184	0.441363	PV vs VIP	-0.189861	0.458601	VIP vs SST	-0.0223237	1
Q61490	CD166 antigen (Activated leukocyte cell adhesion molecule) (BEN) (Protein DM-GRASP) (CD antigen CD166)	Alcam	VIP	Gad2 vs PV	0.214631	0.425029	Gad2 vs SST	0.194279	0.615367	Gad2 vs VIP	-0.454102	0.196911	P2 vs Gad2	-0.214862	0.25885	P2 vs PV	-0.000231543	1	P2 vs SST	-0.0205835	1	P2 vs VIP	-0.668964	0.000282182	PV vs SST	-0.020352	1	PV vs VIP	-0.668732	0.00665335	VIP vs SST	0.64838	0.0296791
Q61527	Receptor tyrosine-protein kinase erbB-4 (EC 2.7.10.1) (Proto-oncogene-like protein c-ErbB-4) [Cleaved into: ERBB4 intracellular domain (4ICD) (E4ICD) (s80HER4)]	Erbb4	VIP	Gad2 vs PV	-0.26953	0.498718	Gad2 vs SST	0.181494	0.619445	Gad2 vs VIP	-0.52053	0.467422	P2 vs Gad2	-0.542767	0.228722	P2 vs PV	-0.812297	0.0808144	P2 vs SST	-0.361274	0.303746	P2 vs VIP	-1.0633	0.0450182	PV vs SST	0.451023	0.325623	PV vs VIP	-0.251	0.453342	VIP vs SST	0.702023	0.360566
Q61553	Fascin (Singed-like protein)	Fscn1	VIP	Gad2 vs PV	0.200755	0.46168	Gad2 vs SST	0.00717407	1	Gad2 vs VIP	-0.176897	0.55976	P2 vs Gad2	-0.229573	0.261254	P2 vs PV	-0.0288174	1	P2 vs SST	-0.222399	0.217811	P2 vs VIP	-0.40647	0.0295642	PV vs SST	-0.193581	0.440584	PV vs VIP	-0.377652	0.142087	VIP vs SST	0.184071	0.563535
Q61644	Protein kinase C and casein kinase substrate in neurons protein 1 (Syndapin-1)	Pacsin1	VIP	Gad2 vs PV	0.022747	1	Gad2 vs SST	-0.0891278	1	Gad2 vs VIP	-0.100188	1	P2 vs Gad2	-0.221358	0.218049	P2 vs PV	-0.198611	0.189891	P2 vs SST	-0.310486	0.0640865	P2 vs VIP	-0.321546	0.0441006	PV vs SST	-0.111875	1	PV vs VIP	-0.122935	1	VIP vs SST	0.01106	1
Q61768	Kinesin-1 heavy chain (Conventional kinesin heavy chain) (Ubiquitous kinesin heavy chain) (UKHC)	Kif5b	VIP	Gad2 vs PV	-0.178709	0.504427	Gad2 vs SST	-0.137332	1	Gad2 vs VIP	-0.355053	0.421235	P2 vs Gad2	-0.137791	0.454281	P2 vs PV	-0.3165	0.0941529	P2 vs SST	-0.275123	0.157693	P2 vs VIP	-0.492844	0.0132267	PV vs SST	0.0413769	1	PV vs VIP	-0.176344	0.460517	VIP vs SST	0.21772	0.546689
Q62165	Dystroglycan 1 (Dystroglycan) (Dystrophin-associated glycoprotein 1) [Cleaved into: Alpha-dystroglycan (Alpha-DG); Beta-dystroglycan (Beta-DG)]	Dag1	VIP	Gad2 vs PV	0.554846	0.254903	Gad2 vs SST	0.230106	0.615367	Gad2 vs VIP	-1.55679	0.00145141	P2 vs Gad2	0.0381586	1	P2 vs PV	0.593005	0.0590046	P2 vs SST	0.268264	0.348071	P2 vs VIP	-1.51863	1.09482e-05	PV vs SST	-0.32474	0.445852	PV vs VIP	-2.11164	3.54436e-05	VIP vs SST	1.7869	0.000597517
Q62277	Synaptophysin (BM89 antigen) (Major synaptic vesicle protein p38)	Syp	VIP	Gad2 vs PV	0.0299021	1	Gad2 vs SST	-0.0687534	1	Gad2 vs VIP	-0.201424	0.54493	P2 vs Gad2	-0.451888	0.016772	P2 vs PV	-0.421986	0.00825452	P2 vs SST	-0.520642	0.0024065	P2 vs VIP	-0.653313	0.000133288	PV vs SST	-0.0986554	1	PV vs VIP	-0.231326	0.29782	VIP vs SST	0.132671	1
Q62348	Translin (EC 3.1.-.-) (Component 3 of promoter of RISC) (C3PO) (Testis/brain RNA-binding protein) (TB-RBP)	Tsn	VIP	Gad2 vs PV	0.227837	0.493561	Gad2 vs SST	0.161255	0.615367	Gad2 vs VIP	-0.252477	0.553541	P2 vs Gad2	-0.199837	0.372529	P2 vs PV	0.0279994	1	P2 vs SST	-0.0385824	1	P2 vs VIP	-0.452314	0.0400537	PV vs SST	-0.0665818	1	PV vs VIP	-0.480314	0.142087	VIP vs SST	0.413732	0.398417
Q62415	Apoptosis-stimulating of p53 protein 1 (Protein phosphatase 1 regulatory subunit 13B)	Ppp1r13b	VIP	Gad2 vs PV	0.389485	0.254903	Gad2 vs SST	-0.0793096	1	Gad2 vs VIP	-0.219766	0.556507	P2 vs Gad2	-0.351428	0.155697	P2 vs PV	0.0380571	1	P2 vs SST	-0.430738	0.0518312	P2 vs VIP	-0.571194	0.00829399	PV vs SST	-0.468795	0.131649	PV vs VIP	-0.609251	0.0351542	VIP vs SST	0.140456	0.598459
Q62417	Sorbin and SH3 domain-containing protein 1 (Ponsin) (SH3 domain protein 5) (SH3P12) (c-Cbl-associated protein) (CAP)	Sorbs1	VIP	Gad2 vs PV	-0.412627	0.294458	Gad2 vs SST	0.161173	0.615367	Gad2 vs VIP	-0.506024	0.347705	P2 vs Gad2	-0.612054	0.0465167	P2 vs PV	-1.02468	9.29481e-05	P2 vs SST	-0.450881	0.0715677	P2 vs VIP	-1.11808	4.08429e-05	PV vs SST	0.5738	0.100794	PV vs VIP	-0.0933971	1	VIP vs SST	0.667197	0.140151
Q62418	Drebrin-like protein (Actin-binding protein 1) (SH3 domain-containing protein 7)	Dbnl	VIP	Gad2 vs PV	0.00753013	1	Gad2 vs SST	-0.015453	1	Gad2 vs VIP	-0.160462	0.568758	P2 vs Gad2	-0.419549	0.0762528	P2 vs PV	-0.412019	0.0346515	P2 vs SST	-0.435002	0.0372661	P2 vs VIP	-0.58001	0.00461673	PV vs SST	-0.0229831	1	PV vs VIP	-0.167992	0.4833	VIP vs SST	0.145009	0.59278
Q62421	Endophilin-A3 (Endophilin-3) (SH3 domain protein 2C) (SH3 domain-containing GRB2-like protein 3) (SH3p13)	Sh3gl3	VIP	Gad2 vs PV	0.640614	0.0407229	Gad2 vs SST	0.0829163	1	Gad2 vs VIP	-1.42434	3.39826e-06	P2 vs Gad2	-0.0779014	1	P2 vs PV	0.562712	0.00158671	P2 vs SST	0.0050149	1	P2 vs VIP	-1.50224	8.49026e-10	PV vs SST	-0.557697	0.0419263	PV vs VIP	-2.06495	5.10702e-10	VIP vs SST	1.50725	8.27146e-07
Q62442	Vesicle-associated membrane protein 1 (VAMP-1) (Synaptobrevin-1)	Vamp1	VIP	Gad2 vs PV	-1.39499	8.51176e-05	Gad2 vs SST	0.203058	0.615367	Gad2 vs VIP	0.509683	0.223732	P2 vs Gad2	-0.956788	0.000216089	P2 vs PV	-2.35178	2.28484e-12	P2 vs SST	-0.75373	0.000814655	P2 vs VIP	-0.447105	0.0322717	PV vs SST	1.59805	6.78172e-06	PV vs VIP	1.90468	5.16481e-08	VIP vs SST	-0.306625	0.468783
Q62465	Synaptic vesicle membrane protein VAT-1 homolog (EC 1.-.-.-)	Vat1	VIP	Gad2 vs PV	0.667082	0.0684789	Gad2 vs SST	0.0366392	1	Gad2 vs VIP	0.0462157	1	P2 vs Gad2	-0.871623	0.000388935	P2 vs PV	-0.20454	0.267415	P2 vs SST	-0.834983	0.000161023	P2 vs VIP	-0.825407	0.000126966	PV vs SST	-0.630443	0.0472028	PV vs VIP	-0.620866	0.0300896	VIP vs SST	-0.00957642	1
Q64332	Synapsin-2 (Synapsin II)	Syn2	VIP	Gad2 vs PV	0.416644	0.191546	Gad2 vs SST	-0.0606747	1	Gad2 vs VIP	-0.397308	0.347705	P2 vs Gad2	-0.105833	1	P2 vs PV	0.310811	0.09817	P2 vs SST	-0.166508	0.343105	P2 vs VIP	-0.503142	0.0112369	PV vs SST	-0.477319	0.0941628	PV vs VIP	-0.813953	0.00304531	VIP vs SST	0.336634	0.406816
Q64487	Receptor-type tyrosine-protein phosphatase delta (Protein-tyrosine phosphatase delta) (R-PTP-delta) (EC 3.1.3.48)	Ptprd	VIP	Gad2 vs PV	0.348302	0.335245	Gad2 vs SST	0.0169116	1	Gad2 vs VIP	-0.776675	0.0694962	P2 vs Gad2	0.107031	1	P2 vs PV	0.455333	0.0362188	P2 vs SST	0.123943	1	P2 vs VIP	-0.669644	0.0030991	PV vs SST	-0.33139	0.311239	PV vs VIP	-1.12498	0.000779012	VIP vs SST	0.793587	0.0430941
Q68ED2	Metabotropic glutamate receptor 7 (mGluR7)	Grm7	VIP	Gad2 vs PV	0.912952	0.044787	Gad2 vs SST	-0.388274	0.615367	Gad2 vs VIP	-2.07815	3.39826e-06	P2 vs Gad2	-0.45493	0.126214	P2 vs PV	0.458023	0.0732228	P2 vs SST	-0.843203	0.00206062	P2 vs VIP	-2.53308	9.90841e-11	PV vs SST	-1.30123	0.00154863	PV vs VIP	-2.9911	1.62029e-09	VIP vs SST	1.68988	4.21707e-05
Q68FH0	Plakophilin-4 (Armadillo-related protein)	Pkp4	VIP	Gad2 vs PV	-0.381771	0.283519	Gad2 vs SST	-0.271984	0.615367	Gad2 vs VIP	-0.211054	0.55976	P2 vs Gad2	-0.561108	0.0326923	P2 vs PV	-0.942879	6.52837e-05	P2 vs SST	-0.833092	0.000536497	P2 vs VIP	-0.772162	0.000854744	PV vs SST	0.109787	1	PV vs VIP	0.170717	0.511713	VIP vs SST	-0.0609298	1
Q68FM6	Protein phosphatase 1 regulatory subunit 29 (Extracellular leucine-rich repeat and fibronectin type III domain-containing protein 2) (Leucine-rich repeat and fibronectin type-III domain-containing protein 6) (Leucine-rich repeat-containing protein 62)	Elfn2	VIP	Gad2 vs PV	0.444025	0.171554	Gad2 vs SST	-0.237984	0.615367	Gad2 vs VIP	-0.709456	0.0429696	P2 vs Gad2	0.0403424	1	P2 vs PV	0.484368	0.0130087	P2 vs SST	-0.197642	0.280143	P2 vs VIP	-0.669113	0.00115389	PV vs SST	-0.682009	0.0250808	PV vs VIP	-1.15348	7.49174e-05	VIP vs SST	0.471472	0.223476
Q69Z26	Contactin-4 (Brain-derived immunoglobulin superfamily protein 2) (BIG-2)	Cntn4	VIP	Gad2 vs PV	-0.0146082	1	Gad2 vs SST	0.244157	0.615367	Gad2 vs VIP	-0.836399	0.297162	P2 vs Gad2	-0.23507	0.485797	P2 vs PV	-0.249678	0.448869	P2 vs SST	0.00908765	1	P2 vs VIP	-1.07147	0.0100607	PV vs SST	0.258766	0.547948	PV vs VIP	-0.821791	0.124522	VIP vs SST	1.08056	0.142419
Q69ZK9	Neuroligin-2	Nlgn2	VIP	Gad2 vs PV	-0.197809	0.516495	Gad2 vs SST	-0.303734	0.615367	Gad2 vs VIP	-0.462205	0.350897	P2 vs Gad2	-1.32944	5.99034e-06	P2 vs PV	-1.52725	5.58649e-08	P2 vs SST	-1.63317	3.77726e-08	P2 vs VIP	-1.79164	2.74481e-09	PV vs SST	-0.105925	1	PV vs VIP	-0.264397	0.374135	VIP vs SST	0.158472	0.593853
Q6A065	Centrosomal protein of 170 kDa (Cep170)	Cep170	VIP	Gad2 vs PV	-0.22358	0.451246	Gad2 vs SST	-0.104426	1	Gad2 vs VIP	-0.463236	0.267478	P2 vs Gad2	-0.316632	0.184383	P2 vs PV	-0.540212	0.00865747	P2 vs SST	-0.421058	0.0510271	P2 vs VIP	-0.779868	0.000413259	PV vs SST	0.119154	1	PV vs VIP	-0.239656	0.364279	VIP vs SST	0.35881	0.398417
Q6NVF0	Inositol polyphosphate 5-phosphatase OCRL (EC 3.1.3.36) (EC 3.1.3.56) (Inositol polyphosphate 5-phosphatase OCRL-1) (Phosphatidylinositol 3,4,5-triphosphate 5-phosphatase) (EC 3.1.3.86)	Ocrl	VIP	Gad2 vs PV	0.0534033	1	Gad2 vs SST	-0.142373	0.615367	Gad2 vs VIP	-0.156863	0.580882	P2 vs Gad2	-0.571207	0.0214964	P2 vs PV	-0.517803	0.012926	P2 vs SST	-0.713579	0.00163406	P2 vs VIP	-0.72807	0.000905893	PV vs SST	-0.195776	0.479288	PV vs VIP	-0.210266	0.437867	VIP vs SST	0.0144902	1
Q6NXK7	Inactive dipeptidyl peptidase 10 (Dipeptidyl peptidase X) (DPP X)	Dpp10	VIP	Gad2 vs PV	0.0591563	1	Gad2 vs SST	-0.0999276	1	Gad2 vs VIP	-0.200335	0.556679	P2 vs Gad2	-0.218004	0.305411	P2 vs PV	-0.158847	0.364457	P2 vs SST	-0.317931	0.114915	P2 vs VIP	-0.418339	0.035347	PV vs SST	-0.159084	0.506506	PV vs VIP	-0.259492	0.321831	VIP vs SST	0.100408	1
Q6P4S6	Serine/threonine-protein kinase SIK3 (EC 2.7.11.1) (Salt-inducible kinase 3) (SIK-3) (Serine/threonine-protein kinase QSK)	Sik3	VIP	Gad2 vs PV	0.195654	0.574291	Gad2 vs SST	-0.0680496	1	Gad2 vs VIP	-0.325341	0.553541	P2 vs Gad2	-0.22974	0.411966	P2 vs PV	-0.0340857	1	P2 vs SST	-0.29779	0.264467	P2 vs VIP	-0.555081	0.049792	PV vs SST	-0.263704	0.488858	PV vs VIP	-0.520995	0.192365	VIP vs SST	0.257291	0.584936
Q6P8X1	Sorting nexin-6 [Cleaved into: Sorting nexin-6, N-terminally processed]	Snx6	VIP	Gad2 vs PV	-0.0252723	1	Gad2 vs SST	-0.0250015	1	Gad2 vs VIP	0.020841	1	P2 vs Gad2	-0.479299	0.0679707	P2 vs PV	-0.504571	0.0202737	P2 vs SST	-0.504301	0.0301693	P2 vs VIP	-0.458458	0.0374491	PV vs SST	0.000270756	1	PV vs VIP	0.0461133	1	VIP vs SST	-0.0458426	1
Q6P9K8	Caskin-1 (CASK-interacting protein 1)	Caskin1	VIP	Gad2 vs PV	-0.357324	0.246689	Gad2 vs SST	-0.237237	0.615367	Gad2 vs VIP	-0.399049	0.332496	P2 vs Gad2	-0.608869	0.00653052	P2 vs PV	-0.966193	5.68747e-06	P2 vs SST	-0.846106	5.72916e-05	P2 vs VIP	-1.00792	3.85149e-06	PV vs SST	0.120088	1	PV vs VIP	-0.0417243	1	VIP vs SST	0.161812	0.58618
Q6P9K9	Neurexin-3 (Neurexin III-alpha) (Neurexin-3-alpha)	Nrxn3	VIP	Gad2 vs PV	0.0626459	1	Gad2 vs SST	-0.32442	0.615367	Gad2 vs VIP	-0.709553	0.148542	P2 vs Gad2	-1.24415	4.09122e-05	P2 vs PV	-1.18151	8.99599e-06	P2 vs SST	-1.56857	1.78346e-07	P2 vs VIP	-1.95371	1.71505e-09	PV vs SST	-0.387066	0.27017	PV vs VIP	-0.772199	0.0222341	VIP vs SST	0.385133	0.452854
Q6PDS3	NAD(+) hydrolase SARM1 (NADase SARM1) (EC 3.2.2.6) (NADP(+) hydrolase SARM1) (EC 3.2.2.-) (Sterile alpha and TIR motif-containing protein 1)	Sarm1	VIP	Gad2 vs PV	-0.14034	0.64353	Gad2 vs SST	0.337652	0.615367	Gad2 vs VIP	-0.218683	0.568758	P2 vs Gad2	-0.504658	0.135319	P2 vs PV	-0.644998	0.0164465	P2 vs SST	-0.167006	0.463076	P2 vs VIP	-0.72334	0.00950978	PV vs SST	0.477992	0.20928	PV vs VIP	-0.0783425	1	VIP vs SST	0.556335	0.305561
Q6PIC6	Sodium/potassium-transporting ATPase subunit alpha-3 (Na(+)/K(+) ATPase alpha-3 subunit) (EC 7.2.2.13) (Na(+)/K(+) ATPase alpha(III) subunit) (Sodium pump subunit alpha-3)	Atp1a3	VIP	Gad2 vs PV	-0.459603	0.114276	Gad2 vs SST	-0.0585417	1	Gad2 vs VIP	0.0389403	1	P2 vs Gad2	-0.686043	0.000972499	P2 vs PV	-1.14565	7.6113e-08	P2 vs SST	-0.744585	9.00891e-05	P2 vs VIP	-0.647103	0.000380549	PV vs SST	0.401062	0.115822	PV vs VIP	0.498544	0.0349588	VIP vs SST	-0.097482	1
Q6RHR9	Membrane-associated guanylate kinase, WW and PDZ domain-containing protein 1 (BAI1-associated protein 1) (BAP-1) (Membrane-associated guanylate kinase inverted 1) (MAGI-1)	Magi1	VIP	Gad2 vs PV	-0.227947	0.525914	Gad2 vs SST	0.0640328	1	Gad2 vs VIP	-0.745928	0.162796	P2 vs Gad2	-0.441898	0.169438	P2 vs PV	-0.669846	0.0135002	P2 vs SST	-0.377865	0.142658	P2 vs VIP	-1.18783	4.56149e-05	PV vs SST	0.29198	0.409678	PV vs VIP	-0.51798	0.149534	VIP vs SST	0.80996	0.0770134
Q6W8Q3	Purkinje cell protein 4-like protein 1 (PCP4-like protein 1)	Pcp4l1	VIP	Gad2 vs PV	-1.0221	0.0824597	Gad2 vs SST	0.918121	0.431494	Gad2 vs VIP	-0.297964	0.565444	P2 vs Gad2	-1.15147	0.0054258	P2 vs PV	-2.17357	4.27959e-07	P2 vs SST	-0.233352	0.430343	P2 vs VIP	-1.44944	0.000138431	PV vs SST	1.94022	0.000359458	PV vs VIP	0.724135	0.116546	VIP vs SST	1.21608	0.0332323
Q6WVG3	BTB/POZ domain-containing protein KCTD12 (Pfetin) (Predominantly fetal expressed T1 domain)	Kctd12	VIP	Gad2 vs PV	1.39295	0.00071601	Gad2 vs SST	0.623284	0.491889	Gad2 vs VIP	-0.410467	0.460201	P2 vs Gad2	-0.991976	0.000684971	P2 vs PV	0.400971	0.0837411	P2 vs SST	-0.368692	0.129271	P2 vs VIP	-1.40244	8.21252e-07	PV vs SST	-0.769663	0.0416395	PV vs VIP	-1.80341	2.9544e-06	VIP vs SST	1.03375	0.00958517
Q6ZQ18	Protein EFR3 homolog B	Efr3b	VIP	Gad2 vs PV	-0.371142	0.242733	Gad2 vs SST	0.106114	1	Gad2 vs VIP	-0.409297	0.335902	P2 vs Gad2	-0.11429	1	P2 vs PV	-0.485432	0.0124297	P2 vs SST	-0.00817525	1	P2 vs VIP	-0.523587	0.00895678	PV vs SST	0.477256	0.0970763	PV vs VIP	-0.0381555	1	VIP vs SST	0.515412	0.170719
Q71LX4	Talin-2	Tln2	VIP	Gad2 vs PV	-0.25818	0.407483	Gad2 vs SST	-0.234769	0.615367	Gad2 vs VIP	-0.264585	0.5191	P2 vs Gad2	-0.554194	0.0214964	P2 vs PV	-0.812375	0.000154189	P2 vs SST	-0.788963	0.000389987	P2 vs VIP	-0.818779	0.000171333	PV vs SST	0.0234112	1	PV vs VIP	-0.00640473	1	VIP vs SST	0.0298159	1
Q7TPB0	Phospholipid phosphatase-related protein type 3 (Inactive phospholipid phosphatase PLPPR3) (Lipid phosphate phosphatase-related protein type 3) (Plasticity-related gene 2 protein) (PRG-2)	Plppr3	VIP	Gad2 vs PV	1.05833	0.0313987	Gad2 vs SST	-0.40513	0.615367	Gad2 vs VIP	-1.12116	0.0104044	P2 vs Gad2	-0.92405	0.00363202	P2 vs PV	0.134279	1	P2 vs SST	-1.32918	2.24102e-05	P2 vs VIP	-2.04521	3.69026e-08	PV vs SST	-1.46346	0.000949213	PV vs VIP	-2.17949	2.9544e-06	VIP vs SST	0.716033	0.135819
Q7TQF7	Amphiphysin	Amph	VIP	Gad2 vs PV	-0.333942	0.231391	Gad2 vs SST	0.0060234	1	Gad2 vs VIP	0.0778034	1	P2 vs Gad2	-0.481394	0.0184298	P2 vs PV	-0.815336	1.62e-05	P2 vs SST	-0.47537	0.00914241	P2 vs VIP	-0.40359	0.0201534	PV vs SST	0.339966	0.174321	PV vs VIP	0.411746	0.077751	VIP vs SST	-0.07178	1
Q80T41	Gamma-aminobutyric acid type B receptor subunit 2 (GABA-B receptor 2) (GABA-B-R2) (GABA-BR2) (GABABR2) (Gb2) (G-protein coupled receptor 51)	Gabbr2	VIP	Gad2 vs PV	0.32988	0.266514	Gad2 vs SST	-0.184327	0.615367	Gad2 vs VIP	-0.202031	0.553541	P2 vs Gad2	-0.213801	0.270993	P2 vs PV	0.116079	1	P2 vs SST	-0.398128	0.0347436	P2 vs VIP	-0.415832	0.0200725	PV vs SST	-0.514208	0.0647578	PV vs VIP	-0.531912	0.0349588	VIP vs SST	0.017704	1
Q80TJ1	Calcium-dependent secretion activator 1 (Calcium-dependent activator protein for secretion 1) (CAPS-1)	Cadps	VIP	Gad2 vs PV	-0.333807	0.283519	Gad2 vs SST	-0.0442277	1	Gad2 vs VIP	-0.0746197	1	P2 vs Gad2	-0.59915	0.00878973	P2 vs PV	-0.932957	1.18394e-05	P2 vs SST	-0.643378	0.00188215	P2 vs VIP	-0.67377	0.000825716	PV vs SST	0.289579	0.292213	PV vs VIP	0.259187	0.314887	VIP vs SST	0.030392	1
Q80TL1	Adenylate cyclase type 2 (EC 4.6.1.1) (ATP pyrophosphate-lyase 2) (Adenylate cyclase type II) (Adenylyl cyclase 2)	Adcy2	VIP	Gad2 vs PV	0.516172	0.253735	Gad2 vs SST	-0.56264	0.527895	Gad2 vs VIP	-1.19676	0.00578299	P2 vs Gad2	0.161781	0.476197	P2 vs PV	0.677952	0.0197403	P2 vs SST	-0.400859	0.113622	P2 vs VIP	-1.03498	0.000137898	PV vs SST	-1.07881	0.0163317	PV vs VIP	-1.71293	8.95201e-05	VIP vs SST	0.634123	0.185798
Q80TZ3	Putative tyrosine-protein phosphatase auxilin (EC 3.1.3.48) (DnaJ homolog subfamily C member 6)	Dnajc6	VIP	Gad2 vs PV	-0.184788	0.480213	Gad2 vs SST	0.0337583	1	Gad2 vs VIP	-0.00319241	1	P2 vs Gad2	-0.42545	0.0538615	P2 vs PV	-0.610238	0.00122744	P2 vs SST	-0.391692	0.0429038	P2 vs VIP	-0.428642	0.0214787	PV vs SST	0.218546	0.386982	PV vs VIP	0.181596	0.436535	VIP vs SST	0.0369507	1
Q80U56	Late secretory pathway protein AVL9 homolog	Avl9	VIP	Gad2 vs PV	0.207414	0.506143	Gad2 vs SST	-0.118973	1	Gad2 vs VIP	-0.359126	0.480944	P2 vs Gad2	-0.182024	0.420775	P2 vs PV	0.0253894	1	P2 vs SST	-0.300997	0.18398	P2 vs VIP	-0.54115	0.0193809	PV vs SST	-0.326386	0.309202	PV vs VIP	-0.56654	0.0688857	VIP vs SST	0.240153	0.558417
Q80U57	Regulating synaptic membrane exocytosis protein 3 (Nim3) (RIM3 gamma) (Rab-3-interacting molecule 3) (RIM 3)	Rims3	VIP	Gad2 vs PV	0.270774	0.542952	Gad2 vs SST	0.429438	0.615367	Gad2 vs VIP	-0.129877	1	P2 vs Gad2	-0.55928	0.211712	P2 vs PV	-0.288506	0.277899	P2 vs SST	-0.129843	1	P2 vs VIP	-0.689157	0.0182589	PV vs SST	0.158664	0.60094	PV vs VIP	-0.400651	0.278134	VIP vs SST	0.559314	0.345046
Q80UG2	Plexin-A4	Plxna4	VIP	Gad2 vs PV	-0.519741	0.231391	Gad2 vs SST	0.446093	0.615367	Gad2 vs VIP	-0.0228587	1	P2 vs Gad2	-0.604964	0.0670719	P2 vs PV	-1.1247	6.6457e-05	P2 vs SST	-0.158871	0.466589	P2 vs VIP	-0.627822	0.0172107	PV vs SST	0.965834	0.0162318	PV vs VIP	0.496882	0.153883	VIP vs SST	0.468951	0.388552
Q80WQ2	Protein VAC14 homolog	Vac14	VIP	Gad2 vs PV	-0.185623	0.479686	Gad2 vs SST	-0.0921241	1	Gad2 vs VIP	-0.229979	0.53502	P2 vs Gad2	-0.457822	0.0338382	P2 vs PV	-0.643445	0.000590046	P2 vs SST	-0.549946	0.00469451	P2 vs VIP	-0.687801	0.000364572	PV vs SST	0.0934993	1	PV vs VIP	-0.0443554	1	VIP vs SST	0.137855	0.590007
Q812A2	SLIT-ROBO Rho GTPase-activating protein 3 (srGAP3) (Rho GTPase-activating protein 14) (WAVE-associated Rac GTPase-activating protein) (WRP)	Srgap3	VIP	Gad2 vs PV	-0.473568	0.146872	Gad2 vs SST	-0.10534	1	Gad2 vs VIP	-0.104587	1	P2 vs Gad2	-0.583338	0.013011	P2 vs PV	-1.05691	2.76568e-06	P2 vs SST	-0.688678	0.00109816	P2 vs VIP	-0.687926	0.000835618	PV vs SST	0.368227	0.192645	PV vs VIP	0.36898	0.160094	VIP vs SST	-0.000752821	1
Q8BFQ8	Glutamine amidotransferase-like class 1 domain-containing protein 1 (Parkinson disease 7 domain-containing protein 1)	Gatd1	VIP	Gad2 vs PV	0.201446	0.567373	Gad2 vs SST	0.0710074	1	Gad2 vs VIP	-0.00623244	1	P2 vs Gad2	-0.659072	0.065407	P2 vs PV	-0.457626	0.0912064	P2 vs SST	-0.588064	0.0447486	P2 vs VIP	-0.665304	0.0189879	PV vs SST	-0.130438	1	PV vs VIP	-0.207678	0.520461	VIP vs SST	0.0772398	1
Q8BG32	26S proteasome non-ATPase regulatory subunit 11 (26S proteasome regulatory subunit RPN6) (26S proteasome regulatory subunit S9) (26S proteasome regulatory subunit p44.5)	Psmd11	VIP	Gad2 vs PV	0.0774243	1	Gad2 vs SST	-0.0810621	1	Gad2 vs VIP	-0.170748	0.568758	P2 vs Gad2	-0.274858	0.233649	P2 vs PV	-0.197434	0.293881	P2 vs SST	-0.35592	0.0936578	P2 vs VIP	-0.445606	0.0309783	PV vs SST	-0.158486	0.527883	PV vs VIP	-0.248172	0.366471	VIP vs SST	0.0896858	1
Q8BGN8	Synaptoporin	Synpr	VIP	Gad2 vs PV	0.985845	0.086219	Gad2 vs SST	-0.420736	0.615367	Gad2 vs VIP	-1.18865	0.0548824	P2 vs Gad2	-0.748658	0.0628529	P2 vs PV	0.237187	0.412614	P2 vs SST	-1.16939	0.00134997	P2 vs VIP	-1.93731	1.40399e-06	PV vs SST	-1.40658	0.00809102	PV vs VIP	-2.1745	2.9672e-05	VIP vs SST	0.767918	0.26661
Q8BGQ7	Alanine--tRNA ligase, cytoplasmic (EC 6.1.1.7) (Alanyl-tRNA synthetase) (AlaRS) (Protein sticky) (Sti)	Aars1	VIP	Gad2 vs PV	-0.180917	0.531395	Gad2 vs SST	-0.0434506	1	Gad2 vs VIP	-0.284938	0.522928	P2 vs Gad2	-0.658021	0.0118614	P2 vs PV	-0.838938	0.000244223	P2 vs SST	-0.701472	0.00279717	P2 vs VIP	-0.942959	6.82385e-05	PV vs SST	0.137466	1	PV vs VIP	-0.104021	1	VIP vs SST	0.241487	0.55078
Q8BGT8	Phytanoyl-CoA hydroxylase-interacting protein-like	Phyhipl	VIP	Gad2 vs PV	0.151026	0.566993	Gad2 vs SST	0.00149649	1	Gad2 vs VIP	-0.134212	1	P2 vs Gad2	-0.567655	0.0261556	P2 vs PV	-0.41663	0.0473625	P2 vs SST	-0.566159	0.0131052	P2 vs VIP	-0.701868	0.00166355	PV vs SST	-0.149529	0.547464	PV vs VIP	-0.285238	0.319757	VIP vs SST	0.135709	1
Q8BHZ0	CYFIP-related Rac1 interactor A	Cyria	VIP	Gad2 vs PV	0.191177	0.568851	Gad2 vs SST	0.363261	0.615367	Gad2 vs VIP	-0.667555	0.247453	P2 vs Gad2	-0.188448	0.469205	P2 vs PV	0.00272902	1	P2 vs SST	0.174813	0.46499	P2 vs VIP	-0.856003	0.00352178	PV vs SST	0.172084	0.579225	PV vs VIP	-0.858732	0.0262469	VIP vs SST	1.03082	0.0296791
Q8BI08	Protein MAL2	Mal2	VIP	Gad2 vs PV	0.299456	0.342732	Gad2 vs SST	-0.201811	0.615367	Gad2 vs VIP	-0.721457	0.050367	P2 vs Gad2	0.267728	0.237876	P2 vs PV	0.567183	0.0055855	P2 vs SST	0.0659167	1	P2 vs VIP	-0.45373	0.0270121	PV vs SST	-0.501267	0.0941628	PV vs VIP	-1.02091	0.000505784	VIP vs SST	0.519646	0.183284
Q8BIF0	CD99 antigen-like protein 2 (MIC2-like protein 1) (CD antigen CD99)	Cd99l2	VIP	Gad2 vs PV	0.418864	0.379856	Gad2 vs SST	0.208063	0.615367	Gad2 vs VIP	0.0109903	1	P2 vs Gad2	-0.638427	0.0822742	P2 vs PV	-0.219562	0.398008	P2 vs SST	-0.430364	0.13903	P2 vs VIP	-0.627437	0.0400275	PV vs SST	-0.210801	0.540718	PV vs VIP	-0.407874	0.315184	VIP vs SST	0.197073	0.598459
Q8BJI1	Sodium-dependent neutral amino acid transporter SLC6A17 (Sodium-dependent neurotransmitter transporter NTT4) (Solute carrier family 6 member 17)	Slc6a17	VIP	Gad2 vs PV	-0.0471789	1	Gad2 vs SST	-0.0181816	1	Gad2 vs VIP	-0.0648312	1	P2 vs Gad2	-0.298814	0.164876	P2 vs PV	-0.345993	0.0532043	P2 vs SST	-0.316996	0.093618	P2 vs VIP	-0.363646	0.0465678	PV vs SST	0.0289973	1	PV vs VIP	-0.0176524	1	VIP vs SST	0.0466496	1
Q8BJU0	Small glutamine-rich tetratricopeptide repeat-containing protein alpha (Alpha-SGT)	Sgta	VIP	Gad2 vs PV	0.205963	0.5404	Gad2 vs SST	0.105653	1	Gad2 vs VIP	-0.0446598	1	P2 vs Gad2	-0.656799	0.0319387	P2 vs PV	-0.450837	0.0728004	P2 vs SST	-0.551146	0.0415319	P2 vs VIP	-0.701459	0.00771351	PV vs SST	-0.10031	1	PV vs VIP	-0.250623	0.447909	VIP vs SST	0.150313	0.618904
Q8BL65	Actin-binding LIM protein 2 (abLIM-2) (Actin-binding LIM protein family member 2)	Ablim2	VIP	Gad2 vs PV	-0.260782	0.488439	Gad2 vs SST	0.0305559	1	Gad2 vs VIP	-0.0838998	1	P2 vs Gad2	-0.524003	0.0948736	P2 vs PV	-0.784785	0.00562211	P2 vs SST	-0.493447	0.0739412	P2 vs VIP	-0.607903	0.0233214	PV vs SST	0.291338	0.419982	PV vs VIP	0.176882	0.553114	VIP vs SST	0.114456	1
Q8BL86	Acyl-coenzyme A thioesterase MBLAC2 (Acyl-CoA thioesterase MBLAC2) (EC 3.1.2.2) (Beta-lactamase MBLAC2) (EC 3.5.2.6) (Metallo-beta-lactamase domain-containing protein 2) (Palmitoyl-coenzyme A thioesterase MBLAC2)	Mblac2	VIP	Gad2 vs PV	0.154371	0.674065	Gad2 vs SST	0.42748	0.615367	Gad2 vs VIP	-0.412431	0.54493	P2 vs Gad2	-0.6513	0.114629	P2 vs PV	-0.496929	0.134832	P2 vs SST	-0.22382	0.449313	P2 vs VIP	-1.06373	0.00350876	PV vs SST	0.273109	0.506506	PV vs VIP	-0.566802	0.215077	VIP vs SST	0.839911	0.21319
Q8BP47	Asparagine--tRNA ligase, cytoplasmic (EC 6.1.1.22) (Asparaginyl-tRNA synthetase) (AsnRS) (Asparaginyl-tRNA synthetase 1)	NARS1	VIP	Gad2 vs PV	-0.145877	0.567481	Gad2 vs SST	0.0220739	1	Gad2 vs VIP	-0.0820901	1	P2 vs Gad2	-0.619789	0.0140085	P2 vs PV	-0.765666	0.000479581	P2 vs SST	-0.597715	0.00812403	P2 vs VIP	-0.701879	0.00147549	PV vs SST	0.167951	0.508371	PV vs VIP	0.0637866	1	VIP vs SST	0.104164	1
Q8BPQ7	Small G protein signaling modulator 1 (RUN and TBC1 domain-containing protein 2)	Sgsm1	VIP	Gad2 vs PV	0.23938	0.523721	Gad2 vs SST	-0.0382802	1	Gad2 vs VIP	-0.431395	0.470484	P2 vs Gad2	-0.23291	0.395355	P2 vs PV	0.00646985	1	P2 vs SST	-0.27119	0.260779	P2 vs VIP	-0.664305	0.011822	PV vs SST	-0.27766	0.442834	PV vs VIP	-0.670775	0.0732406	VIP vs SST	0.393115	0.452854
Q8BSS9	Liprin-alpha-2 (Protein tyrosine phosphatase receptor type f polypeptide-interacting protein alpha-2) (PTPRF-interacting protein alpha-2)	Ppfia2	VIP	Gad2 vs PV	-0.249527	0.456698	Gad2 vs SST	0.127213	1	Gad2 vs VIP	-0.31919	0.497316	P2 vs Gad2	-0.559631	0.0422751	P2 vs PV	-0.809158	0.000646728	P2 vs SST	-0.432418	0.071535	P2 vs VIP	-0.878821	0.000354427	PV vs SST	0.37674	0.251942	PV vs VIP	-0.069663	1	VIP vs SST	0.446403	0.353923
Q8BSZ2	AP-3 complex subunit sigma-2 (AP-3 complex subunit sigma-3B) (Adaptor-related protein complex 3 subunit sigma-2) (Sigma-3B-adaptin) (Sigma3B-adaptin) (Sigma-adaptin 3b)	Ap3s2	VIP	Gad2 vs PV	-0.153948	0.668903	Gad2 vs SST	0.388421	0.615367	Gad2 vs VIP	-0.267498	0.566599	P2 vs Gad2	-0.751344	0.0539708	P2 vs PV	-0.905291	0.0090616	P2 vs SST	-0.362922	0.217811	P2 vs VIP	-1.01884	0.00177816	PV vs SST	0.542369	0.242694	PV vs VIP	-0.11355	1	VIP vs SST	0.655919	0.292161
Q8BTG7	Protein NDRG4 (N-myc downstream-regulated gene 4 protein) (Protein Ndr4)	Ndrg4	VIP	Gad2 vs PV	-0.230417	0.449724	Gad2 vs SST	0.0771269	1	Gad2 vs VIP	0.170321	0.568758	P2 vs Gad2	-1.14745	1.5651e-05	P2 vs PV	-1.37787	7.6113e-08	P2 vs SST	-1.07033	7.98616e-06	P2 vs VIP	-0.977132	2.08861e-05	PV vs SST	0.307544	0.293935	PV vs VIP	0.400738	0.156551	VIP vs SST	-0.0931942	1
Q8BUV3	Gephyrin [Includes: Molybdopterin adenylyltransferase (MPT adenylyltransferase) (EC 2.7.7.75) (Domain G); Molybdopterin molybdenumtransferase (MPT Mo-transferase) (EC 2.10.1.1) (Domain E)]	Gphn	VIP	Gad2 vs PV	0.477075	0.126867	Gad2 vs SST	-0.447715	0.512671	Gad2 vs VIP	-0.692087	0.0391463	P2 vs Gad2	-0.826551	0.000292037	P2 vs PV	-0.349476	0.0524645	P2 vs SST	-1.27427	8.19653e-08	P2 vs VIP	-1.51864	1.71505e-09	PV vs SST	-0.924791	0.00153808	PV vs VIP	-1.16916	3.5367e-05	VIP vs SST	0.244372	0.49727
Q8BVE3	V-type proton ATPase subunit H (V-ATPase subunit H) (Vacuolar proton pump subunit H)	Atp6v1h	VIP	Gad2 vs PV	-0.185058	0.483374	Gad2 vs SST	-0.0469404	1	Gad2 vs VIP	-0.0426404	1	P2 vs Gad2	-0.318074	0.143601	P2 vs PV	-0.503132	0.00671306	P2 vs SST	-0.365014	0.0591221	P2 vs VIP	-0.360714	0.049792	PV vs SST	0.138118	0.529329	PV vs VIP	0.142418	0.512438	VIP vs SST	-0.00429997	1
Q8BWG8	Beta-arrestin-1 (Arrestin beta-1)	Arrb1	VIP	Gad2 vs PV	0.704524	0.0586079	Gad2 vs SST	0.217042	0.615367	Gad2 vs VIP	-0.128681	1	P2 vs Gad2	-0.350463	0.148926	P2 vs PV	0.354061	0.0778726	P2 vs SST	-0.133422	1	P2 vs VIP	-0.479145	0.021263	PV vs SST	-0.487483	0.119504	PV vs VIP	-0.833206	0.0049802	VIP vs SST	0.345723	0.436678
Q8BXR1	Probable cationic amino acid transporter (Solute carrier family 7 member 14)	Slc7a14	VIP	Gad2 vs PV	0.299099	0.504598	Gad2 vs SST	0.47633	0.615367	Gad2 vs VIP	0.0706862	1	P2 vs Gad2	-0.976257	0.0144513	P2 vs PV	-0.677158	0.029752	P2 vs SST	-0.499927	0.0897043	P2 vs VIP	-0.905571	0.00424827	PV vs SST	0.177231	0.59071	PV vs VIP	-0.228413	0.525308	VIP vs SST	0.405644	0.490461
Q8BYM5	Neuroligin-3 (Gliotactin homolog)	Nlgn3	VIP	Gad2 vs PV	0.448003	0.171554	Gad2 vs SST	-0.298431	0.615367	Gad2 vs VIP	-0.635603	0.0898528	P2 vs Gad2	-0.158499	0.412601	P2 vs PV	0.289504	0.123266	P2 vs SST	-0.45693	0.0282912	P2 vs VIP	-0.794102	0.000157872	PV vs SST	-0.746434	0.0157948	PV vs VIP	-1.08361	0.000173341	VIP vs SST	0.337172	0.41979
Q8BYR5	Calcium-dependent secretion activator 2 (Calcium-dependent activator protein for secretion 2) (CAPS-2)	Cadps2	VIP	Gad2 vs PV	0.409698	0.253735	Gad2 vs SST	0.218324	0.615367	Gad2 vs VIP	-0.557575	0.160697	P2 vs Gad2	0.126374	1	P2 vs PV	0.536072	0.0230518	P2 vs SST	0.344697	0.0858026	P2 vs VIP	-0.431201	0.0286018	PV vs SST	-0.191374	0.490629	PV vs VIP	-0.967273	0.00266877	VIP vs SST	0.775898	0.020343
Q8BZ98	Dynamin-3 (EC 3.6.5.5)	Dnm3	VIP	Gad2 vs PV	-0.113678	1	Gad2 vs SST	-0.306215	0.615367	Gad2 vs VIP	-0.218344	0.553541	P2 vs Gad2	-0.715175	0.00277589	P2 vs PV	-0.828854	9.34827e-05	P2 vs SST	-1.02139	9.48947e-06	P2 vs VIP	-0.933519	2.58081e-05	PV vs SST	-0.192537	0.459	PV vs VIP	-0.104665	1	VIP vs SST	-0.0878716	1
Q8C0E2	Vacuolar protein sorting-associated protein 26B (Vesicle protein sorting 26B)	Vps26b	VIP	Gad2 vs PV	0.359391	0.299121	Gad2 vs SST	-0.0755832	1	Gad2 vs VIP	-0.416581	0.380561	P2 vs Gad2	-0.323014	0.198081	P2 vs PV	0.0363774	1	P2 vs SST	-0.398597	0.0758586	P2 vs VIP	-0.739595	0.00109055	PV vs SST	-0.434974	0.170811	PV vs VIP	-0.775972	0.00973332	VIP vs SST	0.340998	0.452854
Q8C522	Endonuclease domain-containing 1 protein (EC 3.1.30.-)	Endod1	VIP	Gad2 vs PV	-0.486708	0.153476	Gad2 vs SST	-0.0901959	1	Gad2 vs VIP	-0.262453	0.5191	P2 vs Gad2	-0.392957	0.105433	P2 vs PV	-0.879665	6.19267e-05	P2 vs SST	-0.483153	0.0270529	P2 vs VIP	-0.65541	0.00211583	PV vs SST	0.396512	0.184316	PV vs VIP	0.224255	0.39601	VIP vs SST	0.172257	0.58618
Q8C729	Hyccin 2	Hycc2	VIP	Gad2 vs PV	-0.372437	0.272666	Gad2 vs SST	-0.114446	1	Gad2 vs VIP	-0.341551	0.470905	P2 vs Gad2	-0.18421	0.378144	P2 vs PV	-0.556646	0.007281	P2 vs SST	-0.298656	0.149495	P2 vs VIP	-0.525761	0.0122791	PV vs SST	0.25799	0.3813	PV vs VIP	0.0308856	1	VIP vs SST	0.227105	0.55145
Q8C8N2	Protein SCAI (Suppressor of cancer cell invasion protein)	Scai	VIP	Gad2 vs PV	0.0847162	1	Gad2 vs SST	-0.0154172	1	Gad2 vs VIP	-0.380944	0.446225	P2 vs Gad2	-0.596143	0.0212396	P2 vs PV	-0.511426	0.018021	P2 vs SST	-0.61156	0.00862556	P2 vs VIP	-0.977087	4.26692e-05	PV vs SST	-0.100133	1	PV vs VIP	-0.465661	0.124869	VIP vs SST	0.365527	0.434687
Q8C8T7	Protein ELFN1 (Extracellular leucine-rich repeat and fibronectin type-III domain-containing protein 1) (Protein phosphatase 1 regulatory subunit 28)	Elfn1	VIP	Gad2 vs PV	-1.14554	0.172151	Gad2 vs SST	-0.883711	0.59154	Gad2 vs VIP	-3.04081	0.000112865	P2 vs Gad2	-0.497655	0.305496	P2 vs PV	-1.6432	0.00369762	P2 vs SST	-1.38137	0.0053891	P2 vs VIP	-3.53846	2.67303e-08	PV vs SST	0.261831	0.624202	PV vs VIP	-1.89527	0.00819485	VIP vs SST	2.1571	0.00321692
Q8CBE3	WD repeat-containing protein 37	Wdr37	VIP	Gad2 vs PV	-0.104609	1	Gad2 vs SST	-0.148692	0.615367	Gad2 vs VIP	-0.221628	0.553541	P2 vs Gad2	-0.297044	0.204608	P2 vs PV	-0.401652	0.0448461	P2 vs SST	-0.445735	0.0382962	P2 vs VIP	-0.518671	0.0128913	PV vs SST	-0.0440832	1	PV vs VIP	-0.117019	1	VIP vs SST	0.0729359	1
Q8CDN6	Thioredoxin-like protein 1 (32 kDa thioredoxin-related protein)	Txnl1	VIP	Gad2 vs PV	0.0345509	1	Gad2 vs SST	-0.156887	0.615367	Gad2 vs VIP	-0.185168	0.566402	P2 vs Gad2	-0.226834	0.305677	P2 vs PV	-0.192283	0.308022	P2 vs SST	-0.383721	0.0757932	P2 vs VIP	-0.412001	0.0457676	PV vs SST	-0.191438	0.489388	PV vs VIP	-0.219719	0.422605	VIP vs SST	0.0282809	1
Q8CE50	Sorting nexin-30	Snx30	VIP	Gad2 vs PV	0.269506	0.412705	Gad2 vs SST	-0.276523	0.615367	Gad2 vs VIP	-0.558952	0.195211	P2 vs Gad2	-0.150799	0.455119	P2 vs PV	0.118707	1	P2 vs SST	-0.427322	0.0570518	P2 vs VIP	-0.709751	0.00148333	PV vs SST	-0.546029	0.0889991	PV vs VIP	-0.828458	0.00602587	VIP vs SST	0.282429	0.496711
Q8JZP2	Synapsin-3 (Synapsin III)	Syn3	VIP	Gad2 vs PV	0.72007	0.076094	Gad2 vs SST	0.295595	0.615367	Gad2 vs VIP	-0.521332	0.277303	P2 vs Gad2	-0.0799503	1	P2 vs PV	0.640119	0.00494462	P2 vs SST	0.215644	0.303746	P2 vs VIP	-0.601282	0.00904711	PV vs SST	-0.424475	0.211811	PV vs VIP	-1.2414	0.000248298	VIP vs SST	0.816926	0.0371455
Q8K021	Secretory carrier-associated membrane protein 1 (Secretory carrier membrane protein 1)	Scamp1	VIP	Gad2 vs PV	0.451321	0.215214	Gad2 vs SST	-0.222317	0.615367	Gad2 vs VIP	-0.318735	0.49051	P2 vs Gad2	-0.143344	0.473597	P2 vs PV	0.307977	0.137788	P2 vs SST	-0.365662	0.10205	P2 vs VIP	-0.462079	0.0336302	PV vs SST	-0.673638	0.0449928	PV vs VIP	-0.770056	0.0111968	VIP vs SST	0.0964176	1
Q8K183	Pyridoxal kinase (EC 2.7.1.35) (Pyridoxine kinase)	Pdxk	VIP	Gad2 vs PV	0.0221823	1	Gad2 vs SST	-0.0949298	1	Gad2 vs VIP	-0.0938235	1	P2 vs Gad2	-1.30366	1.9644e-06	P2 vs PV	-1.28148	2.15311e-07	P2 vs SST	-1.39859	8.48192e-08	P2 vs VIP	-1.39748	5.35643e-08	PV vs SST	-0.117112	1	PV vs VIP	-0.116006	1	VIP vs SST	-0.00110639	1
Q8K221	Arfaptin-2 (ADP-ribosylation factor-interacting protein 2)	Arfip2	VIP	Gad2 vs PV	0.132955	1	Gad2 vs SST	0.0255495	1	Gad2 vs VIP	-0.437866	0.39678	P2 vs Gad2	-0.373647	0.173562	P2 vs PV	-0.240693	0.264606	P2 vs SST	-0.348098	0.139767	P2 vs VIP	-0.811513	0.000968642	PV vs SST	-0.107405	1	PV vs VIP	-0.57082	0.0732406	VIP vs SST	0.463415	0.346347
Q8K341	Alpha-tubulin N-acetyltransferase 1 (Alpha-TAT) (Alpha-TAT1) (TAT) (EC 2.3.1.108) (Acetyltransferase mec-17 homolog)	Atat1	VIP	Gad2 vs PV	0.444546	0.392902	Gad2 vs SST	0.277667	0.615367	Gad2 vs VIP	-0.0739187	1	P2 vs Gad2	-0.999561	0.0239013	P2 vs PV	-0.555015	0.0616403	P2 vs SST	-0.721894	0.0215141	P2 vs VIP	-1.07348	0.000808628	PV vs SST	-0.166879	0.591378	PV vs VIP	-0.518465	0.185318	VIP vs SST	0.351585	0.514325
Q8K400	Syntaxin-binding protein 5 (Lethal(2) giant larvae protein homolog 3) (Tomosyn-1)	Stxbp5	VIP	Gad2 vs PV	0.196092	0.469197	Gad2 vs SST	-0.14228	0.615367	Gad2 vs VIP	-0.626043	0.0765362	P2 vs Gad2	-0.20979	0.299112	P2 vs PV	-0.0136982	1	P2 vs SST	-0.35207	0.0715677	P2 vs VIP	-0.835832	4.89979e-05	PV vs SST	-0.338372	0.214984	PV vs VIP	-0.822134	0.00222602	VIP vs SST	0.483762	0.182328
Q8K4G5	Actin-binding LIM protein 1 (abLIM-1) (Actin-binding LIM protein family member 1)	Ablim1	VIP	Gad2 vs PV	0.316834	0.428055	Gad2 vs SST	0.105816	1	Gad2 vs VIP	-0.515393	0.347705	P2 vs Gad2	0.0390705	1	P2 vs PV	0.355905	0.164	P2 vs SST	0.144886	0.471634	P2 vs VIP	-0.476323	0.0467201	PV vs SST	-0.211018	0.504769	PV vs VIP	-0.832227	0.0203035	VIP vs SST	0.621209	0.182328
Q8R0A5	Transcription elongation factor A protein-like 3 (TCEA-like protein 3) (Transcription elongation factor S-II protein-like 3)	Tceal3	VIP	Gad2 vs PV	0.266856	0.507048	Gad2 vs SST	-0.225287	0.615367	Gad2 vs VIP	0.0981806	1	P2 vs Gad2	-0.668296	0.0538615	P2 vs PV	-0.40144	0.145912	P2 vs SST	-0.893583	0.00662478	P2 vs VIP	-0.570115	0.0457135	PV vs SST	-0.492143	0.262862	PV vs VIP	-0.168675	0.593818	VIP vs SST	-0.323468	0.558417
Q8R0A7	Uncharacterized protein KIAA0513	Kiaa0513	VIP	Gad2 vs PV	-0.111311	1	Gad2 vs SST	0.147935	0.619445	Gad2 vs VIP	-0.488003	0.343183	P2 vs Gad2	-0.674226	0.0139329	P2 vs PV	-0.785537	0.000828394	P2 vs SST	-0.526291	0.0300562	P2 vs VIP	-1.16223	7.85704e-06	PV vs SST	0.259246	0.419982	PV vs VIP	-0.376693	0.239292	VIP vs SST	0.635938	0.170719
Q8R0S2	IQ motif and SEC7 domain-containing protein 1	Iqsec1	VIP	Gad2 vs PV	-0.125662	1	Gad2 vs SST	-0.132933	1	Gad2 vs VIP	-0.473822	0.217116	P2 vs Gad2	-0.2094	0.30636	P2 vs PV	-0.335062	0.0725165	P2 vs SST	-0.342333	0.0841667	P2 vs VIP	-0.683222	0.000747769	PV vs SST	-0.00727109	1	PV vs VIP	-0.34816	0.178758	VIP vs SST	0.340889	0.398417
Q8R0S4	Voltage-dependent L-type calcium channel subunit beta-4 (CAB4) (Calcium channel voltage-dependent subunit beta 4)	Cacnb4	VIP	Gad2 vs PV	-0.109511	1	Gad2 vs SST	0.00221056	1	Gad2 vs VIP	-0.214408	0.563408	P2 vs Gad2	-0.392624	0.153383	P2 vs PV	-0.502136	0.0296338	P2 vs SST	-0.390414	0.1045	P2 vs VIP	-0.607032	0.0110505	PV vs SST	0.111722	1	PV vs VIP	-0.104897	1	VIP vs SST	0.216618	0.576971
Q8R191	Synaptogyrin-3	Syngr3	VIP	Gad2 vs PV	-0.0507472	1	Gad2 vs SST	-0.339447	0.527895	Gad2 vs VIP	-0.232809	0.483428	P2 vs Gad2	-0.23931	0.169438	P2 vs PV	-0.290058	0.0466515	P2 vs SST	-0.578758	0.000382887	P2 vs VIP	-0.472119	0.00220131	PV vs SST	-0.2887	0.19391	PV vs VIP	-0.182061	0.359728	VIP vs SST	-0.106639	1
Q8R1N4	NudC domain-containing protein 3	Nudcd3	VIP	Gad2 vs PV	0.18611	0.525914	Gad2 vs SST	-0.240128	0.615367	Gad2 vs VIP	-0.425185	0.380277	P2 vs Gad2	-0.147339	0.461146	P2 vs PV	0.0387707	1	P2 vs SST	-0.387466	0.0819051	P2 vs VIP	-0.572524	0.00903371	PV vs SST	-0.426237	0.190691	PV vs VIP	-0.611295	0.0435697	VIP vs SST	0.185057	0.58618
Q8R361	Rab11 family-interacting protein 5 (Rab11-FIP5) (Rab11-interacting protein Rip11)	Rab11fip5	VIP	Gad2 vs PV	-0.634862	0.2016	Gad2 vs SST	-0.261894	0.615367	Gad2 vs VIP	-0.28569	0.55976	P2 vs Gad2	-0.350038	0.289631	P2 vs PV	-0.9849	0.00381226	P2 vs SST	-0.611932	0.0772727	P2 vs VIP	-0.635729	0.0456696	PV vs SST	0.372968	0.373832	PV vs VIP	0.349172	0.359728	VIP vs SST	0.0237968	1
Q8R366	Immunoglobulin superfamily member 8 (IgSF8) (CD81 partner 3) (Glu-Trp-Ile EWI motif-containing protein 2) (EWI-2) (Keratinocyte-associated transmembrane protein 4) (KCT-4) (Prostaglandin regulatory-like protein) (PGRL) (CD antigen CD316)	Igsf8	VIP	Gad2 vs PV	0.534173	0.0812856	Gad2 vs SST	-0.152313	0.615367	Gad2 vs VIP	-0.476022	0.170921	P2 vs Gad2	-0.485804	0.0171391	P2 vs PV	0.0483691	1	P2 vs SST	-0.638117	0.000645063	P2 vs VIP	-0.961825	1.7574e-06	PV vs SST	-0.686486	0.0131984	PV vs VIP	-1.01019	0.000105899	VIP vs SST	0.323708	0.389311
Q8R570	Synaptosomal-associated protein 47 (SNAP-47) (Synaptosomal-associated 47 kDa protein)	Snap47	VIP	Gad2 vs PV	-0.290578	0.383896	Gad2 vs SST	-0.217163	0.615367	Gad2 vs VIP	-0.319703	0.483819	P2 vs Gad2	-0.335567	0.179808	P2 vs PV	-0.626146	0.00376085	P2 vs SST	-0.55273	0.0151535	P2 vs VIP	-0.655271	0.0030991	PV vs SST	0.0734155	1	PV vs VIP	-0.029125	1	VIP vs SST	0.10254	1
Q8VBW6	NEDD8-activating enzyme E1 regulatory subunit (Amyloid beta precursor protein-binding protein 1, 59 kDa) (APP-BP1) (Amyloid protein-binding protein 1)	Nae1	VIP	Gad2 vs PV	0.154926	0.566993	Gad2 vs SST	0.0436133	1	Gad2 vs VIP	-0.172074	0.571414	P2 vs Gad2	-0.299478	0.229373	P2 vs PV	-0.144553	0.441325	P2 vs SST	-0.255865	0.230505	P2 vs VIP	-0.471552	0.0344127	PV vs SST	-0.111312	1	PV vs VIP	-0.327	0.269331	VIP vs SST	0.215687	0.563535
Q8VD04	GRIP1-associated protein 1 (GRASP-1) (HCMV-interacting protein) [Cleaved into: GRASP-1 C-terminal chain (30kDa C-terminus form)]	Gripap1	VIP	Gad2 vs PV	0.350399	0.340994	Gad2 vs SST	-0.0445168	1	Gad2 vs VIP	-0.316777	0.516023	P2 vs Gad2	-0.339191	0.208999	P2 vs PV	0.0112074	1	P2 vs SST	-0.383708	0.111646	P2 vs VIP	-0.655968	0.00696668	PV vs SST	-0.394915	0.244448	PV vs VIP	-0.667176	0.0394907	VIP vs SST	0.27226	0.540441
Q8VD37	SH3-containing GRB2-like protein 3-interacting protein 1 (Endophilin-3-interacting protein)	Sgip1	VIP	Gad2 vs PV	-0.233955	0.405639	Gad2 vs SST	-0.070192	1	Gad2 vs VIP	-0.0584789	1	P2 vs Gad2	-0.452915	0.0364278	P2 vs PV	-0.68687	0.000296479	P2 vs SST	-0.523107	0.00710953	P2 vs VIP	-0.511394	0.00613021	PV vs SST	0.163763	0.489388	PV vs VIP	0.175476	0.447315	VIP vs SST	-0.0117131	1
Q8VED9	Galectin-related protein (Galectin-related protein A) (Lectin galactoside-binding-like protein A)	Lgalsl	VIP	Gad2 vs PV	0.197267	0.427322	Gad2 vs SST	0.156144	0.615367	Gad2 vs VIP	-0.299002	0.422352	P2 vs Gad2	-0.102282	1	P2 vs PV	0.0949851	1	P2 vs SST	0.0538626	1	P2 vs VIP	-0.401284	0.0110905	PV vs SST	-0.0411225	1	PV vs VIP	-0.496269	0.0294497	VIP vs SST	0.455146	0.155026
Q8VEK0	Cell cycle control protein 50A (P4-ATPase flippase complex beta subunit TMEM30A) (Transmembrane protein 30A)	Tmem30a	VIP	Gad2 vs PV	0.778218	0.125684	Gad2 vs SST	0.259237	0.615367	Gad2 vs VIP	-0.407329	0.516002	P2 vs Gad2	-0.279039	0.368631	P2 vs PV	0.499179	0.0896577	P2 vs SST	-0.0198018	1	P2 vs VIP	-0.686368	0.0250035	PV vs SST	-0.51898	0.234417	PV vs VIP	-1.18555	0.00513825	VIP vs SST	0.666567	0.284292
Q8VHI6	Actin-binding protein WASF3 (Protein WAVE-3) (Wiskott-Aldrich syndrome protein family member 3) (WASP family protein member 3)	Wasf3	VIP	Gad2 vs PV	-0.300971	0.332778	Gad2 vs SST	-0.195413	0.615367	Gad2 vs VIP	0.0193293	1	P2 vs Gad2	-0.405627	0.0837524	P2 vs PV	-0.706598	0.000532154	P2 vs SST	-0.60104	0.00449613	P2 vs VIP	-0.386298	0.0492623	PV vs SST	0.105558	1	PV vs VIP	0.3203	0.228186	VIP vs SST	-0.214742	0.549799
Q8VHL1	Histone-lysine N-methyltransferase SETD7 (EC 2.1.1.364) (Histone H3-K4 methyltransferase SETD7) (H3-K4-HMTase SETD7) (SET domain-containing protein 7) (SET7/9)	Setd7	VIP	Gad2 vs PV	-0.187484	0.562954	Gad2 vs SST	-0.170198	0.617082	Gad2 vs VIP	-0.677349	0.20598	P2 vs Gad2	-0.22303	0.389164	P2 vs PV	-0.410514	0.0986054	P2 vs SST	-0.393228	0.137523	P2 vs VIP	-0.900379	0.00150876	PV vs SST	0.017286	1	PV vs VIP	-0.489865	0.176453	VIP vs SST	0.507151	0.370881
Q91V09	WD repeat-containing protein 13	Wdr13	VIP	Gad2 vs PV	0.099579	1	Gad2 vs SST	-0.0618077	1	Gad2 vs VIP	-0.145954	0.598269	P2 vs Gad2	-0.297101	0.234806	P2 vs PV	-0.197522	0.328187	P2 vs SST	-0.358908	0.11561	P2 vs VIP	-0.443054	0.0472368	PV vs SST	-0.161387	0.542579	PV vs VIP	-0.245533	0.401867	VIP vs SST	0.0841459	1
Q91V14	Solute carrier family 12 member 5 (Electroneutral potassium-chloride cotransporter 2) (K-Cl cotransporter 2) (mKCC2) (Neuronal K-Cl cotransporter)	Slc12a5	VIP	Gad2 vs PV	-0.126469	1	Gad2 vs SST	-0.151326	0.615367	Gad2 vs VIP	-0.499753	0.198552	P2 vs Gad2	-0.25152	0.247435	P2 vs PV	-0.377989	0.0477458	P2 vs SST	-0.402846	0.049372	P2 vs VIP	-0.751273	0.000317607	PV vs SST	-0.0248577	1	PV vs VIP	-0.373284	0.159004	VIP vs SST	0.348427	0.398417
Q91WQ3	Tyrosine--tRNA ligase, cytoplasmic (EC 6.1.1.1) (Tyrosyl-tRNA synthetase) (TyrRS) [Cleaved into: Tyrosine--tRNA ligase, cytoplasmic, N-terminally processed]	Yars1	VIP	Gad2 vs PV	-0.0313939	1	Gad2 vs SST	0.120041	1	Gad2 vs VIP	-0.261155	0.496817	P2 vs Gad2	-0.326966	0.137281	P2 vs PV	-0.35836	0.049553	P2 vs SST	-0.206925	0.245642	P2 vs VIP	-0.588121	0.00245321	PV vs SST	0.151435	0.504769	PV vs VIP	-0.229761	0.348403	VIP vs SST	0.381196	0.332613
Q91YJ2	Sorting nexin-4	Snx4	VIP	Gad2 vs PV	0.316879	0.388294	Gad2 vs SST	0.0820021	1	Gad2 vs VIP	-0.269775	0.553541	P2 vs Gad2	-0.303325	0.251509	P2 vs PV	0.0135533	1	P2 vs SST	-0.221323	0.313239	P2 vs VIP	-0.5731	0.0181679	PV vs SST	-0.234877	0.455398	PV vs VIP	-0.586653	0.0729443	VIP vs SST	0.351777	0.468783
Q91Z61	GTP-binding protein Di-Ras1 (Distinct subgroup of the Ras family member 1) (Small GTP-binding tumor suppressor 1)	Diras1	VIP	Gad2 vs PV	-0.451245	0.199479	Gad2 vs SST	-0.119322	1	Gad2 vs VIP	0.146425	0.585108	P2 vs Gad2	-0.844694	0.000845509	P2 vs PV	-1.29594	2.41064e-07	P2 vs SST	-0.964016	3.86399e-05	P2 vs VIP	-0.698268	0.00125091	PV vs SST	0.331923	0.271999	PV vs VIP	0.59767	0.0394908	VIP vs SST	-0.265747	0.514527
Q91Z67	SLIT-ROBO Rho GTPase-activating protein 2 (srGAP2) (Formin-binding protein 2) (Formin-binding protein 27) (FBP-27)	Srgap2	VIP	Gad2 vs PV	-0.248777	0.448694	Gad2 vs SST	-0.0841661	1	Gad2 vs VIP	-0.190988	0.566623	P2 vs Gad2	-0.777426	0.00446873	P2 vs PV	-1.0262	4.08549e-05	P2 vs SST	-0.861593	0.000579321	P2 vs VIP	-0.968415	0.000112074	PV vs SST	0.164611	0.530116	PV vs VIP	0.0577883	1	VIP vs SST	0.106822	1
Q91ZP9	N-terminal EF-hand calcium-binding protein 2 (EF-hand calcium-binding protein 2) (Neuronal calcium-binding protein 2)	Necab2	VIP	Gad2 vs PV	1.30491	0.000455817	Gad2 vs SST	0.811337	0.095258	Gad2 vs VIP	-0.771545	0.0418144	P2 vs Gad2	-0.57899	0.0210757	P2 vs PV	0.725925	0.00140258	P2 vs SST	0.232347	0.246951	P2 vs VIP	-1.35053	2.26089e-07	PV vs SST	-0.493578	0.123526	PV vs VIP	-2.07646	3.6985e-08	VIP vs SST	1.58288	8.77259e-06
Q91ZR1	Ras-related protein Rab-4B (EC 3.6.5.2)	Rab4b	VIP	Gad2 vs PV	-0.0824095	1	Gad2 vs SST	0.134772	1	Gad2 vs VIP	-0.15403	0.575383	P2 vs Gad2	-0.290545	0.203602	P2 vs PV	-0.372954	0.0551193	P2 vs SST	-0.155772	0.380277	P2 vs VIP	-0.444575	0.0260751	PV vs SST	0.217182	0.430796	PV vs VIP	-0.0716209	1	VIP vs SST	0.288803	0.482482
Q925T6	Glutamate receptor-interacting protein 1 (GRIP-1)	Grip1	VIP	Gad2 vs PV	-0.499458	0.448323	Gad2 vs SST	-0.229849	0.651992	Gad2 vs VIP	-0.463395	0.556507	P2 vs Gad2	-1.1663	0.0364278	P2 vs PV	-1.66576	0.000727127	P2 vs SST	-1.39615	0.00590089	P2 vs VIP	-1.6297	0.00114887	PV vs SST	0.269609	0.580222	PV vs VIP	0.0360634	1	VIP vs SST	0.233546	0.635281
Q99J09	Methylosome protein 50 (MEP-50) (WD repeat-containing protein 77)	Wdr77	VIP	Gad2 vs PV	0.448558	0.448694	Gad2 vs SST	0.772273	0.615367	Gad2 vs VIP	-0.186692	0.677247	P2 vs Gad2	-0.618516	0.218049	P2 vs PV	-0.169958	0.552445	P2 vs SST	0.153757	0.591322	P2 vs VIP	-0.805207	0.0374491	PV vs SST	0.323715	0.463258	PV vs VIP	-0.635249	0.183958	VIP vs SST	0.958964	0.170719
Q99JP7	Glutathione hydrolase 7 (EC 3.4.19.13) (Gamma-glutamyltransferase 7) (GGT 7) (EC 2.3.2.2) (Gamma-glutamyltransferase-like 3) (Gamma-glutamyltranspeptidase 7) [Cleaved into: Glutathione hydrolase 7 heavy chain; Glutathione hydrolase 7 light chain]	Ggt7	VIP	Gad2 vs PV	0.109438	1	Gad2 vs SST	-0.0149986	1	Gad2 vs VIP	-0.331093	0.467422	P2 vs Gad2	-0.287489	0.212152	P2 vs PV	-0.178052	0.329735	P2 vs SST	-0.302488	0.139751	P2 vs VIP	-0.618583	0.00348019	PV vs SST	-0.124436	1	PV vs VIP	-0.440531	0.111092	VIP vs SST	0.316095	0.452854
Q99KI0	Aconitate hydratase, mitochondrial (Aconitase) (EC 4.2.1.3) (Citrate hydro-lyase)	Aco2	VIP	Gad2 vs PV	-0.625578	0.0574129	Gad2 vs SST	0.0614228	1	Gad2 vs VIP	-0.311992	0.460201	P2 vs Gad2	-0.112083	1	P2 vs PV	-0.737661	9.27731e-05	P2 vs SST	-0.05066	1	P2 vs VIP	-0.424075	0.016675	PV vs SST	0.687001	0.0194521	PV vs VIP	0.313586	0.211914	VIP vs SST	0.373415	0.345046
Q99L43	Phosphatidate cytidylyltransferase 2 (EC 2.7.7.41) (CDP-DAG synthase 2) (CDP-DG synthase 2) (CDP-diacylglycerol synthase 2) (CDS 2) (CDP-diglyceride pyrophosphorylase 2) (CDP-diglyceride synthase 2) (CTP:phosphatidate cytidylyltransferase 2)	Cds2	VIP	Gad2 vs PV	-0.324599	0.315777	Gad2 vs SST	-0.124039	1	Gad2 vs VIP	-0.519518	0.196911	P2 vs Gad2	0.0892475	1	P2 vs PV	-0.235352	0.212017	P2 vs SST	-0.0347912	1	P2 vs VIP	-0.43027	0.0326309	PV vs SST	0.200561	0.451948	PV vs VIP	-0.194918	0.440803	VIP vs SST	0.395479	0.352856
Q99L47	Hsc70-interacting protein (Hip) (Protein FAM10A1) (Protein ST13 homolog)	St13	VIP	Gad2 vs PV	0.20462	0.504427	Gad2 vs SST	-0.0478519	1	Gad2 vs VIP	-0.0537422	1	P2 vs Gad2	-0.518576	0.0421858	P2 vs PV	-0.313956	0.126597	P2 vs SST	-0.566428	0.0129878	P2 vs VIP	-0.572318	0.00858392	PV vs SST	-0.252472	0.407607	PV vs VIP	-0.258362	0.374135	VIP vs SST	0.00589027	1
Q99LI8	Hepatocyte growth factor-regulated tyrosine kinase substrate	Hgs	VIP	Gad2 vs PV	-0.0589045	1	Gad2 vs SST	-0.0459366	1	Gad2 vs VIP	-0.145622	0.580142	P2 vs Gad2	-0.324841	0.15515	P2 vs PV	-0.383746	0.0444441	P2 vs SST	-0.370778	0.067843	P2 vs VIP	-0.470463	0.0167757	PV vs SST	0.0129679	1	PV vs VIP	-0.0867175	1	VIP vs SST	0.0996854	1
Q99MI1	ELKS/Rab6-interacting/CAST family member 1 (ERC-1) (CAZ-associated structural protein 2) (CAST2) (Rab6-interacting protein 2)	Erc1	VIP	Gad2 vs PV	0.174018	0.548311	Gad2 vs SST	0.0251719	1	Gad2 vs VIP	-0.392165	0.432786	P2 vs Gad2	-0.113096	1	P2 vs PV	0.0609229	1	P2 vs SST	-0.0879236	1	P2 vs VIP	-0.505261	0.0260751	PV vs SST	-0.148847	0.568823	PV vs VIP	-0.566184	0.0732406	VIP vs SST	0.417337	0.379806
Q99NE5	Regulating synaptic membrane exocytosis protein 1 (Rab-3-interacting molecule 1) (RIM 1) (Rab-3-interacting protein 1)	Rims1	VIP	Gad2 vs PV	0.456393	0.157901	Gad2 vs SST	-0.0443677	1	Gad2 vs VIP	-0.275759	0.496817	P2 vs Gad2	-0.149363	0.427979	P2 vs PV	0.30703	0.100125	P2 vs SST	-0.193731	0.280143	P2 vs VIP	-0.425122	0.0282627	PV vs SST	-0.500761	0.0855346	PV vs VIP	-0.732152	0.00692348	VIP vs SST	0.231391	0.527777
Q99PL6	UBX domain-containing protein 6 (UBX domain-containing protein 1)	Ubxn6	VIP	Gad2 vs PV	0.0334508	1	Gad2 vs SST	0.00360738	1	Gad2 vs VIP	-0.160266	0.571231	P2 vs Gad2	-0.336992	0.159825	P2 vs PV	-0.303541	0.123107	P2 vs SST	-0.333384	0.110649	P2 vs VIP	-0.497258	0.0166166	PV vs SST	-0.0298434	1	PV vs VIP	-0.193717	0.447859	VIP vs SST	0.163874	0.58618
Q9CPS6	Adenosine 5'-monophosphoramidase HINT3 (EC 3.9.1.-) (HINT-4) (Histidine triad nucleotide-binding protein 3) (HINT-3)	Hint3	VIP	Gad2 vs PV	0.0498663	1	Gad2 vs SST	-0.0625816	1	Gad2 vs VIP	-0.169203	0.589027	P2 vs Gad2	-0.369697	0.200369	P2 vs PV	-0.31983	0.181759	P2 vs SST	-0.432278	0.0992451	P2 vs VIP	-0.538899	0.0315468	PV vs SST	-0.112448	1	PV vs VIP	-0.219069	0.480153	VIP vs SST	0.106621	1
Q9CPW0	Contactin-associated protein-like 2 (Cell recognition molecule Caspr2)	Cntnap2	VIP	Gad2 vs PV	-0.299305	0.335245	Gad2 vs SST	-0.0766973	1	Gad2 vs VIP	-0.483687	0.231723	P2 vs Gad2	-0.571391	0.0163857	P2 vs PV	-0.870696	4.9982e-05	P2 vs SST	-0.648089	0.00250644	P2 vs VIP	-1.05508	4.70786e-06	PV vs SST	0.222608	0.408655	PV vs VIP	-0.184382	0.457312	VIP vs SST	0.40699	0.332613
Q9CQE1	Protein NipSnap homolog 3B (NipSnap3B) (NipSnap-related protein) (Protein NipSnap homolog 3A) (NipSnap3A)	Nipsnap3b	VIP	Gad2 vs PV	0.00832798	1	Gad2 vs SST	-0.76774	0.169418	Gad2 vs VIP	-0.204923	0.55976	P2 vs Gad2	-0.352141	0.170733	P2 vs PV	-0.343813	0.106345	P2 vs SST	-1.11988	1.02197e-05	P2 vs VIP	-0.557065	0.0129827	PV vs SST	-0.776068	0.0232314	PV vs VIP	-0.213251	0.438489	VIP vs SST	-0.562817	0.182328
Q9CQV8	14-3-3 protein beta/alpha (Protein kinase C inhibitor protein 1) (KCIP-1) [Cleaved into: 14-3-3 protein beta/alpha, N-terminally processed]	Ywhab	VIP	Gad2 vs PV	0.099535	1	Gad2 vs SST	-0.207748	0.615367	Gad2 vs VIP	-0.111919	1	P2 vs Gad2	-0.21204	0.203427	P2 vs PV	-0.112505	1	P2 vs SST	-0.419788	0.00696623	P2 vs VIP	-0.323959	0.0260751	PV vs SST	-0.307283	0.162478	PV vs VIP	-0.211454	0.289966	VIP vs SST	-0.0958287	1
[truncated: 74 more rows]

## Sheet: B) SST-vs-VIP
Protein (UniProt Accession)	ProteinName	GeneName	Label	log2FC	SE	Tvalue	DF	pvalue	adj.pvalue	issue	MissingPercentage	ImputationPercentage	features	features SST	features VIP	measurements	measurements SST	measurements VIP	mean log2(Intensity)	FC_adjpvalue
[truncated: 2,193 more rows]

[truncated: 2 more sheets: C) SST-vs-PV, D) PV-vs-VIP]
